# Supplementary material for: Mutation Status and Glucose Availability Affect the Response to Mitochondria-Targeted Quercetin Derivative in Breast Cancer Cells
Source: Cancers (Basel). 2023 Nov 28;15(23):5614. doi: 10.3390/cancers15235614 (PMC10705313; doi:10.3390/cancers15235614)
Supplement: Supplementary file 1 [file cancers-15-05614-s001.zip]

Archive with 10 entries (8 files):
- mitQ_Supplementary Material 1.pdf
- mitQ_Supplementary Material 3.xls
- Supplementary Material 2_kobas_raw_data/
- Supplementary Material 2_kobas_raw_data/kobas_raw_data/
- Supplementary Material 2_kobas_raw_data/kobas_raw_data/BT20 mutations.xlsx
- Supplementary Material 2_kobas_raw_data/kobas_raw_data/HS578T mutations.xlsx
- Supplementary Material 2_kobas_raw_data/kobas_raw_data/MCF7 mutations.xlsx
- Supplementary Material 2_kobas_raw_data/kobas_raw_data/MDAMB231 mutations.xlsx
- Supplementary Material 2_kobas_raw_data/kobas_raw_data/MDAMB468 mutations.xlsx
- Supplementary Material 2_kobas_raw_data/kobas_raw_data/SKBR3 mutations.xlsx
