# Supplementary material for: Mutation Status and Glucose Availability Affect the Response to Mitochondria-Targeted Quercetin Derivative in Breast Cancer Cells
Source: Cancers (Basel). 2023 Nov 28;15(23):5614. doi: 10.3390/cancers15235614 (PMC10705313; doi:10.3390/cancers15235614)
Supplement: Supplementary file 1 [file cancers-15-05614-s001.zip › mitQ_Supplementary Material 3.xls]

## Sheet: Table S3 associated with Fig3
Gene	BT-20	Hs 578T	MCF-7	MDA-MB-231	MDA-MB-468	SK-BR-3
PRAMEF9	1	0	0	0	0	0			Table S3. Intersection of gene mutations set in six breast cancer cell lines used in this study and presented in Figure 3 with the use of Kobas standalone software.
PRAMEF18	1	1	1	1	1	1
PRAMEF14	1	0	0	1	0	0
FHAD1	1	0	0	0	0	0
PADI3	1	0	0	0	0	0
EIF4G3	1	0	0	1	0	0
SRRM1	1	0	1	0	0	0
CRYBG2	1	0	0	0	0	0
DLGAP3	1	0	0	0	0	0
HIVEP3	1	0	0	0	0	0
KLF18	1	0	0	0	0	0
FOXE3	1	0	0	0	0	0
CDKN2C	1	0	0	0	0	0
LEPR	1	0	0	0	0	0
SGIP1	1	0	0	0	0	0
BCL10	1	0	0	0	0	0
VAV3	1	0	0	0	0	0
KCNA3	1	0	0	0	0	0
SYCP1	1	0	1	0	0	0
NBPF10	1	0	0	1	0	0
NBPF11	1	0	0	1	0	1
CERS2	1	0	0	0	0	0
SNX27	1	0	0	0	0	0
PBXIP1	1	0	0	0	0	0
THBS3	1	0	0	0	0	0
FCRL5	1	0	0	0	0	0
ATP1A2	1	0	0	0	0	0
NCSTN	1	0	0	0	0	0
USP21	1	0	0	0	0	0
OLFML2B	1	0	0	0	0	0
KIFAP3	1	0	0	0	0	0
FMO3	1	0	0	0	0	0
CACNA1E	1	0	0	0	0	0
RGSL1	1	0	0	0	0	1
HMCN1	1	0	0	0	0	0
CFH	1	0	0	0	1	0
PTPRC	1	0	0	0	0	0
FCMR	1	0	0	0	0	0
PLXNA2	1	0	0	0	0	0
USH2A	1	0	0	1	0	0
GPATCH2	1	0	0	0	0	0
TRIM11	1	0	0	0	0	0
LYST	1	0	1	0	0	0
RYR2	1	0	0	0	0	0
WDR64	1	0	1	0	0	0
OR2M5	1	0	0	0	0	0
ZNF672	1	0	0	0	0	0
LINC01115	1	0	0	0	0	0
MYT1L	1	0	0	0	0	0
ROCK2	1	0	0	0	0	0
MFSD2B	1	0	0	0	0	0
DNMT3A	1	0	0	0	0	0
KHK	1	0	0	0	0	0
IFT172	1	0	0	0	0	0
BIRC6	1	0	0	0	0	0
SLC3A1	1	0	0	0	0	0
SIX2	1	0	0	0	0	0
CLHC1	1	0	0	0	0	0
CLEC4F	1	0	0	0	0	0
SLC4A5	1	0	0	0	0	0
LOXL3	1	0	0	0	0	0
ZNF2	1	0	0	0	0	0
CIAO1	1	0	0	0	0	0
TMEM131	1	0	0	0	0	1
CNGA3	1	0	0	0	0	0
AFF3	1	0	0	0	0	0
CHST10	1	0	0	0	0	0
ST6GAL2	1	0	0	0	0	0
NT5DC4	1	0	0	0	0	0
CNTNAP5	1	0	0	0	0	0
PLEKHB2	1	0	0	0	0	0
CCNT2	1	0	0	0	0	0
LRP1B	1	0	0	1	0	0
UBR3	1	0	0	0	0	0
DLX1	1	0	0	0	0	0
GPR155	1	0	0	0	0	0
TTN	1	1	1	1	1	0
ALS2	1	0	0	0	0	1
ABI2	1	0	0	0	0	0
SLC19A3	1	0	0	0	0	0
RAB17	1	0	0	0	0	0
OR6B2	1	0	0	0	0	0
KIF1A	1	1	0	0	0	0
NEU4	1	0	0	0	0	0
CCDC174	1	0	0	0	0	0
GALNT15	1	0	0	0	0	0
RFTN1	1	0	0	0	0	0
CMTM8	1	0	0	0	0	0
MLH1	1	0	0	0	0	0
TRAK1	1	0	0	0	0	0
LIMD1	1	0	0	0	0	0
CXCR6	1	0	0	0	0	0
CELSR3	1	0	0	0	0	1
HEMK1	1	0	0	0	0	0
RAD54L2	1	0	0	0	0	0
GPR62	1	0	0	0	0	0
TASOR	1	0	0	0	0	0
DNAH12	1	0	1	1	0	1
TAFA1	1	0	0	0	0	0
ZNF654	1	0	0	0	0	0
EPHA6	1	0	0	1	0	0
NIT2	1	0	0	0	0	0
ALCAM	1	0	0	0	0	0
CBLB	1	0	0	0	0	0
CIP2A	1	0	0	0	0	0
CCDC191	1	0	0	0	0	0
COL6A6	1	0	0	1	1	0
TF	1	0	0	0	0	0
ESYT3	1	0	0	0	0	0
IGSF10	1	0	0	0	0	0
SI	1	0	0	0	0	0
SLC7A14	1	0	0	0	0	0
SLC2A2	1	0	0	0	0	0
SPATA16	1	0	0	0	0	0
PIK3CA	1	0	1	0	0	0
CCDC39	1	0	0	0	0	0
VPS8	1	0	0	0	0	0
MAP3K13	1	0	1	0	1	0
XXYLT1	1	0	0	0	1	0
MELTF	1	0	0	0	0	1
PDE6B	1	0	0	0	0	0
SLBP	1	0	0	0	0	0
NSD2	1	0	0	0	0	0
RGS12	1	0	0	0	0	0
STX18	1	0	0	0	0	0
KIAA0232	1	0	0	0	0	0
FAM200B	1	0	0	0	0	0
SLIT2	1	0	1	0	0	0
PPARGC1A	1	0	0	0	0	0
KDR	1	0	0	0	0	0
SRD5A3-AS1	1	0	0	0	0	0
EPHA5	1	0	1	0	0	0
SULT1E1	1	0	0	0	0	0
NPFFR2	1	0	0	0	0	0
AFP	1	0	0	0	0	0
PTPN13	1	0	0	0	0	0
DSPP	1	0	0	0	0	0
RAP1GDS1	1	0	0	0	0	0
ARHGEF38	1	0	0	0	0	0
NDST3	1	0	0	0	0	0
PRSS12	1	0	0	0	0	0
SYNPO2	1	0	0	0	0	0
USP53	1	0	0	0	0	0
INTU	1	0	0	0	0	0
POU4F2	1	0	0	0	0	0
LRBA	1	0	0	0	0	0
MND1	1	0	0	0	0	0
FNIP2	1	0	0	0	0	0
NEK1	1	0	0	0	0	0
WDR17	1	0	0	0	0	0
ASB5	1	0	0	0	0	0
ADAMTS16	1	0	0	0	0	0
ADCY2	1	0	0	0	1	0
DNAH5	1	0	1	0	0	0
CDH9	1	0	0	0	0	0
GOLPH3	1	0	0	0	0	0
CPLANE1	1	0	0	0	1	0
C9	1	0	0	0	0	0
HCN1	1	0	0	0	0	0
HTR1A	1	0	0	0	0	0
ADAMTS6	1	0	0	0	0	0
FOXD1	1	0	0	0	0	0
POU5F2	1	0	0	0	0	0
ISOC1	1	0	0	0	0	0
PCDHA11	1	0	0	0	0	0
PCDHB1	1	0	0	0	0	0
PCDHB5	1	0	0	1	0	0
ARHGAP26	1	0	0	0	0	0
CYFIP2	1	0	0	0	0	0
ADRA1B	1	0	0	0	0	0
SLU7	1	0	0	0	0	0
KIAA1191	1	0	0	0	0	0
NSD1	1	0	0	0	0	0
DDX41	1	0	0	0	0	0
TRIM41	1	0	0	1	0	0
SERPINB6	1	0	0	0	0	0
FAM50B	1	0	0	0	0	0
H1-4	1	0	0	0	0	0
ZKSCAN8	1	0	0	0	0	0
HLA-DRB5	1	0	0	1	1	1
HLA-DRB1	1	0	0	0	0	0
SYNGAP1	1	0	0	0	0	0
UNC5CL	1	0	0	0	0	0
SUPT3H	1	0	0	0	0	0
PKHD1	1	0	0	0	0	1
COL9A1	1	0	1	0	0	0
RARS2	1	0	0	0	0	0
HACE1	1	0	0	0	0	0
FOXO3	1	0	0	0	0	0
IL20RA	1	0	0	0	0	0
SYNE1	1	0	0	0	0	1
SDK1	1	0	0	0	1	0
ABCB5	1	0	0	0	0	0
DPY19L1	1	0	0	1	0	0
AOAH	1	0	0	0	0	0
AEBP1	1	0	0	0	0	0
PCLO	1	1	0	0	1	1
CLDN12	1	0	0	0	0	1
PPP1R9A	1	0	0	0	0	0
ATP5MF-PTCD1	1	0	0	0	0	0
MUC3A	1	1	1	1	1	1
MUC12	1	0	1	1	0	0
MUC17	1	0	0	0	0	1
COG5	1	0	0	1	0	0
MDFIC	1	0	0	0	0	0
PTPRZ1	1	0	0	0	0	0
KLF14	1	0	0	1	0	1
NUP205	1	0	0	0	0	0
KMT2C	1	0	0	0	0	1
BLK	1	0	0	0	0	0
TNFRSF10D	1	0	0	0	1	0
NEFL	1	0	0	0	0	0
ANK1	1	0	0	0	0	0
AP3M2	1	0	0	0	0	0
SLCO5A1	1	0	0	0	0	0
ZFHX4	1	1	0	0	0	0
VPS13B	1	0	0	0	0	1
CSMD3	1	0	0	0	0	0
TNFRSF11B	1	0	0	0	0	0
COL22A1	1	0	0	0	0	0
EPPK1	1	0	1	1	0	1
PLEC	1	0	0	0	0	1
WDR97	1	0	0	1	0	0
GLIS3	1	0	0	0	0	0
ACER2	1	0	0	0	0	0
CHMP5	1	0	0	0	0	0
PRSS3	1	0	1	0	0	0
NPR2	1	0	0	0	0	0
GRHPR	1	0	0	0	0	1
IGFBPL1	1	0	0	0	0	0
CNTNAP3	1	0	1	0	0	0
APBA1	1	0	0	0	0	0
PRUNE2	1	0	0	0	0	0
IDNK	1	0	0	0	0	0
COL27A1	1	0	0	0	0	0
ADGRD2	1	0	1	0	0	1
HMCN2	1	0	0	1	1	0
QRFP	1	0	0	0	0	0
MRPS2	1	0	0	0	0	0
CCDC187	1	0	1	1	1	1
ENTPD2	1	0	0	0	0	0
ATP5F1C	1	0	0	0	1	0
C1QL3	1	0	0	0	0	0
MRC1	1	0	1	1	0	0
MALRD1	1	0	0	0	0	1
ARMC3	1	0	0	0	0	0
ARMC4	1	0	0	0	0	0
ANKRD30A	1	0	0	1	0	0
PCDH15	1	0	0	1	0	0
DDX21	1	0	0	0	0	0
UNC5B	1	0	0	0	0	0
BTAF1	1	0	0	0	0	0
FRAT1	1	0	0	0	0	0
PKD2L1	1	0	0	0	0	0
CNNM2	1	0	0	0	0	0
EIF3A	1	0	0	0	0	0
ATE1	1	0	0	0	0	0
TACC2	1	0	0	0	0	0
NPS	1	0	0	0	0	0
MGMT	1	0	0	0	0	0
B4GALNT4	1	0	0	0	0	0
DEAF1	1	0	0	0	0	0
MUC6	1	0	1	0	1	0
MUC5AC	1	1	1	1	0	1
MUC5B	1	0	0	1	0	0
SLC22A18	1	0	0	0	0	0
OR56A3	1	0	0	0	0	0
APBB1	1	0	0	0	0	0
SBF2	1	0	0	0	0	0
CSRP3	1	0	0	0	0	0
SLC6A5	1	0	0	0	0	0
FANCF	1	0	0	0	0	0
HIPK3	1	0	0	0	0	0
RAG1	1	0	0	0	0	0
RAG2	1	0	0	0	0	0
OR5D14	1	0	0	0	1	0
OR10AG1	1	0	0	0	0	0
OR8U1	1	0	1	1	0	0
OR5M10	1	0	0	0	0	0
OR5M1	1	0	0	0	0	0
OR9G1	1	1	1	1	1	1
RTN4RL2	1	1	0	0	0	0
CTNND1	1	0	0	1	0	0
SLC15A3	1	0	0	0	0	1
SDHAF2	1	0	0	0	0	0
INTS5	1	0	0	0	0	0
NXF1	1	0	0	0	0	0
ZNHIT2	1	0	0	0	0	0
ZNF705E	1	0	0	0	0	0
ARAP1	1	0	0	0	0	0
THAP12	1	0	0	0	0	0
SYTL2	1	0	0	0	0	0
DISC1FP1	1	0	0	0	0	0
CEP295	1	0	0	0	0	0
PDGFD	1	0	0	0	0	0
EXPH5	1	0	0	0	0	0
HTR3B	1	0	0	0	0	0
NXPE2	1	0	0	0	0	0
NLRX1	1	0	0	0	0	0
ST14	1	0	0	0	0	0
ITFG2	1	0	0	0	0	0
ATN1	1	0	0	0	0	0
PTPN6	1	0	0	0	0	0
CLEC6A	1	0	0	0	0	0
CLEC12B	1	0	0	0	0	0
TAS2R20	1	0	0	0	0	0
TAS2R19	1	0	0	0	0	0
TAS2R45	1	1	1	1	1	0
EPS8	1	0	0	0	1	0
AEBP2	1	0	0	0	0	0
PDE3A	1	0	0	0	0	0
ITPR2	1	0	0	0	0	0
KIF21A	1	0	0	0	0	0
GXYLT1	1	0	1	1	0	0
SENP1	1	0	0	0	0	0
KRT18	1	0	0	0	0	0
CSAD	1	0	0	0	0	1
MFSD5	1	0	0	0	0	0
SDR9C7	1	0	0	0	0	0
LRP1	1	0	0	0	0	0
TMEM19	1	0	0	0	0	0
KCNC2	1	0	0	0	0	0
NAP1L1	1	1	0	0	0	0
PLXNC1	1	0	0	0	0	0
ALDH1L2	1	0	0	0	0	0
NUAK1	1	0	0	0	0	1
BTBD11	1	0	0	0	0	0
GIT2	1	0	0	0	0	0
OAS2	1	0	0	0	0	0
TBX3	1	0	0	0	0	0
SPPL3	1	0	0	0	0	0
SETD1B	1	0	0	0	0	0
ATP8A2	1	0	0	0	0	0
BRCA2	1	0	0	0	1	0
RB1	1	0	0	0	0	0
PCDH9	1	0	0	0	0	0
TUBGCP3	1	0	0	0	0	0
TMCO3	1	0	0	0	0	0
TTC6	1	0	0	0	0	0
FSCB	1	0	0	0	0	0
RTN1	1	0	0	0	0	0
ESR2	1	0	0	0	0	0
ABCD4	1	0	0	0	0	0
VRTN	1	0	0	0	0	0
ALKBH1	1	0	0	0	1	0
SERPINA11	1	0	0	0	0	0
SYNE3	1	0	0	0	0	0
DYNC1H1	1	0	0	0	0	0
INF2	1	0	0	0	0	0
CYFIP1	1	0	0	0	0	0
GOLGA6L1	1	0	0	1	0	0
FMN1	1	0	0	0	0	0
NANOGP8	1	0	0	0	0	0
KNL1	1	0	0	0	0	0
CTXN2	1	0	0	0	0	0
MYO5A	1	0	0	0	0	1
MYO1E	1	0	0	0	1	0
TLN2	1	0	0	0	0	0
ANKDD1A	1	0	1	1	0	1
DPP8	1	0	0	0	0	0
DENND4A	1	0	0	0	0	1
AGBL1	1	0	1	0	0	0
CHD2	1	0	0	0	0	0
CCDC78	1	0	0	0	0	0
FAHD1	1	0	0	0	0	0
E4F1	1	0	0	0	0	0
MEFV	1	0	0	0	0	0
ZSCAN32	1	0	0	0	0	0
GRIN2A	1	0	0	0	0	0
DEXI	1	0	0	0	0	0
GSG1L	1	0	0	0	0	1
ELMO3	1	0	0	0	0	0
NFATC3	1	0	0	0	0	0
CDH1	1	0	0	0	0	0
NOB1	1	0	0	0	0	0
CMIP	1	0	0	0	0	0
ZC3H18	1	0	0	0	0	1
OR1D2	1	0	0	0	0	0
NUP88	1	0	0	0	1	0
TP53	1	1	0	1	1	1
PIK3R5	1	0	0	0	0	0
MYH1	1	0	0	0	0	0
HS3ST3A1	1	0	0	0	0	0
TTC19	1	0	0	0	0	0
ATPAF2	1	0	0	0	0	0
WSB1	1	0	0	0	0	0
CCL4L2	1	1	1	1	0	1
RARA	1	0	0	0	0	0
GJD3	1	0	0	0	0	0
HDAC5	1	0	0	0	0	0
TBKBP1	1	0	0	0	0	0
COL1A1	1	0	0	0	0	0
OR4D1	1	0	0	0	0	0
RGS9	1	0	0	0	0	0
TSEN54	1	0	0	0	0	0
LLGL2	1	0	0	0	0	0
TMC8	1	0	0	0	0	0
CSNK1D	1	0	0	0	0	0
ZNF750	1	0	0	1	0	0
MYOM1	1	0	0	0	0	0
PPP4R1	1	0	0	0	0	0
NAPG	1	0	0	0	0	0
DYM	1	0	0	1	0	0
MALT1	1	0	0	0	0	0
GRIN3B	1	0	0	0	0	0
APC2	1	0	0	0	0	0
BTBD2	1	0	0	0	0	0
DOT1L	1	0	0	0	0	1
LRG1	1	0	0	0	0	0
VAV1	1	0	0	0	0	0
MUC16	1	0	1	1	1	1
EIF3G	1	0	0	0	0	0
KRI1	1	0	0	0	0	0
WDR83	1	0	0	0	1	0
NWD1	1	0	1	0	0	0
COLGALT1	1	0	0	0	0	0
UNC13A	1	0	0	1	0	0
B3GNT3	1	0	0	0	0	0
MPV17L2	1	0	0	0	0	0
ZNF66	1	0	1	1	0	0
ZNF208	1	0	0	0	0	0
TSHZ3	1	0	0	1	0	0
PSMD8	1	0	0	0	0	0
CYP2F1	1	0	0	0	0	0
CEACAM8	1	0	0	0	0	0
KLC3	1	0	0	0	0	0
RASIP1	1	0	0	0	0	0
ALDH16A1	1	0	0	0	0	0
RPL13A	1	0	0	0	0	0
POLD1	1	0	1	0	0	0
ZNF649	1	0	0	0	0	0
ZNF615	1	0	0	0	0	0
ZNF432	1	0	0	0	0	0
ZNF888	1	0	0	0	0	0
LILRA4	1	0	0	0	1	0
LILRA2	1	0	1	1	1	0
LILRB1	1	1	1	1	1	0
RNF225	1	0	0	1	0	0
PROKR2	1	0	0	0	0	0
DZANK1	1	0	0	0	1	0
THBD	1	0	0	0	0	0
SOGA1	1	0	0	0	0	0
SAMHD1	1	0	0	0	0	0
MYBL2	1	0	0	0	0	0
PTGIS	1	0	0	0	1	0
PTPN1	1	0	0	0	0	0
CBLN4	1	0	0	0	0	0
CXADR	1	0	0	0	0	0
TIAM1	1	0	0	0	0	0
SOD1	1	0	0	0	0	0
MPST	1	0	0	0	0	0
SUN2	1	0	0	0	0	0
CYP2D6	1	1	1	0	1	1
SHISAL1	1	0	0	0	0	0
PKDREJ	1	0	0	1	1	0
CERK	1	0	0	0	0	0
ZBED4	1	0	0	0	0	0
TTLL8	1	0	0	0	0	0
MAPK8IP2	1	0	0	0	0	0
DDX3X	1	0	0	1	0	0
PAGE5	1	0	0	0	0	0
TAF1	1	0	0	0	0	0
ZCCHC18	1	0	0	0	0	0
NRK	1	0	0	0	0	0
LONRF3	1	0	0	0	0	0
SLC25A5	1	0	1	1	0	0
TEX13C	1	0	0	0	0	0
GPR119	1	0	0	0	0	0
MT-ND1	1	1	0	0	0	0
MT-CO2	1	0	0	0	0	0
MT-ATP8	1	0	0	1	0	0
MT-ATP6	1	0	0	0	0	0
MT-CO3	1	0	1	0	1	0
MT-ND4L	1	0	0	0	0	0
MT-ND4	1	0	0	1	1	1
MT-ND5	1	1	1	1	0	1
MT-ND6	1	0	1	0	1	0
MT-CYB	1	1	1	0	1	0
RER1	0	1	0	0	0	0
ACTRT2	0	1	0	0	0	0
SPATA21	0	1	0	0	0	0
ZNF436	0	1	0	0	0	0
IQCC	0	1	0	0	0	0
A3GALT2	0	1	0	0	0	0
EPHA10	0	1	0	0	0	0
LRRIQ3	0	1	0	0	0	0
CEPT1	0	1	0	0	0	0
FAM72B	0	1	0	0	0	0
FAM189B	0	1	0	0	0	0
COQ8A	0	1	0	0	0	0
OBSCN	0	1	0	1	1	1
CAPN9	0	1	0	0	0	0
CHRM3	0	1	0	0	0	0
NLRC4	0	1	0	0	0	0
EPAS1	0	1	0	0	0	0
TTC7A	0	1	0	0	0	0
CCDC88A	0	1	0	0	0	0
KCNIP3	0	1	0	0	0	0
FBLN7	0	1	0	0	0	0
MARCO	0	1	0	0	0	0
EPC2	0	1	0	0	0	0
KIF5C	0	1	0	0	0	0
CYTIP	0	1	0	0	0	0
ITPRID2	0	1	0	0	0	0
FLACC1	0	1	0	0	0	0
PARD3B	0	1	0	0	0	0
FAM237A	0	1	0	0	0	0
MFF	0	1	0	0	0	0
DIS3L2	0	1	0	0	0	0
PLCD1	0	1	0	0	0	0
NKTR	0	1	0	0	0	0
PTPN23	0	1	0	0	1	0
GLYCTK	0	1	0	0	0	0
GNL3	0	1	0	0	0	0
GXYLT2	0	1	0	0	0	0
GABRR3	0	1	0	0	0	0
POLQ	0	1	0	0	0	0
DZIP1L	0	1	0	0	0	0
FNDC3B	0	1	0	0	0	0
GABRA4	0	1	0	0	0	0
CDS1	0	1	0	0	0	0
ANK2	0	1	0	1	0	0
PCDH10	0	1	0	0	0	0
OTUD4	0	1	0	0	0	0
EDNRA	0	1	0	0	0	0
SORBS2	0	1	0	0	0	0
PRKAA1	0	1	0	0	0	0
PIK3R1	0	1	0	0	0	0
CMYA5	0	1	0	1	1	0
MEF2C	0	1	0	0	0	0
PCDHB12	0	1	0	0	0	0
LARS1	0	1	0	0	0	0
HLA-A	0	1	1	0	0	0
HLA-DPB1	0	1	0	0	0	0
COL11A2	0	1	0	0	0	0
MICAL1	0	1	0	0	0	0
GET4	0	1	0	0	0	0
NFE2L3	0	1	0	0	0	0
LIMK1	0	1	0	0	0	0
DBF4	0	1	0	0	0	0
PEX1	0	1	0	0	0	0
MYL10	0	1	0	0	0	0
BCAP29	0	1	0	0	0	0
RBM28	0	1	0	0	0	0
SVOPL	0	1	0	0	0	0
KIAA1549	0	1	0	0	0	0
PPP3CC	0	1	0	0	0	0
SULF1	0	1	0	0	0	0
UTP23	0	1	0	0	0	0
FAM91A1	0	1	0	0	0	0
RLN1	0	1	0	0	0	0
KDM4C	0	1	0	0	0	0
FAM219A	0	1	0	0	0	0
SLC28A3	0	1	0	0	0	1
AGTPBP1	0	1	0	0	0	0
MRRF	0	1	0	0	0	0
STRBP	0	1	0	0	0	0
ASS1	0	1	0	0	0	0
ABL1	0	1	0	0	0	0
STKLD1	0	1	0	0	0	0
AKR1E2	0	1	0	0	0	0
ZNF37A	0	1	0	0	0	0
LRRTM3	0	1	0	0	0	0
SPOCK2	0	1	0	0	0	0
POLR3A	0	1	0	0	0	0
CC2D2B	0	1	0	0	0	0
DOCK1	0	1	0	0	0	0
SIGIRR	0	1	0	0	0	0
HRAS	0	1	0	0	0	0
BRSK2	0	1	0	0	0	0
OR4C11	0	1	0	0	0	0
TNKS1BP1	0	1	1	0	0	1
CD5	0	1	0	0	1	0
RBM14-RBM4	0	1	0	0	0	0
P2RY2	0	1	0	0	0	0
POLD3	0	1	0	0	0	0
WNT11	0	1	0	0	0	0
KDM4D	0	1	0	0	0	0
HYOU1	0	1	0	0	0	0
ZNF202	0	1	0	0	0	0
MSANTD2	0	1	0	0	0	0
VWF	0	1	0	0	0	0
GRIN2B	0	1	0	0	1	0
MON2	0	1	0	0	0	0
HNF1A	0	1	0	0	0	0
HCAR1	0	1	0	0	0	0
AACS	0	1	0	0	0	0
POLE	0	1	0	0	0	0
FLT1	0	1	0	0	0	0
USPL1	0	1	0	0	0	0
GPALPP1	0	1	0	0	0	0
DNAJC3	0	1	0	0	0	0
RALGAPA1	0	1	0	0	0	0
SYNE2	0	1	0	1	0	0
RBM25	0	1	0	0	0	0
ZNF839	0	1	0	0	0	0
OTUD7A	0	1	0	0	0	0
PLCB2	0	1	0	0	0	0
CA12	0	1	0	0	0	0
RCN2	0	1	0	0	0	0
GOLGA6L4	0	1	0	0	0	0
RHOT2	0	1	0	0	0	0
OR1F1	0	1	0	0	0	0
NUBP1	0	1	0	0	0	0
CIITA	0	1	0	0	0	0
ABCC6	0	1	0	0	0	1
XYLT1	0	1	0	0	0	0
ITPRIPL2	0	1	0	0	0	0
EEF2K	0	1	0	0	0	1
SLC12A3	0	1	0	1	0	0
IRF8	0	1	0	0	0	0
ZFPM1	0	1	0	0	0	0
SPIRE2	0	1	0	0	0	0
TRPV1	0	1	0	0	1	0
NLGN2	0	1	0	0	0	0
CHD3	0	1	0	0	0	0
MYO15A	0	1	0	1	1	0
NF1	0	1	0	1	0	0
KRTAP1-3	0	1	0	0	0	0
DLX4	0	1	0	0	0	0
HELZ	0	1	0	0	0	0
FBF1	0	1	0	0	0	0
ZNF521	0	1	0	0	0	0
CHST9	0	1	0	0	0	0
EPG5	0	1	0	0	0	0
ZNF532	0	1	0	0	0	0
CDH20	0	1	0	0	0	1
ZNF407	0	1	0	0	1	0
ZADH2	0	1	0	0	0	0
NFIC	0	1	0	0	0	0
TMIGD2	0	1	0	0	0	0
TICAM1	0	1	0	0	0	0
CAMSAP3	0	1	0	1	0	0
DHPS	0	1	0	0	0	1
DCAF15	0	1	0	0	0	0
PKN1	0	1	1	0	1	0
ILVBL	0	1	1	0	0	0
C19orf44	0	1	0	0	0	0
PLVAP	0	1	0	0	0	1
GMIP	0	1	0	0	0	0
ZNF599	0	1	0	0	0	0
KMT2B	0	1	0	0	0	0
FCGBP	0	1	0	1	0	0
SPTBN4	0	1	0	0	0	0
PSG7	0	1	0	0	0	0
PSG4	0	1	0	0	0	0
PSG9	0	1	0	0	0	0
ZNF226	0	1	0	0	0	0
PVR	0	1	0	0	0	0
CLASRP	0	1	0	0	0	0
PLA2G4C	0	1	0	0	0	0
CARD8	0	1	0	0	0	0
KIR2DL3	0	1	0	1	1	0
KIR2DL1	0	1	1	1	0	0
NLRP9	0	1	0	1	0	0
C20orf27	0	1	0	0	0	0
CDC25B	0	1	0	0	0	0
TTLL9	0	1	0	1	0	0
STAU1	0	1	0	0	0	0
NFATC2	0	1	0	0	0	0
ZNF217	0	1	0	0	0	0
PPP1R3D	0	1	0	0	0	0
PPM1F	0	1	0	0	0	0
GGA1	0	1	0	0	0	0
NOL12	0	1	0	0	0	0
FAM83F	0	1	0	0	0	0
PLXNB2	0	1	0	0	0	0
GTPBP6	0	1	1	0	0	0
DIPK2B	0	1	0	0	0	0
FOXP3	0	1	0	0	0	0
MAGED2	0	1	0	0	0	0
FRMPD3	0	1	0	0	0	0
CNGA2	0	1	0	0	0	0
PANK4	0	0	1	0	0	0
ESPN	0	0	1	0	0	0
PEX14	0	0	1	0	0	0
RHD	0	0	1	1	0	0
EYA3	0	0	1	0	0	0
ZMYM6	0	0	1	0	0	0
INPP5B	0	0	1	0	0	0
NT5C1A	0	0	1	0	0	0
SZT2	0	0	1	0	0	1
ADGRL4	0	0	1	0	0	0
ADGRL2	0	0	1	0	0	0
FMO5	0	0	1	0	0	0
S100A10	0	0	1	0	0	0
SMCP	0	0	1	0	0	0
MEX3A	0	0	1	0	0	0
PRRC2C	0	0	1	0	1	0
LAMC2	0	0	1	0	0	1
ASPM	0	0	1	1	0	0
PIK3C2B	0	0	1	0	0	0
RAB7B	0	0	1	0	0	0
PIGR	0	0	1	0	0	0
PROX1	0	0	1	0	0	0
PGBD5	0	0	1	0	0	0
MAP3K21	0	0	1	0	0	0
OR2M3	0	0	1	0	0	0
RAD51AP2	0	0	1	0	0	0
TDRD15	0	0	1	0	0	0
PPM1G	0	0	1	0	0	0
PIGF	0	0	1	0	0	0
EXOC6B	0	0	1	0	0	0
ACTG2	0	0	1	0	0	0
KDM3A	0	0	1	0	1	0
CKAP2L	0	0	1	0	0	0
KANSL1L	0	0	1	0	0	0
ERBB4	0	0	1	0	0	0
ASIC4	0	0	1	0	0	0
IRS1	0	0	1	0	0	0
INPP5D	0	0	1	0	0	0
ESPNL	0	0	1	0	0	0
BRPF1	0	0	1	0	0	0
VILL	0	0	1	0	0	0
ZNF619	0	0	1	0	0	0
CDCP1	0	0	1	0	0	0
RFT1	0	0	1	0	0	0
UBA3	0	0	1	0	0	0
ZNF717	0	0	1	0	0	0
PROS1	0	0	1	0	0	0
NECTIN3	0	0	1	0	0	0
CD200	0	0	1	0	0	0
MYLK	0	0	1	0	0	0
HEG1	0	0	1	0	0	0
PLXNA1	0	0	1	0	0	0
HLTF	0	0	1	0	0	0
KCNAB1	0	0	1	0	0	0
CCNL1	0	0	1	0	0	0
TNIK	0	0	1	0	0	0
FAM131A	0	0	1	0	0	0
CLDN1	0	0	1	0	0	0
LMLN	0	0	1	0	0	0
DGKQ	0	0	1	0	1	0
ADD1	0	0	1	0	0	0
HTT	0	0	1	0	0	1
EVC	0	0	1	0	0	0
HMX1	0	0	1	0	0	0
CD38	0	0	1	0	0	0
QDPR	0	0	1	0	0	0
ADGRA3	0	0	1	0	0	0
RFC1	0	0	1	0	0	0
LIAS	0	0	1	0	0	0
GABRA2	0	0	1	0	0	0
ATP10D	0	0	1	0	0	1
TMPRSS11B	0	0	1	0	0	0
MRPL1	0	0	1	0	0	0
PRKG2	0	0	1	0	1	0
FAM13A	0	0	1	1	0	0
CXXC4-AS1	0	0	1	0	0	0
DCHS2	0	0	1	0	0	0
DDX60L	0	0	1	0	0	0
CLCN3	0	0	1	0	0	0
TENM3	0	0	1	1	0	0
CASP3	0	0	1	0	0	0
ZFP42	0	0	1	0	0	0
SEMA5A	0	0	1	0	0	0
CDH18	0	0	1	0	0	0
ISL1	0	0	1	0	0	0
MAST4	0	0	1	0	0	0
ZBED3	0	0	1	0	0	0
PDE8B	0	0	1	0	0	0
ACOT12	0	0	1	0	0	0
XRCC4	0	0	1	0	0	0
VCAN	0	0	1	0	0	0
RGMB	0	0	1	0	0	0
TSLP	0	0	1	0	0	0
JAKMIP2	0	0	1	0	0	0
TENM2	0	0	1	0	1	1
SQSTM1	0	0	1	0	0	0
H2BC9	0	0	1	0	0	0
PRR3	0	0	1	0	0	0
DHX16	0	0	1	0	0	0
MSH5	0	0	1	0	0	1
VWA7	0	0	1	0	0	0
HLA-DQB2	0	0	1	0	0	0
NUDT3	0	0	1	0	0	0
CLPSL1	0	0	1	0	0	0
SLC26A8	0	0	1	0	0	0
DNAH8	0	0	1	0	0	0
EYS	0	0	1	0	0	0
COL12A1	0	0	1	0	0	0
SNAP91	0	0	1	0	1	0
EPHA7	0	0	1	0	0	0
BVES	0	0	1	0	0	0
TRDN	0	0	1	0	0	0
TAAR6	0	0	1	0	0	0
ALDH8A1	0	0	1	0	0	0
RMND1	0	0	1	0	0	0
VWDE	0	0	1	0	0	1
PDK4	0	0	1	0	0	0
TRIM4	0	0	1	0	0	0
RELN	0	0	1	0	1	1
COPG2	0	0	1	0	0	0
PLXNA4	0	0	1	1	0	0
PRSS1	0	0	1	0	1	1
ZNF467	0	0	1	0	0	0
ZNF862	0	0	1	0	0	0
GIMAP7	0	0	1	0	0	0
ASB10	0	0	1	0	0	0
SH2D4A	0	0	1	0	0	0
RP1	0	0	1	0	0	0
LYN	0	0	1	0	0	0
NBN	0	0	1	0	0	0
ZFPM2	0	0	1	0	1	0
ZNF572	0	0	1	0	0	0
HHLA1	0	0	1	0	0	0
JRK	0	0	1	0	0	0
CYP11B2	0	0	1	0	0	0
MROH1	0	0	1	0	1	0
CPSF1	0	0	1	0	0	0
GPT	0	0	1	0	0	0
LRRC14	0	0	1	0	0	0
DOCK8	0	0	1	0	0	0
KCNV2	0	0	1	0	0	0
CCDC171	0	0	1	0	0	0
DAPK1	0	0	1	0	0	0
SHC3	0	0	1	0	0	0
WNK2	0	0	1	1	0	0
TDRD7	0	0	1	0	0	0
NCBP1	0	0	1	0	0	0
TRMO	0	0	1	0	0	0
COL15A1	0	0	1	0	0	0
STX17	0	0	1	0	0	0
NIPSNAP3B	0	0	1	0	0	0
PTPN3	0	0	1	0	0	0
SVEP1	0	0	1	0	0	0
INIP	0	0	1	0	0	0
WDR31	0	0	1	0	0	0
TTC16	0	0	1	0	0	0
LRRC8A	0	0	1	0	0	0
UCK1	0	0	1	0	0	0
PPP1R26	0	0	1	0	0	0
SLC39A12	0	0	1	0	0	0
ZNF22	0	0	1	0	0	0
WASHC2C	0	0	1	0	0	0
WDFY4	0	0	1	0	1	0
ERCC6	0	0	1	0	0	0
CSTF2T	0	0	1	0	0	0
SLC25A16	0	0	1	0	0	0
EIF4EBP2	0	0	1	0	0	0
MRPS16	0	0	1	0	0	0
CFAP70	0	0	1	0	0	0
NDST2	0	0	1	0	0	0
NRG3	0	0	1	0	0	0
LIPF	0	0	1	0	0	0
TM9SF3	0	0	1	0	1	0
PIK3AP1	0	0	1	0	1	0
SMC3	0	0	1	0	0	0
DNHD1	0	0	1	0	0	0
OR2D3	0	0	1	0	0	0
USH1C	0	0	1	0	0	0
HTATIP2	0	0	1	0	0	0
NELL1	0	0	1	0	0	0
LUZP2	0	0	1	0	0	0
PRG3	0	0	1	0	0	0
OR6Q1	0	0	1	0	0	0
GLYATL1B	0	0	1	0	0	0
DAGLA	0	0	1	0	0	0
NRXN2	0	0	1	1	0	0
FOSL1	0	0	1	0	0	0
TCIRG1	0	0	1	0	0	0
CLPB	0	0	1	0	1	0
C2CD3	0	0	1	0	0	0
TPBGL	0	0	1	0	0	0
FAM181B	0	0	1	0	0	0
PIWIL4	0	0	1	0	0	0
CEP126	0	0	1	0	0	0
MMP13	0	0	1	0	0	0
DDX10	0	0	1	0	0	0
CD3E	0	0	1	0	0	0
DPAGT1	0	0	1	0	0	0
NECTIN1	0	0	1	0	0	0
POU2F3	0	0	1	0	0	0
ST3GAL4	0	0	1	0	0	0
NCAPD3	0	0	1	1	0	0
SLC6A12	0	0	1	0	0	0
C12orf4	0	0	1	0	0	0
RIMKLB	0	0	1	0	0	0
PZP	0	0	1	0	0	0
TAS2R30	0	0	1	0	0	0
PRB4	0	0	1	1	0	1
PTHLH	0	0	1	0	0	0
FAM186B	0	0	1	0	0	0
FAM186A	0	0	1	0	0	0
GALNT6	0	0	1	0	0	0
KRT2	0	0	1	0	0	0
BAZ2A	0	0	1	0	0	0
BBS10	0	0	1	0	0	0
EEA1	0	0	1	0	0	0
MYBPC1	0	0	1	0	0	0
ATP6V0A2	0	0	1	0	0	0
ADGRD1	0	0	1	0	0	0
FBRSL1	0	0	1	0	0	0
MIPEP	0	0	1	0	0	0
SPART	0	0	1	0	0	0
SMAD9	0	0	1	0	0	0
NUDT15	0	0	1	0	0	0
TRIM13	0	0	1	0	0	0
DLEU7	0	0	1	0	0	0
JPH4	0	0	1	0	0	0
ADCY4	0	0	1	0	0	0
CNIH1	0	0	1	0	0	0
KIAA0586	0	0	1	0	0	0
DACT1	0	0	1	0	0	0
GPR68	0	0	1	0	0	0
COX8C	0	0	1	0	0	0
PPP4R4	0	0	1	0	0	0
SLC25A29	0	0	1	0	0	0
CEP170B	0	0	1	0	0	0
BTBD6	0	0	1	0	0	0
PAK6	0	0	1	0	0	0
PPP1R14D	0	0	1	0	0	0
VPS18	0	0	1	0	0	0
OIP5	0	0	1	0	0	0
LCMT2	0	0	1	0	0	0
TUBGCP4	0	0	1	0	0	0
SERF2	0	0	1	0	0	0
DMXL2	0	0	1	0	0	0
LEO1	0	0	1	0	0	0
ONECUT1	0	0	1	0	0	0
UBAP1L	0	0	1	0	0	0
SMAD3	0	0	1	0	0	0
PKM	0	0	1	0	0	0
ADPGK	0	0	1	0	0	0
ULK3	0	0	1	0	0	1
GOLGA6L9	0	0	1	1	1	0
ARRDC4	0	0	1	0	0	0
FBXL16	0	0	1	0	0	0
CACNA1H	0	0	1	0	0	0
RPL3L	0	0	1	0	0	0
BICDL2	0	0	1	0	0	0
ZSCAN10	0	0	1	0	0	0
PPL	0	0	1	0	0	0
COG7	0	0	1	0	0	0
SLC9A5	0	0	1	0	0	0
AARS1	0	0	1	0	0	0
ZNF778	0	0	1	0	0	0
VPS9D1	0	0	1	0	0	0
ITGAE	0	0	1	0	1	0
NLRP1	0	0	1	0	0	0
MYH3	0	0	1	0	0	0
MPRIP	0	0	1	0	0	0
KRT32	0	0	1	0	0	0
NPEPPS	0	0	1	0	0	0
HOXB7	0	0	1	0	0	0
KIF2B	0	0	1	0	0	0
TBX2	0	0	1	0	0	0
ACE	0	0	1	0	0	1
UNK	0	0	1	0	0	0
QRICH2	0	0	1	0	0	0
CBX8	0	0	1	0	0	0
PTPRM	0	0	1	0	0	0
SERPINB2	0	0	1	0	0	0
MIER2	0	0	1	0	0	0
PCSK4	0	0	1	0	0	0
THOP1	0	0	1	0	0	0
SH2D3A	0	0	1	0	0	0
ARHGEF18	0	0	1	0	0	0
TYK2	0	0	1	1	0	0
KEAP1	0	0	1	0	0	0
DNM2	0	0	1	0	1	0
CPAMD8	0	0	1	0	0	1
ZNF254	0	0	1	0	0	0
LSR	0	0	1	0	0	0
RYR1	0	0	1	0	0	0
BICRA	0	0	1	0	0	0
KCNJ14	0	0	1	0	0	0
NUCB1	0	0	1	0	0	0
FUZ	0	0	1	0	0	0
ZNF610	0	0	1	0	0	0
LILRA6	0	0	1	1	1	0
LAIR1	0	0	1	0	0	0
USP29	0	0	1	0	0	0
SIRPA	0	0	1	1	0	0
MKKS	0	0	1	0	0	0
MMP24	0	0	1	0	0	0
ATP9A	0	0	1	0	0	0
SYCP2	0	0	1	0	0	0
BRWD1	0	0	1	0	1	0
MX2	0	0	1	0	0	0
TRPM2	0	0	1	0	1	0
KRTAP10-7	0	0	1	0	0	0
POTEH	0	0	1	0	0	0
CECR2	0	0	1	0	0	0
BCL2L13	0	0	1	0	0	0
PI4KA	0	0	1	1	0	0
SUSD2	0	0	1	0	0	0
GGT5	0	0	1	0	0	0
KIAA1671	0	0	1	0	0	0
SLC5A1	0	0	1	0	0	0
CSDC2	0	0	1	0	0	0
CELSR1	0	0	1	0	0	0
TUBGCP6	0	0	1	0	0	0
PPP6R2	0	0	1	0	0	0
CRLF2	0	0	1	1	0	0
SHROOM2	0	0	1	0	0	0
FAM47A	0	0	1	0	0	0
RBM3	0	0	1	0	0	0
TSPYL2	0	0	1	0	0	0
HUWE1	0	0	1	0	0	0
PHF8	0	0	1	0	0	0
KIF4A	0	0	1	0	0	0
MAGEE1	0	0	1	0	0	0
NXF3	0	0	1	0	0	0
XIAP	0	0	1	0	0	0
MT-CO1	0	0	1	1	1	0
ATAD3B	0	0	0	1	0	0
CHD5	0	0	0	1	0	0
CAMTA1	0	0	0	1	0	0
FBXO44	0	0	0	1	0	0
TNFRSF1B	0	0	0	1	0	0
PADI2	0	0	0	1	0	0
MYCL	0	0	0	1	0	0
ERMAP	0	0	0	1	0	0
TIE1	0	0	0	1	0	0
PLK3	0	0	0	1	0	0
CC2D1B	0	0	0	1	0	0
ODF2L	0	0	0	1	0	0
GTF2B	0	0	0	1	0	0
MTF2	0	0	0	1	0	0
ABCA4	0	0	0	1	0	0
LRIG2	0	0	0	1	0	0
OLFML3	0	0	0	1	0	1
ANKRD34A	0	0	0	1	0	0
ADAMTSL4	0	0	0	1	0	0
NUP210L	0	0	0	1	0	0
TDRD10	0	0	0	1	0	0
OR6P1	0	0	0	1	0	0
OR10J5	0	0	0	1	0	0
FCGR2B	0	0	0	1	0	0
RGS5	0	0	0	1	0	0
TPR	0	0	0	1	0	0
DENND1B	0	0	0	1	0	0
KIF14	0	0	0	1	0	0
IKBKE	0	0	0	1	0	1
KCNH1	0	0	0	1	0	0
CNIH4	0	0	0	1	0	0
DNAH14	0	0	0	1	0	0
LBR	0	0	0	1	0	0
CDC42BPA	0	0	0	1	0	0
SNAP47	0	0	0	1	0	0
HEATR1	0	0	0	1	0	0
ZP4	0	0	0	1	0	0
CEP170	0	0	0	1	0	0
ZNF695	0	0	0	1	0	0
OR2L5	0	0	0	1	0	1
OR2M2	0	0	0	1	0	0
OR14C36	0	0	0	1	0	0
OR2T4	0	0	0	1	0	0
EIF2B4	0	0	0	1	0	0
CAPN13	0	0	0	1	0	0
GPATCH11	0	0	0	1	0	0
TMEM178A	0	0	0	1	1	0
KCNG3	0	0	0	1	0	0
RTN4	0	0	0	1	0	0
ALMS1	0	0	0	1	1	0
CD8B	0	0	0	1	0	0
ASTL	0	0	0	1	0	0
IL1RL1	0	0	0	1	0	0
RANBP2	0	0	0	1	0	0
MZT2A	0	0	0	1	0	0
NCKAP5	0	0	0	1	0	0
MAP3K19	0	0	0	1	0	0
ZRANB3	0	0	0	1	0	0
NEB	0	0	0	1	0	0
PLA2R1	0	0	0	1	0	0
SCN3A	0	0	0	1	0	0
DLX2	0	0	0	1	0	0
HOXD13	0	0	0	1	0	0
CWC22	0	0	0	1	0	0
SLC11A1	0	0	0	1	0	0
STK36	0	0	0	1	0	0
SPEG	0	0	0	1	1	0
COL4A3	0	0	0	1	0	0
CAND2	0	0	0	1	0	0
KIF15	0	0	0	1	0	0
MAP4	0	0	0	1	0	0
UQCRC1	0	0	0	1	0	0
MST1R	0	0	0	1	0	1
PBRM1	0	0	0	1	0	0
CACNA2D3	0	0	0	1	0	0
ROBO1	0	0	0	1	0	0
EPHA3	0	0	0	1	0	0
OR5H6	0	0	0	1	0	0
KALRN	0	0	0	1	0	0
EFCC1	0	0	0	1	0	0
ATP2C1	0	0	0	1	0	0
PRR23C	0	0	0	1	0	0
PXYLP1	0	0	0	1	0	0
PLCH1	0	0	0	1	0	0
NCEH1	0	0	0	1	0	0
RTP1	0	0	0	1	0	0
TNK2	0	0	0	1	0	0
SENP5	0	0	0	1	0	0
LRCH3	0	0	0	1	0	0
GAK	0	0	0	1	0	0
IDUA	0	0	0	1	0	0
HAUS3	0	0	0	1	0	0
ZBTB49	0	0	0	1	0	0
ABLIM2	0	0	0	1	1	0
KLHL5	0	0	0	1	0	0
COMMD8	0	0	0	1	0	0
CNGA1	0	0	0	1	0	0
SPATA18	0	0	0	1	0	0
PDGFRA	0	0	0	1	0	0
REST	0	0	0	1	0	0
ODAM	0	0	0	1	0	0
OPRPN	0	0	0	1	0	0
CCDC158	0	0	0	1	0	1
GYPB	0	0	0	1	0	0
FAM160A1	0	0	0	1	0	0
MAP9	0	0	0	1	0	0
RXFP1	0	0	0	1	0	0
FSTL5	0	0	0	1	0	0
CPE	0	0	0	1	0	0
ADAM29	0	0	0	1	0	0
UFSP2	0	0	0	1	0	0
DUX4	0	0	0	1	0	0
TRIO	0	0	0	1	0	0
DROSHA	0	0	0	1	0	0
ADAMTS12	0	0	0	1	0	1
DAB2	0	0	0	1	0	0
PARP8	0	0	0	1	0	0
MTREX	0	0	0	1	0	0
ZFYVE16	0	0	0	1	0	0
FAM151B	0	0	0	1	0	0
MSH3	0	0	0	1	0	0
KIAA0825	0	0	0	1	1	0
SLC27A6	0	0	0	1	0	0
ADAMTS19	0	0	0	1	0	0
HAVCR2	0	0	0	1	0	0
STC2	0	0	0	1	0	0
OR2Y1	0	0	0	1	0	0
TRIM7	0	0	0	1	1	0
RPP40	0	0	0	1	0	0
RREB1	0	0	0	1	0	0
PAK1IP1	0	0	0	1	0	0
BTN1A1	0	0	0	1	0	0
GPX6	0	0	0	1	0	0
OR2H1	0	0	0	1	0	0
HLA-C	0	0	0	1	0	0
STK19	0	0	0	1	0	0
NOTCH4	0	0	0	1	0	0
SNRPC	0	0	0	1	0	0
STK38	0	0	0	1	0	0
SAYSD1	0	0	0	1	0	0
TREML1	0	0	0	1	0	0
ZNF318	0	0	0	1	0	0
ADGRF5	0	0	0	1	0	0
TNFRSF21	0	0	0	1	0	1
LGSN	0	0	0	1	0	0
SLC17A5	0	0	0	1	0	0
IBTK	0	0	0	1	0	0
PNRC1	0	0	0	1	0	0
BACH2	0	0	0	1	0	0
LAMA4	0	0	0	1	0	0
SOGA3	0	0	0	1	0	0
ADGRG6	0	0	0	1	0	0
NOX3	0	0	0	1	0	0
KIF25	0	0	0	1	0	0
PHF10	0	0	0	1	0	0
SNX13	0	0	0	1	0	0
FERD3L	0	0	0	1	0	0
SP4	0	0	0	1	0	0
SEPTIN7	0	0	0	1	0	0
ELMO1	0	0	0	1	0	0
MYO1G	0	0	0	1	0	0
ZPBP	0	0	0	1	0	0
PSPH	0	0	0	1	0	0
SRRM3	0	0	0	1	0	0
CD36	0	0	0	1	0	0
SAMD9L	0	0	0	1	0	0
DYNC1I1	0	0	0	1	0	0
SLC12A9	0	0	0	1	1	0
LAMB1	0	0	0	1	0	0
CLCN1	0	0	0	1	0	0
MYOM2	0	0	0	1	1	0
CSMD1	0	0	0	1	0	0
MFHAS1	0	0	0	1	0	0
MSR1	0	0	0	1	0	0
VPS37A	0	0	0	1	0	0
KIF13B	0	0	0	1	0	0
ZNF703	0	0	0	1	0	0
PRKDC	0	0	0	1	0	0
SOX17	0	0	0	1	0	0
TMEM70	0	0	0	1	0	0
CRISPLD1	0	0	0	1	0	0
FBXO43	0	0	0	1	0	0
RNF19A	0	0	0	1	0	0
FZD6	0	0	0	1	0	0
EBAG9	0	0	0	1	0	0
MTBP	0	0	0	1	0	0
FER1L6	0	0	0	1	0	0
CCDC26	0	0	0	1	0	0
ERMP1	0	0	0	1	0	0
SLC24A2	0	0	0	1	0	0
PIGO	0	0	0	1	0	0
TLN1	0	0	0	1	0	0
CREB3	0	0	0	1	0	0
ZCCHC7	0	0	0	1	0	0
POLR1E	0	0	0	1	0	0
PSAT1	0	0	0	1	0	0
SPATA31D1	0	0	0	1	0	0
FGD3	0	0	0	1	0	0
ZNF169	0	0	0	1	0	0
FANCC	0	0	0	1	0	0
SMC2	0	0	0	1	0	0
OR13D1	0	0	0	1	0	0
FRRS1L	0	0	0	1	0	1
MEGF9	0	0	0	1	0	0
ZBTB6	0	0	0	1	0	0
OLFML2A	0	0	0	1	0	0
REXO4	0	0	0	1	0	0
SEC16A	0	0	0	1	0	1
MAMDC4	0	0	0	1	0	0
NPDC1	0	0	0	1	0	0
FAM171A1	0	0	0	1	0	0
ZNF438	0	0	0	1	0	0
ZNF239	0	0	0	1	0	1
RHOBTB1	0	0	0	1	0	0
ECD	0	0	0	1	0	0
CDHR1	0	0	0	1	0	0
RGR	0	0	0	1	0	0
NUTM2D	0	0	0	1	0	0
FGFBP3	0	0	0	1	0	0
ARHGAP19	0	0	0	1	0	0
ENTPD7	0	0	0	1	0	0
LZTS2	0	0	0	1	1	0
SLC18A2	0	0	0	1	0	0
DENND10	0	0	0	1	0	0
C10orf88	0	0	0	1	0	0
MKI67	0	0	0	1	0	0
ADAM8	0	0	0	1	0	0
OR51D1	0	0	0	1	0	0
OR51B4	0	0	0	1	0	0
OR52H1	0	0	0	1	0	0
OR56A4	0	0	0	1	0	0
DCHS1	0	0	0	1	0	0
EIF4G2	0	0	0	1	0	0
EXT2	0	0	0	1	0	0
PSMC3	0	0	0	1	0	0
OR5F1	0	0	0	1	0	0
PRG2	0	0	0	1	0	0
MS4A3	0	0	0	1	0	0
SCGB2A2	0	0	0	1	0	0
RIN1	0	0	0	1	0	0
DDIAS	0	0	0	1	0	0
TMEM135	0	0	0	1	0	0
FAT3	0	0	0	1	0	0
PANX1	0	0	0	1	0	0
MMP1	0	0	0	1	0	0
CWF19L2	0	0	0	1	0	0
PCSK7	0	0	0	1	0	1
TMPRSS13	0	0	0	1	0	1
CXCR5	0	0	0	1	0	0
PDZD3	0	0	0	1	0	0
SORL1	0	0	0	1	0	0
OR4D5	0	0	0	1	0	0
VWA5A	0	0	0	1	0	0
STT3A	0	0	0	1	0	0
WNK1	0	0	0	1	1	0
DCP1B	0	0	0	1	0	0
ANO2	0	0	0	1	0	0
USP5	0	0	0	1	0	0
TAS2R31	0	0	0	1	0	0
TAS2R46	0	0	0	1	0	0
KRAS	0	0	0	1	0	0
LRRK2	0	0	0	1	0	0
DBX2	0	0	0	1	0	0
AQP2	0	0	0	1	0	0
LIMA1	0	0	0	1	0	0
AVPR1A	0	0	0	1	0	0
DYRK2	0	0	0	1	0	0
TRHDE	0	0	0	1	0	0
LUM	0	0	0	1	0	0
ASCL1	0	0	0	1	0	0
PITPNM2	0	0	0	1	0	0
CENPJ	0	0	0	1	0	0
NUP58	0	0	0	1	0	0
N4BP2L2	0	0	0	1	0	0
LINC00558	0	0	0	1	0	0
SLITRK6	0	0	0	1	0	0
SLITRK5	0	0	0	1	0	0
COL4A2	0	0	0	1	0	0
ATP11A	0	0	0	1	1	0
EFS	0	0	0	1	0	0
MYH7	0	0	0	1	0	0
ZBTB1	0	0	0	1	0	0
MAP3K9	0	0	0	1	0	0
RPS6KL1	0	0	0	1	0	0
DIO2	0	0	0	1	0	0
PACS2	0	0	0	1	0	1
GOLGA6L22	0	0	0	1	0	0
MAGEL2	0	0	0	1	0	1
TJP1	0	0	0	1	0	0
NDUFAF1	0	0	0	1	0	0
VPS39	0	0	0	1	0	0
TMEM87A	0	0	0	1	0	0
CAPN3	0	0	0	1	0	0
UBR1	0	0	0	1	0	0
LDHAL6B	0	0	0	1	0	0
HERC1	0	0	0	1	0	0
CSPG4	0	0	0	1	0	0
TMED3	0	0	0	1	0	0
ZFAND6	0	0	0	1	0	0
ACAN	0	0	0	1	0	0
IQGAP1	0	0	0	1	0	0
CRTC3	0	0	0	1	0	0
ST8SIA2	0	0	0	1	0	0
TTC23	0	0	0	1	0	0
TARS3	0	0	0	1	1	0
CCDC154	0	0	0	1	0	0
TBL3	0	0	0	1	0	0
NTHL1	0	0	0	1	0	0
ABCA3	0	0	0	1	0	0
SRRM2	0	0	0	1	0	0
NLRC3	0	0	0	1	0	0
ANKS3	0	0	0	1	0	0
GLYR1	0	0	0	1	0	0
TEKT5	0	0	0	1	0	0
PRM2	0	0	0	1	0	0
ABCC1	0	0	0	1	0	0
DNAH3	0	0	0	1	0	0
GTF3C1	0	0	0	1	0	0
ZNF423	0	0	0	1	0	0
DPEP3	0	0	0	1	0	0
CMTR2	0	0	0	1	0	0
ZFHX3	0	0	0	1	0	0
KARS1	0	0	0	1	0	0
PIEZO1	0	0	0	1	0	0
TCF25	0	0	0	1	0	0
GAS8	0	0	0	1	0	0
WDR81	0	0	0	1	0	0
OR1E2	0	0	0	1	0	0
KCTD11	0	0	0	1	0	0
PER1	0	0	0	1	1	0
PIK3R6	0	0	0	1	0	0
ULK2	0	0	0	1	0	0
SPACA3	0	0	0	1	0	0
KRTAP4-11	0	0	0	1	0	0
KRT16	0	0	0	1	0	0
ITGA2B	0	0	0	1	0	0
WFIKKN2	0	0	0	1	0	0
ABCA5	0	0	0	1	0	0
SLC9A3R1	0	0	0	1	0	0
TRIM65	0	0	0	1	0	0
METTL23	0	0	0	1	0	0
NDUFV2	0	0	0	1	0	0
PIEZO2	0	0	0	1	0	0
CIDEA	0	0	0	1	0	0
LAMA3	0	0	0	1	0	0
CDH2	0	0	0	1	0	0
KLHL14	0	0	0	1	0	0
NEDD4L	0	0	0	1	0	0
ALPK2	0	0	0	1	0	0
FSTL3	0	0	0	1	0	0
PTBP1	0	0	0	1	0	0
SBNO2	0	0	0	1	0	0
ONECUT3	0	0	0	1	0	0
DPP9	0	0	0	1	0	0
RFX2	0	0	0	1	0	0
XAB2	0	0	0	1	0	0
OR2Z1	0	0	0	1	1	0
PPAN-P2RY11	0	0	0	1	0	0
C19orf38	0	0	0	1	0	0
HOOK2	0	0	0	1	0	0
NOTCH3	0	0	0	1	0	0
AKAP8L	0	0	0	1	0	0
EPS15L1	0	0	0	1	0	0
SLC27A1	0	0	0	1	0	0
FCHO1	0	0	0	1	0	0
ATP13A1	0	0	0	1	0	0
ZNF493	0	0	0	1	0	0
ZNF98	0	0	0	1	0	0
ZNF99	0	0	0	1	0	0
HNRNPL	0	0	0	1	0	0
CD79A	0	0	0	1	0	0
PSG3	0	0	0	1	0	0
MARK4	0	0	0	1	0	0
CCDC61	0	0	0	1	0	0
ARHGAP35	0	0	0	1	1	0
FAM83E	0	0	0	1	0	0
KLK9	0	0	0	1	0	0
ZNF600	0	0	0	1	0	0
LILRB4	0	0	0	1	0	0
DNAAF3	0	0	0	1	0	0
NLRP11	0	0	0	1	0	0
KIF16B	0	0	0	1	0	0
BPIFB4	0	0	0	1	0	0
EDEM2	0	0	0	1	0	0
RBL1	0	0	0	1	0	0
FITM2	0	0	0	1	0	0
CTSA	0	0	0	1	0	0
ZNF335	0	0	0	1	1	0
SLC12A5	0	0	0	1	0	1
TCFL5	0	0	0	1	0	0
MORC3	0	0	0	1	0	0
COL6A1	0	0	0	1	0	0
DIP2A	0	0	0	1	0	0
CLTCL1	0	0	0	1	0	0
MYO18B	0	0	0	1	0	0
HSCB	0	0	0	1	0	0
NF2	0	0	0	1	0	0
CCDC157	0	0	0	1	0	0
EIF3D	0	0	0	1	0	0
BAIAP2L2	0	0	0	1	1	0
DENND6B	0	0	0	1	0	0
SBF1	0	0	0	1	0	0
MIOX	0	0	0	1	0	0
KLHDC7B	0	0	0	1	0	0
CPT1B	0	0	0	1	1	0
P2RY8	0	0	0	1	0	0
NLGN4X	0	0	0	1	0	0
PIR	0	0	0	1	0	0
ADGRG2	0	0	0	1	0	0
MAGEB3	0	0	0	1	0	0
NR0B1	0	0	0	1	0	0
CFAP47	0	0	0	1	0	0
NYX	0	0	0	1	0	0
SPANXN5	0	0	0	1	0	0
ALAS2	0	0	0	1	0	0
AR	0	0	0	1	0	0
GPRASP1	0	0	0	1	0	0
H2BW1	0	0	0	1	0	0
ELF4	0	0	0	1	0	0
SLC9A6	0	0	0	1	0	0
MAP7D3	0	0	0	1	0	0
AVPR2	0	0	0	1	0	0
DVL1	0	0	0	0	1	0
MEGF6	0	0	0	0	1	0
EXOSC10	0	0	0	0	1	0
VPS13D	0	0	0	0	1	0
PRAMEF15	0	0	0	0	1	0
PRAMEF17	0	0	0	0	1	0
MFAP2	0	0	0	0	1	0
PADI6	0	0	0	0	1	0
UBR4	0	0	0	0	1	0
SLC30A2	0	0	0	0	1	0
GPN2	0	0	0	0	1	0
SESN2	0	0	0	0	1	0
PUM1	0	0	0	0	1	0
CSMD2	0	0	0	0	1	0
C1orf122	0	0	0	0	1	0
CFAP57	0	0	0	0	1	1
CYP4A11	0	0	0	0	1	0
NRDC	0	0	0	0	1	0
ZFYVE9	0	0	0	0	1	0
IL12RB2	0	0	0	0	1	0
NEGR1	0	0	0	0	1	0
DNTTIP2	0	0	0	0	1	0
PLPPR4	0	0	0	0	1	0
ATXN7L2	0	0	0	0	1	0
EPS8L3	0	0	0	0	1	0
CSF1	0	0	0	0	1	0
SLC6A17	0	0	0	0	1	0
NBPF9	0	0	0	0	1	0
FLG	0	0	0	0	1	0
KPRP	0	0	0	0	1	0
IVL	0	0	0	0	1	0
FDPS	0	0	0	0	1	0
INSRR	0	0	0	0	1	0
CD1B	0	0	0	0	1	0
SPTA1	0	0	0	0	1	1
IGSF8	0	0	0	0	1	0
COPA	0	0	0	0	1	0
DDR2	0	0	0	0	1	0
RXRG	0	0	0	0	1	0
C1orf112	0	0	0	0	1	0
LAMC1	0	0	0	0	1	0
CAMSAP2	0	0	0	0	1	0
IGFN1	0	0	0	0	1	1
PKP1	0	0	0	0	1	0
GPR37L1	0	0	0	0	1	0
MYBPH	0	0	0	0	1	0
PPP1R15B	0	0	0	0	1	0
CENPF	0	0	0	0	1	0
MARC2	0	0	0	0	1	0
NVL	0	0	0	0	1	0
STUM	0	0	0	0	1	0
IRF2BP2	0	0	0	0	1	0
KIF26B	0	0	0	0	1	0
OR14A2	0	0	0	0	1	0
OR2W3	0	0	0	0	1	0
FAM110C	0	0	0	0	1	0
APOB	0	0	0	0	1	0
FAM228B	0	0	0	0	1	0
MPV17	0	0	0	0	1	0
C2orf16	0	0	0	0	1	0
CAPN14	0	0	0	0	1	0
MAP4K3	0	0	0	0	1	0
CCT4	0	0	0	0	1	0
MCEE	0	0	0	0	1	0
ZNF638	0	0	0	0	1	0
DUSP11	0	0	0	0	1	0
DCTN1	0	0	0	0	1	0
LRRTM4	0	0	0	0	1	0
REG3A	0	0	0	0	1	0
DNAH6	0	0	0	0	1	0
TGOLN2	0	0	0	0	1	0
RNF181	0	0	0	0	1	0
SMYD1	0	0	0	0	1	0
REV1	0	0	0	0	1	0
LONRF2	0	0	0	0	1	0
POU3F3	0	0	0	0	1	0
SULT1C2	0	0	0	0	1	0
SLC20A1	0	0	0	0	1	0
PAX8	0	0	0	0	1	0
TMEM37	0	0	0	0	1	0
CLASP1	0	0	0	0	1	1
GPR17	0	0	0	0	1	0
TMEM163	0	0	0	0	1	0
GTDC1	0	0	0	0	1	0
MMADHC	0	0	0	0	1	0
PRPF40A	0	0	0	0	1	0
GALNT5	0	0	0	0	1	0
MYO3B	0	0	0	0	1	0
GAD1	0	0	0	0	1	0
SP9	0	0	0	0	1	0
TTC30A	0	0	0	0	1	0
NABP1	0	0	0	0	1	0
KCTD18	0	0	0	0	1	0
CLK1	0	0	0	0	1	0
ICA1L	0	0	0	0	1	0
NBEAL1	0	0	0	0	1	0
ZDBF2	0	0	0	0	1	0
PIKFYVE	0	0	0	0	1	0
XRCC5	0	0	0	0	1	0
VIL1	0	0	0	0	1	1
ZNF142	0	0	0	0	1	0
TTLL4	0	0	0	0	1	0
WNT10A	0	0	0	0	1	0
OBSL1	0	0	0	0	1	0
SGPP2	0	0	0	0	1	0
FARSB	0	0	0	0	1	0
WDFY1	0	0	0	0	1	0
SLC16A14	0	0	0	0	1	0
SP140L	0	0	0	0	1	0
ALPG	0	0	0	0	1	0
TIGD1	0	0	0	0	1	0
SH3BP4	0	0	0	0	1	0
RBM44	0	0	0	0	1	1
ASB1	0	0	0	0	1	0
PASK	0	0	0	0	1	1
FARP2	0	0	0	0	1	1
STK25	0	0	0	0	1	0
SRGAP3	0	0	0	0	1	0
CPNE9	0	0	0	0	1	0
PRRT3	0	0	0	0	1	0
HDAC11	0	0	0	0	1	0
TTC21A	0	0	0	0	1	0
XIRP1	0	0	0	0	1	0
MYRIP	0	0	0	0	1	0
CLEC3B	0	0	0	0	1	0
FYCO1	0	0	0	0	1	0
DHX30	0	0	0	0	1	0
TRAIP	0	0	0	0	1	0
GRM2	0	0	0	0	1	0
SEMA3G	0	0	0	0	1	0
SPCS1	0	0	0	0	1	0
CACNA1D	0	0	0	0	1	0
ACOX2	0	0	0	0	1	0
LRIG1	0	0	0	0	1	0
EOGT	0	0	0	0	1	0
HHLA2	0	0	0	0	1	0
ZDHHC23	0	0	0	0	1	0
FSTL1	0	0	0	0	1	0
CCDC58	0	0	0	0	1	0
EFCAB12	0	0	0	0	1	0
CEP63	0	0	0	0	1	0
ARMC8	0	0	0	0	1	0
ZBTB38	0	0	0	0	1	0
RNF13	0	0	0	0	1	0
MED12L	0	0	0	0	1	0
GFM1	0	0	0	0	1	0
SMC4	0	0	0	0	1	0
TMEM212	0	0	0	0	1	0
VWA5B2	0	0	0	0	1	0
CLCN2	0	0	0	0	1	0
ST6GAL1	0	0	0	0	1	0
ATP13A5	0	0	0	0	1	0
TMEM175	0	0	0	0	1	0
OTOP1	0	0	0	0	1	0
SORCS2	0	0	0	0	1	0
BOD1L1	0	0	0	0	1	0
FBXL5	0	0	0	0	1	0
PROM1	0	0	0	0	1	0
TLR1	0	0	0	0	1	0
WDR19	0	0	0	0	1	0
ZAR1	0	0	0	0	1	0
CHIC2	0	0	0	0	1	0
ADGRL3	0	0	0	0	1	0
GC	0	0	0	0	1	0
CDKL2	0	0	0	0	1	0
RASGEF1B	0	0	0	0	1	0
HERC6	0	0	0	0	1	0
UNC5C	0	0	0	0	1	0
COL25A1	0	0	0	0	1	0
FAT4	0	0	0	0	1	0
FHDC1	0	0	0	0	1	0
TLR2	0	0	0	0	1	0
FASTKD3	0	0	0	0	1	0
EGFLAM	0	0	0	0	1	0
C7	0	0	0	0	1	0
HMGCS1	0	0	0	0	1	0
SNX18	0	0	0	0	1	0
NAIP	0	0	0	0	1	0
TNPO1	0	0	0	0	1	0
UTP15	0	0	0	0	1	0
SLF1	0	0	0	0	1	0
MCTP1	0	0	0	0	1	0
ELL2	0	0	0	0	1	0
CAMK4	0	0	0	0	1	0
YTHDC2	0	0	0	0	1	0
HSD17B4	0	0	0	0	1	0
ACSL6	0	0	0	0	1	0
NEUROG1	0	0	0	0	1	0
EGR1	0	0	0	0	1	0
ECSCR	0	0	0	0	1	0
ANKHD1	0	0	0	0	1	0
HTR4	0	0	0	0	1	0
SLC36A3	0	0	0	0	1	0
SPARC	0	0	0	0	1	0
GEMIN5	0	0	0	0	1	0
FAM71B	0	0	0	0	1	0
SLIT3	0	0	0	0	1	0
SH3PXD2B	0	0	0	0	1	0
UIMC1	0	0	0	0	1	0
CANX	0	0	0	0	1	0
MRNIP	0	0	0	0	1	0
RNF130	0	0	0	0	1	0
FLT4	0	0	0	0	1	0
PSMG4	0	0	0	0	1	0
DSP	0	0	0	0	1	0
NEDD9	0	0	0	0	1	0
RANBP9	0	0	0	0	1	0
MYLIP	0	0	0	0	1	0
UBD	0	0	0	0	1	0
RNF39	0	0	0	0	1	0
MUC22	0	0	0	0	1	1
MICA	0	0	0	0	1	0
ITPR3	0	0	0	0	1	0
TREM2	0	0	0	0	1	0
C6orf226	0	0	0	0	1	0
ABCC10	0	0	0	0	1	0
RHAG	0	0	0	0	1	0
NT5E	0	0	0	0	1	0
MANEA	0	0	0	0	1	0
ASCC3	0	0	0	0	1	0
CALHM4	0	0	0	0	1	0
SMPDL3A	0	0	0	0	1	0
LAMA2	0	0	0	0	1	0
MAP3K5	0	0	0	0	1	0
ARFGEF3	0	0	0	0	1	0
UTRN	0	0	0	0	1	0
RAB32	0	0	0	0	1	0
RAET1L	0	0	0	0	1	0
ARID1B	0	0	0	0	1	0
ZDHHC14	0	0	0	0	1	0
TULP4	0	0	0	0	1	1
MRM2	0	0	0	0	1	0
FOXK1	0	0	0	0	1	0
ACTB	0	0	0	0	1	0
RNF216	0	0	0	0	1	0
ZNF12	0	0	0	0	1	0
COL28A1	0	0	0	0	1	0
TOMM7	0	0	0	0	1	0
NEUROD6	0	0	0	0	1	0
SPDYE1	0	0	0	0	1	0
PKD1L1	0	0	0	0	1	1
ELN	0	0	0	0	1	0
ABCB4	0	0	0	0	1	0
TECPR1	0	0	0	0	1	0
TRIP6	0	0	0	0	1	0
CDHR3	0	0	0	0	1	0
PIK3CG	0	0	0	0	1	0
NRCAM	0	0	0	0	1	0
KCND2	0	0	0	0	1	0
WNT16	0	0	0	0	1	0
AASS	0	0	0	0	1	0
IQUB	0	0	0	0	1	0
KCP	0	0	0	0	1	1
UBN2	0	0	0	0	1	0
ADCK2	0	0	0	0	1	0
MGAM	0	0	0	0	1	1
PRSS2	0	0	0	0	1	0
TPK1	0	0	0	0	1	0
ABCF2	0	0	0	0	1	0
NAT2	0	0	0	0	1	0
DOK2	0	0	0	0	1	0
NKX6-3	0	0	0	0	1	0
PLAT	0	0	0	0	1	0
PLAG1	0	0	0	0	1	0
DECR1	0	0	0	0	1	0
RUNX1T1	0	0	0	0	1	0
GEM	0	0	0	0	1	0
PKHD1L1	0	0	0	0	1	0
RAD21	0	0	0	0	1	0
DEPTOR	0	0	0	0	1	0
C8orf76	0	0	0	0	1	0
DMRT2	0	0	0	0	1	0
RANBP6	0	0	0	0	1	0
ADAMTSL1	0	0	0	0	1	0
NOL6	0	0	0	0	1	0
FAM122A	0	0	0	0	1	0
C9orf57	0	0	0	0	1	0
SYK	0	0	0	0	1	0
ROR2	0	0	0	0	1	0
NOL8	0	0	0	0	1	0
ANKS6	0	0	0	0	1	0
OR13C2	0	0	0	0	1	0
TMEM245	0	0	0	0	1	0
CNTRL	0	0	0	0	1	1
DAB2IP	0	0	0	0	1	0
OR1J2	0	0	0	0	1	0
OR1Q1	0	0	0	0	1	0
CIZ1	0	0	0	0	1	0
DOLK	0	0	0	0	1	0
CFAP77	0	0	0	0	1	0
GTF3C5	0	0	0	0	1	0
NOTCH1	0	0	0	0	1	0
FBXW5	0	0	0	0	1	0
FUT7	0	0	0	0	1	0
DPP7	0	0	0	0	1	0
DIP2C	0	0	0	0	1	0
FBH1	0	0	0	0	1	0
ITIH5	0	0	0	0	1	0
PIP4K2A	0	0	0	0	1	0
CXCL12	0	0	0	0	1	0
RBP3	0	0	0	0	1	0
ARHGAP22	0	0	0	0	1	0
SGMS1	0	0	0	0	1	0
A1CF	0	0	0	0	1	0
ARID5B	0	0	0	0	1	0
JMJD1C	0	0	0	0	1	0
TYSND1	0	0	0	0	1	0
CHST3	0	0	0	0	1	0
FUT11	0	0	0	0	1	0
DLG5	0	0	0	0	1	0
SFTPD	0	0	0	0	1	0
PTEN	0	0	0	0	1	0
IFIT5	0	0	0	0	1	0
SLIT1	0	0	0	0	1	0
FBXW4	0	0	0	0	1	0
PSD	0	0	0	0	1	0
PDCD11	0	0	0	0	1	0
ADRA2A	0	0	0	0	1	0
GFRA1	0	0	0	0	1	0
MMP21	0	0	0	0	1	0
PPP2R2D	0	0	0	0	1	0
PHRF1	0	0	0	0	1	0
TOLLIP	0	0	0	0	1	0
IFITM10	0	0	0	0	1	0
TNNI2	0	0	0	0	1	0
OSBPL5	0	0	0	0	1	0
TRIM6-TRIM34	0	0	0	0	1	0
OR56A5	0	0	0	0	1	0
FAM160A2	0	0	0	0	1	0
OLFML1	0	0	0	0	1	0
CTR9	0	0	0	0	1	0
SERGEF	0	0	0	0	1	0
MRGPRX4	0	0	0	0	1	0
ANO3	0	0	0	0	1	0
ELF5	0	0	0	0	1	0
CRY2	0	0	0	0	1	0
TRIM48	0	0	0	0	1	0
SMTNL1	0	0	0	0	1	0
MPEG1	0	0	0	0	1	0
SIPA1	0	0	0	0	1	0
EFEMP2	0	0	0	0	1	0
CORO1B	0	0	0	0	1	0
SIK2	0	0	0	0	1	0
PPP2R1B	0	0	0	0	1	0
USP28	0	0	0	0	1	0
DSCAML1	0	0	0	0	1	0
FEZ1	0	0	0	0	1	0
NFRKB	0	0	0	0	1	0
ADAMTS8	0	0	0	0	1	0
IQSEC3	0	0	0	0	1	0
NRIP2	0	0	0	0	1	0
CHD4	0	0	0	0	1	0
C1S	0	0	0	0	1	0
A2M	0	0	0	0	1	0
ABCC9	0	0	0	0	1	0
ATF1	0	0	0	0	1	0
LETMD1	0	0	0	0	1	0
AAAS	0	0	0	0	1	0
MAP3K12	0	0	0	0	1	0
HOXC9	0	0	0	0	1	0
SMUG1	0	0	0	0	1	0
NCKAP1L	0	0	0	0	1	0
GDF11	0	0	0	0	1	0
STAT2	0	0	0	0	1	1
MYF6	0	0	0	0	1	0
POC1B	0	0	0	0	1	0
HAL	0	0	0	0	1	0
UHRF1BP1L	0	0	0	0	1	0
STAB2	0	0	0	0	1	0
USP30	0	0	0	0	1	1
MYO1H	0	0	0	0	1	0
TRAFD1	0	0	0	0	1	0
DNAH10	0	0	0	0	1	0
CCDC92	0	0	0	0	1	0
TPTE2	0	0	0	0	1	0
TNFRSF19	0	0	0	0	1	0
ALG5	0	0	0	0	1	0
LCP1	0	0	0	0	1	0
SETDB2	0	0	0	0	1	0
TBC1D4	0	0	0	0	1	0
MYCBP2	0	0	0	0	1	0
GPC5	0	0	0	0	1	0
FARP1	0	0	0	0	1	0
OR4K2	0	0	0	0	1	0
OR11H6	0	0	0	0	1	0
TEP1	0	0	0	0	1	0
SALL2	0	0	0	0	1	0
IRF9	0	0	0	0	1	0
IPO4	0	0	0	0	1	0
KTN1	0	0	0	0	1	0
PCNX4	0	0	0	0	1	0
ELMSAN1	0	0	0	0	1	0
YLPM1	0	0	0	0	1	0
ATXN3	0	0	0	0	1	0
TECPR2	0	0	0	0	1	0
MARK3	0	0	0	0	1	0
KIF26A	0	0	0	0	1	0
CDCA4	0	0	0	0	1	0
RYR3	0	0	0	0	1	0
ACTC1	0	0	0	0	1	0
THBS1	0	0	0	0	1	0
DISP2	0	0	0	0	1	0
SPATA5L1	0	0	0	0	1	0
SEMA6D	0	0	0	0	1	0
MYEF2	0	0	0	0	1	0
VPS13C	0	0	0	0	1	0
CSNK1G1	0	0	0	0	1	0
CALML4	0	0	0	0	1	0
NTRK3	0	0	0	0	1	0
KIF7	0	0	0	0	1	0
BLM	0	0	0	0	1	0
IGF1R	0	0	0	0	1	0
SOX8	0	0	0	0	1	0
NUBP2	0	0	0	0	1	0
HS3ST6	0	0	0	0	1	0
ZNF598	0	0	0	0	1	0
CCNF	0	0	0	0	1	0
HMOX2	0	0	0	0	1	0
ZC3H7A	0	0	0	0	1	0
VPS35L	0	0	0	0	1	0
THUMPD1	0	0	0	0	1	0
SETD1A	0	0	0	0	1	0
ITGAD	0	0	0	0	1	0
ABCC11	0	0	0	0	1	1
IRX3	0	0	0	0	1	0
MMP15	0	0	0	0	1	0
CNOT1	0	0	0	0	1	0
CDH5	0	0	0	0	1	0
NPIPB15	0	0	0	0	1	0
MLKL	0	0	0	0	1	0
DNAAF1	0	0	0	0	1	0
MEAK7	0	0	0	0	1	0
CA5A	0	0	0	0	1	0
ANKRD11	0	0	0	0	1	0
FANCA	0	0	0	0	1	0
RPH3AL	0	0	0	0	1	0
NXN	0	0	0	0	1	0
CRK	0	0	0	0	1	0
RILP	0	0	0	0	1	0
SMG6	0	0	0	0	1	0
OR3A3	0	0	0	0	1	0
CAMKK1	0	0	0	0	1	0
ZZEF1	0	0	0	0	1	0
SPNS3	0	0	0	0	1	0
DNAH2	0	0	0	0	1	0
NTN1	0	0	0	0	1	0
MYH8	0	0	0	0	1	0
CDRT4	0	0	0	0	1	0
SMCR8	0	0	0	0	1	0
FOXO3B	0	0	0	0	1	0
MAPK7	0	0	0	0	1	0
MYO18A	0	0	0	0	1	0
ATAD5	0	0	0	0	1	0
OMG	0	0	0	0	1	0
UTP6	0	0	0	0	1	0
ASIC2	0	0	0	0	1	0
CCL4	0	0	0	0	1	0
MYO19	0	0	0	0	1	0
STARD3	0	0	0	0	1	0
ERBB2	0	0	0	0	1	0
KRT40	0	0	0	0	1	0
KRTAP4-9	0	0	0	0	1	0
KCNH4	0	0	0	0	1	1
NAGLU	0	0	0	0	1	0
GPATCH8	0	0	0	0	1	0
PLEKHM1	0	0	0	0	1	0
CDC27	0	0	0	0	1	0
ACSF2	0	0	0	0	1	0
SPATA20	0	0	0	0	1	0
ABCC3	0	0	0	0	1	0
KCNH6	0	0	0	0	1	0
NOL11	0	0	0	0	1	0
GPRC5C	0	0	0	0	1	0
FADS6	0	0	0	0	1	0
NUP85	0	0	0	0	1	0
CASKIN2	0	0	0	0	1	0
ITGB4	0	0	0	0	1	0
CBX4	0	0	0	0	1	0
TBC1D16	0	0	0	0	1	0
CEP131	0	0	0	0	1	0
ACTG1	0	0	0	0	1	0
FASN	0	0	0	0	1	1
HEXD	0	0	0	0	1	0
FOXK2	0	0	0	0	1	0
EPB41L3	0	0	0	0	1	0
CEP76	0	0	0	0	1	0
CCDC178	0	0	0	0	1	0
FHOD3	0	0	0	0	1	0
RAB27B	0	0	0	0	1	0
NETO1	0	0	0	0	1	0
TSHZ1	0	0	0	0	1	0
ARID3A	0	0	0	0	1	0
POLR2E	0	0	0	0	1	0
TBXA2R	0	0	0	0	1	0
CACTIN	0	0	0	0	1	1
TJP3	0	0	0	0	1	0
MATK	0	0	0	0	1	0
HDGFL2	0	0	0	0	1	0
KDM4B	0	0	0	0	1	0
FUT6	0	0	0	0	1	0
FUT3	0	0	0	0	1	0
FCER2	0	0	0	0	1	0
HNRNPM	0	0	0	0	1	0
PRAM1	0	0	0	0	1	0
SLC44A2	0	0	0	0	1	0
ADGRL1	0	0	0	0	1	0
BRD4	0	0	0	0	1	0
CHERP	0	0	0	0	1	0
SIN3B	0	0	0	0	1	0
F2RL3	0	0	0	0	1	0
GTPBP3	0	0	0	0	1	0
GDF15	0	0	0	0	1	0
KXD1	0	0	0	0	1	0
COMP	0	0	0	0	1	0
TMEM161A	0	0	0	0	1	1
ZNF429	0	0	0	0	1	0
IGFLR1	0	0	0	0	1	0
THAP8	0	0	0	0	1	0
B3GNT8	0	0	0	0	1	0
PHLDB3	0	0	0	0	1	0
SIX5	0	0	0	0	1	0
DMWD	0	0	0	0	1	0
HIF3A	0	0	0	0	1	0
CCDC8	0	0	0	0	1	0
TSKS	0	0	0	0	1	0
PNKP	0	0	0	0	1	0
SIGLEC11	0	0	0	0	1	0
ACP4	0	0	0	0	1	0
KLK15	0	0	0	0	1	0
ZNF665	0	0	0	0	1	0
PRPF31	0	0	0	0	1	0
CNOT3	0	0	0	0	1	0
LILRA5	0	0	0	0	1	0
LILRA1	0	0	0	0	1	1
NLRP7	0	0	0	0	1	0
RPL28	0	0	0	0	1	0
ZNF784	0	0	0	0	1	0
EPN1	0	0	0	0	1	0
ZNF446	0	0	0	0	1	0
MZF1	0	0	0	0	1	1
ANGPT4	0	0	0	0	1	0
TMC2	0	0	0	0	1	0
MAVS	0	0	0	0	1	0
PCSK2	0	0	0	0	1	0
KAT14	0	0	0	0	1	0
CD93	0	0	0	0	1	0
LBP	0	0	0	0	1	0
OSER1	0	0	0	0	1	0
SDC4	0	0	0	0	1	0
PLTP	0	0	0	0	1	0
BCAS4	0	0	0	0	1	0
RAB22A	0	0	0	0	1	0
ZNF831	0	0	0	0	1	0
LAMA5	0	0	0	0	1	0
SRMS	0	0	0	0	1	0
TCEA2	0	0	0	0	1	0
RGS19	0	0	0	0	1	0
ERG	0	0	0	0	1	0
ABCG1	0	0	0	0	1	0
SLC37A1	0	0	0	0	1	0
PFKL	0	0	0	0	1	0
KRTAP10-10	0	0	0	0	1	0
KRTAP10-11	0	0	0	0	1	0
RTN4R	0	0	0	0	1	0
KLHL22	0	0	0	0	1	0
SERPIND1	0	0	0	0	1	0
SNAP29	0	0	0	0	1	0
ZNRF3	0	0	0	0	1	0
ASCC2	0	0	0	0	1	0
SEC14L3	0	0	0	0	1	0
MORC2	0	0	0	0	1	0
[truncated: 422 more rows]

## Sheet: Table S4 associated with FigS32
Table S4. Intersection of gene mutations set linked with mitochondrial functions in six breast cancer cell lines used in this study and presented in Figure S32 with the use of Kobas standalone software.
Gene	BT-20	Hs 578T	MCF-7	MDA-MB-231	MDA-MB-468	SK-BR-3
MT-ATP6	1	0	0	0	0	0
MT-ATP8	1	0	0	1	0	0
PPARGC1A	1	0	0	0	0	0
ATP5F1C	1	0	0	0	1	0
TP53	1	1	0	1	1	1
RARS2	1	0	0	0	0	0
MRPS2	1	0	0	0	0	0
CBLB	1	0	0	0	0	0
SDHAF2	1	0	0	0	0	0
SOD1	1	0	0	0	0	0
ALDH1L2	1	0	0	0	0	0
FOXO3	1	0	0	0	0	0
FAHD1	1	0	0	0	0	0
MPST	1	0	0	0	0	0
PTPN1	1	0	0	0	0	0
TRAK1	1	0	0	0	0	0
NCSTN	1	0	0	0	0	0
NLRX1	1	0	0	0	0	0
CYP2D6	1	1	1	0	1	1
GOLPH3	1	0	0	0	0	0
NAPG	1	0	0	0	0	0
HEMK1	1	0	0	0	0	0
ATPAF2	1	0	0	0	0	0
SLC25A5	1	0	1	1	0	0
RAP1GDS1	1	0	0	0	0	0
ESR2	1	0	0	0	0	0
DDX21	1	0	0	0	0	0
TTC19	1	0	0	0	0	0
ALKBH1	1	0	0	0	1	0
NEFL	1	0	0	0	0	0
INF2	1	0	0	0	0	0
KDR	1	0	0	0	0	0
MPV17L2	1	0	0	0	0	0
CXADR	1	0	0	0	0	0
PPP3CC	0	1	0	0	0	0
MEF2C	0	1	0	0	0	0
MRRF	0	1	0	0	0	0
TICAM1	0	1	0	0	0	0
ZNF217	0	1	0	0	0	0
MYL10	0	1	0	0	0	0
GLYCTK	0	1	0	0	0	0
AGTPBP1	0	1	0	0	0	0
ANK2	0	1	0	1	0	0
RHOT2	0	1	0	0	0	0
COQ8A	0	1	0	0	0	0
ABL1	0	1	0	0	0	0
SYNE2	0	1	0	1	0	0
TRPV1	0	1	0	0	1	0
MFF	0	1	0	0	0	0
EPAS1	0	1	0	0	0	0
PRKAA1	0	1	0	0	0	0
ASS1	0	1	0	0	0	0
PLA2G4C	0	1	0	0	0	0
MRPS16	0	0	1	0	0	0
MRPL1	0	0	1	0	0	0
ACOT12	0	0	1	0	0	0
NCBP1	0	0	1	0	0	0
GLYATL1B	0	0	1	0	0	0
PRG3	0	0	1	0	0	0
SLC25A16	0	0	1	0	0	0
BCL2L13	0	0	1	0	0	0
COX8C	0	0	1	0	0	0
MIPEP	0	0	1	0	0	0
PKM	0	0	1	0	0	0
LIAS	0	0	1	0	0	0
ERBB4	0	0	1	0	0	0
LIPF	0	0	1	0	0	0
SMCP	0	0	1	0	0	0
SLC25A29	0	0	1	0	0	0
RMND1	0	0	1	0	0	0
SQSTM1	0	0	1	0	0	0
NIPSNAP3B	0	0	1	0	0	0
PDK4	0	0	1	0	0	0
STX17	0	0	1	0	0	0
CYP11B2	0	0	1	0	0	0
MX2	0	0	1	0	0	0
DNM2	0	0	1	0	1	0
NELL1	0	0	1	0	0	0
HUWE1	0	0	1	0	0	0
NPEPPS	0	0	1	0	0	0
LYN	0	0	1	0	0	0
CLPB	0	0	1	0	1	0
THOP1	0	0	1	0	0	0
SPART	0	0	1	0	0	0
TDRD7	0	0	1	0	0	0
RBP3	0	0	0	0	1	0
TRMU	0	0	0	0	1	0
GTPBP3	0	0	0	0	1	0
DECR1	0	0	0	0	1	0
ACSF2	0	0	0	0	1	0
MCEE	0	0	0	0	1	0
MRM2	0	0	0	0	1	0
CPT1B	0	0	0	1	1	0
CAMK4	0	0	0	0	1	0
TOMM7	0	0	0	0	1	0
GFM1	0	0	0	0	1	0
HIF3A	0	0	0	0	1	0
MYOM2	0	0	0	1	1	0
NRDC	0	0	0	0	1	0
FOXK2	0	0	0	0	1	0
SESN2	0	0	0	0	1	0
SLC44A2	0	0	0	0	1	0
DHX30	0	0	0	0	1	0
TEP1	0	0	0	0	1	0
RAB32	0	0	0	0	1	0
AASS	0	0	0	0	1	0
MMADHC	0	0	0	0	1	0
SPARC	0	0	0	0	1	0
SLIT3	0	0	0	0	1	0
SLIT1	0	0	0	0	1	0
CA5A	0	0	0	0	1	0
LETMD1	0	0	0	0	1	0
PNKP	0	0	0	0	1	0
MPV17	0	0	0	0	1	0
USP30	0	0	0	0	1	1
NOL6	0	0	0	0	1	0
MARC2	0	0	0	0	1	0
FASTKD3	0	0	0	0	1	0
ABCG1	0	0	0	0	1	0
TRAFD1	0	0	0	0	1	0
PTEN	0	0	0	0	1	0
MYO19	0	0	0	0	1	0
STARD3	0	0	0	0	1	0
MAVS	0	0	0	0	1	0
ACSL6	0	0	0	0	1	0
VPS13C	0	0	0	0	1	0
STAT2	0	0	0	0	1	1
CANX	0	0	0	0	1	0
VPS13D	0	0	0	0	1	0
TREM2	0	0	0	0	1	0
ATXN3	0	0	0	0	1	0
HSCB	0	0	0	1	0	0
KARS1	0	0	0	1	0	0
CRTC3	0	0	0	1	0	0
MFHAS1	0	0	0	1	0	0
NDUFAF1	0	0	0	1	0	0
WDR81	0	0	0	1	0	0
ATAD3B	0	0	0	1	0	0
NDUFV2	0	0	0	1	0	0
LRRK2	0	0	0	1	0	0
HAUS3	0	0	0	1	0	0
ALAS2	0	0	0	1	0	0
TMEM70	0	0	0	1	0	0
KRAS	0	0	0	1	0	0
RANBP2	0	0	0	1	0	0
ZBTB6	0	0	0	1	0	0
HEATR1	0	0	0	1	0	0
SPATA18	0	0	0	1	0	0
SLC27A1	0	0	0	1	0	0
PACS2	0	0	0	1	0	1
CIDEA	0	0	0	1	0	0
NTHL1	0	0	0	1	0	0
UQCRC1	0	0	0	1	0	0
TMEM135	0	0	0	1	0	0
ADGRG6	0	0	0	1	0	0
IKBKE	0	0	0	1	0	1
LDHAL6B	0	0	0	1	0	0
ACSS2	0	0	0	0	0	1
NCOA6	0	0	0	0	0	1
ACACA	0	0	0	0	0	1
COA4	0	0	0	0	0	1
MAP1B	0	0	0	0	0	1
LRPPRC	0	0	0	0	0	1
COA3	0	0	0	0	0	1
SREBF1	0	0	0	0	0	1
ABCB6	0	0	0	0	0	1
MX1	0	0	0	0	0	1
SLC25A33	0	0	0	0	0	1
CREBZF	0	0	0	0	0	1
CA5B	0	0	0	0	0	1
AK9	0	0	0	0	0	1
TUSC3	0	0	0	0	0	1
HMGCL	0	0	0	0	0	1
D2HGDH	0	0	0	0	0	1
CFAP410	0	0	0	0	0	1
RIPK3	0	0	0	0	0	1
GCAT	0	0	0	0	0	1
CYP11B1	0	0	0	0	0	1
TMLHE	0	0	0	0	0	1
MYH7B	0	0	0	0	0	1
CAPN2	0	0	0	0	0	1
VPS11	0	0	0	0	0	1
PSEN2	0	0	0	0	0	1
ABCB7	0	0	0	0	0	1

## Sheet: Table S5 associated with FigS33
Table S5. Intersection of gene mutations set linked with kinases pathways in six breast cancer cell lines used in this study and presented in Figure S33 with the use of Kobas standalone software.
Gene	BT-20	Hs 578T	MCF-7	MDA-MB-231	MDA-MB-468	SK-BR-3
PDGFD	1	0	0	0	0	0
TIAM1	1	0	0	0	0	0
ABI2	1	0	0	0	0	0
PIK3CA	1	0	1	0	0	0
VAV3	1	0	0	0	0	0
CYFIP2	1	0	0	0	0	0
THBS3	1	0	0	0	0	0
ROCK2	1	0	0	0	0	0
NCSTN	1	0	0	0	0	0
VAV1	1	0	0	0	0	0
COL27A1	1	0	0	0	0	0
COL1A1	1	0	0	0	0	0
ITPR2	1	0	0	0	0	0
CYFIP1	1	0	0	0	0	0
PTPN1	1	0	0	0	0	0
COL9A1	1	0	1	0	0	0
PTPN6	1	0	0	0	0	0
KDR	1	0	0	0	0	0
COL6A6	1	0	0	1	1	0
FOXO3	1	0	0	0	0	0
PIK3R5	1	0	0	0	0	0
NUP88	1	0	0	0	1	0
NUP205	1	0	0	0	0	0
ARAP1	1	0	0	0	0	0
MYBL2	1	0	0	0	0	0
SYNGAP1	1	0	0	0	0	0
NEFL	1	0	0	0	0	0
PSMD8	1	0	0	0	0	0
WDR83	1	0	0	0	1	0
EPHA6	1	0	0	1	0	0
EPHA5	1	0	1	0	0	0
HLA-DRB1	1	0	0	0	0	0
CSRP3	1	0	0	0	0	0
BCL10	1	0	0	0	0	0
UNC5B	1	0	0	0	0	0
MALT1	1	0	0	0	0	0
CDKN2C	1	0	0	0	0	0
TP53	1	1	0	1	1	1
LRBA	1	0	0	0	0	0
MAP3K13	1	0	1	0	1	0
PTPRC	1	0	0	0	0	0
TTN	1	1	1	1	1	0
PPP1R9A	1	0	0	0	0	0
LYST	1	0	1	0	0	0
MAPK8IP2	1	0	0	0	0	0
HIPK3	1	0	0	0	0	0
BLK	1	0	0	0	0	0
NEK1	1	0	0	0	0	0
MYOM1	1	0	0	0	0	0
RB1	1	0	0	0	0	0
RARA	1	0	0	0	0	0
NRK	1	0	0	0	0	0
TAF1	1	0	0	0	0	0
NUAK1	1	0	0	0	0	1
CSNK1D	1	0	0	0	0	0
MDFIC	1	0	0	0	0	0
SOD1	1	0	0	0	0	0
DDX21	1	0	0	0	0	0
CLEC6A	1	0	0	0	0	0
UNC5CL	1	0	0	0	0	0
ALS2	1	0	0	0	0	1
TBKBP1	1	0	0	0	0	0
NPR2	1	0	0	0	0	0
DDX3X	1	0	0	1	0	0
CERK	1	0	0	0	0	0
NPFFR2	1	0	0	0	0	0
CCNT2	1	0	0	0	0	0
PTPN13	1	0	0	0	0	0
RYR2	1	0	0	0	0	0
ADCY2	1	0	0	0	1	0
LRP1	1	0	0	0	0	0
CHD2	1	0	0	0	0	0
NLRX1	1	0	0	0	0	0
PKHD1	1	0	0	0	0	1
HDAC5	1	0	0	0	0	0
NCBP1	0	0	1	0	0	0
SHC3	0	0	1	0	0	0
IRS1	0	0	1	0	0	0
TCIRG1	0	0	1	0	0	0
LAMC2	0	0	1	0	0	1
ATP6V0A2	0	0	1	0	0	0
DNM2	0	0	1	0	1	0
PTPN3	0	0	1	0	0	0
NRG3	0	0	1	0	0	0
LYN	0	0	1	0	0	0
PIK3C2B	0	0	1	0	0	0
ADCY4	0	0	1	0	0	0
SQSTM1	0	0	1	0	0	0
PKN1	0	1	1	0	1	0
NELL1	0	0	1	0	0	0
DACT1	0	0	1	0	0	0
ULK3	0	0	1	0	0	1
WNK2	0	0	1	1	0	0
TNIK	0	0	1	0	0	0
MAST4	0	0	1	0	0	0
HTATIP2	0	0	1	0	0	0
DAPK1	0	0	1	0	0	0
PDK4	0	0	1	0	0	0
MYLK	0	0	1	0	0	0
PRKG2	0	0	1	0	1	0
MAP3K21	0	0	1	0	0	0
PI4KA	0	0	1	1	0	0
ERCC6	0	0	1	0	0	0
ERBB4	0	0	1	0	0	0
EPHA7	0	0	1	0	0	0
CD3E	0	0	1	0	0	0
RELN	0	0	1	0	1	1
PIK3AP1	0	0	1	0	1	0
UCK1	0	0	1	0	0	0
PKM	0	0	1	0	0	0
TYK2	0	0	1	1	0	0
DGKQ	0	0	1	0	1	0
SMAD3	0	0	1	0	0	0
SNAP91	0	0	1	0	1	0
STX17	0	0	1	0	0	0
NBN	0	0	1	0	0	0
ACE	0	0	1	0	0	1
TSPYL2	0	0	1	0	0	0
SEMA5A	0	0	1	0	0	0
JAKMIP2	0	0	1	0	0	0
LRRC14	0	0	1	0	0	0
CASP3	0	0	1	0	0	0
SIRPA	0	0	1	1	0	0
PROX1	0	0	1	0	0	0
HRAS	0	1	0	0	0	0
NF1	0	1	0	1	0	0
PIK3R1	0	1	0	0	0	0
MEF2C	0	1	0	0	0	0
VWF	0	1	0	0	0	0
DOCK1	0	1	0	0	0	0
GRIN2B	0	1	0	0	1	0
SPTBN4	0	1	0	0	0	0
EPAS1	0	1	0	0	0	0
COL11A2	0	1	0	0	0	0
FLT1	0	1	0	0	0	0
TICAM1	0	1	0	0	0	0
PTPN23	0	1	0	0	1	0
BRSK2	0	1	0	0	0	0
CDS1	0	1	0	0	0	0
DNAJC3	0	1	0	0	0	0
MICAL1	0	1	0	0	0	0
ANK2	0	1	0	1	0	0
CDC25B	0	1	0	0	0	0
FAM83F	0	1	0	0	0	0
OBSCN	0	1	0	1	1	1
STKLD1	0	1	0	0	0	0
LIMK1	0	1	0	0	0	0
PRKAA1	0	1	0	0	0	0
PPM1F	0	1	0	0	0	0
EEF2K	0	1	0	0	0	1
COQ8A	0	1	0	0	0	0
ABL1	0	1	0	0	0	0
CIITA	0	1	0	0	0	0
OTUD7A	0	1	0	0	0	0
CARD8	0	1	0	0	0	0
CCDC88A	0	1	0	0	0	0
EPHA10	0	1	0	0	0	0
WNT11	0	1	0	0	0	0
PLVAP	0	1	0	0	0	1
DBF4	0	1	0	0	0	0
KRAS	0	0	0	1	0	0
ELMO1	0	0	0	1	0	0
ARHGAP35	0	0	0	1	1	0
ITGA2B	0	0	0	1	0	0
TLN1	0	0	0	1	0	0
IQGAP1	0	0	0	1	0	0
PDGFRA	0	0	0	1	0	0
LAMA3	0	0	0	1	0	0
LAMA4	0	0	0	1	0	0
MST1R	0	0	0	1	0	1
COL6A1	0	0	0	1	0	0
COL4A3	0	0	0	1	0	0
COL4A2	0	0	0	1	0	0
EPS15L1	0	0	0	1	0	0
LAMB1	0	0	0	1	0	0
FGFBP3	0	0	0	1	0	0
PTBP1	0	0	0	1	0	0
LRRK2	0	0	0	1	0	0
PSMC3	0	0	0	1	0	0
TPR	0	0	0	1	0	0
RANBP2	0	0	0	1	0	0
STK19	0	0	0	1	0	0
KALRN	0	0	0	1	0	0
PLK3	0	0	0	1	0	0
PRKDC	0	0	0	1	0	0
DYRK2	0	0	0	1	0	0
IKBKE	0	0	0	1	0	1
MAP3K9	0	0	0	1	0	0
MARK4	0	0	0	1	0	0
GAK	0	0	0	1	0	0
CDC42BPA	0	0	0	1	0	0
ULK2	0	0	0	1	0	0
TRIO	0	0	0	1	0	0
ALPK2	0	0	0	1	0	0
RPS6KL1	0	0	0	1	0	0
WNK1	0	0	0	1	1	0
MAP3K19	0	0	0	1	0	0
TNK2	0	0	0	1	0	0
STK36	0	0	0	1	0	0
STK38	0	0	0	1	0	0
SPEG	0	0	0	1	1	0
ROBO1	0	0	0	1	0	0
ADAM8	0	0	0	1	0	0
PIK3R6	0	0	0	1	0	0
CD8B	0	0	0	1	0	0
EPHA3	0	0	0	1	0	0
EFS	0	0	0	1	0	0
TIE1	0	0	0	1	0	0
KCNH1	0	0	0	1	0	0
CENPJ	0	0	0	1	0	0
CSPG4	0	0	0	1	0	0
IBTK	0	0	0	1	0	0
KIF14	0	0	0	1	0	0
KIF13B	0	0	0	1	0	0
RHOBTB1	0	0	0	1	0	0
CDH2	0	0	0	1	0	0
FAM83E	0	0	0	1	0	0
SORL1	0	0	0	1	0	0
SLC9A3R1	0	0	0	1	0	0
NLRC3	0	0	0	1	0	0
WDR81	0	0	0	1	0	0
SLC11A1	0	0	0	1	0	0
ZFAND6	0	0	0	1	0	0
CAPN3	0	0	0	1	0	0
RTN4	0	0	0	1	0	0
MFHAS1	0	0	0	1	0	0
NF2	0	0	0	1	0	0
PER1	0	0	0	1	1	0
SLC27A1	0	0	0	1	0	0
PITPNM2	0	0	0	1	0	0
AVPR2	0	0	0	1	0	0
AR	0	0	0	1	0	0
AKAP8L	0	0	0	1	0	0
MYOM2	0	0	0	1	1	0
ATP2C1	0	0	0	1	0	0
CD36	0	0	0	1	0	0
AVPR1A	0	0	0	1	0	0
PPP2R1B	0	0	0	0	1	0
NCKAP1L	0	0	0	0	1	0
ACTG1	0	0	0	0	1	0
LAMA2	0	0	0	0	1	0
CRK	0	0	0	0	1	0
FLT4	0	0	0	0	1	0
THBS1	0	0	0	0	1	0
MAPK7	0	0	0	0	1	0
CXCL12	0	0	0	0	1	0
NTRK3	0	0	0	0	1	0
SPARC	0	0	0	0	1	0
RANBP9	0	0	0	0	1	0
ANOS1	0	0	0	0	1	0
CDH5	0	0	0	0	1	0
HNRNPM	0	0	0	0	1	0
ERBB2	0	0	0	0	1	0
IGF1R	0	0	0	0	1	0
LAMA5	0	0	0	0	1	0
EPN1	0	0	0	0	1	0
PLAT	0	0	0	0	1	0
POLR2E	0	0	0	0	1	0
ITPR3	0	0	0	0	1	0
LAMC1	0	0	0	0	1	0
LRIG1	0	0	0	0	1	0
ACTB	0	0	0	0	1	0
MATK	0	0	0	0	1	0
PTEN	0	0	0	0	1	0
TEP1	0	0	0	0	1	0
INSRR	0	0	0	0	1	0
PIK3CG	0	0	0	0	1	0
MARK3	0	0	0	0	1	0
DAB2IP	0	0	0	0	1	0
SPTA1	0	0	0	0	1	1
GFRA1	0	0	0	0	1	0
ATF1	0	0	0	0	1	0
SRMS	0	0	0	0	1	0
AAAS	0	0	0	0	1	0
NUP85	0	0	0	0	1	0
CENPF	0	0	0	0	1	0
SPDYE1	0	0	0	0	1	0
MLKL	0	0	0	0	1	0
DCTN1	0	0	0	0	1	0
UTRN	0	0	0	0	1	0
IL12RB2	0	0	0	0	1	0
ADRA2A	0	0	0	0	1	0
MAP3K5	0	0	0	0	1	0
DVL1	0	0	0	0	1	0
FBXW5	0	0	0	0	1	0
TSKS	0	0	0	0	1	0
UNC5C	0	0	0	0	1	0
PASK	0	0	0	0	1	1
RBP3	0	0	0	0	1	0
PRAM1	0	0	0	0	1	0
SMCR8	0	0	0	0	1	0
SYK	0	0	0	0	1	0
MAP3K12	0	0	0	0	1	0
MAVS	0	0	0	0	1	0
NBEAL1	0	0	0	0	1	0
NEDD9	0	0	0	0	1	0
CSF1	0	0	0	0	1	0
DOK2	0	0	0	0	1	0
DDR2	0	0	0	0	1	0
FLG	0	0	0	0	1	0
MAP4K3	0	0	0	0	1	0
MYO3B	0	0	0	0	1	0
SIK2	0	0	0	0	1	0
ADCK2	0	0	0	0	1	0
CAMKK1	0	0	0	0	1	0
STK25	0	0	0	0	1	0
CSNK1G1	0	0	0	0	1	0
CLK1	0	0	0	0	1	0
TPTE2	0	0	0	0	1	0
GRM2	0	0	0	0	1	0
TREM2	0	0	0	0	1	0
SDC4	0	0	0	0	1	0
MRNIP	0	0	0	0	1	0
XRCC5	0	0	0	0	1	0
CDKL2	0	0	0	0	1	0
WNT16	0	0	0	0	1	0
TOLLIP	0	0	0	0	1	0
PFKL	0	0	0	0	1	0
TRIP6	0	0	0	0	1	0
ROR2	0	0	0	0	1	0
CACTIN	0	0	0	0	1	1
PIP4K2A	0	0	0	0	1	0
PIKFYVE	0	0	0	0	1	0
ANGPT4	0	0	0	0	1	0
FAM110C	0	0	0	0	1	0
GDF15	0	0	0	0	1	0
DEPTOR	0	0	0	0	1	0
SESN2	0	0	0	0	1	0
GPRC5C	0	0	0	0	1	0
DGKK	0	0	0	0	1	1
ACP4	0	0	0	0	1	0
LCP1	0	0	0	0	1	0
SLC44A2	0	0	0	0	1	0
SLC20A1	0	0	0	0	1	0
UBD	0	0	0	0	1	0
BRD4	0	0	0	0	1	0
IFIT5	0	0	0	0	1	0
TNFRSF19	0	0	0	0	1	0
CAMK4	0	0	0	0	1	0
DSP	0	0	0	0	1	0
TPK1	0	0	0	0	1	0
SGMS1	0	0	0	0	1	0
BLM	0	0	0	0	1	0
CCNF	0	0	0	0	1	0
GPR17	0	0	0	0	1	0
EGR1	0	0	0	0	1	0
RNF13	0	0	0	0	1	0
CYBB	0	0	0	0	0	1
SOCS1	0	0	0	0	0	1
SOS1	0	0	0	0	0	1
STAT5B	0	0	0	0	0	1
PSEN2	0	0	0	0	0	1
RASA1	0	0	0	0	0	1
GAB2	0	0	0	0	0	1
KIT	0	0	0	0	0	1
COL5A2	0	0	0	0	0	1
SPRY2	0	0	0	0	0	1
ELMO2	0	0	0	0	0	1
HGFAC	0	0	0	0	0	1
PAG1	0	0	0	0	0	1
TNS3	0	0	0	0	0	1
COL6A5	0	0	0	0	0	1
POLR2H	0	0	0	0	0	1
NCKAP1	0	0	0	0	0	1
SPTB	0	0	0	0	0	1
PSMD2	0	0	0	0	0	1
PSMA6	0	0	0	0	0	1
JAK3	0	0	0	0	0	1
FGG	0	0	0	0	0	1
SPTBN2	0	0	0	0	0	1
RASA2	0	0	0	0	0	1
ERBB3	0	0	0	0	0	1
GAS6	0	0	0	0	0	1
MAP3K1	0	0	0	0	0	1
MYO3A	0	0	0	0	0	1
BUB1B	0	0	0	0	0	1
CDK13	0	0	0	0	0	1
MAP3K6	0	0	0	0	0	1
CDK11B	0	0	0	0	0	1
RIPK3	0	0	0	0	0	1
AURKA	0	0	0	0	0	1
SRPK1	0	0	0	0	0	1
AATK	0	0	0	0	0	1
STK17B	0	0	0	0	0	1
STRADA	0	0	0	0	0	1
ALPK3	0	0	0	0	0	1
MAST3	0	0	0	0	0	1
CIT	0	0	0	0	0	1
BCR	0	0	0	0	0	1
DYRK4	0	0	0	0	0	1
PPP1R12B	0	0	0	0	0	1
TBR1	0	0	0	0	0	1
SLC12A7	0	0	0	0	0	1
SREBF1	0	0	0	0	0	1
ACTBL2	0	0	0	0	0	1
FAM83B	0	0	0	0	0	1
CTBP2	0	0	0	0	0	1
TRIM5	0	0	0	0	0	1
TYRO3	0	0	0	0	0	1
AKAP6	0	0	0	0	0	1
CRYBG3	0	0	0	0	0	1
AKAP3	0	0	0	0	0	1
STYK1	0	0	0	0	0	1
LRP2	0	0	0	0	0	1
F10	0	0	0	0	0	1
PTPN14	0	0	0	0	0	1
MAGI2	0	0	0	0	0	1
NOP53	0	0	0	0	0	1
JAKMIP3	0	0	0	0	0	1
TNS2	0	0	0	0	0	1
IGSF9B	0	0	0	0	0	1
PDE5A	0	0	0	0	0	1
AKAP9	0	0	0	0	0	1
TRAF2	0	0	0	0	0	1
BIRC3	0	0	0	0	0	1
CCNA1	0	0	0	0	0	1
ADRA1D	0	0	0	0	0	1
AK9	0	0	0	0	0	1
PSTK	0	0	0	0	0	1
ADCY7	0	0	0	0	0	1
TRAF3IP2	0	0	0	0	0	1
AKT1S1	0	0	0	0	0	1
DSCAM	0	0	0	0	0	1
FZD10	0	0	0	0	0	1
