# Supplementary material for: Mutation Status and Glucose Availability Affect the Response to Mitochondria-Targeted Quercetin Derivative in Breast Cancer Cells
Source: Cancers (Basel). 2023 Nov 28;15(23):5614. doi: 10.3390/cancers15235614 (PMC10705313; doi:10.3390/cancers15235614)
Supplement: Supplementary file 1 [file cancers-15-05614-s001.zip › Supplementary Material 2_kobas_raw_data/kobas_raw_data/BT20 mutations.xlsx]

## Sheet: BT20 mutations
Gene	Chromosome	Position	Variant Type	Variant Info	Ref Allele	Alt Allele	Allele Fraction	Ref Count	Alt Count	GT	Phasing Set	DNA Change	Protein Change	HGNC Name	HGNC Family	Transcript	Transcript Exon	Transcript Strand	Uniprot ID	Short Tandem Repeat	dbSNP ID	dbSNP Filter	Issues	GC Content	Lineage Association	Cancer Molecular Genetics	CCLE Deleterious	Structural Relation	COSMIC Hotspot	COSMIC Overlapping Mutations	Associated With	LOF	Driver	Likely Driver	Transcript Likely LOF	CIViC ID	CIViC Description	CIViC Score	Population Allele Frequency	Likely GOF	Likely LOF	Hess Driver	Hess Signature	Cscape Score	DANN Score	Revel Score	Funseq2 Score	PharmGKB ID	DIDA ID
PRAMEF9	chr1	13175322	SNP	SILENT	G	T	0.606	1	2	0/1		c.42G>T	p.L14L	PRAME family member 9	PRAME family	ENST00000415919.2	2	+	Q5VWM5	False	rs879181951		as_specific	0.571072			False		False			False	False	False					7.3	False	False	False			0.550547
PRAMEF18	chr1	13224919	SNP	MISSENSE	T	A	0.493	38	40	0/1		c.802A>T	p.N268Y	PRAME family member 18	PRAME family	ENST00000624297.2	2	-	Q5VWM3	False	rs61780079		as_specific	0.481297			False		False			False	False	False					7.3	False	False	False		0.62359			0
PRAMEF18	chr1	13225068	SNP	MISSENSE	A	G	0.524	41	47	0/1		c.653T>C	p.L218P	PRAME family member 18	PRAME family	ENST00000624297.2	2	-	Q5VWM3	False	rs983913117 rs61780078			0.451372			False		False			False	False	False					7.3	False	False	False		0.620547			0
PRAMEF18	chr1	13225208	SNP	SILENT	C	G	0.495	40	41	0/1		c.513G>C	p.V171V	PRAME family member 18	PRAME family	ENST00000624297.2	2	-	Q5VWM3	False	rs1320957		as_specific	0.458853			False		False			False	False	False					7.3	False	False	False		0.195645			0
PRAMEF18	chr1	13225325	SNP	SILENT	T	C	0.394	23	15	0/1		c.396A>G	p.R132R	PRAME family member 18	PRAME family	ENST00000624297.2	2	-	Q5VWM3	False	rs61780077		as_specific	0.478803			False		False			False	False	False					7.3	False	False	False
PRAMEF18	chr1	13225408	SNP	MISSENSE	T	A	0.533	13	15	0/1		c.313A>T	p.M105L	PRAME family member 18	PRAME family	ENST00000624297.2	2	-	Q5VWM3	False	rs71279237		as_specific	0.513716			False		False			False	False	False					7.3	False	False	False
PRAMEF14	chr1	13344367	SNP	MISSENSE	G	T	0.401	24	17	0/1		c.537C>A	p.H179Q	PRAME family member 14	PRAME family	ENST00000334600.7	3	-	Q5SWL7	False				0.468828			False		False			False	False	False					7.3	False	False	False		0.58036	0.492116	0.031	1
FHAD1	chr1	15369442	SNP	SILENT	G	A	0.503	15	14	0/1		c.3321G>A	p.T1107T	forkhead associated phosphopeptide binding domain 1		ENST00000375998.8	24	+	B1AJZ9	False	rs188015170		as_specific	0.476309			False		False			False	False	False					7.3	False	False	False		0.185633	0.714351		0
PADI3	chr1	17270908	SNP	MISSENSE	C	A	0.528	17	21	0/1		c.861C>A	p.D287E	peptidyl arginine deiminase 3	Peptidyl arginine deiminases	ENST00000375460.3	8	+	Q9ULW8	False				0.588529			False		False			False	False	False					7.3	False	False	False		0.889285	0.679148	0.488	3
EIF4G3	chr1	20895420	SNP	MISSENSE	C	G	0.587	21	29	0/1		c.1913G>C	p.C638S	eukaryotic translation initiation factor 4 gamma 3		ENST00000264211.12	11	-	O43432	False				0.376559			False		False			False	False	False					7.3	False	False	False		0.896306	0.799082	0.358	4
SRRM1	chr1	24670133	SNP	MISSENSE	A	C	0.629	15	26	0/1		c.2218A>C	p.S740R	serine and arginine repetitive matrix 1		ENST00000323848.14	15	+	Q8IYB3	False	rs1275433173		as_specific	0.478803			False		False			False	False	False					7.3	False	False	False		0.744572	0.610834	0.076	4
CRYBG2	chr1	26346449	SNP	MISSENSE	G	A	0.378	25	14	0/1		c.1181C>T	p.T394I	crystallin beta-gamma domain containing 2	Beta-gamma crystallin domain containing	ENST00000475866.3	4	-	Q8N1P7	False	rs1381487434		as_specific	0.588529			False		False			False	False	False					7.3	False	False	False			0.656372	0.053	0
DLGAP3	chr1	34868645	SNP	MISSENSE	C	A	0.327	38	17	0/1		c.2445G>T	p.Q815H	DLG associated protein 3		ENST00000373347.6	9	-	O95886	False				0.683292			False		False			False	False	False					7.3	False	False	False		0.637084	0.687568	0.22	3
HIVEP3	chr1	41583567	SNP	MISSENSE	C	T	0.542	11	13	0/1		c.1231G>A	p.A411T	human immunodeficiency virus type I enhancer binding protein 3	Zinc fingers C2H2-type	ENST00000372583.6	4	-	Q5T1R4	False	rs199796046		as_specific	0.588529			False		False			False	False	False					7.3	False	False	False		0.586804		0.292	3
KLF18	chr1	44139048	INS	IN_FRAME_INS	T	TCTGGTTACCAGTGGAGGTCATCATATTCTGCCCCCCGTAGAGGGC	0.432	37	14	0/1		c.2583_2584insGCCCTCTACGGGGGGCAGAATATGATGACCTCCACTGGTAACCAG	p.861_862insALYGGQNMMTSTGNQ	Kruppel like factor 18	Kruppel like factors	ENST00000634670.1	1	-		False	rs368966417		as_specific	0.55			False		False			False	False	False					7.3	False	False	False
FOXE3	chr1	47416995	SNP	MISSENSE	C	T	0.604	2	4	0/1		c.680C>T	p.P227L	forkhead box E3	Forkhead boxes	ENST00000335071.4	1	+	Q13461	False				0.810474			False		False			False	False	False					7.3	False	False	False		0.226733		0.239	1
CDKN2C	chr1	50973977	SNP	MISSENSE	G	C	0.452	25	20	0/1		c.214G>C	p.A72P	cyclin dependent kinase inhibitor 2C	Ankyrin repeat domain containing	ENST00000262662.5	4	+	P42773	False	rs771853517		as_specific	0.46384	"O, L"	Rec	False		True	p.A72P(5) p.F71fs*1(1) p.?(1) p.A72T(1)		False	False	False					7.3	False	False	False		0.815514	0.848732	0.294	4
LEPR	chr1	65592804	SNP	SILENT	A	G	0.567	13	16	0/1		c.642A>G	p.K214K	leptin receptor	CD molecules Immunoglobulin like domain containing	ENST00000349533.11	6	+	P48357	False				0.359102			False		False			False	False	False					7.3	False	False	False		0.215205	0.771295		0
SGIP1	chr1	66719356	SNP	MISSENSE	G	T	0.801	3	18	0/1		c.1693G>T	p.A565S	SH3 domain GRB2 like endophilin interacting protein 1		ENST00000371037.9	19	+	Q9BQI5	False				0.379052			False		False			False	False	False					7.3	False	False	False		0.922524	0.432567	0.269	3
BCL10	chr1	85267940	SNP	MISSENSE	G	A	0.511	21	23	0/1		c.389C>T	p.T130M	B-cell CLL/lymphoma 10	CBM complex Caspase recruitment domain containing	ENST00000648566.1	3	-	O95999	False	rs1443772574		as_specific	0.369077	L	Dom	False	IGH@	False		structural_relation
VAV3	chr1	107765100	SNP	MISSENSE	T	A	0.219	51	15	0|1	107765100	c.897A>T	p.K299N	vav guanine nucleotide exchange factor 3	Rho guanine nucleotide exchange factors Pleckstrin homology domain containing SH2 domain containing	ENST00000370056.9	9	-	Q9UKW4	False				0.314214			False		False			False	False	False					7.3	False	False	False		0.751387	0.856579	0.06	4
KCNA3	chr1	110674584	SNP	MISSENSE	C	T	0.294	36	14	0/1		c.226G>A	p.G76S	potassium voltage-gated channel subfamily A member 3	Potassium voltage-gated channels	ENST00000369769.4	1	-	P22001	False	rs1468234300		as_specific	0.745636			False		False			False	False	False					7.3	False	False	False		0.280911		0.287	3
SYCP1	chr1	114947258	SNP	MISSENSE	T	G	0.202	65	17	0/1		c.2260T>G	p.S754A	synaptonemal complex protein 1		ENST00000369522.8	27	+	Q15431	False	rs145103589		as_specific	0.286783			False	SYCP1	False		structural_relation
NBPF10	chr1	146121650	SNP	MISSENSE	T	G	0.5	3	3	0|1	146121641	c.2606A>C	p.D869A	NBPF member 10	NBPF members	ENST00000583866.9	20	-	Q6P3W6	False				0.44389			False		False			False	False	False					7.3	False	False	False		0.512991	0.28703		1
NBPF11	chr1	148124919	SNP	SILENT	G	C	0.176	47	8	0/1		c.258C>G	p.L86L	NBPF member 11	NBPF members	ENST00000615281.4	6	-	Q86T75	False	rs1293691		as_specific	0.518703			False		False			False	False	False					7.3	False	False	False		0.334638			0
CERS2	chr1	150968933	SNP	MISSENSE	C	G	0.284	45	18	0/1		c.158G>C	p.R53P	ceramide synthase 2	CERS class homeoboxes	ENST00000368954.9	2	-	Q96G23	False				0.541147			False		False			False	False	False	ENST00000561294
SNX27	chr1	151662183	SNP	SILENT	C	T	0.347	32	16	0/1		c.819C>T	p.S273S	sorting nexin family member 27	Sorting nexins PDZ domain containing	ENST00000458013.7	5	+	Q96L92	False	rs191905305		as_specific	0.386534			False		False			False	False	False					7.3	False	False	False		0.224938			0
PBXIP1	chr1	154948358	SNP	MISSENSE	T	C	0.991	0	112	1|1		c.418A>G	p.R140G	PBX homeobox interacting protein 1		ENST00000368463.8	6	-	Q96AQ6	False				0.650873			False		False			False	False	False					7.3	False	False	False		0.517591	0.416391	0.015	2
THBS3	chr1	155205285	SNP	MISSENSE	T	G	0.354	38	19	0/1		c.318A>C	p.K106N	thrombospondin 3		ENST00000368378.7	3	-	P49746	False				0.563591			False		False			False	False	False					7.3	False	False	False		0.46969		0.225	2
FCRL5	chr1	157520506	SNP	MISSENSE	C	T	0.202	53	13	0/1		c.2557G>A	p.A853T	Fc receptor like 5	CD molecules Immunoglobulin like domain containing	ENST00000361835.8	12	-	Q96RD9	False	rs1051334871		as_specific	0.625935			False		False			False	False	False					4.61	False	False	False		0.53063		0.021	2
ATP1A2	chr1	160135496	SNP	SILENT	C	T	0.236	44	12	0/1		c.2178C>T	p.D726D	ATPase Na+/K+ transporting subunit alpha 2	ATPase Na+/K+ transporting subunits	ENST00000361216.8	16	+	P50993	False				0.598504			False		False			False	False	False					7.3	False	False	False		0.199968			0
NCSTN	chr1	160351367	SNP	MISSENSE	A	T	0.333	36	18	0/1		c.728A>T	p.N243I	nicastrin		ENST00000294785.10	6	+	Q92542	False				0.511222			False		False			False	False	False					7.3	False	False	False		0.723418		0.524	3
USP21	chr1	161164935	SNP	MISSENSE	C	G	0.35	45	20	0/1		c.1485C>G	p.D495E	ubiquitin specific peptidase 21	Ubiquitin specific peptidases	ENST00000368002.8	12	+	Q9UK80	False				0.538653			False		False			False	False	False					7.3	False	False	False		0.687406	0.574305	0.073	3
OLFML2B	chr1	161984233	SNP	SILENT	G	T	0.284	53	22	0/1		c.1698C>A	p.G566G	olfactomedin like 2B		ENST00000367940.2	8	-	Q68BL8	False				0.573566			False		False			False	False	False					7.3	False	False	False		0.395396	0.213878		0
KIFAP3	chr1	170016615	SNP	MISSENSE	C	T	0.378	29	16	0/1		c.1030G>A	p.D344N	kinesin associated protein 3		ENST00000361580.7	10	-	Q92845	False				0.326683			False		False			False	False	False					7.3	False	False	False		0.871122		0.095	4
FMO3	chr1	171107715	SNP	MISSENSE	C	T	0.244	35	10	0/1		c.362C>T	p.T121I	flavin containing monooxygenase 3		ENST00000367755.9	4	+	P31513	False				0.339152			False		False			False	False	False					7.3	False	False	False		0.475759		0.099	1
CACNA1E	chr1	181483870	SNP	SILENT	G	T	0.333	34	17	0/1		c.126G>T	p.T42T	calcium voltage-gated channel subunit alpha1 E	Calcium voltage-gated channel alpha1 subunits EF-hand domain containing	ENST00000367570.5	1	+	Q15878	False				0.57606			False		False			False	False	False					7.3	False	False	False		0.317329	0.762733		0
CACNA1E	chr1	181776164	SNP	MISSENSE	A	T	0.383	28	19	0/1		c.5203A>T	p.I1735F	calcium voltage-gated channel subunit alpha1 E	Calcium voltage-gated channel alpha1 subunits EF-hand domain containing	ENST00000367570.5	38	+	Q15878	False				0.566085			False		False	p.I1735I(1)		False	False	False	ENST00000367570
RGSL1	chr1	182540324	SNP	MISSENSE	G	A	0.275	53	18	0/1		c.2572G>A	p.G858R	regulator of G protein signaling like 1		ENST00000294854.13	15	+	A5PLK6	False	rs1046395667		as_specific	0.421446			False		False			False	False	False					7.3	False	False	False		0.545648	0.787215		2
HMCN1	chr1	186074772	SNP	MISSENSE	C	T	0.975	0	39	1|1		c.8171C>T	p.A2724V	hemicentin 1	Fibulins I-set domain containing	ENST00000271588.9	53	+	Q96RW7	False	rs771629360		as_specific	0.289277			False		False			False	False	False					7.3	False	False	False		0.71926	0.526592	0.177	3
CFH	chr1	196747287	SNP	NONSENSE	G	T	0.318	30	13	0/1		c.3670G>T	p.E1224*	complement factor H	Sushi domain containing Complement system	ENST00000367429.9	22	+	P08603	False				0.331671			True		False		gene_function_loss
PTPRC	chr1	198718170	DNP	MISSENSE	GG	AA	0.292	30	14	0/1		c.1527_1528GG>AA	p.D510N	protein tyrosine phosphatase, receptor type C	Fibronectin type III domain containing CD molecules Protein tyrosine phosphatases, receptor type	ENST00000442510.8	14	+	P08575	False				0.343284			False		False			False	False	False					7.3	False	False	False
FCMR	chr1	206909788	SNP	MISSENSE	G	T	0.98	0	49	1|1		c.922C>A	p.P308T	Fc fragment of IgM receptor	Immunoglobulin like domain containing	ENST00000367091.8	6	-	O60667	False	rs760340568		as_specific	0.713217			False		False			False	False	False					3.65	False	False	False		0.441673		0.059	3
PLXNA2	chr1	208031682	SNP	SILENT	C	G	0.403	35	24	0/1		c.5133G>C	p.L1711L	plexin A2	Plexins	ENST00000367033.4	29	-	O75051	False				0.583541			False		False			False	False	False					7.3	False	False	False		0.152161	0.889092		0
USH2A	chr1	215675053	SNP	SILENT	G	A	0.396	37	22	0/1		c.12858C>T	p.I4286I	usherin	Fibronectin type III domain containing USH2 complex	ENST00000307340.8	63	-	O75445	False				0.438903			False		False			False	False	False					7.3	False	False	False		0.100344			0
GPATCH2	chr1	217610380	SNP	MISSENSE	G	C	0.18	47	10	0/1		c.1039C>G	p.R347G	G-patch domain containing 2	Protein phosphatase 1 regulatory subunits G-patch domain containing	ENST00000366935.8	5	-	Q9NW75	False				0.341646			False		False			False	False	False					7.3	False	False	False		0.943929	0.824659	0.116	3
TRIM11	chr1	228396984	SNP	MISSENSE	C	G	0.325	49	24	0/1		c.822G>C	p.R274S	tripartite motif containing 11	Tripartite motif containing Ring finger proteins	ENST00000284551.11	5	-	Q96F44	False				0.61596			False		False			False	False	False					7.3	False	False	False		0.466817	0.676785	0.056	4
TRIM11	chr1	228401154	INS	FRAME_SHIFT_INS	A	AACTC	0.362	38	19	0/1		c.544_545insGAGT	p.F182fs	tripartite motif containing 11	Tripartite motif containing Ring finger proteins	ENST00000284551.11	3	-	Q96F44	True				0.68			True		False		gene_function_loss
LYST	chr1	235806433	SNP	MISSENSE	G	T	0.244	68	23	0/1		c.2703C>A	p.F901L	lysosomal trafficking regulator	BEACH domain containing WD repeat domain containing	ENST00000389793.7	6	-	Q99698	False				0.433915			False		False			False	False	False					7.3	False	False	False		0.481952	0.764495	0.348	3
RYR2	chr1	237441360	SNP	MISSENSE	G	A	0.493	37	36	0/1		c.1047G>A	p.M349I	ryanodine receptor 2	Ryanodine receptors EF-hand domain containing	ENST00000366574.7	13	+	Q92736	False				0.361596			False		False			False	False	False					7.3	False	False	False		0.898161	0.913731	0.669	3
RYR2	chr1	237783754	SNP	SILENT	C	A	0.272	53	22	0/1		c.12042C>A	p.L4014L	ryanodine receptor 2	Ryanodine receptors EF-hand domain containing	ENST00000366574.7	90	+	Q92736	False				0.389027			False		False			False	False	False					7.3	False	False	False		0.227708			0
WDR64	chr1	241796336	INS	FRAME_SHIFT_INS	G	GA	0.986	0	71	1|1		c.3128_3129insA	p.K1045fs	WD repeat domain 64	WD repeat domain containing	ENST00000366552.6	26	+	B1ANS9	True	rs1444522622		as_specific	0.39			True		False		gene_function_loss
OR2M5	chr1	248145608	DNP	MISSENSE	TG	CA	0.96	0	23	1|1	248145608	c.461_462TG>CA	p.M154T	olfactory receptor family 2 subfamily M member 5	Olfactory receptors, family 2	ENST00000366476.1	1	+	A3KFT3	False				0.432836			False		False			False	False	False					7.3	False	False	False
ZNF672	chr1	248847650	SNP	SILENT	C	A	0.981	0	49	1|1		c.376C>A	p.R126R	zinc finger protein 672	Zinc fingers C2H2-type	ENST00000306562.8	4	+	Q499Z4	False				0.72818			False		False			False	False	False					7.3	False	False	False		0.127277	0.796479		0
LINC01115	chr2	780592	SNP	SPLICE_SITE	C	G	0.264	58	21	0/1		c.e4+1G>C		long intergenic non-protein coding RNA 1115		ENST00000621134.4		-		False				0.546135			False		False			False	False	False					7.3	False	False	False		0.678919	0.387917		8.29e-19
MYT1L	chr2	1922391	SNP	MISSENSE	C	T	0.294	56	27	0/1		c.1378G>A	p.D460N	myelin transcription factor 1 like	Zinc fingers C2H2C-type	ENST00000648928.1	10	-	Q9UL68	False				0.501247			False		False			False	False	False					7.3	False	False	False		0.863946		0.173	2
ROCK2	chr2	11197636	SNP	MISSENSE	G	A	0.381	27	18	0/1		c.3169C>T	p.R1057W	Rho associated coiled-coil containing protein kinase 2	Pleckstrin homology domain containing	ENST00000315872.11	26	-	O75116	False				0.341646			False		False			False	False	False					7.3	False	False	False		0.741417	0.719648	0.342	3
ROCK2	chr2	11235929	SNP	MISSENSE	A	C	0.3	36	16	0/1		c.496T>G	p.Y166D	Rho associated coiled-coil containing protein kinase 2	Pleckstrin homology domain containing	ENST00000315872.11	5	-	O75116	False				0.326683			False		False			False	False	False	ENST00000315872
MFSD2B	chr2	24016872	SNP	SILENT	C	T	0.722	17	45	0/1		c.375C>T	p.A125A	major facilitator superfamily domain containing 2B		ENST00000338315.5	4	+	A6NFX1	False	rs375362059		as_specific	0.673317			False		False			False	False	False					3.65	False	False	False		0.135619	0.621557		0
DNMT3A	chr2	25313917	SNP	MISSENSE	C	T	0.327	37	19	0/1		c.68G>A	p.R23Q	DNA methyltransferase 3 alpha	PWWP domain containing	ENST00000264709.7	2	-	Q9Y6K1	False	rs1174462913		as_specific	0.620948	L	Rec	False		False			False	False	False					7.3	False	False	False		0.921495	0.846485	0.317	4
KHK	chr2	27087260	SNP	START_CODON_SNP	A	G	0.293	52	20	0/1		c.1A>G	p.M1V	ketohexokinase		ENST00000260598.10	1	+	P50053	False				0.663342			False		False			False	False	False					7.3	False	False	False		0.902761	0.814796	0.6	3
IFT172	chr2	27461346	SNP	MISSENSE	G	C	0.778	15	50	0/1		c.2365C>G	p.R789G	intraflagellar transport 172	Bardet-Biedl syndrome associated Intraflagellar transport proteins WD repeat domain containing	ENST00000260570.8	22	-	Q9UG01	False				0.561097			False		False			False	False	False					7.3	False	False	False		0.737612		0.066	3
BIRC6	chr2	32499782	SNP	MISSENSE	C	T	0.325	52	25	0/1		c.8704C>T	p.R2902C	baculoviral IAP repeat containing 6	Baculoviral IAP repeat containing Ubiquitin conjugating enzymes E2	ENST00000421745.6	46	+	Q9NR09	False	rs745413429		as_specific	0.418953			False		False			False	False	False					7.3	False	False	False		0.806916	0.740697	0.516	3
SLC3A1	chr2	44280768	SNP	MISSENSE	G	T	0.563	21	28	0/1		c.483G>T	p.W161C	solute carrier family 3 member 1	Solute carriers	ENST00000409387.5	2	+	Q07837	False				0.314214			False		False			False	False	False	ENST00000611973
SIX2	chr2	45009009	SNP	SILENT	C	A	0.628	15	29	0/1		c.102G>T	p.L34L	SIX homeobox 2	SINE class homeoboxes	ENST00000303077.7	1	-	Q9NPC8	False	rs780266512		as_specific	0.695761			False		False			False	False	False					7.3	False	False	False		0.15479			0
CLHC1	chr2	55181651	SNP	MISSENSE	G	A	0.181	36	9	0/1		c.1100C>T	p.A367V	clathrin heavy chain linker domain containing 1		ENST00000401408.6	10	-	Q8NHS4	False	rs200734686		as_specific	0.316708			False		False			False	False	False					3.71	False	False	False		0.744319	0.713031	0.095	3
CLHC1	chr2	55181663	SNP	MISSENSE	C	A	0.17	35	7	0/1		c.1088G>T	p.C363F	clathrin heavy chain linker domain containing 1		ENST00000401408.6	10	-	Q8NHS4	False	rs202079895		as_specific	0.304239			False		False			False	False	False					3.71	False	False	False		0.500169	0.576479	0.012	1
CLEC4F	chr2	70819828	SNP	MISSENSE	G	A	0.76	13	40	0/1		c.125C>T	p.P42L	C-type lectin domain family 4 member F	C-type lectin domain containing	ENST00000426626.1	2	-	Q8N1N0	False				0.55611			False		False			False	False	False					4.31	False	False	False		0.45353	0.406193	0.07	2
SLC4A5	chr2	74233416	SNP	MISSENSE	C	T	0.316	56	26	0/1		c.2275G>A	p.E759K	solute carrier family 4 member 5	Solute carriers	ENST00000358683.8	17	-	Q9BY07	False				0.55611			False		False			False	False	False	ENST00000394019
LOXL3	chr2	74533994	SNP	SPLICE_SITE	C	T	0.469	34	31	0/1		c.e13+1G>A		lysyl oxidase like 3	Scavenger receptor cysteine rich domain containing	ENST00000264094.8		-	P58215	False				0.468828			False		False		splicing
ZNF2	chr2	95181295	INS	IN_FRAME_INS	T	TGCG	0.642	16	27	0/1		c.467_468insGCG	p.156_157insR	zinc finger protein 2	Zinc fingers C2H2-type	ENST00000614034.5	5	+	Q9BSG1	True	rs1185592361		as_specific	0.52			False		False			False	False	False					7.3	False	False	False
CIAO1	chr2	96267880	SNP	MISSENSE	C	G	0.328	49	24	0/1		c.445C>G	p.H149D	cytosolic iron-sulfur assembly component 1	Cytosolic iron-sulfur assembly components WD repeat domain containing	ENST00000488633.2	4	+	O76071	False				0.528678			False		False			False	False	False	ENST00000488633
TMEM131	chr2	97757226	SNP	MISSENSE	G	T	0.254	42	13	0/1		c.5525C>A	p.A1842D	transmembrane protein 131		ENST00000186436.10	41	-	Q92545	False				0.543641			False		False		gene_function_loss
CNGA3	chr2	98396666	SNP	MISSENSE	G	A	0.333	54	26	0/1		c.1496G>A	p.R499Q	cyclic nucleotide gated channel alpha 3	Cyclic nucleotide gated channels	ENST00000272602.7	8	+	Q16281	False	rs374938560		as_specific	0.571072			False		False			False	False	False					4.61	False	False	False		0.563881	0.394683	0.335	3
AFF3	chr2	99672590	SNP	SPLICE_SITE	C	A	0.278	70	26	0/1		c.e12+1G>T		AF4/FMR2 family member 3	AF4/FMR2 family Super elongation complex	ENST00000409579.5		-	P51826	False				0.40399			False	4012	False		splicing
CHST10	chr2	100395555	SNP	MISSENSE	C	T	0.328	40	18	0/1		c.487G>A	p.G163S	carbohydrate sulfotransferase 10	Sulfotransferases, membrane bound	ENST00000264249.8	6	-	O43529	False	rs761530156		as_specific	0.521197			False		False			False	False	False					7.3	False	False	False		0.797637	0.629008	0.289	3
ST6GAL2	chr2	106843602	SNP	MISSENSE	G	T	0.428	29	20	0/1		c.376C>A	p.P126T	ST6 beta-galactoside alpha-2%3B6-sialyltransferase 2	Sialyltransferases	ENST00000409382.7	2	-	Q96JF0	False				0.633416			False		False			False	False	False					7.3	False	False	False		0.295657	0.466005	0.044	2
NT5DC4	chr2	112722027	SNP	SILENT	C	T	0.458	30	21	0|1	112722027	c.127C>T	p.L43L	5'-nucleotidase domain containing 4		ENST00000327581.4	3	+	Q86YG4	False				0.630923			False		False			False	False	False					7.3	False	False	False		0.168353			0
CNTNAP5	chr2	124772884	SNP	SILENT	C	T	0.709	13	38	0/1		c.2616C>T	p.N872N	contactin associated protein like 5		ENST00000431078.1	17	+	Q8WYK1	False	rs780452798		as_specific	0.496259			False		False			False	False	False					3.91	False	False	False		0.138275			0
PLEKHB2	chr2	131353513	SNP	MISSENSE	C	A	0.429	12	9	0/1		c.917C>A	p.P306H	pleckstrin homology domain containing B2	Pleckstrin homology domain containing	ENST00000404460.5	7	+	Q96CS7	False				0.665835			False		False			False	False	False					7.3	False	False	False		0.775165		0.105	2
CCNT2	chr2	134953550	SNP	SILENT	A	C	0.673	20	42	0/1		c.1095A>C	p.S365S	cyclin T2	Cyclins P-TEFb complex	ENST00000264157.10	9	+	O60583	False				0.413965			False		False			False	False	False					7.3	False	False	False		0.15213	0.803319		0
LRP1B	chr2	140850144	SNP	MISSENSE	C	G	0.387	18	12	0/1		c.4897G>C	p.A1633P	LDL receptor related protein 1B	Low density lipoprotein receptors	ENST00000389484.8	29	-	Q9NZR2	False				0.299252			False		False			False	False	False	ENST00000389484
LRP1B	chr2	141015846	SNP	NONSENSE	C	T	0.222	34	10	0/1		c.2040G>A	p.W680*	LDL receptor related protein 1B	Low density lipoprotein receptors	ENST00000389484.8	13	-	Q9NZR2	False				0.386534			True		False		gene_function_loss
UBR3	chr2	169925656	SNP	MISSENSE	G	T	0.161	58	10	0/1		c.2060G>T	p.R687I	ubiquitin protein ligase E3 component n-recognin 3 (putative)	Ubiquitin protein ligase E3 component n-recognins	ENST00000272793.10	14	+	Q6ZT12	False				0.329177			False		False			False	False	False	ENST00000272793
DLX1	chr2	172088054	SNP	NONSENSE	C	T	0.219	70	18	0/1		c.565C>T	p.Q189*	distal-less homeobox 1	NKL subclass homeoboxes and pseudogenes	ENST00000361725.5	3	+	P56177	False				0.591022			True		False		gene_function_loss
GPR155	chr2	174470516	SNP	SILENT	G	A	0.238	73	20	0/1		c.900C>T	p.L300L	G protein-coupled receptor 155		ENST00000392552.6	4	-	Q7Z3F1	False				0.389027			False		False			False	False	False					7.3	False	False	False		0.323281	0.632979		0
TTN	chr2	178719784	SNP	MISSENSE	C	T	0.317	42	21	0/1		c.19976G>A	p.G6659E	titin	Fibronectin type III domain containing I-set domain containing Immunoglobulin like domain containing	ENST00000342992.10	79	-	Q8WZ42	False	rs1362459833		as_specific	0.381546			False		False			False	False	False					7.3	False	False	False		0.924395	0.569441	0.598	3
ALS2	chr2	201726711	SNP	MISSENSE	C	A	0.25	55	16	0/1		c.3135G>T	p.K1045N	ALS2, alsin Rho guanine nucleotide exchange factor	Rho guanine nucleotide exchange factors VPS9 domain containing	ENST00000264276.11	18	-	Q96Q42	False				0.431421			False		False			False	False	False					7.3	False	False	False		0.57163		0.432	1
ABI2	chr2	203395747	SNP	MISSENSE	G	A	0.281	41	18	0/1		c.817G>A	p.V273I	abl interactor 2		ENST00000422511.6	7	+	Q9NYB9	False				0.391521			False	4086+290	False		structural_relation
SLC19A3	chr2	227698962	SNP	SILENT	G	A	0.491	23	21	0/1		c.753C>T	p.S251S	solute carrier family 19 member 3	Solute carriers	ENST00000644224.2	3	-	Q9BZV2	False				0.448878			False		False			False	False	False					7.3	False	False	False		0.092566	0.563245		0
RAB17	chr2	237575389	SNP	MISSENSE	A	T	0.348	41	19	0/1		c.146T>A	p.V49E	RAB17, member RAS oncogene family	RAB, member RAS oncogene GTPases	ENST00000409822.1	4	-	Q9H0T7	False				0.558603			False		False			False	False	False	ENST00000264601
OR6B2	chr2	240029532	SNP	MISSENSE	C	A	0.39	36	25	0/1		c.898G>T	p.A300S	olfactory receptor family 6 subfamily B member 2	Olfactory receptors, family 6	ENST00000402971.3	1	-	Q6IFH4	False				0.426434			False		False			False	False	False					7.3	False	False	False		0.331632	0.897856	0.096	2
KIF1A	chr2	240745832	SNP	MISSENSE	G	C	0.35	29	16	0/1		c.2977C>G	p.H993D	kinesin family member 1A	Pleckstrin homology domain containing Kinesins	ENST00000649096.1	29	-	Q12756	False				0.640898			False		False			False	False	False					7.3	False	False	False		0.668664	0.674168	0.611	2
NEU4	chr2	241816932	SNP	MISSENSE	T	G	0.309	39	17	0/1		c.1375T>G	p.Y459D	neuraminidase 4		ENST00000404257.5	4	+	Q8WWR8	False				0.668329			False		False			False	False	False	ENST00000407683
CCDC174	chr3	14671061	SNP	MISSENSE	G	T	0.982	0	54	1|1		c.1271G>T	p.C424F	coiled-coil domain containing 174		ENST00000383794.7	11	+	Q6PII3	False				0.496259			False		False			False	False	False					7.3	False	False	False		0.31554	0.671404	0.021	1
GALNT15	chr3	16195818	SNP	MISSENSE	C	T	0.373	41	21	0/1		c.598C>T	p.H200Y	polypeptide N-acetylgalactosaminyltransferase 15	Polypeptide N-acetylgalactosaminyltransferases	ENST00000437509.3	2	+	Q8N3T1	False				0.55611			False		False			False	False	False					7.3	False	False	False		0.760804	0.621262	0.255	2
RFTN1	chr3	16358027	SNP	MISSENSE	C	T	0.291	35	13	0/1		c.1051G>A	p.D351N	raftlin, lipid raft linker 1		ENST00000334133.9	7	-	Q14699	False				0.453865			False		False			False	False	False					7.3	False	False	False		0.910895		0.224	3
CMTM8	chr3	32367886	SNP	SILENT	C	T	0.98	0	52	1|1		c.336C>T	p.N112N	CKLF like MARVEL transmembrane domain containing 8	CKLF like MARVEL transmembrane domain containing	ENST00000307526.4	3	+	Q8IZV2	False	rs138983063		as_specific	0.586035			False		False			False	False	False					3.03	False	False	False		0.142644	0.523907		0
MLH1	chr3	37047520	SNP	SPLICE_SITE	A	G	0.963	0	28	1|1		c.1010A>G	p.E337G	mutL homolog 1	MutL homologs	ENST00000458205.6	17	+	P40692	False	rs63751612		as_specific	0.446384	"E, O"	Rec	False		False	p.E578G(1)	dna_repair
TRAK1	chr3	42188143	SNP	SILENT	C	T	0.351	24	12	0/1		c.357C>T	p.T119T	trafficking kinesin protein 1		ENST00000449246.5	4	+	Q9UPV9	False				0.521197			False		False			False	False	False					7.3	False	False	False		0.227947	0.844086		0
LIMD1	chr3	45595025	SNP	MISSENSE	C	T	0.976	0	40	1|1		c.146C>T	p.A49V	LIM domains containing 1	Ajuba family	ENST00000440097.5	1	+	Q9UGP4	False	rs777094934		as_specific	0.608479			False		False			False	False	False					7.3	False	False	False		0.674321	0.72929	0.4	3
CXCR6	chr3	45946850	SNP	SILENT	C	T	0.429	24	19	0/1		c.369C>T	p.I123I	C-X-C motif chemokine receptor 6	CD molecules C-X-C motif chemokine receptors	ENST00000458629.1	1	+	O00574	False				0.503741			False		False			False	False	False					7.3	False	False	False		0.155659	0.40017		0
CELSR3	chr3	48653673	SNP	SILENT	C	G	0.384	23	15	0/1		c.5394G>C	p.T1798T	cadherin EGF LAG seven-pass G-type receptor 3	CELSR cadherins Adhesion G protein-coupled receptors, subfamily C	ENST00000164024.5	9	-	Q9NYQ7	False				0.588529			False		False			False	False	False					7.3	False	False	False		0.294141	0.42016		0
HEMK1	chr3	50579846	SNP	MISSENSE	A	G	0.51	18	21	0/1		c.773A>G	p.Y258C	HemK methyltransferase family member 1	Seven-beta-strand methyltransferase motif containing	ENST00000434410.5	9	+	Q9Y5R4	False				0.593516			False		False			False	False	False					7.3	False	False	False		0.580778	0.86054	0.424	2
RAD54L2	chr3	51633743	SNP	MISSENSE	T	C	0.166	28	4	0/1		c.992T>C	p.V331A	RAD54 like 2		ENST00000409535.6	7	+	Q9Y4B4	False				0.478803			False		False			False	False	False	ENST00000409535
GPR62	chr3	51956421	SNP	MISSENSE	T	G	0.645	11	21	0/1		c.769T>G	p.Y257D	G protein-coupled receptor 62	G protein-coupled receptors, Class A orphans	ENST00000322241.6	1	+	Q9BZJ7	False				0.740648			False		False			False	False	False					7.3	False	False	False		0.354576	0.422689	0.524	2
TASOR	chr3	56662390	SNP	MISSENSE	G	C	0.176	35	5	0/1		c.1155C>G	p.I385M			ENST00000493960.6	9	-		False				0.314214			False		False			False	False	False					7.3	False	False	False		0.821178	0.63191	0.043	2
DNAH12	chr3	57368206	SNP	SILENT	T	C	0.955	0	23	1|1		c.8814A>G	p.E2938E	dynein axonemal heavy chain 12	Dyneins, axonemal	ENST00000495027.5	56	-	Q6ZR08	False	rs905856097		as_specific	0.321696			False		False			False	False	False					7.3	False	False	False
DNAH12	chr3	57377088	SNP	SILENT	A	G	0.97	0	31	1|1		c.8358T>C	p.L2786L	dynein axonemal heavy chain 12	Dyneins, axonemal	ENST00000495027.5	53	-	Q6ZR08	False	rs36173105		as_specific	0.371571			False		False			False	False	False					7.3	False	False	False			0.942653
TAFA1	chr3	68006703	DNP	MISSENSE	CC	TT	0.232	65	19	0/1		c.77_78CC>TT	p.S26F			ENST00000478136.6	2	+		False				0.504975			False		False			False	False	False					7.3	False	False	False
ZNF654	chr3	88140384	SNP	SILENT	A	G	0.536	12	14	0/1		c.2715A>G	p.K905K	zinc finger protein 654		ENST00000636215.2	8	+	Q8IZM8	False				0.366584			False		False			False	False	False					7.3	False	False	False		0.123932	0.634132		0
EPHA6	chr3	97747560	SNP	MISSENSE	G	T	0.75	15	48	0/1		c.3266G>T	p.R1089I	EPH receptor A6	Sterile alpha motif domain containing Fibronectin type III domain containing EPH receptors	ENST00000389672.9	17	+	Q9UF33	False				0.374065			False		False			False	False	False					7.3	False	False	False		0.882184	0.876945	0.303	2
NIT2	chr3	100354826	SNP	SPLICE_SITE	A	G	0.725	18	48	0/1		c.738A>G	p.I246M	nitrilase family member 2		ENST00000394140.9	9	+	Q9NQR4	False				0.456359			False		False			False	False	False					7.3	False	False	False		0.609922	0.455654	0.585	2
ALCAM	chr3	105545285	SNP	MISSENSE	G	A	0.982	0	56	1|1		c.1054G>A	p.V352M	activated leukocyte cell adhesion molecule	C2-set domain containing Immunoglobulin like domain containing CD molecules Ig-like cell adhesion molecule family V-set domain containing	ENST00000306107.9	9	+	Q13740	False	rs2291375		as_specific	0.339152			False		False			False	False	False					3.49	False	False	False		0.813654	0.689788	0.329	4
CBLB	chr3	105720112	DNP	MISSENSE	CT	TG	0.984	0	61	1|1		c.1341_1342AG>CA	p.D448N	Cbl proto-oncogene B	Ring finger proteins	ENST00000394030.8	10	-	Q13191	False				0.437811	L	Rec	False		True	p.L447L(28)		False	False	False					7.3	False	False	False
CIP2A	chr3	108569584	SNP	SILENT	G	A	0.986	0	74	1|1		c.918C>T	p.F306F	cell proliferation regulating inhibitor of protein phosphatase 2A		ENST00000295746.13	9	-	Q8TCG1	False				0.351621			False		False			False	False	False					7.3	False	False	False		0.585252			0
CCDC191	chr3	114035126	SNP	MISSENSE	C	T	0.98	0	54	1|1		c.617G>A	p.R206H	coiled-coil domain containing 191		ENST00000295878.8	6	-	Q8NCU4	False	rs577503930		as_specific	0.411471			False		False			False	False	False					4.61	False	False	False		0.577472		0.151	4
COL6A6	chr3	130649369	SNP	MISSENSE	G	A	0.979	0	51	1|1		c.5540G>A	p.R1847Q	collagen type VI alpha 6 chain	Collagens	ENST00000358511.10	32	+	A6NMZ7	False	rs531477511		as_specific	0.551122			False		False			False	False	False					7.3	False	False	False		0.532634		0.501	2
TF	chr3	133756860	SNP	NONSENSE	C	T	0.222	44	11	0/1		c.721C>T	p.Q241*	transferrin	Transferrins	ENST00000402696.9	7	+	P02787	False				0.553616			True		False		gene_function_loss
ESYT3	chr3	138455305	SNP	MISSENSE	A	T	0.566	24	32	0/1		c.481A>T	p.T161S	extended synaptotagmin 3	Extended synaptotagmins	ENST00000389567.9	3	+	A0FGR9	False				0.55611			False		False			False	False	False					7.3	False	False	False		0.846444	0.549636	0.396	3
IGSF10	chr3	151438394	SNP	MISSENSE	A	T	0.469	17	16	0/1		c.6167T>A	p.F2056Y	immunoglobulin superfamily member 10	I-set domain containing	ENST00000282466.3	6	-	Q6WRI0	False				0.448878			False		False			False	False	False					7.3	False	False	False			0.518036	0.287	3
SI	chr3	164991392	SNP	MISSENSE	A	T	0.235	42	11	0/1		c.5069T>A	p.I1690N	sucrase-isomaltase		ENST00000264382.8	44	-	P14410	False				0.374065			False		False			False	False	False	ENST00000264382
SLC7A14	chr3	170483316	SNP	SILENT	G	A	0.199	49	10	0/1		c.1113C>T	p.F371F	solute carrier family 7 member 14	Solute carriers Protein phosphatase 1 regulatory subunits	ENST00000231706.6	6	-	Q8TBB6	False				0.503741			False		False			False	False	False					7.3	False	False	False		0.7732	0.762516		0
SLC2A2	chr3	171014717	SNP	SILENT	G	A	0.288	47	16	0/1		c.123C>T	p.H41H	solute carrier family 2 member 2	Solute carriers	ENST00000314251.8	3	-	P11168	False				0.359102			False		False			False	False	False					7.3	False	False	False		0.280284	0.577539		0
SPATA16	chr3	173117619	SNP	MISSENSE	G	A	0.29	53	21	0/1		c.113C>T	p.P38L	spermatogenesis associated 16		ENST00000351008.4	2	-	Q9BXB7	False				0.396509			False		False			False	False	False					7.3	False	False	False		0.316089	0.320162	0.053	2
PIK3CA	chr3	179218286	SNP	MISSENSE	C	G	0.333	26	12	0/1		c.1616C>G	p.P539R	phosphatidylinositol-4%3B5-bisphosphate 3-kinase catalytic subunit alpha	Phosphatidylinositol 3-kinase subunits	ENST00000263967.4	10	+	P42336	False	rs121913285		as_specific	0.301746	"E, O"	Dom	False		True	p.P539L(1) p.P539R(27) p.P539S(6) p.P539T(1)	cancer
PIK3CA	chr3	179234297	SNP	MISSENSE	A	G	0.337	32	15	0/1		c.3140A>G	p.H1047R	phosphatidylinositol-4%3B5-bisphosphate 3-kinase catalytic subunit alpha	Phosphatidylinositol 3-kinase subunits	ENST00000263967.4	21	+	P42336	False	rs121913279		as_specific	0.391521	"E, O"	Dom	False		True	p.H1047L(442) p.H1047R(3349) p.H1047Y(94) p.H1047?(48) p.H1047Q(11) p.H1047N(1) p.H1047P(2) p.H1047T(1) p.H1047fs*17(1)	cancer
CCDC39	chr3	180648315	SNP	MISSENSE	C	G	0.347	34	17	0/1		c.1212G>C	p.K404N	coiled-coil domain containing 39		ENST00000476379.6	10	-	Q9UFE4	False				0.319202			False		False			False	False	False					7.3	False	False	False		0.762363	0.622087	0.582	2
VPS8	chr3	184834698	SNP	MISSENSE	C	T	0.816	12	56	0/1		c.403C>T	p.H135Y	VPS8, CORVET complex subunit	CORVET complex	ENST00000625842.2	5	+	Q8N3P4	False				0.334165			False		False			False	False	False					7.3	False	False	False		0.906364	0.575055	0.236	3
MAP3K13	chr3	185437504	SNP	MISSENSE	C	G	0.312	34	14	0/1		c.533C>G	p.A178G	mitogen-activated protein kinase kinase kinase 13	Mitogen-activated protein kinase kinase kinases	ENST00000265026.8	3	+	O43283	False				0.46384			False		False			False	False	False					7.3	False	False	False		0.955061	0.730542	0.654	3
XXYLT1	chr3	195270665	SNP	MISSENSE	C	T	0.558	20	25	0/1		c.394G>A	p.E132K	xyloside xylosyltransferase 1	Glycosyltransferase family 8	ENST00000310380.11	1	-	Q8NBI6	False				0.723192			False		False			False	False	False					7.3	False	False	False		0.631364	0.808004	0.09	2
MELTF	chr3	197009697	SNP	SILENT	G	A	0.529	18	20	0/1		c.1446C>T	p.S482S	melanotransferrin	Transferrins CD molecules	ENST00000296350.10	11	-	P08582	False				0.628429			False		False		gene_function_loss
PDE6B	chr4	663163	SNP	MISSENSE	T	A	0.431	34	24	0/1		c.1896T>A	p.F632L	phosphodiesterase 6B	Phosphodiesterases	ENST00000496514.5	15	+	P35913	False				0.640898			False		False			False	False	False					7.3	False	False	False		0.669915		0.225	2
SLBP	chr4	1693617	SNP	MISSENSE	C	A	0.303	41	17	0/1		c.676G>T	p.D226Y	stem-loop binding protein		ENST00000429429.6	7	-	Q14493	False	rs528988924		as_specific	0.473815			False		False			False	False	False					7.3	False	False	False		0.531876	0.58866	0.527	4
NSD2	chr4	1976507	INS	FRAME_SHIFT_INS	C	CA	0.219	100	26	0/1		c.3654_3655insA	p.T1221fs	nuclear receptor binding SET domain protein 2	PHD finger proteins SET domain containing Lysine methyltransferases PWWP domain containing	ENST00000382895.7	23	+	O96028	True				0.5675			True		False		gene_function_loss
RGS12	chr4	3439520	SNP	MISSENSE	G	C	0.974	0	36	1|1		c.4180G>C	p.G1394R	regulator of G protein signaling 12	Regulators of G-protein signaling PDZ domain containing	ENST00000344733.9	18	+	O14924	False	rs147655380		as_specific	0.645885			False		False			False	False	False					3.61	False	False	False		0.4022		0.066	3
STX18	chr4	4434844	SNP	MISSENSE	C	G	0.176	32	6	0/1		c.628G>C	p.E210Q	syntaxin 18	Syntaxins	ENST00000505286.5	7	-	Q9P2W9	False				0.329177			False		False			False	False	False					7.3	False	False	False		0.614435		0.063	2
KIAA0232	chr4	6871669	SNP	SILENT	A	G	0.382	20	14	0/1		c.3897A>G	p.A1299A	KIAA0232		ENST00000307659.6	8	+	Q92628	False				0.36409			False		False			False	False	False					7.3	False	False	False		0.198665			0
FAM200B	chr4	15687995	SNP	NONSENSE	C	T	0.4	19	12	0/1		c.1018C>T	p.Q340*	family with sequence similarity 200 member B		ENST00000422728.3	2	+	P0CF97	False				0.349127			True		False		gene_function_loss
SLIT2	chr4	20524124	SNP	MISSENSE	G	A	0.974	0	40	1|1		c.1385G>A	p.R462H	slit guidance ligand 2		ENST00000504154.6	14	+	O94813	False	rs769078226		as_specific	0.431421			False		False			False	False	False					4.61	False	False	False		0.927847		0.619	3
PPARGC1A	chr4	23801792	SNP	MISSENSE	G	C	0.455	20	16	0/1		c.2231C>G	p.T744S	PPARG coactivator 1 alpha	RNA binding motif containing	ENST00000264867.7	12	-	Q9UBK2	False				0.396509			False		False			False	False	False					7.3	False	False	False		0.806578	0.532582	0.104	3
KDR	chr4	55097767	SNP	SPLICE_SITE	C	A	0.5	16	16	0/1		c.e18+1G>T		kinase insert domain receptor	I-set domain containing CD molecules V-set domain containing Immunoglobulin like domain containing Receptor Tyrosine Kinases	ENST00000263923.5		-	P35968	False				0.401496	E	Dom	False		False		splicing
SRD5A3-AS1	chr4	55386425	SNP	SPLICE_SITE	T	G	0.583	15	21	0/1		c.e4+2A>C		SRD5A3 antisense RNA 1		ENST00000601433.1		-		False				0.42394			False		False		expression
EPHA5	chr4	65490442	SNP	MISSENSE	C	A	0.175	34	7	0/1		c.1337G>T	p.G446V	EPH receptor A5	Sterile alpha motif domain containing Fibronectin type III domain containing EPH receptors	ENST00000273854.7	5	-	P54756	False				0.481297			False		False			False	False	False					7.3	False	False	False		0.925074	0.327133	0.665	2
EPHA5	chr4	65495487	SNP	MISSENSE	G	A	0.451	19	13	0/1		c.967C>T	p.P323S	EPH receptor A5	Sterile alpha motif domain containing Fibronectin type III domain containing EPH receptors	ENST00000273854.7	4	-	P54756	False				0.408978			False		False			False	False	False					7.3	False	False	False		0.922459	0.572283	0.551	2
SULT1E1	chr4	69842008	SNP	NONSENSE	G	A	0.393	18	11	0/1		c.871C>T	p.R291*	sulfotransferase family 1E member 1	Sulfotransferases, cytosolic	ENST00000226444.4	8	-	P49888	False	rs202067669		as_specific	0.286783			True		False		gene_function_loss
NPFFR2	chr4	72147128	SNP	MISSENSE	A	T	0.973	1	41	1|1		c.885A>T	p.R295S	neuropeptide FF receptor 2	Neuropeptide receptors	ENST00000308744.10	4	+	Q9Y5X5	False	rs1378503429		as_specific	0.448878			False		False			False	False	False					7.3	False	False	False		0.41718	0.616491	0.049	2
AFP	chr4	73453837	SNP	MISSENSE	C	A	0.52	12	14	0/1		c.1725C>A	p.F575L	alpha fetoprotein		ENST00000395792.7	13	+	P02771	False				0.379052			False		False			False	False	False					7.3	False	False	False		0.535982	0.741385	0.671	3
PTPN13	chr4	86764645	SNP	MISSENSE	C	T	0.6	15	23	0|1	86764643	c.4070C>T	p.S1357F	protein tyrosine phosphatase, non-receptor type 13	Protein tyrosine phosphatases, non-receptor type PDZ domain containing FERM domain containing	ENST00000511467.1	24	+	Q12923	False				0.309227			False		False			False	False	False					7.3	False	False	False		0.809722		0.1	3
PTPN13	chr4	86785922	SNP	NONSENSE	G	T	0.526	18	20	0/1		c.6346G>T	p.E2116*	protein tyrosine phosphatase, non-receptor type 13	Protein tyrosine phosphatases, non-receptor type PDZ domain containing FERM domain containing	ENST00000511467.1	39	+	Q12923	False				0.331671			True		False		gene_function_loss
DSPP	chr4	87614666	INS	IN_FRAME_INS	T	TGACAGC	0.96	0	20	1|1	87614666	c.2004_2005insGACAGC	p.668_669insDS	dentin sialophosphoprotein	Deafness associated genes SIBLING family	ENST00000651931.1	5	+	Q9NZW4	False	rs771887923		as_specific	0.4825			False		False			False	False	False					7.3	False	False	False
RAP1GDS1	chr4	98416775	SNP	MISSENSE	G	A	0.472	18	20	0/1		c.794G>A	p.G265D	Rap1 GTPase-GDP dissociation stimulator 1	Armadillo repeat containing	ENST00000408927.8	8	+	P52306	False				0.399002	L	Dom	False	NUP98	False		structural_relation
RAP1GDS1	chr4	98416828	SNP	MISSENSE	G	C	0.189	31	6	0/1		c.847G>C	p.E283Q	Rap1 GTPase-GDP dissociation stimulator 1	Armadillo repeat containing	ENST00000408927.8	8	+	P52306	False				0.366584	L	Dom	False	NUP98	False		structural_relation
ARHGEF38	chr4	105666188	SNP	MISSENSE	G	T	0.486	19	18	0/1		c.1557G>T	p.L519F	Rho guanine nucleotide exchange factor 38	Rho guanine nucleotide exchange factors Classical BAR domain containing	ENST00000420470.3	11	+	Q9NXL2	False				0.359102			False		False			False	False	False					7.3	False	False	False		0.5911	0.580917	0.089	2
NDST3	chr4	118237094	SNP	MISSENSE	G	C	0.458	14	11	0/1		c.1992G>C	p.L664F	N-deacetylase and N-sulfotransferase 3	Sulfotransferases, membrane bound	ENST00000296499.6	10	+	O95803	False				0.389027			False		False			False	False	False					7.3	False	False	False		0.72921		0.334	3
PRSS12	chr4	118352510	SNP	MISSENSE	C	T	0.379	18	10	0/1		c.211G>A	p.A71T	protease, serine 12	Scavenger receptor cysteine rich domain containing Proteases, serine	ENST00000296498.3	1	-	P56730	False				0.72818			False		False			False	False	False					7.3	False	False	False		0.209079	0.152029	0.188	3
SYNPO2	chr4	119030637	SNP	MISSENSE	C	T	0.167	41	9	0/1		c.1862C>T	p.P621L	synaptopodin 2	PDZ domain containing	ENST00000307142.9	4	+	Q9UMS6	False	rs1324063767		as_specific	0.563591			False		False			False	False	False					4.01	False	False	False		0.359835		0.147	3
USP53	chr4	119272005	SNP	SILENT	C	T	0.49	21	19	0/1		c.2145C>T	p.I715I	ubiquitin specific peptidase 53	Ubiquitin specific peptidases	ENST00000274030.10	16	+	Q70EK8	False				0.346633			False		False			False	False	False					7.3	False	False	False		0.425975			0
INTU	chr4	127687859	SNP	MISSENSE	G	C	0.474	20	17	0/1		c.1441G>C	p.E481Q	inturned planar cell polarity protein	PDZ domain containing	ENST00000335251.11	8	+	Q9ULD6	False				0.394015			False		False			False	False	False					7.3	False	False	False		0.922533	0.828499	0.168	3
POU4F2	chr4	146640207	SNP	MISSENSE	G	A	0.623	8	14	0/1		c.629G>A	p.G210D	POU class 4 homeobox 2	POU class homeoboxes and pseudogenes	ENST00000281321.3	2	+	Q12837	False				0.690773			False		False			False	False	False					7.3	False	False	False		0.43722	0.791654	0.562	2
LRBA	chr4	150850802	SNP	MISSENSE	A	T	0.512	43	47	0/1		c.3926T>A	p.F1309Y	LPS responsive beige-like anchor protein	BEACH domain containing WD repeat domain containing	ENST00000357115.9	24	-	P50851	False				0.331671			False		False			False	False	False					7.3	False	False	False		0.920841	0.385694	0.644	3
MND1	chr4	153358518	SNP	MISSENSE	G	A	0.333	45	23	0/1		c.127G>A	p.G43S	meiotic nuclear divisions 1		ENST00000504860.2	3	+	Q9BWT6	False				0.331671			False		False			False	False	False					7.3	False	False	False		0.641568	0.856657	0.136	3
FNIP2	chr4	158868664	SNP	MISSENSE	G	C	0.216	86	24	0/1		c.2028G>C	p.K676N	folliculin interacting protein 2	DENN/MADD domain containing	ENST00000264433.11	13	+	Q9P278	False				0.516209			False		False			False	False	False					7.3	False	False	False		0.263791		0.094	1
NEK1	chr4	169406711	SNP	SILENT	G	A	0.951	0	26	1|1		c.3175C>T	p.L1059L	NIMA related kinase 1		ENST00000439128.6	30	-	Q96PY6	False				0.27182			False		False			False	False	False					7.3	False	False	False		0.209235			0
WDR17	chr4	176115879	SNP	SILENT	A	G	0.966	0	29	1|1		c.207A>G	p.P69P	WD repeat domain 17	WD repeat domain containing	ENST00000508596.5	3	+	Q8IZU2	False	rs147734774		as_specific	0.274314			False		False			False	False	False					3.91	False	False	False		0.206674	0.858277		0
ASB5	chr4	176268940	SNP	MISSENSE	C	T	0.52	12	13	0/1		c.169G>A	p.E57K	ankyrin repeat and SOCS box containing 5	Ankyrin repeat domain containing	ENST00000296525.7	1	-	Q8WWX0	False				0.361596			False		False			False	False	False					7.3	False	False	False		0.954932	0.812411	0.274	3
ADAMTS16	chr5	5242120	SNP	MISSENSE	A	C	0.374	68	38	0/1		c.2591A>C	p.K864T	ADAM metallopeptidase with thrombospondin type 1 motif 16	ADAM metallopeptidases with thrombospondin type 1 motif	ENST00000274181.7	17	+	Q8TE57	False				0.501247			False		False			False	False	False					7.3	False	False	False		0.515021	0.303156	0.048	1
ADCY2	chr5	7626286	SNP	SILENT	G	A	0.381	66	41	0/1		c.690G>A	p.R230R	adenylate cyclase 2	Adenylate cyclases	ENST00000338316.9	4	+	Q08462	False	rs200404909		as_specific	0.406484			False		False		gene_function_loss
DNAH5	chr5	13817658	SNP	MISSENSE	G	A	0.245	94	28	0/1		c.6878C>T	p.P2293L	dynein axonemal heavy chain 5	Dyneins, axonemal	ENST00000265104.4	42	-	Q8TE73	False				0.369077			False		False		gene_function_loss
CDH9	chr5	26885667	SNP	MISSENSE	C	T	0.219	50	14	0/1		c.1829G>A	p.G610D	cadherin 9	Type II classical cadherins	ENST00000231021.9	11	-	Q9ULB4	False	rs200287957		as_specific	0.418953			False		False			False	False	False					7.3	False	False	False		0.907231	0.423703	0.607	2
GOLPH3	chr5	32173921	SNP	SILENT	G	A	0.481	53	50	0/1		c.114C>T	p.D38D	golgi phosphoprotein 3		ENST00000265070.7	1	-	Q9H4A6	False	rs776765268		as_specific	0.773067			False		False		gene_function_loss
CPLANE1	chr5	37122431	SNP	SPLICE_SITE	T	G	0.227	52	16	0/1		c.8854A>C	p.R2952R			ENST00000508244.5	46	-		False				0.334165			False		False			False	False	False					7.3	False	False	False		0.532042	0.752382		0
C9	chr5	39315910	SNP	SILENT	G	A	0.492	34	33	0/1		c.735C>T	p.P245P	complement C9	Complement system	ENST00000263408.5	6	-	P02748	False	rs757923990		as_specific	0.319202			False		False			False	False	False					7.3	False	False	False		0.125533			0
HCN1	chr5	45645469	SNP	MISSENSE	C	A	0.221	71	20	0/1		c.565G>T	p.D189Y	hyperpolarization activated cyclic nucleotide gated potassium channel 1	Cyclic nucleotide gated channels	ENST00000303230.6	2	-	O60741	False				0.36409			False		False		gene_function_loss
HTR1A	chr5	63960638	SNP	MISSENSE	A	T	0.5	12	12	0/1		c.1082T>A	p.F361Y	5-hydroxytryptamine receptor 1A	5-hydroxytryptamine receptors, G protein-coupled	ENST00000323865.5	1	-	P08908	False				0.558603			False		False			False	False	False	ENST00000323865
ADAMTS6	chr5	65225024	SNP	MISSENSE	C	A	0.959	0	22	1|1		c.2091G>T	p.L697F	ADAM metallopeptidase with thrombospondin type 1 motif 6	ADAM metallopeptidases with thrombospondin type 1 motif	ENST00000381055.8	17	-	Q9UKP5	False	rs79963379		as_specific	0.394015			False		False			False	False	False					3.71	False	False	False		0.91838	0.578167	0.611	0
FOXD1	chr5	73447388	SNP	SILENT	G	A	0.6	1	4	0/1		c.975C>T	p.T325T	forkhead box D1	Forkhead boxes	ENST00000615637.3	1	-	Q16676	False				0.832918			False		False			False	False	False					7.3	False	False	False		0.473107	0.688862		1
POU5F2	chr5	93741435	SNP	MISSENSE	C	A	0.97	0	34	1|1		c.129G>T	p.R43S	POU domain class 5, transcription factor 2	POU class homeoboxes and pseudogenes	ENST00000606183.4	1	-	Q8N7G0	False	rs769448417		as_specific	0.683292			False		False			False	False	False					7.3	False	False	False		0.291494	0.364135		1
ISOC1	chr5	129094802	SNP	SILENT	C	T	0.983	0	61	1|1		c.36C>T	p.P12P	isochorismatase domain containing 1		ENST00000173527.6	1	+	Q96CN7	False				0.72818			False		False			False	False	False					7.3	False	False	False		0.1176	0.845978		0
PCDHA11	chr5	140870055	SNP	MISSENSE	G	A	0.977	0	43	1|1		c.952G>A	p.E318K	protocadherin alpha 11	Clustered protocadherins	ENST00000398640.7	1	+	Q9Y5I1	False	rs868919509		as_specific	0.458853			False		False			False	False	False					7.3	False	False	False		0.316809	0.780387	0.117	3
PCDHB1	chr5	141052832	SNP	SILENT	A	G	0.972	0	34	1|1		c.1362A>G	p.E454E	protocadherin beta 1	Clustered protocadherins	ENST00000306549.6	1	+	Q9Y5F3	False				0.433915			False		False			False	False	False					7.3	False	False	False		0.141451	0.719626		0
PCDHB5	chr5	141136208	SNP	SILENT	C	T	0.452	17	14	0/1		c.774C>T	p.N258N	protocadherin beta 5	Clustered protocadherins	ENST00000231134.8	1	+	Q9Y5E4	False				0.508728			False		False			False	False	False					7.3	False	False	False		0.071427	0.774025		0
ARHGAP26	chr5	143214081	SNP	SILENT	C	T	0.553	15	19	0|1	143214081	c.2349C>T	p.F783F	Rho GTPase activating protein 26	Rho GTPase activating proteins	ENST00000274498.9	22	+	Q9UNA1	False	rs746182844		as_specific	0.466334			False	4086	False		structural_relation
CYFIP2	chr5	157300727	SNP	MISSENSE	G	A	0.668	9	18	0/1		c.400G>A	p.E134K	cytoplasmic FMR1 interacting protein 2		ENST00000620254.5	6	+	Q96F07	False				0.538653			False		False			False	False	False					7.3	False	False	False		0.883096	0.799685	0.296	3
ADRA1B	chr5	159917307	SNP	SILENT	G	T	0.974	0	38	1|1		c.402G>T	p.L134L	adrenoceptor alpha 1B	Adrenoceptors	ENST00000306675.5	1	+	P35368	False				0.618454			False		False			False	False	False					7.3	False	False	False		0.134356	0.217342		0
SLU7	chr5	160413520	SNP	MISSENSE	C	T	0.975	0	38	1|1		c.506G>A	p.R169Q	SLU7 homolog, splicing factor	Spliceosomal P complex Spliceosomal C complex	ENST00000297151.9	5	-	O95391	False	rs371026275		as_specific	0.376559			False		False			False	False	False					7.3	False	False	False		0.804162	0.876116	0.679	2
KIAA1191	chr5	176355691	SNP	SILENT	C	A	0.3	36	15	0/1		c.87G>T	p.R29R	KIAA1191		ENST00000298569.9	4	-	Q96A73	False				0.518703			False		False			False	False	False					7.3	False	False	False		0.200769	0.496595		0
NSD1	chr5	177210953	SNP	MISSENSE	A	T	0.241	47	14	0/1		c.2554A>T	p.I852L	nuclear receptor binding SET domain protein 1	PHD finger proteins Lysine methyltransferases PWWP domain containing	ENST00000439151.6	5	+	Q96L73	False				0.396509	L	Dom	False	NUP98	False		structural_relation
DDX41	chr5	177511919	SNP	MISSENSE	C	T	0.282	37	12	0/1		c.1741G>A	p.G581S	DEAD-box helicase 41	Spliceosomal P complex DEAD-box helicases Spliceosomal C complex	ENST00000330503.12	17	-	Q9UJV9	False				0.618454			False		False			False	False	False					7.3	False	False	False		0.868357	0.512418	0.665	3
TRIM41	chr5	181232842	SNP	MISSENSE	G	T	0.302	56	23	0/1		c.1093G>T	p.A365S	tripartite motif containing 41	Tripartite motif containing Ring finger proteins	ENST00000315073.10	3	+	Q8WV44	False				0.608479			False		False			False	False	False					7.3	False	False	False		0.555256		0.013	3
SERPINB6	chr6	2953095	SNP	SILENT	A	G	0.96	0	26	1|1		c.522T>C	p.D174D	serpin family B member 6	Deafness associated genes Serpin peptidase inhibitors	ENST00000644178.1	5	-	P35237	False	rs1337281662		as_specific	0.581047			False		False			False	False	False					7.3	False	False	False		0.1461	0.431939		0
FAM50B	chr6	3850345	SNP	MISSENSE	G	C	0.285	42	15	0/1		c.534G>C	p.E178D	family with sequence similarity 50 member B		ENST00000380274.2	1	+	Q9Y247	False				0.660848			False		False		gene_function_loss
H1-4	chr6	26156965	SNP	MISSENSE	A	G	0.95	0	18	1|1		c.575A>G	p.K192R			ENST00000304218.6	1	+		False	rs768146443		as_specific	0.571072			False		False		gene_function_loss
ZKSCAN8	chr6	28148498	SNP	MISSENSE	C	G	0.382	42	26	0/1		c.91C>G	p.H31D	zinc finger with KRAB and SCAN domains 8	SCAN domain containing Zinc fingers C2H2-type	ENST00000330236.7	2	+	Q15776	False				0.498753			False		False			False	False	False					7.3	False	False	False		0.421049		0.087	2
HLA-DRB5	chr6	32518660	DNP	MISSENSE	TG	CA	0.933	0	13	1|1	32518660	c.658_659CA>TG	p.Q220W	major histocompatibility complex, class II, DR beta 5	C1-set domain containing Histocompatibility complex	ENST00000374975.4	4	-	Q30154	False				0.445274			False		False			False	False	False					7.3	False	False	False
HLA-DRB1	chr6	32584366	DNP	MISSENSE	CA	TC	0.235	12	3	0|1	32584366	c.112_113TG>GA	p.W38E	major histocompatibility complex, class II, DR beta 1	C1-set domain containing Histocompatibility complex	ENST00000360004.5	2	-	P01911, P01912, P04229, P13760, P13761, P20039, Q29974, Q30134, Q30167, Q5Y7A7, Q95IE3, Q9GIY3, Q9TQE0	False				0.661692			False		False			False	False	False					7.3	False	False	False
SYNGAP1	chr6	33447885	SNP	SILENT	C	T	0.404	29	20	0/1		c.3789C>T	p.A1263A	synaptic Ras GTPase activating protein 1	C2 and RasGAP domain containing	ENST00000449372.7	17	+	Q96PV0	False				0.573566			False		False			False	False	False					7.3	False	False	False		0.138004			0
UNC5CL	chr6	41033078	SNP	MISSENSE	A	C	0.242	48	15	0/1		c.755T>G	p.F252C	unc-5 family C-terminal like		ENST00000244565.8	4	-	Q8IV45	False				0.625935			False		False			False	False	False					7.3	False	False	False		0.659575	0.487998	0.363	3
SUPT3H	chr6	44954494	SNP	SPLICE_SITE	C	T	0.329	27	14	0/1		c.e10-1G>A		SPT3 homolog, SAGA and STAGA complex component	SAGA complex	ENST00000371460.5		-	O75486	False				0.361596			False		False		splicing
PKHD1	chr6	51867921	SNP	MISSENSE	C	G	0.973	0	37	1|1		c.7675G>C	p.V2559L	PKHD1, fibrocystin/polyductin		ENST00000371117.8	48	-	P08F94	False	rs150046042		as_specific	0.394015			False		False			False	False	False					3.21	False	False	False		0.555029	0.802853	0.691	1
PKHD1	chr6	51909421	SNP	MISSENSE	C	T	0.4	22	13	0/1		c.6544G>A	p.D2182N	PKHD1, fibrocystin/polyductin		ENST00000371117.8	40	-	P08F94	False				0.448878			False		False			False	False	False					7.3	False	False	False		0.696593	0.760766	0.192	2
PKHD1	chr6	52055588	SNP	SPLICE_SITE	T	C	0.959	0	24	1|1		c.1835A>G	p.H612R	PKHD1, fibrocystin/polyductin		ENST00000371117.8	19	-	P08F94	False	rs369932370		as_specific	0.508728			False		False			False	False	False					4.13	False	False	False		0.693848	0.724538	0.326	2
COL9A1	chr6	70302922	SNP	START_CODON_SNP	C	G	0.577	11	16	0/1		c.3G>C	p.M1I	collagen type IX alpha 1 chain	Collagens Collagen proteoglycans	ENST00000357250.10	1	-	P20849	False				0.508728			False		False			False	False	False					7.3	False	False	False		0.879297	0.412547	0.625	3
RARS2	chr6	87519650	SNP	SILENT	G	C	0.432	25	21	0/1		c.1170C>G	p.V390V	arginyl-tRNA synthetase 2, mitochondrial	Aminoacyl tRNA synthetases, Class I	ENST00000369536.10	14	-	Q5T160	False				0.361596			False		False			False	False	False					7.3	False	False	False		0.219354	0.433776		0
HACE1	chr6	104785050	SNP	SILENT	T	A	0.2	65	16	0/1		c.1344A>T	p.T448T	HECT domain and ankyrin repeat containing E3 ubiquitin protein ligase 1	Ankyrin repeat domain containing	ENST00000262903.9	12	-	Q8IYU2	False				0.379052			False		False			False	False	False					7.3	False	False	False		0.208313	0.800323		0
FOXO3	chr6	108664711	SNP	SILENT	C	T	0.206	53	13	0/1		c.1878C>T	p.S626S	forkhead box O3	Forkhead boxes	ENST00000343882.10	3	+	O43524	False				0.526185			False	4332	False		structural_relation
IL20RA	chr6	137002209	SNP	SILENT	G	A	0.427	22	17	0/1		c.1011C>T	p.S337S	interleukin 20 receptor subunit alpha	Interleukin receptors	ENST00000316649.9	7	-	Q9UHF4	False				0.389027			False		False			False	False	False					7.3	False	False	False		0.085028	0.70944		0
SYNE1	chr6	152148320	SNP	MISSENSE	G	C	0.419	18	14	0/1		c.24701C>G	p.A8234G	spectrin repeat containing nuclear envelope protein 1	Spectrin repeat containing nuclear envelope family	ENST00000367255.10	137	-	Q8NF91	False				0.55611			False		False			False	False	False					7.3	False	False	False		0.891995	0.355707	0.032	4
SDK1	chr7	3641957	SNP	SPLICE_SITE	G	C	0.15	52	9	0/1		c.e4-1G>C		sidekick cell adhesion molecule 1	Fibronectin type III domain containing I-set domain containing Immunoglobulin like domain containing Ig-like cell adhesion molecule family	ENST00000389531.7		+	Q7Z5N4	False				0.481297			False		False		splicing
ABCB5	chr7	20700133	SNP	NONSENSE	C	T	0.333	31	15	0/1		c.2335C>T	p.Q779*	ATP binding cassette subfamily B member 5	ATP binding cassette subfamily B	ENST00000404938.6	19	+	Q2M3G0	False				0.294264			True		False		gene_function_loss
DPY19L1	chr7	34931706	SNP	MISSENSE	A	G	0.475	32	28	0/1		c.2114T>C	p.I705T	dpy-19 like C-mannosyltransferase 1		ENST00000638088.1	22	-	Q2PZI1	False				0.374065			False		False			False	False	False	ENST00000638088
AOAH	chr7	36724051	SNP	MISSENSE	G	C	0.345	38	18	0/1		c.98C>G	p.P33R	acyloxyacyl hydrolase		ENST00000617537.5	1	-	P28039	False				0.46384			False		False			False	False	False					7.3	False	False	False		0.377101	0.742848	0.05	2
AEBP1	chr7	44106847	DEL	FRAME_SHIFT_DEL	AC	A	0.392	32	19	0/1		c.556delC	p.S188fs	AE binding protein 1	M14 carboxypeptidases	ENST00000223357.8	2	+	Q8IUX7	True				0.613466			True		False		gene_function_loss
PCLO	chr7	82953016	SNP	MISSENSE	T	A	0.497	16	16	0/1		c.7937A>T	p.Q2646L	piccolo presynaptic cytomatrix protein	Zinc fingers C2 domain containing PDZ domain containing	ENST00000333891.14	5	-	Q9Y6V0	False				0.438903			False		False			False	False	False					7.3	False	False	False		0.198628	0.454444	0.032	1
CLDN12	chr7	90413082	SNP	MISSENSE	G	C	0.523	22	24	0/1		c.406G>C	p.A136P	claudin 12	Claudins	ENST00000287916.8	3	+	P56749	False				0.488778			False		False			False	False	False					7.3	False	False	False		0.699096	0.643733	0.642	3
PPP1R9A	chr7	94910661	SNP	MISSENSE	G	T	0.353	23	12	0/1		c.548G>T	p.G183V	protein phosphatase 1 regulatory subunit 9A	Sterile alpha motif domain containing Protein phosphatase 1 regulatory subunits PDZ domain containing	ENST00000433360.6	2	+	Q9ULJ8	False				0.446384			False		False			False	False	False					7.3	False	False	False		0.695808	0.445547	0.693	2
PPP1R9A	chr7	95284246	SNP	MISSENSE	C	G	0.31	29	13	0/1		c.3525C>G	p.N1175K	protein phosphatase 1 regulatory subunit 9A	Sterile alpha motif domain containing Protein phosphatase 1 regulatory subunits PDZ domain containing	ENST00000433360.6	17	+	Q9ULJ8	False				0.416459			False		False			False	False	False					7.3	False	False	False		0.794979	0.787393	0.091	2
ATP5MF-PTCD1	chr7	99424939	SNP	MISSENSE	G	C	0.98	0	51	1|1		c.1740C>G	p.S580R	ATP5MF-PTCD1 readthrough		ENST00000413834.5	7	-		False	rs551907449		as_specific	0.623441			False		False			False	False	False					4.13	False	False	False		0.484443	0.611115	0.415	3
MUC3A	chr7	100949675	DNP	MISSENSE	GT	AG	0.337	56	30	0|1	100949646	c.51_52GT>AG	p.W18G	mucin 3A, cell surface associated	Mucins	ENST00000379458.9	1	+	Q02505	False				0.641791			False		False			False	False	False					7.3	False	False	False
MUC3A	chr7	100951907	DNP	MISSENSE	TG	CC	0.459	51	43	0|1	100951887	c.128_129TG>CC	p.V43A	mucin 3A, cell surface associated	Mucins	ENST00000379458.9	2	+	Q02505	False				0.539801			False		False			False	False	False					7.3	False	False	False
MUC3A	chr7	100951952	DNP	MISSENSE	TT	AA	0.413	50	33	0|1	100951933	c.173_174TT>AA	p.L58Q	mucin 3A, cell surface associated	Mucins	ENST00000379458.9	2	+	Q02505	False				0.537313			False		False			False	False	False					7.3	False	False	False
MUC3A	chr7	100952147	DNP	MISSENSE	CA	TG	0.512	41	41	0/1		c.368_369CA>TG	p.S123L	mucin 3A, cell surface associated	Mucins	ENST00000379458.9	2	+	Q02505	False				0.542289			False		False			False	False	False					7.3	False	False	False
MUC3A	chr7	100952961	DNP	MISSENSE	CT	AA	0.251	59	18	0|1	100952930	c.1182_1183CT>AA	p.S395T	mucin 3A, cell surface associated	Mucins	ENST00000379458.9	2	+	Q02505	False				0.504975			False		False			False	False	False					7.3	False	False	False
MUC3A	chr7	100953452	SNP	MISSENSE	G	C	0.413	68	45	0/1		c.1673G>C	p.S558T	mucin 3A, cell surface associated	Mucins	ENST00000379458.9	2	+	Q02505	False	rs1328386374		as_specific	0.506234			False		False			False	False	False					7.3	False	False	False			0.593884
MUC3A	chr7	100959241	DNP	SILENT	AG	TC	0.495	53	47	0|1	100959241	c.7462_7463AG>TC	p.S2488S	mucin 3A, cell surface associated	Mucins	ENST00000379458.9	2	+	Q02505	False				0.504975			False		False			False	False	False					7.3	False	False	False
MUC3A	chr7	100959263	DNP	MISSENSE	CG	TA	0.481	62	51	0|1	100959241	c.7484_7485CG>TA	p.S2495L	mucin 3A, cell surface associated	Mucins	ENST00000379458.9	2	+	Q02505	False				0.502488			False		False			False	False	False					7.3	False	False	False
MUC3A	chr7	100965753	DNP	SILENT	CT	TC	0.422	38	31	0/1		c.9498_9499CT>TC	p.P3166P	mucin 3A, cell surface associated	Mucins	ENST00000379458.9	8	+	Q02505	False				0.634328			False		False			False	False	False					7.3	False	False	False
MUC3A	chr7	100965801	SNP	SILENT	G	C	0.414	37	26	0/1		c.9546G>C	p.G3182G	mucin 3A, cell surface associated	Mucins	ENST00000379458.9	8	+	Q02505	False	rs73163794		as_specific	0.640898			False		False			False	False	False					7.3	False	False	False			0.638781
MUC12	chr7	100972904	DNP	NONSENSE	CA	TG	0.258	46	14	0|1	100972900	c.148_149CA>TG	p.Q50*	mucin 12, cell surface associated	Mucins	ENST00000379442.7	3	+	Q9UKN1	False				0.529851			True		False		gene_function_loss
MUC12	chr7	100972914	DNP	MISSENSE	GC	CT	0.25	47	13	0|1	100972900	c.158_159GC>CT	p.S53T	mucin 12, cell surface associated	Mucins	ENST00000379442.7	3	+	Q9UKN1	False				0.534826			False		False			False	False	False					7.3	False	False	False
MUC12	chr7	100995569	SNP	MISSENSE	C	T	0.968	0	33	1|1	100995569	c.5435C>T	p.S1812L	mucin 12, cell surface associated	Mucins	ENST00000379442.7	5	+	Q9UKN1	False	rs563935886		as_specific	0.553616			False		False			False	False	False					3.71	False	False	False		0.80605	0.848869	0.03	1
MUC17	chr7	101040085	SNP	NONSENSE	C	A	0.981	0	53	1|1		c.8669C>A	p.S2890*	mucin 17, cell surface associated	Mucins	ENST00000306151.9	3	+	Q685J3	False	rs559056555		as_specific	0.491272			True		False		gene_function_loss
COG5	chr7	107548327	SNP	MISSENSE	G	A	0.936	0	13	1|1		c.391C>T	p.L131F	component of oligomeric golgi complex 5	Components of oligomeric golgi complex	ENST00000297135.7	4	-	Q9UP83	False	rs150351852		as_specific	0.354115			False		False			False	False	False					3.35	False	False	False		0.918493		0.372	2
MDFIC	chr7	114979673	INS	FRAME_SHIFT_INS	C	CA	0.974	0	43	1|1		c.385_386insA	p.M131fs	MyoD family inhibitor domain containing		ENST00000393486.5	4	+	Q9P1T7	True	rs562142736		as_specific	0.4025			True		False		gene_function_loss
PTPRZ1	chr7	122059830	SNP	MISSENSE	A	T	0.333	37	16	0/1		c.4148A>T	p.D1383V	protein tyrosine phosphatase, receptor type Z1	Fibronectin type III domain containing Protein tyrosine phosphatases, receptor type	ENST00000449182.1	28	+	P23471	False				0.374065			False		False			False	False	False	ENST00000393386
KLF14	chr7	130733862	SNP	MISSENSE	G	A	0.98	0	49	1|1		c.172C>T	p.P58S	Kruppel like factor 14	Kruppel like factors Zinc fingers C2H2-type	ENST00000583337.3	1	-	Q8TD94	False	rs111400400		as_specific	0.785536			False		False			False	False	False					7.3	False	False	False			0.756902
KLF14	chr7	130733917	SNP	SILENT	A	T	0.973	0	35	1|1	130733894	c.117T>A	p.A39A	Kruppel like factor 14	Kruppel like factors Zinc fingers C2H2-type	ENST00000583337.3	1	-	Q8TD94	False	rs111731678		as_specific	0.798005			False		False			False	False	False					7.3	False	False	False			0.628971
NUP205	chr7	135571131	SNP	MISSENSE	G	A	0.31	22	9	0/1		c.55G>A	p.D19N	nucleoporin 205	Nucleoporins	ENST00000285968.11	2	+	Q92621	False				0.294264			False		False			False	False	False					7.3	False	False	False		0.9449		0.167	4
KMT2C	chr7	152176750	SNP	SILENT	A	C	0.388	45	28	0/1		c.8703T>G	p.P2901P	lysine methyltransferase 2C	PHD finger proteins SET domain containing Lysine methyltransferases	ENST00000262189.11	38	-	Q8NEZ4	False				0.438903			False		False			False	False	False					7.3	False	False	False		0.105644	0.821912		0
BLK	chr8	11556743	SNP	MISSENSE	C	G	0.958	0	23	1|1		c.858C>G	p.N286K	BLK proto-oncogene, Src family tyrosine kinase	SH2 domain containing Src family tyrosine kinases	ENST00000259089.9	9	+	P51451	False				0.603491			False		False			False	False	False					7.3	False	False	False		0.682922	0.482412	0.495	3
TNFRSF10D	chr8	23146972	SNP	SILENT	C	T	0.933	0	14	1|1		c.471G>A	p.T157T	TNF receptor superfamily member 10d	CD molecules Tumor necrosis factor receptor superfamily	ENST00000312584.4	4	-	Q9UBN6	False	rs774130336		as_specific	0.551122			False		False			False	False	False					4.61	False	False	False		0.205557	0.791258		0
NEFL	chr8	24955653	SNP	MISSENSE	G	C	0.957	0	23	1|1		c.863C>G	p.T288S	neurofilament light	Intermediate filaments Type IV Protein phosphatase 1 regulatory subunits	ENST00000610854.2	1	-	P07196	False				0.613466			False		False			False	False	False					7.3	False	False	False		0.768784	0.657687		0.77822
ANK1	chr8	41672849	SNP	MISSENSE	G	T	0.575	16	23	0/1		c.4601C>A	p.P1534Q	ankyrin 1	Ankyrin repeat domain containing	ENST00000347528.8	38	-	P16157	False				0.605985			False		False			False	False	False					7.3	False	False	False		0.907887	0.634465	0.632	3
AP3M2	chr8	42154835	SNP	MISSENSE	C	T	0.536	13	17	0/1		c.148C>T	p.P50S	adaptor related protein complex 3 mu 2 subunit		ENST00000518421.5	3	+	P53677	False				0.453865			False		False			False	False	False					7.3	False	False	False		0.384136		0.189	4
SLCO5A1	chr8	69832646	SNP	MISSENSE	C	T	0.514	17	18	0/1		c.28G>A	p.G10R	solute carrier organic anion transporter family member 5A1	Solute carriers	ENST00000524945.5	1	-	Q9H2Y9	False	rs776086953		as_specific	0.658354			False		False			False	False	False					7.3	False	False	False		0.359554		0.079	3
ZFHX4	chr8	76853112	SNP	MISSENSE	C	T	0.572	6	7	0/1		c.6191C>T	p.P2064L	zinc finger homeobox 4	ZF class homeoboxes and pseudogenes	ENST00000651372.2	10	+	Q86UP3	False				0.588529			False		False			False	False	False					7.3	False	False	False		0.322878	0.437636	0.167	2
VPS13B	chr8	99642435	SNP	NONSENSE	C	T	0.353	34	20	0/1		c.5920C>T	p.R1974*	vacuolar protein sorting 13 homolog B		ENST00000358544.6	34	+	Q7Z7G8	False	rs180177365		as_specific	0.411471			True		False		gene_function_loss
CSMD3	chr8	112337585	SNP	NONSENSE	C	A	0.348	31	14	0/1		c.6799G>T	p.G2267*	CUB and Sushi multiple domains 3	Sushi domain containing	ENST00000297405.10	43	-	Q7Z407	False				0.374065			True		False		gene_function_loss
TNFRSF11B	chr8	118933152	SNP	MISSENSE	G	T	0.431	34	27	0/1		c.179C>A	p.T60N	TNF receptor superfamily member 11b	Tumor necrosis factor receptor superfamily	ENST00000297350.9	2	-	O00300	False				0.503741			False		False			False	False	False					7.3	False	False	False		0.493548	0.550145	0.552	3
COL22A1	chr8	138760256	SNP	MISSENSE	G	A	0.375	28	14	0/1		c.1889C>T	p.P630L	collagen type XXII alpha 1 chain	Collagens	ENST00000303045.11	18	-	Q8NFW1	False				0.551122			False		False			False	False	False					7.3	False	False	False		0.580927	0.472961	0.242	2
EPPK1	chr8	143858146	SNP	SILENT	G	A	0.254	56	18	0/1		c.15108C>T	p.F5036F	epiplakin 1	Plakins	ENST00000615648.2	2	-	P58107	False	rs782245146		as_specific	0.648379			False		False			False	False	False					7.3	False	False	False			0.811404
EPPK1	chr8	143865354	DEL	IN_FRAME_DEL	GGGC	G	0.943	0	13	1|1		c.7897_7899delGCC	p.A2633del	epiplakin 1	Plakins	ENST00000615648.2	2	-	P58107	True	rs1241288753		as_specific	0.781638			False		False			False	False	False					7.3	False	False	False
PLEC	chr8	143934714	SNP	MISSENSE	A	C	0.412	44	28	0/1		c.1373T>G	p.F458C	plectin	Plakins	ENST00000322810.8	10	-	Q15149	False				0.648379			False		False			False	False	False	ENST00000345136
WDR97	chr8	144108548	SNP	MISSENSE	G	C	0.529	30	35	0/1		c.482G>C	p.G161A	WD repeat domain 97	WD repeat domain containing	ENST00000323662.9	3	+	A6NE52	False				0.715711			False		False			False	False	False					7.3	False	False	False		0.22823		0.157	2
GLIS3	chr9	4118083	SNP	SILENT	A	G	0.538	11	15	0/1		c.930T>C	p.H310H	GLIS family zinc finger 3	Zinc fingers C2H2-type	ENST00000324333.14	3	-	Q8NEA6	False	rs752606768		as_specific	0.703242			False		False			False	False	False					7.3	False	False	False		0.100771	0.58685		0
ACER2	chr9	19446320	SNP	SILENT	G	A	0.979	0	44	1|1		c.543G>A	p.S181S	alkaline ceramidase 2	Alkaline ceramidases	ENST00000340967.3	5	+	Q5QJU3	False	rs143407638		as_specific	0.566085			False		False		gene_function_loss
CHMP5	chr9	33278226	INS	SPLICE_SITE	G	GATGGAGTTC	0.159	31	5	0/1		c.e7+1G>GATGGAGTTC		charged multivesicular body protein 5	Charged multivesicular body proteins ESCRT-III associated factors	ENST00000223500.9		+	Q9NZZ3	False				0.3875			False		False			False	False	False					7.3	False	False	False
PRSS3	chr9	33797932	TNP	MISSENSE	GAC	ATT	0.356	48	27	0|1	33797898	c.304_306GAC>ATT	p.D102I	protease, serine 3	Proteases, serine	ENST00000379405.3	3	+	P35030	False				0.573201			False		False			False	False	False					7.3	False	False	False
PRSS3	chr9	33797941	SNP	MISSENSE	G	A	0.373	48	29	0|1	33797898	c.313G>A	p.D105N	protease, serine 3	Proteases, serine	ENST00000379405.3	3	+	P35030	False	rs1331110514		as_specific	0.57606			False		False		gene_function_loss
NPR2	chr9	35800766	SNP	MISSENSE	C	T	0.579	17	21	0/1		c.1276C>T	p.P426S	natriuretic peptide receptor 2	DENN/MADD domain containing Guanylate cyclase receptors	ENST00000342694.6	6	+	P20594	False				0.578554			False		False			False	False	False					7.3	False	False	False		0.766296		0.045	4
GRHPR	chr9	37422811	SNP	MISSENSE	G	A	0.973	0	38	1|1		c.61G>A	p.V21I	glyoxylate and hydroxypyruvate reductase		ENST00000318158.11	1	+	Q9UBQ7	False	rs751940452		as_specific	0.700748			False		False		gene_function_loss
IGFBPL1	chr9	38424397	SNP	MISSENSE	G	T	0.5	4	4	0/1		c.28C>A	p.L10M	insulin like growth factor binding protein like 1	I-set domain containing	ENST00000377694.2	1	-	Q8WX77	False				0.785536			False		False			False	False	False					7.3	False	False	False		0.335238	0.785582	0.035	3
CNTNAP3	chr9	39078413	SNP	SILENT	T	A	0.193	58	12	0/1		c.3717A>T	p.A1239A	contactin associated protein like 3		ENST00000297668.10	23	-	Q9BZ76	False				0.381546			False		False			False	False	False					7.3	False	False	False		0.211268			0
APBA1	chr9	69432599	SNP	SILENT	T	A	0.322	20	10	0/1		c.2379A>T	p.G793G	amyloid beta precursor protein binding family A member 1	PDZ domain containing	ENST00000265381.7	12	-	Q02410	False				0.591022			False		False			False	False	False					7.3	False	False	False		0.264748			0
PRUNE2	chr9	76704961	SNP	MISSENSE	C	A	0.521	23	24	0/1		c.7313G>T	p.R2438I	prune homolog 2	BCH domain containing	ENST00000376718.8	8	-	Q8WUY3	False				0.496259			False		False			False	False	False					7.3	False	False	False		0.547875	0.726604	0.111	1
IDNK	chr9	83628193	SNP	SILENT	C	T	0.584	15	22	0/1		c.63C>T	p.G21G	IDNK, gluconokinase		ENST00000376419.5	2	+	Q5T6J7	False	rs539565282		as_specific	0.508728			False		False			False	False	False					7.3	False	False	False		0.278978	0.947695		0
COL27A1	chr9	114240450	SNP	MISSENSE	G	A	0.403	38	28	0/1		c.2798G>A	p.R933Q	collagen type XXVII alpha 1 chain	Collagens	ENST00000356083.8	21	+	Q8IZC6	False				0.643392			False		False			False	False	False					7.3	False	False	False		0.901179	0.708371	0.481	2
ADGRD2	chr9	124468657	SNP	MISSENSE	C	T	0.218	64	17	0/1		c.2372C>T	p.P791L	adhesion G protein-coupled receptor D2	Adhesion G protein-coupled receptors, subfamily D	ENST00000334810.5	14	+	Q7Z7M1	False				0.623441			False		False			False	False	False					7.3	False	False	False		0.744869	0.395164		2
HMCN2	chr9	130319644	SNP	MISSENSE	G	A	0.731	23	70	0/1		c.2497G>A	p.G833R	hemicentin 2	Fibulins I-set domain containing Immunoglobulin like domain containing	ENST00000624552.3	16	+	Q8NDA2	False	rs989341709		as_specific	0.665835			False		False			False	False	False					7.3	False	False	False			0.80021
QRFP	chr9	130893773	SNP	SILENT	C	G	0.261	68	25	0|1	130893773	c.66G>C	p.L22L	pyroglutamylated RFamide peptide	Endogenous ligands	ENST00000623824.2	3	-	P83859	False	rs143429351		as_specific	0.633416			False		False			False	False	False					3.25	False	False	False		0.129806	0.518888		0
MRPS2	chr9	135503755	SNP	SILENT	C	T	0.222	54	14	0/1		c.513C>T	p.F171F	mitochondrial ribosomal protein S2	Mitochondrial ribosomal proteins	ENST00000371785.5	5	+	Q9Y399	False				0.59601			False		False			False	False	False					7.3	False	False	False		0.261361			0
CCDC187	chr9	136281463	SNP	MISSENSE	C	G	0.288	53	21	0/1		c.2834G>C	p.R945P	coiled-coil domain containing 187		ENST00000569961.5	10	-	A0A096LP49	False	rs895896657		as_specific	0.640898			False		False			False	False	False					7.3	False	False	False			0.467835
CCDC187	chr9	136286164	SNP	SILENT	G	A	0.225	68	20	0|1	136286164	c.2460C>T	p.G820G	coiled-coil domain containing 187		ENST00000569961.5	8	-	A0A096LP49	False	rs951879155		as_specific	0.693267			False		False			False	False	False					7.3	False	False	False			0.914654
CCDC187	chr9	136286383	SNP	SILENT	C	A	0.988	0	90	1|1	136286366	c.2241G>T	p.L747L	coiled-coil domain containing 187		ENST00000569961.5	8	-	A0A096LP49	False	rs878980606		as_specific	0.685786			False		False			False	False	False					7.3	False	False	False			0.835649
CCDC187	chr9	136291358	SNP	MISSENSE	C	T	0.762	20	70	0/1		c.961G>A	p.A321T	coiled-coil domain containing 187		ENST00000569961.5	6	-	A0A096LP49	False	rs943284509		as_specific	0.645885			False		False			False	False	False					7.3	False	False	False			0.58319
CCDC187	chr9	136291438	SNP	MISSENSE	C	T	0.203	74	16	0/1		c.881G>A	p.R294H	coiled-coil domain containing 187		ENST00000569961.5	6	-	A0A096LP49	False	rs36170606		as_specific	0.625935			False		False			False	False	False					7.3	False	False	False
ENTPD2	chr9	137053948	SNP	MISSENSE	G	A	0.386	59	36	0/1		c.50C>T	p.A17V	ectonucleoside triphosphate diphosphohydrolase 2		ENST00000355097.7	1	-	Q9Y5L3	False	rs1469482366		as_specific	0.800499			False		False			False	False	False					7.3	False	False	False		0.394156		0.027	1
ATP5F1C	chr10	7788264	SNP	SPLICE_SITE	G	T	0.474	20	18	0/1		c.e1+1G>T		ATP synthase F1 subunit gamma	Mitochondrial complex V: ATP synthase subunits	ENST00000335698.4		+	P36542	False				0.690773			False		False		splicing
C1QL3	chr10	16520851	SNP	MISSENSE	G	A	0.342	15	7	0/1		c.215C>T	p.A72V	complement C1q like 3	C1q and TNF related	ENST00000298943.4	1	-	Q5VWW1	False				0.758105			False		False			False	False	False					7.3	False	False	False		0.335547	0.454633	0.095	2
MRC1	chr10	17827583	DEL	FRAME_SHIFT_DEL	GCATTCCCGTTC	G	0.15	75	13	1|0	17827578	c.506_516delCATTCCCGTTC	p.A169fs	mannose receptor C-type 1	Scavenger receptors CD molecules C-type lectin domain containing	ENST00000569591.3	3	+	P22897	False				0.389294			True		False		gene_function_loss
MALRD1	chr10	19205100	DNP	MISSENSE	GC	AG	0.405	53	34	0/1		c.2413_2414GC>AG	p.A805S	MAM and LDL receptor class A domain containing 1		ENST00000454679.7	17	+	Q5VYJ5	False				0.460199			False		False			False	False	False					7.3	False	False	False
ARMC3	chr10	23030748	SNP	MISSENSE	C	T	0.437	49	38	0/1		c.2177C>T	p.S726L	armadillo repeat containing 3	Armadillo repeat containing	ENST00000409983.7	17	+	Q5W041	False				0.34414			False		False			False	False	False					7.3	False	False	False		0.620392	0.818256	0.105	3
ARMC4	chr10	27984228	SNP	MISSENSE	C	G	0.224	54	14	0/1		c.638G>C	p.G213A	armadillo repeat containing 4	Armadillo repeat containing	ENST00000305242.10	5	-	Q5T2S8	False				0.301746			False		False			False	False	False					7.3	False	False	False		0.80735		0.265	2
ANKRD30A	chr10	37145054	DNP	SPLICE_SITE	CG	GT	0.19	47	13	0|1	37145047	c.1453_1454CG>GT	p.R485V	ankyrin repeat domain 30A	Ankyrin repeat domain containing	ENST00000374660.6	8	+	Q9BXX3	False				0.343284			False		False			False	False	False					7.3	False	False	False
PCDH15	chr10	54022892	SNP	SPLICE_SITE	C	T	0.619	18	26	0/1		c.2526G>A	p.E842E	protocadherin related 15	Deafness associated genes Cadherin related	ENST00000320301.10	19	-	Q96QU1	False				0.36409			False		False			False	False	False					7.3	False	False	False		0.432539			0
DDX21	chr10	68978848	SNP	MISSENSE	G	T	0.6	13	19	0/1		c.1909G>T	p.V637L	DExD-box helicase 21	DEAD-box helicases	ENST00000354185.9	13	+	Q9NR30	False				0.38404			False		False			False	False	False					7.3	False	False	False		0.866294		0.245	4
UNC5B	chr10	71213019	SNP	MISSENSE	C	A	0.515	16	17	0/1		c.34C>A	p.L12M	unc-5 netrin receptor B	I-set domain containing Ig-like cell adhesion molecule family	ENST00000335350.10	1	+	Q8IZJ1	False				0.708229			False		False			False	False	False					7.3	False	False	False		0.644254	0.922654	0.162	2
BTAF1	chr10	91962574	SNP	MISSENSE	A	G	0.957	0	22	1|1		c.1300A>G	p.R434G	B-TFIID TATA-box binding protein associated factor 1		ENST00000265990.11	12	+	O14981	False				0.309227			False		False			False	False	False					7.3	False	False	False		0.827922	0.590416	0.169	4
FRAT1	chr10	97319992	SNP	MISSENSE	G	A	0.94	0	15	1|1		c.539G>A	p.R180H	FRAT1, WNT signaling pathway regulator		ENST00000371021.5	1	+	Q92837	False	rs764299948		as_specific	0.720698			False		False			False	False	False					4.61	False	False	False		0.476748	0.706084	0.21	4
PKD2L1	chr10	100297466	DNP	MISSENSE	CC	TT	0.941	0	15	1|1		c.871_872GG>AA	p.G291K	polycystin 2 like 1, transient receptor potential cation channel	Transient receptor potential cation channels	ENST00000318222.4	5	-	Q9P0L9	False				0.569652			False		False			False	False	False					7.3	False	False	False
CNNM2	chr10	103077063	SNP	MISSENSE	G	C	0.961	0	24	1|1		c.2511G>C	p.L837F	cyclin and CBS domain divalent metal cation transport mediator 2		ENST00000369878.9	8	+	Q9H8M5	False				0.55611			False		False			False	False	False					7.3	False	False	False		0.847976	0.695651	0.184	3
EIF3A	chr10	119037254	SNP	MISSENSE	A	C	0.95	0	18	1|1		c.3784T>G	p.S1262A	eukaryotic translation initiation factor 3 subunit A	Eukaryotic translation initiation factor 3	ENST00000369144.8	21	-	Q14152	False	rs61729183		as_specific	0.486284			False		False			False	False	False					3.49	False	False	False		0.741805	0.450487	0.059	4
ATE1	chr10	121922365	SNP	MISSENSE	G	A	0.923	0	12	1|1		c.217C>T	p.P73S	arginyltransferase 1		ENST00000369043.7	3	-	O95260	False				0.291771			False		False			False	False	False					7.3	False	False	False		0.886383		0.689	3
TACC2	chr10	122210738	SNP	MISSENSE	G	A	0.952	0	19	1|1		c.6313G>A	p.A2105T	transforming acidic coiled-coil containing protein 2		ENST00000369005.6	9	+	O95359	False	rs143340046		as_specific	0.53616			False		False			False	False	False					3.19	False	False	False		0.522421	0.134946	0.031	2
NPS	chr10	127549540	SNP	SILENT	G	T	0.933	0	15	1|1		c.60G>T	p.V20V	neuropeptide S	Endogenous ligands	ENST00000398023.3	2	+	P0C0P6	False				0.32419			False		False			False	False	False					7.3	False	False	False		0.164217	0.830211		0
MGMT	chr10	129759307	SNP	MISSENSE	C	T	0.963	0	30	1|1		c.380C>T	p.A127V	O-6-methylguanine-DNA methyltransferase		ENST00000651593.1	4	+	P16455	False	rs748040489		as_specific	0.53616			False		False		dna_repair
B4GALNT4	chr11	369952	SNP	MISSENSE	G	A	0.4	2	2	0|1	369952	c.149G>A	p.R50Q	beta-1%3B4-N-acetyl-galactosaminyltransferase 4	Beta 4-glycosyltransferases	ENST00000329962.11	1	+	Q76KP1	False	rs1430358167		as_specific	0.812968			False		False		gene_function_loss
DEAF1	chr11	694824	SNP	MISSENSE	T	C	0.41	15	10	0/1		c.224A>G	p.H75R	DEAF1, transcription factor	Zinc fingers MYND-type	ENST00000382409.4	1	-	O75398	False				0.770574			False		False			False	False	False					7.3	False	False	False		0.654168	0.858709	0.072	1
MUC6	chr11	1017239	DNP	MISSENSE	CG	TA	0.467	115	118	0|1	1017220	c.5561_5562CG>TA	p.T1854I	mucin 6, oligomeric mucus/gel-forming	Mucins	ENST00000421673.7	31	-	Q6W4X9	False				0.567164			False		False			False	False	False					7.3	False	False	False
MUC5AC	chr11	1172511	SNP	SILENT	A	C	0.614	19	32	0/1		c.1953A>C	p.G651G	mucin 5AC, oligomeric mucus/gel-forming	Mucins	ENST00000621226.2	16	+	P98088	False	rs996372487		as_specific	0.623441			False		False			False	False	False					7.3	False	False	False
MUC5AC	chr11	1182279	SNP	SILENT	A	G	0.68	22	49	0/1		c.4134A>G	p.S1378S	mucin 5AC, oligomeric mucus/gel-forming	Mucins	ENST00000621226.2	31	+	P98088	False	rs879201833		as_specific	0.690773			False		False			False	False	False					7.3	False	False	False
MUC5AC	chr11	1182438	SNP	SILENT	T	C	0.738	16	49	0/1		c.4293T>C	p.A1431A	mucin 5AC, oligomeric mucus/gel-forming	Mucins	ENST00000621226.2	31	+	P98088	False	rs878891580		as_specific	0.658354			False		False			False	False	False					7.3	False	False	False
MUC5AC	chr11	1182583	SNP	MISSENSE	C	G	0.736	17	47	0/1		c.4438C>G	p.P1480A	mucin 5AC, oligomeric mucus/gel-forming	Mucins	ENST00000621226.2	31	+	P98088	False	rs878989392		as_specific	0.643392			False		False			False	False	False					7.3	False	False	False
MUC5AC	chr11	1184028	SNP	SILENT	T	C	0.322	21	9	0/1		c.5883T>C	p.I1961I	mucin 5AC, oligomeric mucus/gel-forming	Mucins	ENST00000621226.2	31	+	P98088	False	rs1461033952		as_specific	0.571072			False		False			False	False	False					7.3	False	False	False
MUC5AC	chr11	1185879	SNP	SILENT	G	C	0.166	60	12	0/1		c.7734G>C	p.T2578T	mucin 5AC, oligomeric mucus/gel-forming	Mucins	ENST00000621226.2	31	+	P98088	False	rs1302281291		as_specific	0.553616			False		False			False	False	False					7.3	False	False	False
MUC5AC	chr11	1187998	SNP	MISSENSE	G	A	0.375	32	18	0|1	1187988	c.9853G>A	p.G3285S	mucin 5AC, oligomeric mucus/gel-forming	Mucins	ENST00000621226.2	31	+	P98088	False				0.603491			False		False			False	False	False					7.3	False	False	False
MUC5B	chr11	1241316	SNP	MISSENSE	C	T	0.397	37	23	0/1		c.4436C>T	p.A1479V	mucin 5B, oligomeric mucus/gel-forming	Mucins	ENST00000529681.5	31	+	Q9HC84	False				0.648379			False		False			False	False	False					7.3	False	False	False		0.220231		0.011	1
SLC22A18	chr11	2908291	SNP	MISSENSE	T	C	0.187	53	15	0/1		c.203T>C	p.F68S	solute carrier family 22 member 18	Solute carriers	ENST00000380574.5	3	+	Q96BI1	False				0.640898			False		False			False	False	False					7.3	False	False	False		0.575272		0.336	2
OR56A3	chr11	5947545	SNP	MISSENSE	C	T	0.25	35	12	0/1		c.199C>T	p.L67F	olfactory receptor family 56 subfamily A member 3	Olfactory receptors, family 56	ENST00000641905.1	4	+	Q8NH54	False				0.548628			False		False			False	False	False					7.3	False	False	False		0.489318		0.244	2
APBB1	chr11	6396139	SNP	SILENT	G	A	0.288	50	18	0/1		c.1743C>T	p.V581V	amyloid beta precursor protein binding family B member 1		ENST00000299402.10	12	-	O00213	False				0.55611			False		False			False	False	False					7.3	False	False	False		0.257343	0.843502		0
SBF2	chr11	9895998	SNP	MISSENSE	A	G	0.345	40	20	0/1		c.1874T>C	p.L625S	SET binding factor 2	Myotubularins Pleckstrin homology domain containing DENN/MADD domain containing	ENST00000256190.12	17	-	Q86WG5	False				0.341646			False		False			False	False	False					7.3	False	False	False		0.70561		0.116	3
CSRP3	chr11	19186236	SNP	NONSENSE	T	A	0.283	51	19	0/1		c.394A>T	p.K132*	cysteine and glycine rich protein 3	LIM domain containing	ENST00000533783.2	5	-	P50461	False				0.496259			True		False		gene_function_loss
SLC6A5	chr11	20654800	SNP	MISSENSE	C	T	0.613	24	41	0/1		c.2326C>T	p.P776S	solute carrier family 6 member 5	Solute carriers	ENST00000525748.6	16	+	Q9Y345	False				0.516209			False		False			False	False	False					7.3	False	False	False		0.875412		0.448	2
FANCF	chr11	22625114	SNP	MISSENSE	C	A	0.35	45	21	0/1		c.697G>T	p.G233W	Fanconi anemia complementation group F	Fanconi anemia complementation groups	ENST00000327470.6	1	-	Q9NPI8	False				0.588529	L	Rec	False		False		dna_repair
HIPK3	chr11	33349281	SNP	MISSENSE	C	G	0.372	32	19	0/1		c.2801C>G	p.P934R	homeodomain interacting protein kinase 3		ENST00000303296.9	14	+	Q9H422	False				0.376559			False		False			False	False	False					7.3	False	False	False		0.771372	0.524889	0.016	4
RAG1	chr11	36573578	SNP	MISSENSE	C	T	0.423	31	22	0/1		c.274C>T	p.H92Y	recombination activating 1	DNA transposon derived genes Ring finger proteins	ENST00000299440.5	2	+	P15918	False				0.468828			False		False			False	False	False					7.3	False	False	False		0.393603	0.815282	0.066	1
RAG2	chr11	36593914	SNP	SILENT	C	T	0.574	26	37	0/1		c.255G>A	p.E85E	recombination activating 2		ENST00000311485.8	2	-	P55895	False				0.421446			False		False			False	False	False					7.3	False	False	False		0.182932	0.592198		0
OR5D14	chr11	55795825	SNP	SILENT	A	G	0.531	14	19	0/1		c.270A>G	p.A90A	olfactory receptor family 5 subfamily D member 14	Olfactory receptors, family 5	ENST00000335605.1	1	+	Q8NGL3	False				0.451372			False		False			False	False	False					7.3	False	False	False		0.140266	0.747959		0
OR10AG1	chr11	55968460	SNP	MISSENSE	C	T	0.599	19	30	0/1		c.4G>A	p.E2K	olfactory receptor family 10 subfamily AG member 1	Olfactory receptors, family 10	ENST00000312345.4	1	-	Q8NH19	False				0.316708			False		False			False	False	False					7.3	False	False	False		0.437335	0.283392	0.161	2
OR8U1	chr11	56375749	DNP	SILENT	CT	TC	0.552	30	36	0|1	56375722	c.126_127CT>TC	p.N42N	olfactory receptor family 8 subfamily U member 1	Olfactory receptors, family 8	ENST00000302270.1	1	+	Q8NH10	False				0.402985			False		False			False	False	False					7.3	False	False	False
OR8U1	chr11	56376013	DNP	MISSENSE	AT	GA	0.428	35	31	0/1		c.390_391AT>GA	p.L131M	olfactory receptor family 8 subfamily U member 1	Olfactory receptors, family 8	ENST00000302270.1	1	+	Q8NH10	False				0.427861			False		False			False	False	False					7.3	False	False	False
OR8U1	chr11	56376067	DNP	MISSENSE	TT	CC	0.507	37	36	0|1	56376052	c.444_445TT>CC	p.Y149H	olfactory receptor family 8 subfamily U member 1	Olfactory receptors, family 8	ENST00000302270.1	1	+	Q8NH10	False				0.432836			False		False			False	False	False					7.3	False	False	False
OR8U1	chr11	56376085	DNP	MISSENSE	AA	GG	0.471	37	32	0|1	56376080	c.462_463AA>GG	p.M155V	olfactory receptor family 8 subfamily U member 1	Olfactory receptors, family 8	ENST00000302270.1	1	+	Q8NH10	False				0.435323			False		False			False	False	False					7.3	False	False	False
OR5M10	chr11	56577644	SNP	MISSENSE	G	C	0.427	23	16	0/1		c.78C>G	p.I26M	olfactory receptor family 5 subfamily M member 10	Olfactory receptors, family 5	ENST00000526812.4	1	-	Q6IEU7	False	rs755523192		as_specific	0.42394			False		False			False	False	False					7.3	False	False	False		0.347479	0.551367	0.003	2
OR5M1	chr11	56613221	SNP	NONSENSE	G	C	0.432	21	17	0/1		c.282C>G	p.Y94*	olfactory receptor family 5 subfamily M member 1	Olfactory receptors, family 5	ENST00000641076.1	2	-	Q8NGP8	False				0.461347			True		False		gene_function_loss
OR9G1	chr11	56700571	DNP	MISSENSE	AC	GT	0.711	21	57	0|1	56700568	c.184_185AC>GT	p.T62V	olfactory receptor family 9 subfamily G member 1	Olfactory receptors, family 9	ENST00000642097.1	2	+	Q8NH87	False				0.512438			False		False			False	False	False					7.3	False	False	False
OR9G1	chr11	56700972	DNP	MISSENSE	AA	GT	0.603	32	48	0|1	56700972	c.585_586AA>GT	p.I196F	olfactory receptor family 9 subfamily G member 1	Olfactory receptors, family 9	ENST00000642097.1	2	+	Q8NH87	False				0.482587			False		False			False	False	False					7.3	False	False	False
RTN4RL2	chr11	57476417	SNP	SILENT	C	A	0.4	12	8	0/1		c.769C>A	p.R257R	reticulon 4 receptor like 2		ENST00000335099.8	3	+	Q86UN3	False	rs1211862540		as_specific	0.755611			False		False			False	False	False					7.3	False	False	False		0.150913			0
CTNND1	chr11	57801807	SNP	MISSENSE	G	A	0.478	24	23	0/1		c.1031G>A	p.R344Q	catenin delta 1	Armadillo repeat containing p120 catenin family	ENST00000399050.10	7	+	O60716	False	rs537670299		as_specific	0.503741			False		False			False	False	False					7.3	False	False	False		0.909649	0.878284	0.345	3
SLC15A3	chr11	60951329	SNP	MISSENSE	C	T	0.393	18	11	0/1		c.223G>A	p.A75T	solute carrier family 15 member 3	Solute carriers	ENST00000227880.8	1	-	Q8IY34	False				0.750623			False		False			False	False	False					7.3	False	False	False		0.715157	0.807147	0.203	3
SDHAF2	chr11	61445991	SNP	NONSTOP	A	C	0.615	19	33	0/1		c.87A>C	p.*29C	succinate dehydrogenase complex assembly factor 2	Mitochondrial respiratory chain complex assembly factors	ENST00000542074.1	2	+	Q9NX18	False	rs759780830		as_specific	0.46384			True		False		gene_function_loss
INTS5	chr11	62649032	SNP	MISSENSE	C	G	0.36	32	20	0/1		c.1048G>C	p.A350P	integrator complex subunit 5	Integrator complex	ENST00000330574.2	2	-	Q6P9B9	False	rs1235620714		as_specific	0.610973			False		False			False	False	False					7.3	False	False	False		0.557293	0.433961	0.166	3
NXF1	chr11	62801947	SNP	NONSENSE	G	A	0.488	22	21	0/1		c.553C>T	p.R185*	nuclear RNA export factor 1		ENST00000532297.5	6	-	Q9UBU9	False				0.521197			True		False		gene_function_loss
ZNHIT2	chr11	65116840	SNP	MISSENSE	C	T	0.6	19	26	0/1		c.814G>A	p.E272K	zinc finger HIT-type containing 2	Zinc fingers HIT-type	ENST00000310597.6	1	-	Q9UHR6	False				0.670823			False		False			False	False	False					7.3	False	False	False		0.430849	0.392004	0.058	3
ZNF705E	chr11	71816709	SNP	MISSENSE	C	T	0.406	19	13	0/1		c.706G>A	p.A236T	zinc finger protein 705E		ENST00000525199.1	5	-	A8MWA4	False	rs997169733		as_specific	0.408978			False		False			False	False	False					7.3	False	False	False		0.69342	0.480416		0.155386
ARAP1	chr11	72695753	SNP	MISSENSE	C	T	0.525	21	20	0/1		c.2650G>A	p.E884K	ArfGAP with RhoGAP domain, ankyrin repeat and PH domain 1	Ankyrin repeat domain containing Pleckstrin homology domain containing Sterile alpha motif domain containing ArfGAPs	ENST00000334211.12	22	-	Q96P48	False				0.573566			False		False			False	False	False					7.3	False	False	False		0.957929		0.436	3
THAP12	chr11	76351190	DEL	FRAME_SHIFT_DEL	TC	T	0.302	39	15	0/1		c.1959delG	p.D655fs	THAP domain containing 12	THAP domain containing	ENST00000260045.8	5	-	O43422	True	rs1249041201		as_specific	0.426434			True		False		gene_function_loss
SYTL2	chr11	85736557	SNP	MISSENSE	G	C	0.317	43	20	0/1		c.527C>G	p.T176S	synaptotagmin like 2	Synaptotagmin like tandem C2 proteins Protein phosphatase 1 regulatory subunits	ENST00000524452.5	5	-	Q9HCH5	False				0.331671			False		False			False	False	False					7.3	False	False	False		0.679016	0.749897	0.02	2
DISC1FP1	chr11	90361624	SNP	SPLICE_SITE	T	A	0.384	36	19	0/1		c.e2+2T>A		DISC1 fusion partner 1 (non-protein coding)		ENST00000649150.1		+		False				0.411471			False		False			False	False	False					7.3	False	False	False		0.5392			3.51e-50
CEP295	chr11	93729894	SNP	MISSENSE	G	A	0.305	28	10	0/1		c.2132G>A	p.G711D	centrosomal protein 295		ENST00000531700.5	15	+	Q9C0D2	False				0.336658			False		False			False	False	False					7.3	False	False	False		0.379765		0.051	3
PDGFD	chr11	104000149	SNP	SILENT	C	A	0.362	34	15	0/1		c.213G>T	p.L71L	platelet derived growth factor D		ENST00000302251.9	2	-	Q9GZP0	False	rs753112734		as_specific	0.394015			False		False			False	False	False					7.3	False	False	False		0.194633	0.845986		0
EXPH5	chr11	108539070	SNP	NONSENSE	T	A	0.363	37	20	0/1		c.397A>T	p.K133*	exophilin 5		ENST00000265843.9	3	-	Q8NEV8	False				0.361596			True		False		gene_function_loss
HTR3B	chr11	113944625	SNP	SILENT	C	T	0.295	45	17	0/1		c.960C>T	p.S320S	5-hydroxytryptamine receptor 3B	5-hydroxytryptamine receptors, ionotropic	ENST00000260191.7	8	+	O95264	False				0.506234			False		False			False	False	False					7.3	False	False	False		0.127799	0.55371		0
NXPE2	chr11	114698522	SNP	MISSENSE	T	C	0.351	41	19	0/1		c.610T>C	p.W204R	neurexophilin and PC-esterase domain family member 2		ENST00000389586.6	3	+	Q96DL1	False	rs1384754170		as_specific	0.526185			False		False			False	False	False					7.3	False	False	False		0.44438	0.661305	0.163	2
NLRX1	chr11	119183129	SNP	MISSENSE	A	G	0.311	32	14	0/1		c.2618A>G	p.N873S	NLR family member X1	NLR family	ENST00000409109.6	10	+	Q86UT6	False				0.578554			False		False		gene_function_loss
ST14	chr11	130198535	SNP	MISSENSE	C	T	0.422	26	19	0/1		c.1598C>T	p.S533F	suppression of tumorigenicity 14	Proteases, serine	ENST00000278742.6	14	+	Q9Y5Y6	False				0.643392			False		False			False	False	False					7.3	False	False	False		0.634839	0.61338	0.061	1
ITFG2	chr12	2821785	SNP	MISSENSE	A	G	0.321	39	19	0/1		c.941A>G	p.D314G	integrin alpha FG-GAP repeat containing 2	KICSTOR complex	ENST00000228799.7	9	+	Q969R8	False	rs901206472		as_specific	0.521197			False		False			False	False	False					7.3	False	False	False		0.959725		0.568	3
ATN1	chr12	6941441	SNP	SILENT	C	T	0.781	22	76	0/1		c.3426C>T	p.A1142A	atrophin 1		ENST00000396684.3	9	+	P54259	False				0.603491			False		False			False	False	False					7.3	False	False	False		0.217561	0.835731		0
PTPN6	chr12	6955246	SNP	SILENT	C	T	0.159	81	13	0/1		c.618C>T	p.G206G	protein tyrosine phosphatase, non-receptor type 6	Protein tyrosine phosphatases, non-receptor type SH2 domain containing	ENST00000399448.5	5	+	P29350	False				0.598504			False		False		splicing
CLEC6A	chr12	8465581	SNP	MISSENSE	T	G	0.409	28	19	0/1		c.321T>G	p.C107W	C-type lectin domain containing 6A	C-type lectin domain containing	ENST00000382073.4	4	+	Q6EIG7	False				0.351621			False		False			False	False	False					7.3	False	False	False		0.646643		0.547	2
CLEC12B	chr12	10015668	SNP	SILENT	A	G	0.351	39	20	0/1		c.621A>G	p.S207S	C-type lectin domain family 12 member B	C-type lectin domain containing	ENST00000338896.10	5	+	Q2HXU8	False				0.369077			False		False			False	False	False					7.3	False	False	False		0.151635	0.526342		0
TAS2R20	chr12	10997574	SNP	MISSENSE	C	A	0.303	48	21	0/1		c.302G>T	p.S101I	taste 2 receptor member 20	Taste 2 receptors	ENST00000538986.1	1	-	P59543	False				0.374065			False		False			False	False	False					7.3	False	False	False		0.306948	0.479053	0.019	1
TAS2R20	chr12	10997681	SNP	MISSENSE	A	C	0.328	48	22	0/1		c.195T>G	p.H65Q	taste 2 receptor member 20	Taste 2 receptors	ENST00000538986.1	1	-	P59543	False				0.356608			False		False			False	False	False					7.3	False	False	False		0.298418		0.053	1
TAS2R19	chr12	11021946	DEL	FRAME_SHIFT_DEL	ATC	A	0.273	76	27	0/1		c.624_625delGA	p.K208fs	taste 2 receptor member 19	Taste 2 receptors	ENST00000390673.2	1	-	P59542	False				0.39801			True		False		gene_function_loss
TAS2R45	chr12	11091409	DNP	MISSENSE	AT	GC	0.211	27	5	0|1	11091402	c.820_821AT>GC	p.I274A	taste 2 receptor member 45	Taste 2 receptors	ENST00000531678.1	1	-	P59539	False				0.39801			False		False			False	False	False					7.3	False	False	False
TAS2R45	chr12	11091497	DNP	MISSENSE	TG	CA	0.34	35	18	0|1	11091492	c.732_733CA>TG	p.I245V	taste 2 receptor member 45	Taste 2 receptors	ENST00000531678.1	1	-	P59539	False				0.39801			False		False			False	False	False					7.3	False	False	False
TAS2R45	chr12	11091770	DNP	MISSENSE	GC	AT	0.263	26	8	0|1	11091770	c.459_460GC>AT	p.R154W	taste 2 receptor member 45	Taste 2 receptors	ENST00000531678.1	1	-	P59539	False				0.383085			False		False			False	False	False					7.3	False	False	False
TAS2R45	chr12	11092131	DNP	MISSENSE	AA	GG	0.321	20	9	0|1	11092122	c.98_99TT>CC	p.I33T	taste 2 receptor member 45	Taste 2 receptors	ENST00000531678.1	1	-	P59539	False				0.402985			False		False			False	False	False					7.3	False	False	False
TAS2R45	chr12	11092145	DNP	SILENT	GT	AC	0.248	23	8	0/1		c.84_85AC>GT	p.A28A	taste 2 receptor member 45	Taste 2 receptors	ENST00000531678.1	1	-	P59539	False				0.405473			False		False			False	False	False					7.3	False	False	False
EPS8	chr12	15624340	SNP	SILENT	G	A	0.639	12	25	0/1		c.1332C>T	p.A444A	epidermal growth factor receptor pathway substrate 8		ENST00000540613.5	12	-	Q12929	False	rs201170252		as_specific	0.438903			False		False			False	False	False					7.3	False	False	False		0.156446	0.719724		0
AEBP2	chr12	19439839	DEL	FRAME_SHIFT_DEL	AG	A	0.364	28	15	0/1		c.141delG	p.E48fs	AE binding protein 2		ENST00000398864.7	1	+	Q6ZN18	True				0.743142			True		False		gene_function_loss
PDE3A	chr12	20370246	SNP	SPLICE_SITE	T	A	0.528	19	19	0/1		c.e1+2T>A		phosphodiesterase 3A	Phosphodiesterases	ENST00000359062.3		+	Q14432	False				0.513716			False		False		splicing
ITPR2	chr12	26597052	SNP	MISSENSE	T	C	0.327	43	21	0/1		c.4085A>G	p.E1362G	inositol 1%3B4,5-trisphosphate receptor type 2	Inositol 1%3B4,5-triphosphate receptors Cilia and flagella associated	ENST00000381340.8	31	-	Q14571	False				0.44389			False	ITPR2	False		structural_relation
KIF21A	chr12	39309702	SNP	SILENT	G	T	0.325	28	16	0/1		c.4122C>A	p.P1374P	kinesin family member 21A	Kinesins WD repeat domain containing	ENST00000361961.7	32	-	Q7Z4S6	False				0.319202			False		False			False	False	False					7.3	False	False	False		0.210784	0.460814		0
GXYLT1	chr12	42087868	DNP	MISSENSE	CA	TG	0.174	35	9	0/1		c.1240_1241TG>CA	p.C414H	glucoside xylosyltransferase 1	Glycosyltransferase family 8	ENST00000398675.8	8	-	Q4G148	False				0.303483			False		False			False	False	False					7.3	False	False	False
SENP1	chr12	48098113	SNP	MISSENSE	C	A	0.588	13	19	0/1		c.16G>T	p.D6Y	SUMO1/sentrin specific peptidase 1	SUMO specific peptidases	ENST00000448372.5	3	-	Q9P0U3	False				0.413965			False		False			False	False	False					7.3	False	False	False		0.761955	0.518725	0.172	2
KRT18	chr12	52949481	DNP	MISSENSE	CC	AT	0.213	56	15	0|1	52949473	c.308_309CC>AT	p.T103N	keratin 18	Keratins, type I	ENST00000388835.4	1	+	P05783	False				0.604478			False		False			False	False	False					7.3	False	False	False
CSAD	chr12	53161350	SNP	MISSENSE	T	C	0.434	26	19	0/1		c.742A>G	p.T248A	cysteine sulfinic acid decarboxylase		ENST00000444623.5	11	-	Q9Y600	False	rs1245673511		as_specific	0.563591			False		False			False	False	False					7.3	False	False	False		0.480308	0.688994	0.696	4
MFSD5	chr12	53253809	SNP	MISSENSE	C	T	0.471	26	23	0/1		c.974C>T	p.S325F	major facilitator superfamily domain containing 5		ENST00000329548.5	2	+	Q6N075	False				0.538653			False		False			False	False	False	ENST00000534842
SDR9C7	chr12	56934102	INS	FRAME_SHIFT_INS	C	CTT	0.649	12	22	0|1	56934102	c.159_160insAA	p.A54fs	short chain dehydrogenase/reductase family 9C member 7	Short chain dehydrogenase/reductase superfamily	ENST00000293502.2	1	-	Q8NEX9	False	rs753231343		as_specific	0.5525			True		False		gene_function_loss
LRP1	chr12	57187436	SNP	SILENT	C	T	0.489	28	24	0/1		c.7011C>T	p.F2337F	LDL receptor related protein 1	Low density lipoprotein receptors CD molecules	ENST00000243077.8	42	+	Q07954	False	rs781505775		as_specific	0.603491			False		False			False	False	False					7.3	False	False	False		0.863599	0.25843		0
TMEM19	chr12	71689663	SNP	MISSENSE	G	A	0.556	13	18	0/1		c.203G>A	p.G68D	transmembrane protein 19		ENST00000266673.10	2	+	Q96HH6	False				0.341646			False		False			False	False	False					7.3	False	False	False		0.707776	0.713875	0.499	3
KCNC2	chr12	75051063	SNP	SILENT	G	C	0.621	11	18	0/1		c.942C>G	p.L314L	potassium voltage-gated channel subfamily C member 2	Potassium voltage-gated channels	ENST00000393288.2	3	-	Q96PR1	False				0.411471			False		False			False	False	False					7.3	False	False	False		0.243188			0
NAP1L1	chr12	76049761	SNP	MISSENSE	C	A	0.956	0	24	1|1		c.1084G>T	p.D362Y	nucleosome assembly protein 1 like 1		ENST00000618691.5	13	-	P55209	False				0.329177			False		False			False	False	False					7.3	False	False	False		0.849666	0.733678	0.294	3
PLXNC1	chr12	94149467	SNP	MISSENSE	G	A	0.976	0	42	1|1		c.496G>A	p.V166M	plexin C1	Plexins CD molecules	ENST00000258526.9	1	+	O60486	False	rs201509734		as_specific	0.74813			False		False			False	False	False					3.13	False	False	False		0.309529	0.781195	0.02	2
ALDH1L2	chr12	105031882	SNP	MISSENSE	T	A	0.974	0	38	1|1		c.2297A>T	p.D766V	aldehyde dehydrogenase 1 family member L2	Aldehyde dehydrogenases	ENST00000258494.14	20	-	Q3SY69	False	rs201683661		as_specific	0.433915			False		False			False	False	False					3.46	False	False	False		0.935916	0.375842	0.577	3
NUAK1	chr12	106067831	SNP	SILENT	G	A	0.191	25	5	0/1		c.957C>T	p.A319A	NUAK family kinase 1		ENST00000261402.6	7	-	O60285	False	rs1389897170		as_specific	0.558603			False		False			False	False	False					7.3	False	False	False		0.203525			0
BTBD11	chr12	107520627	SNP	MISSENSE	G	T	0.488	26	27	0/1		c.1276G>T	p.A426S	BTB domain containing 11	BTB domain containing Ankyrin repeat domain containing	ENST00000280758.10	2	+	A6QL63	False	rs933330309		as_specific	0.516209			False		False			False	False	False					7.3	False	False	False		0.843432	0.667739	0.051	2
GIT2	chr12	109953233	SNP	SPLICE_SITE	G	A	0.492	33	29	0/1		c.1101C>T	p.D367D	GIT ArfGAP 2	Ankyrin repeat domain containing ArfGAPs	ENST00000320063.10	13	-	Q14161	False	rs757152766		as_specific	0.473815			False		False			False	False	False					7.3	False	False	False		0.371576	0.420759		0
OAS2	chr12	113009240	SNP	SPLICE_SITE	G	A	0.936	3	46	1|1		c.2049G>A	p.P683P	2'-5'-oligoadenylate synthetase 2		ENST00000342315.8	10	+	P29728	False	rs138533307		as_specific	0.496259			False		False		splicing
TBX3	chr12	114672276	SNP	MISSENSE	G	C	0.971	0	33	1|1		c.1737C>G	p.S579R	T-box 3	T-boxes	ENST00000349155.7	7	-	O15119	False	rs1376234157		as_specific	0.625935			False		False			False	False	False					7.3	False	False	False		0.635841	0.621942	0.355	3
SPPL3	chr12	120767446	SNP	SILENT	C	G	0.394	22	15	0/1		c.921G>C	p.G307G	signal peptide peptidase like 3		ENST00000353487.7	9	-	Q8TCT6	False				0.513716			False		False			False	False	False					7.3	False	False	False		0.22394	0.488424		0
SETD1B	chr12	121819789	SNP	SILENT	G	A	0.974	0	39	1|1		c.3804G>A	p.P1268P	SET domain containing 1B	SET domain containing Lysine methyltransferases RNA binding motif containing	ENST00000604567.5	11	+	Q9UPS6	False	rs777136704		as_specific	0.658354			False		False			False	False	False					4.61	False	False	False		0.195172	0.432769		0
ATP8A2	chr13	25581818	SNP	SPLICE_SITE	G	C	0.339	34	18	0/1		c.e23-1G>C		ATPase phospholipid transporting 8A2	ATPase phospholipid transporting	ENST00000381655.7		+	Q9NTI2	False				0.379052			False		False		splicing
BRCA2	chr13	32398583	SNP	MISSENSE	C	G	0.98	0	51	1|1		c.10070C>G	p.T3357R	BRCA2, DNA repair associated	Fanconi anemia complementation groups	ENST00000380152.7	27	+	P51587	False	rs80358388		as_specific	0.386534	"L, E"	Rec	False		False	p.T3357R(1)		False	False	False					7.3	False	False	False		0.272766	0.768971	0.043	4
RB1	chr13	48373440	SNP	MISSENSE	T	G	0.978	0	47	1|1		c.1163T>G	p.I388S	RB transcriptional corepressor 1	Endogenous ligands	ENST00000267163.5	12	+	P06400	False	rs373623059		as_specific	0.289277	"L, E, M, O"	Rec	False		True	p.0(19) p.I388S(1) p.?(1)		False	False	False					7.3	False	False	False		0.642831	0.736782	0.56	4
RB1	chr13	48381292	SNP	MISSENSE	C	T	0.205	34	7	0/1		c.1544C>T	p.P515L	RB transcriptional corepressor 1	Endogenous ligands	ENST00000267163.5	17	+	P06400	False	rs1054316395		as_specific	0.314214	"L, E, M, O"	Rec	False		True	p.0(19) p.P515L(1) p.?(2)		False	False	False	ENST00000267163
PCDH9	chr13	67228247	SNP	MISSENSE	C	T	0.563	14	20	0/1		c.194G>A	p.R65K	protocadherin 9	Non-clustered protocadherins	ENST00000377865.7	2	-	Q9HC56	False				0.441397			False		False			False	False	False					7.3	False	False	False		0.847546	0.406975	0.165	2
TUBGCP3	chr13	112558409	SNP	MISSENSE	G	C	0.2	37	8	0/1		c.335C>G	p.S112C	tubulin gamma complex associated protein 3		ENST00000261965.8	5	-	Q96CW5	False				0.451372			False		False			False	False	False					7.3	False	False	False		0.876416	0.424071	0.094	3
TMCO3	chr13	113539472	SNP	MISSENSE	G	A	0.629	12	22	0/1		c.1655G>A	p.R552H	transmembrane and coiled-coil domains 3		ENST00000434316.7	10	+	Q6UWJ1	False	rs755917729		as_specific	0.491272			False		False			False	False	False					7.3	False	False	False		0.871767		0.395	3
TTC6	chr14	37622641	SNP	MISSENSE	C	A	0.353	36	20	0/1		c.577C>A	p.P193T	tetratricopeptide repeat domain 6	Tetratricopeptide repeat domain containing	ENST00000553443.5	1	+	Q86TZ1	False				0.695761			False		False			False	False	False					7.3	False	False	False			0.301862	0.104	1
FSCB	chr14	44505632	SNP	SILENT	C	T	0.667	15	32	0/1		c.1356G>A	p.E452E	fibrous sheath CABYR binding protein		ENST00000340446.5	1	-	Q5H9T9	False	rs376194119		as_specific	0.513716			False		False			False	False	False					7.3	False	False	False		0.074666	0.759979		0
RTN1	chr14	59727268	SNP	SILENT	G	A	0.381	28	16	0/1		c.1416C>T	p.D472D	reticulon 1		ENST00000267484.10	3	-	Q16799	False	rs745697586		as_specific	0.713217			False		False			False	False	False					7.3	False	False	False		0.109466	0.726372		0
ESR2	chr14	64235059	SNP	MISSENSE	C	A	0.259	42	14	0/1		c.1317G>T	p.W439C	estrogen receptor 2	Nuclear hormone receptors	ENST00000555278.5	7	-	Q92731	False	rs113652563		as_specific	0.553616			False		False			False	False	False	ENST00000556275
ABCD4	chr14	74296414	SNP	MISSENSE	C	A	0.362	31	17	0/1		c.461G>T	p.C154F	ATP binding cassette subfamily D member 4	ATP binding cassette subfamily D	ENST00000356924.9	5	-	O14678	False				0.568579			False		False			False	False	False	ENST00000356924
VRTN	chr14	74357696	SNP	MISSENSE	G	A	0.272	39	16	0/1		c.913G>A	p.E305K	vertebrae development associated		ENST00000256362.5	2	+	Q9H8Y1	False				0.660848			False		False			False	False	False					7.3	False	False	False		0.787679		0.401	3
ALKBH1	chr14	77707987	SNP	SILENT	C	T	0.327	36	17	0/1		c.18G>A	p.A6A	alkB homolog 1, histone H2A dioxygenase	Alkylation repair homologs	ENST00000216489.8	1	-	Q13686	False	rs754775874		as_specific	0.618454			False		False			False	False	False					7.3	False	False	False		0.081326			0
SERPINA11	chr14	94446449	SNP	NONSENSE	C	A	0.23	40	11	0/1		c.799G>T	p.E267*	serpin family A member 11	Serpin peptidase inhibitors	ENST00000334708.4	3	-	Q86U17	False				0.526185			True		False		gene_function_loss
SYNE3	chr14	95465960	SNP	MISSENSE	C	T	0.363	36	20	0/1		c.598G>A	p.E200K	spectrin repeat containing nuclear envelope family member 3	Spectrin repeat containing nuclear envelope family	ENST00000334258.9	3	-	Q6ZMZ3	False				0.561097			False		False			False	False	False					7.3	False	False	False		0.639204	0.593447	0.165	2
DYNC1H1	chr14	102001656	SNP	MISSENSE	C	T	0.375	42	24	0/1		c.4517C>T	p.A1506V	dynein cytoplasmic 1 heavy chain 1	Dyneins, cytoplasmic	ENST00000360184.10	21	+	Q14204	False				0.466334			False		False			False	False	False					7.3	False	False	False		0.934097	0.667708	0.545	4
INF2	chr14	104712468	SNP	MISSENSE	C	A	0.353	32	17	0/1		c.2525C>A	p.S842Y	inverted formin, FH2 and WH2 domain containing		ENST00000392634.9	17	+	Q27J81	False				0.658354			False		False			False	False	False					7.3	False	False	False		0.526216	0.776772	0.069	2
CYFIP1	chr15	22914855	SNP	MISSENSE	G	A	0.516	11	13	0/1		c.1856C>T	p.S619L	cytoplasmic FMR1 interacting protein 1		ENST00000617928.5	17	-	Q7L576	False	rs756767407		as_specific	0.588529			False		False			False	False	False					7.3	False	False	False		0.988556	0.842934		5
GOLGA6L1	chr15	23129982	SNP	MISSENSE	G	A	0.43	4	3	0/1		c.1471C>T	p.R491W	golgin A6 family-like 1		ENST00000614055.2	8	-	Q8N7Z2	False	rs201721928		as_specific	0.546135			False		False			False	False	False					7.3	False	False	False		0.692125	0.401325		1
FMN1	chr15	33154594	SNP	SILENT	G	A	0.382	42	27	0/1		c.321C>T	p.I107I	formin 1		ENST00000616417.5	4	-	Q68DA7	False				0.546135			False		False			False	False	False					7.3	False	False	False		0.179445	0.612898		0
NANOGP8	chr15	35084932	SNP	MISSENSE	A	G	0.365	42	23	0/1		c.179T>C	p.L60P	Nanog homeobox retrogene P8	NKL subclass homeoboxes and pseudogenes	ENST00000528386.4	1	-	Q6NSW7	False				0.471322			False		False			False	False	False					7.3	False	False	False		0.379328	0.527226		0.155386
KNL1	chr15	40625553	SNP	SILENT	G	A	0.759	13	45	0/1		c.5367G>A	p.T1789T	kinetochore scaffold 1	KNL1 complex Protein phosphatase 1 regulatory subunits	ENST00000346991.9	11	+	Q8NG31	False	rs35818636		as_specific	0.336658			False		False			False	False	False					3.76	False	False	False		0.212634	0.75037	0.012	0
CTXN2	chr15	48201339	SNP	MISSENSE	G	T	0.607	23	37	0/1		c.39G>T	p.M13I	cortexin 2		ENST00000644354.1	3	+	P0C2S0	False				0.394015			False		False			False	False	False					7.3	False	False	False		0.756212	0.651518	0.177	2
MYO5A	chr15	52416208	SNP	SILENT	C	G	0.306	48	19	0/1		c.549G>C	p.V183V	myosin VA	Myosins, class V	ENST00000399231.7	5	-	Q9Y4I1	False				0.413965			False	ROS1	False		structural_relation
MYO1E	chr15	59227492	SNP	SILENT	G	A	0.311	45	20	0/1		c.609C>T	p.N203N	myosin IE	Myosins, class I	ENST00000288235.9	7	-	Q12965	False				0.408978			False		False			False	False	False					7.3	False	False	False		0.214157			0
TLN2	chr15	62797261	SNP	SILENT	G	T	0.35	41	23	0/1		c.6093G>T	p.T2031T	talin 2	FERM domain containing	ENST00000561311.5	47	+	Q9Y4G6	False				0.581047			False		False			False	False	False					7.3	False	False	False		0.29044			0
ANKDD1A	chr15	64957167	SNP	SILENT	T	C	0.975	0	40	1|1		c.1548T>C	p.L516L	ankyrin repeat and death domain containing 1A	Ankyrin repeat domain containing	ENST00000319580.13	15	+	Q495B1	False	rs1261921303 rs111486986			0.399002			False		False			False	False	False					7.3	False	False	False
DPP8	chr15	65456283	SNP	MISSENSE	T	G	0.74	12	41	0/1		c.2108A>C	p.D703A	dipeptidyl peptidase 8	DASH family	ENST00000341861.9	16	-	Q6V1X1	False				0.401496			False		False			False	False	False	ENST00000341861
DENND4A	chr15	65690516	SNP	MISSENSE	G	T	0.292	48	19	1|0	65690496	c.3946C>A	p.L1316I	DENN domain containing 4A	DENN/MADD domain containing	ENST00000431932.6	22	-	Q7Z401	False	rs376831531		as_specific	0.391521			False		False			False	False	False					7.3	False	False	False		0.493478	0.560986	0.031	3
AGBL1	chr15	86142012	SNP	SILENT	T	A	0.591	20	26	0/1		c.60T>A	p.S20S	ATP/GTP binding protein like 1		ENST00000441037.7	2	+	Q96MI9	False				0.506234			False		False			False	False	False					7.3	False	False	False		0.632658	0.435691		0.0114791
AGBL1	chr15	86264739	SNP	MISSENSE	C	G	0.2	38	8	0/1		c.1568C>G	p.S523C	ATP/GTP binding protein like 1		ENST00000441037.7	11	+	Q96MI9	False	rs184053635		as_specific	0.448878			False		False			False	False	False					3.35	False	False	False		0.851719		0.366	2
CHD2	chr15	92984337	SNP	MISSENSE	A	G	0.246	50	14	0/1		c.3074A>G	p.N1025S	chromodomain helicase DNA binding protein 2	DNA helicases	ENST00000394196.9	25	+	O14647	False				0.359102			False		False			False	False	False					7.3	False	False	False		0.881855	0.775029	0.082	4
CCDC78	chr16	725118	SNP	MISSENSE	C	T	0.553	16	23	0/1		c.520G>A	p.E174K	coiled-coil domain containing 78		ENST00000293889.10	6	-	A2IDD5	False				0.663342			False		False			False	False	False					7.3	False	False	False		0.340565	0.577913	0.134	3
FAHD1	chr16	1827418	SNP	SILENT	G	C	0.447	22	18	0/1		c.189G>C	p.A63A	fumarylacetoacetate hydrolase domain containing 1		ENST00000427358.3	1	+	Q6P587	False	rs1250103389		as_specific	0.660848			False		False		gene_function_loss
E4F1	chr16	2235431	SNP	SILENT	C	T	0.98	0	51	1|1		c.2214C>T	p.A738A	E4F transcription factor 1	Zinc fingers C2H2-type	ENST00000301727.9	14	+	Q66K89	False	rs758366940		as_specific	0.660848			False		False			False	False	False					4.31	False	False	False		0.107052	0.656615		0
MEFV	chr16	3243325	SNP	MISSENSE	A	T	0.489	24	22	0/1		c.1622T>A	p.F541Y	MEFV, pyrin innate immunity regulator	Tripartite motif containing Pyrin domain containing	ENST00000339854.8	10	-	O15553	False				0.538653			False		False			False	False	False					7.3	False	False	False		0.334567	0.676214	0.38	1
ZSCAN32	chr16	3382913	SNP	MISSENSE	C	T	0.985	0	67	1|1		c.2033G>A	p.R678H	zinc finger and SCAN domain containing 32	SCAN domain containing Zinc fingers C2H2-type	ENST00000396852.9	7	-	Q9NX65	False	rs201245225		as_specific	0.486284			False		False			False	False	False					3.65	False	False	False		0.333945	0.922161	0.071	1
GRIN2A	chr16	9938160	SNP	MISSENSE	G	A	0.607	10	18	0/1		c.806C>T	p.P269L	glutamate ionotropic receptor NMDA type subunit 2A	Glutamate ionotropic receptor NMDA type subunits	ENST00000330684.4	3	-	Q12879	False				0.543641			False		False			False	False	False					7.3	False	False	False		0.869611	0.492146	0.543	4
DEXI	chr16	10941823	SNP	SILENT	C	T	0.5	20	19	0/1		c.183G>A	p.E61E	Dexi homolog		ENST00000570440.2	1	-	O95424	False				0.653367			False		False			False	False	False					7.3	False	False	False		0.154027	0.601996		0
GSG1L	chr16	27884613	SNP	SILENT	G	C	0.45	24	17	0/1		c.423C>G	p.S141S	GSG1 like		ENST00000447459.7	3	-	Q6UXU4	False				0.583541			False		False			False	False	False					7.3	False	False	False		0.242827	0.767822		0
ELMO3	chr16	67199341	SNP	SILENT	G	A	0.206	79	20	0|1	67199341	c.15G>A	p.R5R	engulfment and cell motility 3		ENST00000360833.6	1	+	Q96BJ8	False				0.705736			False		False			False	False	False					7.3	False	False	False		0.290933	0.779913		0
NFATC3	chr16	68157896	SNP	MISSENSE	A	T	0.307	48	20	0/1		c.1429A>T	p.N477Y	nuclear factor of activated T-cells 3	Nuclear factors of activated T-cells	ENST00000575270.5	4	+	Q12968	False				0.349127			False		False			False	False	False					7.3	False	False	False		0.886722		0.481	4
CDH1	chr16	68815547	SNP	SILENT	T	C	0.864	21	138	0/1		c.1353T>C	p.I451I	cadherin 1	Type I classical cadherins CD molecules	ENST00000261769.10	10	+	P12830	False	rs114192597		as_specific	0.441397	E	Rec	False		False	p.G441_E463del23(1)		False	False	False					3.83	False	False	False		0.216797	0.511327		0
NOB1	chr16	69742381	SNP	MISSENSE	C	G	0.193	120	27	0/1		c.1190G>C	p.R397T	NIN1/PSMD8 binding protein 1 homolog		ENST00000268802.10	9	-	Q9ULX3	False				0.603491			False		False			False	False	False					7.3	False	False	False		0.759271	0.535133	0.102	3
CMIP	chr16	81678346	SNP	MISSENSE	T	C	0.194	89	19	0/1		c.1106T>C	p.L369S	c-Maf inducing protein		ENST00000537098.7	10	+	Q8IY22	False				0.613466			False		False			False	False	False					7.3	False	False	False		0.866127	0.576858	0.274	2
ZC3H18	chr16	88577447	SNP	SILENT	G	C	0.338	61	30	0/1		c.324G>C	p.R108R	zinc finger CCCH-type containing 18	Zinc fingers CCCH-type	ENST00000301011.9	2	+	Q86VM9	False				0.623441			False		False			False	False	False					7.3	False	False	False		0.113734	0.764059		0
ZC3H18	chr16	88631249	SNP	MISSENSE	G	A	0.716	18	44	0/1		c.2812G>A	p.V938M	zinc finger CCCH-type containing 18	Zinc fingers CCCH-type	ENST00000301011.9	18	+	Q86VM9	False				0.551122			False		False			False	False	False					7.3	False	False	False		0.864309	0.748753	0.287	4
OR1D2	chr17	3092385	SNP	SILENT	G	A	0.339	46	21	0/1		c.612C>T	p.C204C	olfactory receptor family 1 subfamily D member 2	Olfactory receptors, family 1	ENST00000641833.1	2	-	P34982	False	rs756318673		as_specific	0.466334			False		False			False	False	False					7.3	False	False	False		0.115808	0.649262		0
NUP88	chr17	5416630	SNP	MISSENSE	C	A	0.451	33	24	0/1		c.350G>T	p.S117I	nucleoporin 88	Nucleoporins	ENST00000573584.6	2	-	Q99567	False				0.306733			False		False			False	False	False					7.3	False	False	False		0.716231	0.524478	0.581	4
TP53	chr17	7675218	SNP	MISSENSE	T	G	0.983	0	59	1|1		c.394A>C	p.K132Q	tumor protein p53		ENST00000269305.8	5	-	P04637	False	rs747342068		as_specific	0.546135	"L, E, M, O"	Rec	False	NTRK1	True	p.0(9) p.N131fs*27(3) p.A129_K132delALNK(1) p.K132N(68) p.K132R(46) p.K132M(13) p.N131delN(4) p.K132Q(17) p.K132E(20) p.K132K(1) p.K132*(6) p.L130_M133delLNKM(1) p.M133_K139delMFCQLAK(1) p.K132T(5) p.Y126_K132delYSPALNK(6) p.S127_Q136del10(1) p.S127fs*36(1) p.?(1) p.Y126fs*11(1) p.K132fs*38(2) p.K132W(1) p.V73fs*9(1) p.K132_M133del(1) p.L130fs*16(1)	dna_repair
PIK3R5	chr17	8909141	SNP	MISSENSE	T	C	0.417	23	16	0/1		c.137A>G	p.E46G	phosphoinositide-3-kinase regulatory subunit 5		ENST00000581552.5	3	-	Q8WYR1	False				0.553616			False		False			False	False	False	ENST00000447110
MYH1	chr17	10494364	SNP	MISSENSE	G	C	0.288	47	17	0/1		c.5657C>G	p.A1886G	myosin heavy chain 1	Myosin heavy chains	ENST00000226207.6	39	-	P12882	False				0.413965			False		False			False	False	False					7.3	False	False	False		0.874037		0.484	3
MYH1	chr17	10500734	SNP	MISSENSE	A	G	0.982	0	55	1|1		c.3757T>C	p.C1253R	myosin heavy chain 1	Myosin heavy chains	ENST00000226207.6	28	-	P12882	False	rs61730794		as_specific	0.408978			False		False			False	False	False	ENST00000226207
MYH1	chr17	10514087	SNP	MISSENSE	G	A	0.982	0	56	1|1		c.571C>T	p.R191C	myosin heavy chain 1	Myosin heavy chains	ENST00000226207.6	7	-	P12882	False	rs144345763		as_specific	0.436409			False		False			False	False	False					3.01	False	False	False		0.748515	0.769484	0.619	3
HS3ST3A1	chr17	13601023	SNP	MISSENSE	A	C	0.277	27	9	0/1		c.107T>G	p.L36R	heparan sulfate-glucosamine 3-sulfotransferase 3A1	Sulfotransferases, membrane bound	ENST00000284110.2	1	-	Q9Y663	False				0.745636			False		False			False	False	False					7.3	False	False	False		0.35576	0.177785	0.274	2
TTC19	chr17	16001973	SNP	MISSENSE	G	T	0.979	0	48	1|1		c.371G>T	p.R124L	tetratricopeptide repeat domain 19	Tetratricopeptide repeat domain containing	ENST00000261647.10	3	+	Q6DKK2	False				0.376559			False		False			False	False	False					7.3	False	False	False		0.68702	0.810682	0.422	1
ATPAF2	chr17	18021768	SNP	MISSENSE	G	A	0.299	43	18	0/1		c.593C>T	p.S198F	ATP synthase mitochondrial F1 complex assembly factor 2	Mitochondrial respiratory chain complex assembly factors	ENST00000474627.8	6	-	Q8N5M1	False				0.548628			False		False			False	False	False	ENST00000474627
WSB1	chr17	27301918	SNP	SILENT	A	G	0.967	0	31	1|1		c.78A>G	p.T26T	WD repeat and SOCS box containing 1	WD repeat domain containing	ENST00000427287.6	2	+	Q9Y6I7	False	rs748423367		as_specific	0.34414			False		False		splicing
CCL4L2	chr17	36212342	DNP	MISSENSE	CG	GA	0.976	0	39	1|1		c.200_201CG>GA	p.P67R	C-C motif chemokine ligand 4 like 2	Chemokine ligands	ENST00000615418.4	3	+	Q8NHW4	False				0.527363			False		False			False	False	False					7.3	False	False	False
RARA	chr17	40356152	SNP	MISSENSE	C	T	0.315	22	9	0/1		c.1024C>T	p.P342S	retinoic acid receptor alpha	Nuclear hormone receptors	ENST00000425707.7	7	+	P10276	False				0.698254	L	Dom	False	"PML, ZNF145, TIF1, NUMA1, NPM1"	False	p.P439S(1)	structural_relation
GJD3	chr17	40363293	DNP	MISSENSE	GC	AG	0.964	0	27	1|1		c.522_523GC>CT	p.H175Y	gap junction protein delta 3	Gap junction proteins	ENST00000578689.2	1	-	Q8N144	False				0.746269			False		False			False	False	False					7.3	False	False	False
HDAC5	chr17	44082802	SNP	MISSENSE	G	C	0.595	17	26	0/1		c.2485C>G	p.R829G	histone deacetylase 5	Histone deacetylases, class IIA	ENST00000225983.10	19	-	Q9UQL6	False				0.526185			False		False			False	False	False	ENST00000225983
TBKBP1	chr17	47709209	SNP	SILENT	C	T	0.467	17	15	0/1		c.1476C>T	p.Y492Y	TBK1 binding protein 1		ENST00000361722.7	8	+	A7MCY6	False	rs1177359165		as_specific	0.773067			False		False			False	False	False					7.3	False	False	False		0.112377	0.49782		0
COL1A1	chr17	50186766	SNP	MISSENSE	C	T	0.978	0	47	1|1		c.3688G>A	p.E1230K	collagen type I alpha 1 chain	Collagens	ENST00000225964.10	48	-	P02452	False	rs376564562		as_specific	0.63591	M	Dom	False	"PDGFB, USP6"	False	p.E1230K(1)	structural_relation
OR4D1	chr17	58156047	SNP	MISSENSE	G	A	0.343	23	12	0/1		c.894G>A	p.M298I	olfactory receptor family 4 subfamily D member 1	Olfactory receptors, family 4	ENST00000641449.1	3	+	Q15615	False				0.436409			False		False			False	False	False					7.3	False	False	False		0.605538	0.904064	0.103	2
RGS9	chr17	65160536	DNP	SPLICE_SITE	AC	GG	0.978	0	44	1|1		c.313_314AC>GG	p.T105G	regulator of G protein signaling 9	Regulators of G-protein signaling	ENST00000262406.10	5	+	O75916	False				0.487562			False		False			False	False	False					7.3	False	False	False
TSEN54	chr17	75522314	SNP	SILENT	T	C	0.759	13	40	0/1		c.1233T>C	p.P411P	tRNA splicing endonuclease subunit 54	tRNA-splicing endonuclease subunits	ENST00000333213.11	8	+	Q7Z6J9	False				0.653367			False		False			False	False	False					7.3	False	False	False		0.243299	0.194005		0
LLGL2	chr17	75570968	SNP	MISSENSE	A	G	0.976	0	42	1|1		c.2044A>G	p.K682E	LLGL2, scribble cell polarity complex component	Scribble complex WD repeat domain containing	ENST00000167462.9	17	+	Q6P1M3	False				0.658354			False		False			False	False	False					7.3	False	False	False		0.526366	0.442214	0.06	2
TMC8	chr17	78137293	SNP	MISSENSE	A	G	0.981	0	51	1|1		c.1186A>G	p.I396V	transmembrane channel like 8	Transmembrane channel likes	ENST00000318430.10	10	+	Q8IU68	False	rs149304896		as_specific	0.610973			False		False			False	False	False					7.3	False	False	False		0.457148	0.744963	0.087	1
CSNK1D	chr17	82249568	DEL	FRAME_SHIFT_DEL	TC	T	0.556	19	26	0/1		c.919delG	p.E307fs	casein kinase 1 delta		ENST00000314028.10	7	-	P48730	True				0.670823			True		False		gene_function_loss
ZNF750	chr17	82831090	SNP	SILENT	G	A	0.396	31	18	0/1		c.1365C>T	p.F455F	zinc finger protein 750		ENST00000269394.4	2	-	Q32MQ0	False				0.553616			False		False			False	False	False					7.3	False	False	False		0.292191			0
MYOM1	chr18	3188908	SNP	MISSENSE	G	T	0.288	39	17	0/1		c.611C>A	p.A204E	myomesin 1	I-set domain containing Myosin binding proteins Fibronectin type III domain containing	ENST00000356443.9	4	-	P52179	False	rs375742037		as_specific	0.456359			False		False			False	False	False					7.3	False	False	False		0.375629		0.077	1
PPP4R1	chr18	9570342	SNP	MISSENSE	A	C	0.288	49	21	0/1		c.1388T>G	p.L463R	protein phosphatase 4 regulatory subunit 1	Protein phosphatase 4 regulatory subunits	ENST00000400556.7	11	-	Q8TF05	False	rs771344114		as_specific	0.438903			False		False			False	False	False					7.3	False	False	False		0.514462	0.749	0.326	2
NAPG	chr18	10530835	SNP	MISSENSE	C	G	0.412	32	23	0/1		c.122C>G	p.A41G	NSF attachment protein gamma		ENST00000322897.11	2	+	Q99747	False				0.349127			False		False		splicing
DYM	chr18	49097484	SNP	MISSENSE	T	C	0.97	0	34	1|1		c.1778A>G	p.Q593R	dymeclin		ENST00000269445.10	16	-	Q7RTS9	False	rs146000214		as_specific	0.44389			False		False			False	False	False					3.23	False	False	False		0.866962	0.266363	0.601	3
MALT1	chr18	58734320	SNP	MISSENSE	G	T	0.948	0	17	1|1		c.1414G>T	p.D472Y	MALT1 paracaspase	CBM complex Immunoglobulin like domain containing	ENST00000649217.2	12	+	Q9UDY8	False				0.369077	L	Dom	False	BIRC3	False		structural_relation
GRIN3B	chr19	1009346	SNP	MISSENSE	G	A	0.212	25	7	0/1		c.2876G>A	p.G959D	glutamate ionotropic receptor NMDA type subunit 3B	Glutamate ionotropic receptor NMDA type subunits	ENST00000234389.3	9	+	O60391	False	rs1217052331		as_specific	0.758105			False		False			False	False	False					7.3	False	False	False		0.308009	0.841364	0.014	1
APC2	chr19	1457222	SNP	NONSENSE	G	T	0.307	28	12	0/1		c.1186G>T	p.E396*	APC2, WNT signaling pathway regulator	Armadillo repeat containing	ENST00000535453.5	8	+	O95996	False				0.708229			True		False		gene_function_loss
BTBD2	chr19	1993083	SNP	SILENT	G	C	0.973	0	36	1|1		c.621C>G	p.A207A	BTB domain containing 2	BTB domain containing	ENST00000255608.9	3	-	Q9BX70	False	rs756741811		as_specific	0.700748			False		False		gene_function_loss
DOT1L	chr19	2208968	SNP	MISSENSE	A	G	0.282	33	14	0/1		c.997A>G	p.K333E	DOT1 like histone lysine methyltransferase	Lysine methyltransferases Seven-beta-strand methyltransferase motif containing	ENST00000398665.8	12	+	Q8TEK3	False				0.551122			False		False		gene_function_loss
LRG1	chr19	4538680	SNP	MISSENSE	T	A	0.65	13	28	0/1		c.304A>T	p.N102Y	leucine rich alpha-2-glycoprotein 1		ENST00000306390.7	2	-	P02750	False				0.625935			False		False			False	False	False					7.3	False	False	False		0.343568	0.956006	0.318	2
VAV1	chr19	6820789	SNP	MISSENSE	G	C	0.409	27	19	0/1		c.292G>C	p.D98H	vav guanine nucleotide exchange factor 1	Rho guanine nucleotide exchange factors Pleckstrin homology domain containing SH2 domain containing	ENST00000602142.6	2	+	P15498	False				0.523691			False		False		gene_function_loss
MUC16	chr19	8889493	DNP	MISSENSE	CA	TG	0.208	31	7	0/1		c.40587_40588TG>CA	p.G13530S	mucin 16, cell surface associated	Mucins	ENST00000397910.8	55	-	Q8WXI7	False				0.567164			False		False			False	False	False					7.3	False	False	False
MUC16	chr19	8914179	DNP	MISSENSE	GT	AG	0.162	41	7	0|1	8914169	c.37006_37007AC>CT	p.T12336L	mucin 16, cell surface associated	Mucins	ENST00000397910.8	16	-	Q8WXI7	False				0.517413			False		False			False	False	False					7.3	False	False	False
EIF3G	chr19	10116969	SNP	MISSENSE	C	A	0.968	0	32	1|1		c.426G>T	p.E142D	eukaryotic translation initiation factor 3 subunit G	RNA binding motif containing Eukaryotic translation initiation factor 3	ENST00000253108.9	7	-	O75821	False				0.630923			False		False			False	False	False					7.3	False	False	False		0.6374	0.612345	0.071	4
KRI1	chr19	10560374	SNP	SILENT	G	A	0.981	0	55	1|1		c.738C>T	p.N246N	KRI1 homolog		ENST00000312962.12	9	-	Q8N9T8	False	rs370456922		as_specific	0.53616			False		False			False	False	False					7.3	False	False	False		0.246027	0.585706		0
WDR83	chr19	12675616	SNP	MISSENSE	G	C	0.311	32	14	0/1		c.892G>C	p.G298R	WD repeat domain 83	Spliceosomal P complex Spliceosomal C complex WD repeat domain containing	ENST00000418543.8	11	+	Q9BRX9	False				0.59601			False		False			False	False	False					7.3	False	False	False		0.681547		0.073	3
NWD1	chr19	16749643	SNP	MISSENSE	A	G	0.685	16	37	0/1		c.1001A>G	p.H334R	NACHT and WD repeat domain containing 1	WD repeat domain containing	ENST00000552788.1	4	+	Q149M9	False				0.620948			False		False			False	False	False					7.3	False	False	False		0.288723	0.708587	0.369	2
COLGALT1	chr19	17567487	SNP	MISSENSE	A	G	0.982	0	54	1|1		c.571A>G	p.M191V	collagen beta(1-O)galactosyltransferase 1	Collagen beta(1-O)galactosyltransferases	ENST00000252599.9	4	+	Q8NBJ5	False	rs1031056049		as_specific	0.57606			False		False			False	False	False	ENST00000252599
UNC13A	chr19	17630257	SNP	MISSENSE	G	A	0.322	43	19	0/1		c.3557C>T	p.S1186F	unc-13 homolog A	UNC13 homologs	ENST00000519716.6	30	-	Q9UPW8	False				0.561097			False		False			False	False	False	ENST00000519716
B3GNT3	chr19	17807859	SNP	MISSENSE	G	C	0.15	48	7	0/1		c.52G>C	p.G18R	UDP-GlcNAc:betaGal beta-1%3B3-N-acetylglucosaminyltransferase 3	Beta 3-glycosyltransferases	ENST00000318683.7	2	+	Q9Y2A9	False				0.638404			False		False			False	False	False					7.3	False	False	False		0.401082	0.410582	0.09	1
MPV17L2	chr19	18194993	SNP	SILENT	G	C	0.6	26	40	0/1		c.471G>C	p.V157V	MPV17 mitochondrial inner membrane protein like 2		ENST00000599612.3	4	+	Q567V2	False				0.658354			False		False			False	False	False					7.3	False	False	False		0.230593			0
ZNF66	chr19	20799065	SNP	SILENT	C	T	0.947	0	20	1|1	20799061	c.291C>T	p.F97F	zinc finger protein 66		ENST00000594534.5	4	+	Q6ZN08	False	rs11669259		as_specific	0.36409			False		False			False	False	False					7.3	False	False	False		0.639876			0
ZNF208	chr19	21972231	SNP	MISSENSE	G	A	0.746	16	47	0/1		c.2803C>T	p.H935Y	zinc finger protein 208	Zinc fingers C2H2-type	ENST00000397126.9	4	-	O43345	False				0.366584			False		False			False	False	False					7.3	False	False	False		0.33697		0.367	2
TSHZ3	chr19	31276631	SNP	SILENT	G	A	0.985	0	69	1|1		c.3162C>T	p.H1054H	teashirt zinc finger homeobox 3	ZF class homeoboxes and pseudogenes Zinc fingers C2H2-type	ENST00000240587.5	2	-	Q63HK5	False	rs145440380		as_specific	0.476309			False		False			False	False	False					3.23	False	False	False		0.123976	0.409524		0
TSHZ3	chr19	31277060	SNP	SILENT	G	A	0.984	0	63	1|1		c.2733C>T	p.A911A	teashirt zinc finger homeobox 3	ZF class homeoboxes and pseudogenes Zinc fingers C2H2-type	ENST00000240587.5	2	-	Q63HK5	False	rs143837071		as_specific	0.566085			False		False			False	False	False					3.29	False	False	False		0.073263	0.496097		0
PSMD8	chr19	38374664	SNP	SILENT	C	A	0.566	17	23	0/1		c.63C>A	p.G21G	proteasome 26S subunit, non-ATPase 8	Proteasome	ENST00000215071.8	1	+	P48556	False	rs1487379093		as_specific	0.653367			False		False			False	False	False					7.3	False	False	False		0.153742	0.310991		0
CYP2F1	chr19	41125537	SNP	SILENT	C	A	0.31	19	8	0/1		c.1197C>A	p.P399P	cytochrome P450 family 2 subfamily F member 1	Cytochrome P450 family 2	ENST00000331105.7	9	+	P24903	False				0.53616			False		False			False	False	False					7.3	False	False	False		0.221144			0
CEACAM8	chr19	42593877	SNP	MISSENSE	G	C	0.559	27	34	0/1		c.88C>G	p.P30A	carcinoembryonic antigen related cell adhesion molecule 8	Immunoglobulin like domain containing CD molecules V-set domain containing Carcinoembryonic antigen related cell adhesion molecule family	ENST00000244336.10	2	-	P31997	False				0.483791			False		False			False	False	False					7.3	False	False	False		0.432959	0.239692	0.077	1
KLC3	chr19	45348123	SNP	MISSENSE	G	A	0.669	21	44	0/1		c.742G>A	p.V248M	kinesin light chain 3	Tetratricopeptide repeat domain containing	ENST00000391946.7	5	+	Q6P597	False	rs763220618		as_specific	0.65586			False		False			False	False	False					4.61	False	False	False		0.82559	0.834017	0.462	2
RASIP1	chr19	48735363	SNP	SILENT	G	T	0.598	21	32	0/1		c.1012C>A	p.R338R	Ras interacting protein 1		ENST00000222145.9	4	-	Q5U651	False				0.698254			False		False			False	False	False					7.3	False	False	False		0.156374			0
ALDH16A1	chr19	49461665	SNP	SILENT	C	T	0.704	17	40	0/1		c.135C>T	p.L45L	aldehyde dehydrogenase 16 family member A1	Aldehyde dehydrogenases	ENST00000540132.5	3	+	Q8IZ83	False	rs749746261		as_specific	0.713217			False		False			False	False	False					7.3	False	False	False		0.221424	0.585446		0
RPL13A	chr19	49491039	SNP	SPLICE_SITE	G	C	0.385	40	27	0/1		c.e6-1G>C		ribosomal protein L13a	L ribosomal proteins	ENST00000391857.9		+	P40429	False				0.568579			False		False		splicing
POLD1	chr19	50409135	SNP	NONSENSE	C	T	0.35	41	22	0/1		c.1984C>T	p.Q662*	DNA polymerase delta 1, catalytic subunit	DNA polymerases	ENST00000595904.6	16	+	P28340	False				0.650873			True		False		gene_function_loss
POLD1	chr19	50416506	DNP	MISSENSE	CC	TT	0.327	43	20	0/1		c.3009_3010CC>TT	p.R1004C	DNA polymerase delta 1, catalytic subunit	DNA polymerases	ENST00000595904.6	23	+	P28340	False				0.69403			False		False		dna_repair
ZNF649	chr19	51891783	SNP	MISSENSE	G	C	0.238	52	18	0/1		c.353C>G	p.T118S	zinc finger protein 649	Zinc fingers C2H2-type	ENST00000354957.8	5	-	Q9BS31	False				0.408978			False		False			False	False	False					7.3	False	False	False		0.383953	0.738026	0.066	1
ZNF615	chr19	51994166	SNP	MISSENSE	T	G	0.684	19	40	0/1		c.910A>C	p.I304L	zinc finger protein 615	Zinc fingers C2H2-type	ENST00000602063.5	6	-	Q8N8J6	False				0.411471			False		False			False	False	False					7.3	False	False	False		0.253935	0.40425	0.018	2
ZNF615	chr19	51994258	SNP	MISSENSE	G	A	0.651	22	45	0/1		c.818C>T	p.S273L	zinc finger protein 615	Zinc fingers C2H2-type	ENST00000602063.5	6	-	Q8N8J6	False				0.416459			False		False			False	False	False					7.3	False	False	False		0.293951		0.073	1
ZNF432	chr19	52035034	SNP	SILENT	G	A	0.68	16	38	0/1		c.645C>T	p.V215V	zinc finger protein 432	Zinc fingers C2H2-type	ENST00000221315.10	5	-	O94892	False				0.369077			False		False			False	False	False					7.3	False	False	False		0.096802	0.881961		0
ZNF888	chr19	52906809	SNP	MISSENSE	G	A	0.987	0	79	1|1		c.1513C>T	p.R505C	zinc finger protein 888	Zinc fingers C2H2-type	ENST00000638862.1	5	-	P0CJ79	False	rs554715229		as_specific	0.376559			False		False			False	False	False					3.65	False	False	False		0.579148	0.525173		1.61e-97
LILRA4	chr19	54336877	SNP	MISSENSE	A	T	0.212	54	15	0|1	54336863	c.1219T>A	p.S407T	leukocyte immunoglobulin like receptor A4	Activating leukocyte immunoglobulin like receptors CD molecules	ENST00000291759.5	6	-	P59901	False	rs568171065		as_specific	0.588529			False		False			False	False	False					3.61	False	False	False		0.535268		0.039	3
LILRA4	chr19	54336935	SNP	SILENT	T	C	0.219	52	17	0/1		c.1161A>G	p.S387S	leukocyte immunoglobulin like receptor A4	Activating leukocyte immunoglobulin like receptors CD molecules	ENST00000291759.5	6	-	P59901	False	rs775310124		as_specific	0.593516			False		False			False	False	False					4.13	False	False	False		0.185777	0.299861		0
LILRA2	chr19	54574902	DNP	MISSENSE	GG	CA	0.278	59	24	0|1	54574902	c.488_489GG>CA	p.W163S	leukocyte immunoglobulin like receptor A2	Activating leukocyte immunoglobulin like receptors CD molecules	ENST00000391737.3	3	+	Q8N149	False				0.572139			False		False			False	False	False					7.3	False	False	False
LILRA2	chr19	54576073	SNP	MISSENSE	T	A	0.164	53	9	0|1	54576073	c.1183T>A	p.S395T	leukocyte immunoglobulin like receptor A2	Activating leukocyte immunoglobulin like receptors CD molecules	ENST00000391737.3	5	+	Q8N149	False	rs867113539		as_specific	0.610973			False		False			False	False	False					7.3	False	False	False		0.504161		0.055	2
LILRB1	chr19	54631055	SNP	MISSENSE	G	T	0.246	43	17	0/1		c.90G>T	p.R30S	leukocyte immunoglobulin like receptor B1	Inhibitory leukocyte immunoglobulin like receptors CD molecules	ENST00000427581.6	1	+	Q8NHL6	False	rs538336177		as_specific	0.593516			False		False			False	False	False					7.3	False	False	False		0.646988	0.787863	0.012	2
LILRB1	chr19	54631552	SNP	SILENT	G	A	0.349	59	29	0|1	54631531	c.123G>A	p.Q41Q	leukocyte immunoglobulin like receptor B1	Inhibitory leukocyte immunoglobulin like receptors CD molecules	ENST00000396315.5	3	+	Q8NHL6	False	rs1366459464		as_specific	0.591022			False		False			False	False	False					4.61	False	False	False		0.226469	0.868366		0
LILRB1	chr19	54631724	DNP	MISSENSE	TA	AT	0.463	56	50	0|1	54631686	c.295_296TA>AT	p.Y99I	leukocyte immunoglobulin like receptor B1	Inhibitory leukocyte immunoglobulin like receptors CD molecules	ENST00000396315.5	3	+	Q8NHL6	False				0.604478			False		False			False	False	False					7.3	False	False	False
RNF225	chr19	58396268	SNP	MISSENSE	C	A	0.973	1	42	1|1		c.179C>A	p.S60Y	ring finger protein 225		ENST00000601382.2	1	+	M0QZC1	False	rs772539027		as_specific	0.733167			False		False			False	False	False					3.83	False	False	False		0.247971	0.943225		2
PROKR2	chr20	5313980	SNP	SILENT	G	A	0.734	15	45	0/1		c.390C>T	p.S130S	prokineticin receptor 2	Prokineticin receptors	ENST00000217270.3	1	-	Q8NFJ6	False	rs144778137		as_specific	0.566085			False		False			False	False	False					3.27	False	False	False		0.139863			0
DZANK1	chr20	18398561	SNP	MISSENSE	C	T	0.459	21	18	0/1		c.1498G>A	p.E500K	double zinc ribbon and ankyrin repeat domains 1	Ankyrin repeat domain containing	ENST00000358866.10	13	-	Q9NVP4	False				0.461347			False		False			False	False	False					7.3	False	False	False		0.850565	0.436887	0.38	2
THBD	chr20	23049040	SNP	SILENT	C	T	0.452	17	13	0/1		c.465G>A	p.E155E	thrombomodulin	CD molecules C-type lectin domain containing	ENST00000377103.3	1	-	P07204	False				0.705736			False		False			False	False	False					7.3	False	False	False		0.098733	0.476924		0
SOGA1	chr20	36810011	SNP	MISSENSE	C	T	0.99	0	105	1|1		c.2554G>A	p.A852T	suppressor of glucose, autophagy associated 1		ENST00000237536.9	7	-	O94964	False	rs200777626		as_specific	0.566085			False		False			False	False	False					3.49	False	False	False		0.511823	0.528856	0.076	2
SAMHD1	chr20	36898455	SNP	MISSENSE	C	G	0.99	0	101	1|1		c.1593G>C	p.R531S	SAM and HD domain containing deoxynucleoside triphosphate triphosphohydrolase 1	Sterile alpha motif domain containing	ENST00000646673.2	14	-	Q9Y3Z3	False	rs145735112		as_specific	0.394015			False		False			False	False	False					3.46	False	False	False		0.583008	0.634605	0.197	4
MYBL2	chr20	43692187	SNP	SILENT	C	T	0.227	72	19	0/1		c.531C>T	p.N177N	MYB proto-oncogene like 2	Myb/SANT domain containing	ENST00000217026.5	6	+	P10244	False				0.531172			False		False			False	False	False					7.3	False	False	False		0.191758			0
PTGIS	chr20	49514336	SNP	SILENT	G	T	0.274	87	33	0/1		c.915C>A	p.A305A	prostaglandin I2 synthase	Cytochrome P450 family 8	ENST00000244043.5	7	-	Q16647	False				0.591022			False		False			False	False	False					7.3	False	False	False		0.154851	0.655173		0
PTPN1	chr20	50579805	SNP	MISSENSE	A	G	0.199	67	18	0/1		c.967A>G	p.K323E	protein tyrosine phosphatase, non-receptor type 1	Protein tyrosine phosphatases, non-receptor type	ENST00000371621.5	8	+	P18031	False				0.53616			False		False			False	False	False					7.3	False	False	False		0.556041		0.069	4
CBLN4	chr20	56003919	SNP	MISSENSE	C	T	0.989	0	92	1|1		c.253G>A	p.E85K	cerebellin 4 precursor		ENST00000064571.3	1	-	Q9NTU7	False				0.628429			False		False			False	False	False					7.3	False	False	False		0.930343	0.872129	0.245	2
CXADR	chr21	17547142	SNP	SILENT	G	A	0.449	40	32	0/1		c.159G>A	p.L53L	CXADR, Ig-like cell adhesion molecule	IgCAM CXADR-related subfamily Immunoglobulin like domain containing V-set domain containing	ENST00000284878.12	2	+	P78310	False	rs1361890903		as_specific	0.496259			False		False			False	False	False					7.3	False	False	False		0.149773			0
TIAM1	chr21	31266315	SNP	MISSENSE	G	A	0.592	20	29	0/1		c.658C>T	p.P220S	T-cell lymphoma invasion and metastasis 1	Rho guanine nucleotide exchange factors Pleckstrin homology domain containing PDZ domain containing	ENST00000286827.7	5	-	Q13009	False	rs1235285275		as_specific	0.523691			False		False			False	False	False					7.3	False	False	False		0.648359	0.763159	0.05	4
SOD1	chr21	31668534	SNP	MISSENSE	G	T	0.457	21	17	0/1		c.421G>T	p.A141S	superoxide dismutase 1		ENST00000270142.11	5	+	P00441	False				0.361596			False		False			False	False	False	ENST00000270142
MPST	chr22	37024745	SNP	MISSENSE	G	A	0.971	0	32	1|1		c.530G>A	p.R177H	mercaptopyruvate sulfurtransferase		ENST00000404393.5	2	+	P25325	False				0.623441			False		False			False	False	False					7.3	False	False	False		0.514171	0.672447	0.045	1
SUN2	chr22	38749777	SNP	MISSENSE	G	C	0.556	27	32	0/1		c.603C>G	p.F201L	Sad1 and UNC84 domain containing 2		ENST00000405510.5	7	-	Q9UH99	False				0.581047			False		False			False	False	False					7.3	False	False	False		0.815622	0.465635	0.278	2
CYP2D6	chr22	42126611	SNP	MISSENSE	C	G	0.978	0	46	1|1		c.1457G>C	p.S486T	cytochrome P450 family 2 subfamily D member 6	Cytochrome P450 family 2	ENST00000645361.2	9	-	P10635	False	rs1135840		as_specific	0.625935			False		False		gene_function_loss
CYP2D6	chr22	42129130	SNP	SILENT	C	G	0.933	2	42	1|1		c.408G>C	p.V136V	cytochrome P450 family 2 subfamily D member 6	Cytochrome P450 family 2	ENST00000645361.2	3	-	P10635	False	rs1058164		as_specific	0.67581			False		False			False	False	False					7.3	False	False	False			0.244324			PA166156061
SHISAL1	chr22	44285514	SNP	SILENT	C	T	0.486	17	17	0/1		c.513G>A	p.P171P	shisa like 1		ENST00000381176.5	4	-	Q3SXP7	False	rs202024925		as_specific	0.581047			False		False			False	False	False					7.3	False	False	False		0.179632	0.837959		0
PKDREJ	chr22	46257428	SNP	MISSENSE	G	C	0.509	21	22	0/1		c.5895C>G	p.I1965M	polycystin family receptor for egg jelly		ENST00000253255.7	1	-	Q9NTG1	False				0.376559			False		False			False	False	False					7.3	False	False	False		0.279402		0.273	3
CERK	chr22	46707955	SNP	MISSENSE	G	C	0.971	0	33	1|1		c.603C>G	p.S201R	ceramide kinase		ENST00000216264.13	6	-	Q8TCT0	False	rs748269257		as_specific	0.603491			False		False			False	False	False					4.61	False	False	False		0.89667	0.602703	0.453	1
ZBED4	chr22	49884764	SNP	MISSENSE	G	C	0.566	23	31	0/1		c.1102G>C	p.E368Q	zinc finger BED-type containing 4	Zinc fingers BED-type	ENST00000216268.6	2	+	O75132	False				0.61596			False		False			False	False	False					7.3	False	False	False		0.30157	0.692791	0.068	3
TTLL8	chr22	50050233	SNP	MISSENSE	G	C	0.444	21	15	0/1		c.66C>G	p.F22L	tubulin tyrosine ligase like 8	Tubulin tyrosine ligase family	ENST00000266182.10	2	-	A6PVC2	False				0.511222			False		False			False	False	False					7.3	False	False	False		0.62601	0.637297	0.261	1
MAPK8IP2	chr22	50604722	SNP	MISSENSE	G	A	0.5	17	17	0/1		c.1423G>A	p.D475N	mitogen-activated protein kinase 8 interacting protein 2		ENST00000329492.6	5	+	Q13387	False				0.750623			False		False			False	False	False					7.3	False	False	False		0.58054	0.76357	0.094	3
DDX3X	chrX	41344248	SNP	MISSENSE	C	G	0.893	0	8	0/1		c.874C>G	p.R292G	DEAD-box helicase 3, X-linked	DEAD-box helicases	ENST00000644876.1	10	+	O00571	False				0.366584			False		False	p.R292*(1)		False	False	False					7.3	False	False	False				0.285	3
PAGE5	chrX	55222641	SNP	NONSENSE	C	T	0.958	0	22	1|1		c.271C>T	p.Q91*	PAGE family member 5		ENST00000289619.9	4	+	Q96GU1	False				0.376559			True		False		gene_function_loss
TAF1	chrX	71368157	SNP	SILENT	C	T	0.965	0	28	1|1		c.399C>T	p.P133P	TATA-box binding protein associated factor 1	Lysine acetyltransferases Bromodomain containing	ENST00000276072.7	3	+	P21675	False	rs369804809		as_specific	0.478803			False		False			False	False	False					7.3	False	False	False					0
ZCCHC18	chrX	104115072	SNP	MISSENSE	C	T	0.8	2	13	0/1		c.961C>T	p.L321F	zinc finger CCHC-type containing 18	Paraneoplastic Ma antigens Zinc fingers CCHC-type	ENST00000650639.1	3	+	P0CG32	False				0.491272			False		False			False	False	False					7.3	False	False	False					2
NRK	chrX	105949700	SNP	MISSENSE	C	G	0.254	47	15	0/1		c.4479C>G	p.I1493M	Nik related kinase		ENST00000243300.14	27	+	Q7Z2Y5	False				0.349127			False		False			False	False	False					7.3	False	False	False			0.784894	0.186	1
LONRF3	chrX	118975225	SNP	MISSENSE	G	C	0.368	26	15	0/1		c.445G>C	p.A149P	LON peptidase N-terminal domain and ring finger 3	Ring finger proteins	ENST00000371628.8	1	+	Q496Y0	False				0.688279			False		False			False	False	False					7.3	False	False	False			0.640664	0.254	2
LONRF3	chrX	118982944	SNP	SPLICE_SITE	G	C	0.263	45	14	0/1		c.e3+1G>C		LON peptidase N-terminal domain and ring finger 3	Ring finger proteins	ENST00000371628.8		+	Q496Y0	False	rs1008572862		as_specific	0.483791			False		False		splicing
SLC25A5	chrX	119470436	DNP	MISSENSE	CT	GG	0.32	54	24	0|1	119470436	c.662_663CT>GG	p.T221R	solute carrier family 25 member 5	Solute carriers	ENST00000317881.9	3	+	P05141	False				0.462687			False		False			False	False	False					7.3	False	False	False
TEX13C	chrX	125321378	SNP	MISSENSE	G	T	0.203	49	11	0/1		c.1259G>T	p.S420I	TEX13 family member C		ENST00000632600.1	1	+	A0A0J9YWL9	False				0.561097			False		False			False	False	False					7.3	False	False	False			0.809978		1.33e-23
GPR119	chrX	130384735	SNP	NONSENSE	C	T	0.333	43	21	0/1		c.713G>A	p.W238*	G protein-coupled receptor 119	G protein-coupled receptors, Class A orphans	ENST00000276218.4	1	-	Q8TDV5	False				0.553616			True		False		gene_function_loss
MT-ND1	chrM	3480	SNP	SILENT	A	G	1	0	4377	1|1	3480	c.174A>G	p.K58K	mitochondrially encoded NADH:ubiquinone oxidoreductase core subunit 1	NADH:ubiquinone oxidoreductase core subunits	ENST00000361390.2	1	+	P03886	False	rs28358584		as_specific	0.498753			False		False			False	False	False					7.3	False	False	False
MT-CO2	chrM	8027	SNP	MISSENSE	G	A	0.366	1707	978	0/1		c.442G>A	p.A148T	mitochondrially encoded cytochrome c oxidase II	Mitochondrial complex IV: cytochrome c oxidase subunits	ENST00000361739.1	1	+	P00403	False	rs1116904		as_specific	0.468828			False		False			False	False	False					7.3	False	False	False
MT-ATP8	chrM	8440	SNP	SILENT	A	G	0.999	2	4131	1|1		c.75A>G	p.Q25Q	mitochondrially encoded ATP synthase membrane subunit 8	Mitochondrial complex V: ATP synthase subunits	ENST00000361851.1	1	+	P03928	False				0.418953			False		False			False	False	False					7.3	False	False	False
MT-ATP8	chrM	8522	SNP	MISSENSE	C	T	1	9	3890	1|1		c.157C>T	p.P53S	mitochondrially encoded ATP synthase membrane subunit 8	Mitochondrial complex V: ATP synthase subunits	ENST00000361851.1	1	+	P03928	False				0.396509			False		False			False	False	False					7.3	False	False	False
MT-ATP6	chrM	8750	SNP	MISSENSE	T	C	1	1	2498	1|1		c.224T>C	p.L75S	mitochondrially encoded ATP synthase membrane subunit 6	Mitochondrial complex V: ATP synthase subunits	ENST00000361899.2	1	+	P00846	False				0.44389			False		False			False	False	False					7.3	False	False	False
MT-ATP6	chrM	9055	SNP	MISSENSE	G	A	1	0	3883	1|1		c.529G>A	p.A177T	mitochondrially encoded ATP synthase membrane subunit 6	Mitochondrial complex V: ATP synthase subunits	ENST00000361899.2	1	+	P00846	False	rs193303045		as_specific	0.453865			False		False			False	False	False					7.3	False	False	False
MT-CO3	chrM	9698	SNP	SILENT	T	C	0.999	0	1824	1|1		c.492T>C	p.L164L	mitochondrially encoded cytochrome c oxidase III	Mitochondrial complex IV: cytochrome c oxidase subunits	ENST00000362079.2	1	+	P00414	False	rs9743		as_specific	0.46384			False		False			False	False	False					7.3	False	False	False
MT-ND4L	chrM	10550	SNP	SILENT	A	G	1	2	4861	1|1		c.81A>G	p.M27M	mitochondrially encoded NADH:ubiquinone oxidoreductase core subunit 4L	NADH:ubiquinone oxidoreductase core subunits	ENST00000361335.1	1	+	P03901	False	rs28358280		as_specific	0.399002			False		False			False	False	False					7.3	False	False	False
MT-ND4	chrM	11151	SNP	MISSENSE	C	T	1	3	4797	1|1		c.392C>T	p.A131V	mitochondrially encoded NADH:ubiquinone oxidoreductase core subunit 4	NADH:ubiquinone oxidoreductase core subunits	ENST00000361381.2	1	+	P03905	False				0.438903			False		False			False	False	False					7.3	False	False	False
MT-ND4	chrM	11257	SNP	SILENT	C	T	0.552	2146	2655	0/1		c.498C>T	p.Y166Y	mitochondrially encoded NADH:ubiquinone oxidoreductase core subunit 4	NADH:ubiquinone oxidoreductase core subunits	ENST00000361381.2	1	+	P03905	False	rs377469212		as_specific	0.44389			False		False			False	False	False					7.3	False	False	False
MT-ND4	chrM	11299	SNP	SILENT	T	C	1	1	4895	1|1		c.540T>C	p.T180T	mitochondrially encoded NADH:ubiquinone oxidoreductase core subunit 4	NADH:ubiquinone oxidoreductase core subunits	ENST00000361381.2	1	+	P03905	False	rs28358285		as_specific	0.451372			False		False			False	False	False					7.3	False	False	False
MT-ND5	chrM	12661	SNP	MISSENSE	A	G	0.441	2728	2149	0/1		c.325A>G	p.N109D	mitochondrially encoded NADH:ubiquinone oxidoreductase core subunit 5	NADH:ubiquinone oxidoreductase core subunits	ENST00000361567.2	1	+	P03915	False				0.408978			False		False			False	False	False					7.3	False	False	False
MT-ND5	chrM	13117	SNP	MISSENSE	A	G	0.965	169	4607	1|1		c.781A>G	p.I261V	mitochondrially encoded NADH:ubiquinone oxidoreductase core subunit 5	NADH:ubiquinone oxidoreductase core subunits	ENST00000361567.2	1	+	P03915	False	rs878966690		as_specific	0.493766			False		False			False	False	False					7.3	False	False	False
MT-ND6	chrM	14167	SNP	SILENT	C	T	1	0	4858	1|1		c.507G>A	p.E169E	mitochondrially encoded NADH:ubiquinone oxidoreductase core subunit 6	NADH:ubiquinone oxidoreductase core subunits	ENST00000361681.2	1	-	P03923	False	rs193302977		as_specific	0.428928			False		False			False	False	False					7.3	False	False	False
MT-CYB	chrM	14798	SNP	MISSENSE	T	C	1	0	4752	1|1		c.52T>C	p.F18L	mitochondrially encoded cytochrome b	Mitochondrial complex III: ubiquinol-cytochrome c reductase complex subunits	ENST00000361789.2	1	+	P00156	False	rs28357681		as_specific	0.461347			False		False			False	False	False					7.3	False	False	False
[truncated: 4 more columns]

## Sheet: kobas_raw
##Databases: BioCyc, Gene Ontology, KEGG PATHWAY, OMIM, PANTHER, Reactome
##Statistical test method: hypergeometric test / Fisher's exact test
##FDR correction method: Benjamini and Hochberg
#Term	Database	ID	Input number	Background number	P-Value	Corrected P-Value	Input	Hyperlink
Immune System	Reactome	R-HSA-168256	71	2096	1.40217e-14	1.38219e-11	NUP88|IL20RA|DDX41|NFATC3|SYNGAP1|PSMD8|NIT2|MYO5A|PTPRZ1|FOXO3|MUC17|PRSS3|KIFAP3|WDR83|MUC5B|NLRX1|LRG1|MUC3A|MRC1|HACE1|APC2|TP53|LILRB1|ASB5|NEFL|CYFIP1|CYFIP2|SAMHD1|BCL10|MUC5AC|C9|OAS2|WSB1|CDH1|CEACAM8|TRIM41|MALT1|PTPN13|DDX3X|SOD1|HLA-DRB1|MUC6|HLA-DRB5|RAG2|RAG1|PIK3CA|BLK|DYNC1H1|ITPR2|MUC16|PTPN1|NCSTN|AFP|PTPN6|SERPINB6|CXADR|CLEC6A|CFH|ABI2|EIF4G3|VAV3|MUC12|TRIM11|VAV1|MEFV|PTPRC|…	http://www.reactome.org/cgi-bin/eventbrowser_st_id?ST_ID=R-HSA-168256
Signal Transduction	Reactome	R-HSA-162582	74	2689	6.36012e-11	2.78644e-08	TNFRSF10D|HDAC5|PSMD8|CYFIP2|TAS2R20|DYNC1H1|CCL4L2|NCSTN|FOXO3|SYNGAP1|PIK3CA|OR56A3|OR9G1|OR6B2|WDR83|CYFIP1|CCNT2|PROKR2|PTPN1|USP21|RARA|ARAP1|INTU|NEFL|PDE3A|THBS3|OR5D14|TIAM1|SDR9C7|ARHGAP26|KNL1|CDH1|OR5M10|RAG2|RGS9|KDR|CXCR6|OR5M1|PDGFD|TAS2R19|NPFFR2|ARHGEF38|COL9A1|OR2M5|LRP1|ATN1|OR1D2|PIK3R5|ITPR2|RGS12|COL27A1|ADCY2|PTPN6|RGSL1|ADRA1B|TP53|ESR2|OR10AG1|ABI2|IFT172|VAV3|OR4D1|VAV1|R…	http://www.reactome.org/cgi-bin/eventbrowser_st_id?ST_ID=R-HSA-162582
Dectin-2 family	Reactome	R-HSA-5621480	8	27	6.99554e-09	1.83381e-06	MUC3A|CLEC6A|MUC6|MUC5AC|MUC5B|MUC17|MUC16|MUC12	http://www.reactome.org/cgi-bin/eventbrowser_st_id?ST_ID=R-HSA-5621480
Defective GALNT12 causes colorectal cancer 1 (CRCS1)	Reactome	R-HSA-5083636	7	17	9.718e-09	2.01674e-06	MUC3A|MUC6|MUC5AC|MUC5B|MUC17|MUC16|MUC12	http://www.reactome.org/cgi-bin/eventbrowser_st_id?ST_ID=R-HSA-5083636
Defective GALNT3 causes familial hyperphosphatemic tumoral calcinosis (HFTC)	Reactome	R-HSA-5083625	7	17	9.718e-09	2.01674e-06	MUC3A|MUC6|MUC5AC|MUC5B|MUC17|MUC16|MUC12	http://www.reactome.org/cgi-bin/eventbrowser_st_id?ST_ID=R-HSA-5083625
Defective C1GALT1C1 causes Tn polyagglutination syndrome (TNPS)	Reactome	R-HSA-5083632	7	18	1.33584e-08	2.63361e-06	MUC3A|MUC6|MUC5AC|MUC5B|MUC17|MUC16|MUC12	http://www.reactome.org/cgi-bin/eventbrowser_st_id?ST_ID=R-HSA-5083632
C-type lectin receptors (CLRs)	Reactome	R-HSA-5621481	13	140	4.56179e-08	8.56531e-06	MUC3A|NFATC3|CLEC6A|PSMD8|MUC6|MUC12|MUC5AC|ITPR2|MUC5B|MUC17|MUC16|BCL10|MALT1	http://www.reactome.org/cgi-bin/eventbrowser_st_id?ST_ID=R-HSA-5621481
GPCR downstream signalling	Reactome	R-HSA-388396	37	1108	6.2445e-08	1.11596e-05	TAS2R20|OR5M1|CCL4L2|OR56A3|OR9G1|OR1D2|OR5M10|OR5D14|OR6B2|OR4D1|PDE3A|SDR9C7|TIAM1|PIK3R5|CXCR6|RGS9|TAS2R19|NPFFR2|ARHGEF38|RGSL1|LRP1|ITPR2|OR2M5|ADRA1B|RGS12|ADCY2|OR10AG1|VAV1|VAV3|ROCK2|PDE6B|PROKR2|PIK3CA|OR8U1|QRFP|HTR1A|NPS	http://www.reactome.org/cgi-bin/eventbrowser_st_id?ST_ID=R-HSA-388396
Termination of O-glycan biosynthesis	Reactome	R-HSA-977068	7	24	6.86811e-08	1.12837e-05	MUC3A|MUC6|MUC5AC|MUC5B|MUC17|MUC16|MUC12	http://www.reactome.org/cgi-bin/eventbrowser_st_id?ST_ID=R-HSA-977068
Innate Immune System	Reactome	R-HSA-168249	35	1043	1.28313e-07	2.02376e-05	NIT2|DDX41|NFATC3|CYFIP1|PSMD8|CYFIP2|NCSTN|ITPR2|PTPN6|MUC5B|NLRX1|MUC3A|PIK3CA|MUC12|C9|CEACAM8|MALT1|DDX3X|MUC17|MUC6|DYNC1H1|MUC5AC|MUC16|LRG1|BCL10|SERPINB6|CLEC6A|CFH|ABI2|VAV3|PRSS3|VAV1|MEFV|PTPRC|MYO5A	http://www.reactome.org/cgi-bin/eventbrowser_st_id?ST_ID=R-HSA-168249
Disease	Reactome	R-HSA-1643685	35	1049	1.46348e-07	2.21943e-05	NUP88|HDAC5|PSMD8|SLC6A5|FMO3|TRAK1|NCSTN|FOXO3|MUC17|ADAMTS16|MUC5B|CCNT2|CHMP5|MUC3A|ADAMTS6|PIK3CA|MLH1|RPL13A|KHK|CDH1|ABCD4|CBLB|MUC6|SLC25A5|SYNGAP1|MUC5AC|MUC16|MUC12|ESR2|TAF1|SLC22A18|VAV1|SLC3A1|SLC2A2|NUP205	http://www.reactome.org/cgi-bin/eventbrowser_st_id?ST_ID=R-HSA-1643685
B cell receptor signaling pathway	KEGG PATHWAY	hsa04662	10	82	1.63663e-07	2.39008e-05	NFATC3|LILRB1|VAV1|PIK3CA|VAV3|PTPN6|LILRA4|LILRA2|BCL10|MALT1	http://www.genome.jp/kegg-bin/show_pathway?hsa04662/hsa:23547%09red/hsa:10859%09red/hsa:4775%09red/hsa:5777%09red/hsa:5290%09red/hsa:11027%09red/hsa:7409%09red/hsa:10892%09red/hsa:10451%09red/hsa:8915%09red
O-linked glycosylation of mucins	Reactome	R-HSA-913709	9	63	2.02689e-07	2.8543e-05	MUC3A|GALNT15|B3GNT3|MUC6|MUC5AC|MUC5B|MUC17|MUC16|MUC12	http://www.reactome.org/cgi-bin/eventbrowser_st_id?ST_ID=R-HSA-913709
Signaling by GPCR	Reactome	R-HSA-372790	37	1170	2.29431e-07	3.11948e-05	TAS2R20|OR5M1|CCL4L2|OR56A3|OR9G1|OR1D2|OR5M10|OR5D14|OR6B2|OR4D1|PDE3A|SDR9C7|TIAM1|PIK3R5|CXCR6|RGS9|TAS2R19|NPFFR2|ARHGEF38|RGSL1|LRP1|ITPR2|OR2M5|ADRA1B|RGS12|ADCY2|OR10AG1|VAV1|VAV3|ROCK2|PDE6B|PROKR2|PIK3CA|OR8U1|QRFP|HTR1A|NPS	http://www.reactome.org/cgi-bin/eventbrowser_st_id?ST_ID=R-HSA-372790
O-linked glycosylation	Reactome	R-HSA-5173105	11	111	2.71776e-07	3.45682e-05	MUC3A|ADAMTS6|B3GNT3|MUC5B|MUC6|MUC5AC|GALNT15|ADAMTS16|MUC17|MUC16|MUC12	http://www.reactome.org/cgi-bin/eventbrowser_st_id?ST_ID=R-HSA-5173105
Adaptive Immune System	Reactome	R-HSA-1280218	28	748	3.03647e-07	3.52141e-05	TRIM11|NFATC3|PSMD8|APC2|KIFAP3|MRC1|HACE1|LILRB1|ASB5|PIK3CA|PTPN6|WSB1|CDH1|MALT1|HLA-DRB1|HLA-DRB5|BLK|DYNC1H1|ITPR2|BCL10|TRIM41|CXADR|VAV1|PTPRC|COL1A1|LILRA4|KLC3|LILRA2	http://www.reactome.org/cgi-bin/eventbrowser_st_id?ST_ID=R-HSA-1280218
Diseases associated with O-glycosylation of proteins	Reactome	R-HSA-3906995	9	68	3.64427e-07	4.10554e-05	MUC3A|ADAMTS6|MUC5B|MUC6|MUC5AC|ADAMTS16|MUC17|MUC16|MUC12	http://www.reactome.org/cgi-bin/eventbrowser_st_id?ST_ID=R-HSA-3906995
Parkinson disease	KEGG PATHWAY	hsa05012	12	142	3.85478e-07	4.13732e-05	MT-ND1|MT-CO2|MT-CO3|MT-ND4|MT-ND5|MT-ND6|MT-CYB|MT-ND4L|SLC25A5|ATP5F1C|MT-ATP8|MT-ATP6	http://www.genome.jp/kegg-bin/show_pathway?hsa05012/hsa:4535%09red/hsa:4541%09red/hsa:4539%09red/hsa:4509%09red/hsa:4519%09red/hsa:292%09red/hsa:4508%09red/hsa:4538%09red/hsa:4540%09red/hsa:4513%09red/hsa:4514%09red/hsa:509%09red
@@Parkinson disease	PANTHER	P00049	2	88	0.29248	0.373059	CSNK1D|BLK	http://www.pantherdb.org/pathway/pathwayDiagram.jsp?catAccession=P00049
cAMP signaling pathway	KEGG PATHWAY	hsa04024	14	214	7.74796e-07	7.83338e-05	ADCY2|VAV1|PIK3CA|VAV3|RYR2|PDE3A|GRIN3B|ROCK2|TIAM1|CNGA3|ATP1A2|GPR119|HTR1A|GRIN2A	http://www.genome.jp/kegg-bin/show_pathway?hsa04024/hsa:5139%09red/hsa:9475%09red/hsa:1261%09red/hsa:7074%09red/hsa:5290%09red/hsa:116444%09red/hsa:6262%09red/hsa:3350%09red/hsa:139760%09red/hsa:7409%09red/hsa:108%09red/hsa:477%09red/hsa:10451%09red/hsa:2903%09red
Gene expression (Transcription)	Reactome	R-HSA-74160	41	1448	8.19136e-07	8.07463e-05	NUP88|MT-CO2|MT-CO3|HDAC5|PSMD8|NUAK1|TNFRSF10D|FOXO3|SLBP|RB1|AEBP2|CCNT2|RARA|MYBL2|ZNF2|PPARGC1A|MLH1|ZNF649|ZNF705E|KMT2C|DNMT3A|INTS5|ZNF432|ZNF208|POU4F2|BLK|ESR2|PTPN1|DDX21|TP53|ZNF615|TAF1|SRRM1|SLU7|GRIN2A|COL1A1|ZNF750|ZKSCAN8|ZSCAN32|NUP205|HIVEP3	http://www.reactome.org/cgi-bin/eventbrowser_st_id?ST_ID=R-HSA-74160
Oxidative phosphorylation	KEGG PATHWAY	hsa00190	11	133	1.43119e-06	0.000131237	MT-ND1|MT-CO2|MT-CO3|MT-ND4|MT-ND5|MT-ND6|MT-CYB|MT-ND4L|ATP5F1C|MT-ATP8|MT-ATP6	http://www.genome.jp/kegg-bin/show_pathway?hsa00190/hsa:4535%09red/hsa:4541%09red/hsa:4539%09red/hsa:4519%09red/hsa:4509%09red/hsa:4508%09red/hsa:4538%09red/hsa:4540%09red/hsa:4513%09red/hsa:4514%09red/hsa:509%09red
Metabolism	Reactome	R-HSA-1430728	50	2075	4.60915e-06	0.000386678	NUP88|GRHPR|MT-CO3|PSMD8|KCNC2|FMO3|MT-CO2|CSAD|CIAO1|SULT1E1|PRSS3|SBF2|SLC2A2|ACER2|MT-ND1|MT-ND4|MT-ND5|MT-ND6|B3GNT3|PIK3CA|NDST3|HS3ST3A1|RPL13A|ESYT3|POLD1|PIK3R5|KHK|MT-ATP8|MT-ATP6|ABCD4|CBLB|ENTPD2|MT-CYB|FAHD1|PTGIS|MPST|ITPR2|CERS2|LRP1|SAMHD1|ADCY2|PTPN13|ALDH1L2|CYP2F1|CERK|ATP5F1C|PPARGC1A|CACNA1E|SLC19A3|NUP205	http://www.reactome.org/cgi-bin/eventbrowser_st_id?ST_ID=R-HSA-1430728
Respiratory electron transport, ATP synthesis by chemiosmotic coupling, and heat production by uncoupling proteins.	Reactome	R-HSA-163200	10	123	4.95495e-06	0.000398721	MT-ND1|MT-CO2|MT-CO3|MT-ND4|MT-ND5|MT-ND6|MT-CYB|ATP5F1C|MT-ATP8|MT-ATP6	http://www.reactome.org/cgi-bin/eventbrowser_st_id?ST_ID=R-HSA-163200
VEGFA-VEGFR2 Pathway	Reactome	R-HSA-4420097	9	97	5.46512e-06	0.000422529	CYFIP1|CYFIP2|ABI2|PIK3CA|VAV3|ROCK2|VAV1|ITPR2|KDR	http://www.reactome.org/cgi-bin/eventbrowser_st_id?ST_ID=R-HSA-4420097
Signaling by Receptor Tyrosine Kinases	Reactome	R-HSA-9006934	19	458	6.17687e-06	0.000468373	PDGFD|TIAM1|ABI2|PIK3CA|VAV3|CYFIP2|THBS3|ROCK2|NCSTN|VAV1|COL27A1|COL1A1|ITPR2|CYFIP1|PTPN1|COL9A1|PTPN6|KDR|COL6A6	http://www.reactome.org/cgi-bin/eventbrowser_st_id?ST_ID=R-HSA-9006934
Huntington disease	KEGG PATHWAY	hsa05016	12	193	7.71876e-06	0.000553365	MT-CO2|MT-CO3|TP53|DNAH12|SOD1|MT-CYB|DNAH5|PPARGC1A|SLC25A5|ATP5F1C|MT-ATP8|MT-ATP6	http://www.genome.jp/kegg-bin/show_pathway?hsa05016/hsa:1767%09red/hsa:201625%09red/hsa:4509%09red/hsa:7157%09red/hsa:4519%09red/hsa:292%09red/hsa:4508%09red/hsa:10891%09red/hsa:6647%09red/hsa:4513%09red/hsa:4514%09red/hsa:509%09red
@@Huntington disease	PANTHER	P00029	6	129	0.00583475	0.0606234	CYFIP1|DNAH5|CYFIP2|GRIN2A|DYNC1H1|TP53	http://www.pantherdb.org/pathway/pathwayDiagram.jsp?catAccession=P00029
RNA Polymerase II Transcription	Reactome	R-HSA-73857	36	1316	8.16483e-06	0.000574891	MT-CO2|SLBP|HDAC5|PSMD8|NUAK1|FOXO3|MT-CO3|RB1|TNFRSF10D|CCNT2|RARA|MYBL2|ZNF2|PPARGC1A|MLH1|ZNF649|ZNF705E|KMT2C|INTS5|ZNF432|ZNF208|POU4F2|BLK|ESR2|PTPN1|TP53|ZNF615|TAF1|SRRM1|SLU7|GRIN2A|COL1A1|ZNF750|ZKSCAN8|ZSCAN32|HIVEP3	http://www.reactome.org/cgi-bin/eventbrowser_st_id?ST_ID=R-HSA-73857
GPVI-mediated activation cascade	Reactome	R-HSA-114604	6	35	8.93919e-06	0.000601918	VAV1|PIK3CA|VAV3|PIK3R5|COL1A1|PTPN6	http://www.reactome.org/cgi-bin/eventbrowser_st_id?ST_ID=R-HSA-114604
Thermogenesis	KEGG PATHWAY	hsa04714	13	231	9.00663e-06	0.000601918	MT-ND1|MT-CO2|MT-CO3|MT-ND4|MT-ND5|MT-ND6|MT-CYB|PPARGC1A|MT-ND4L|MT-ATP8|MT-ATP6|ATP5F1C|ADCY2	http://www.genome.jp/kegg-bin/show_pathway?hsa04714/hsa:4535%09red/hsa:4541%09red/hsa:4539%09red/hsa:4519%09red/hsa:4509%09red/hsa:4508%09red/hsa:10891%09red/hsa:4538%09red/hsa:4540%09red/hsa:108%09red/hsa:4513%09red/hsa:4514%09red/hsa:509%09red
Signaling by VEGF	Reactome	R-HSA-194138	9	106	1.06463e-05	0.000688168	CYFIP1|CYFIP2|ABI2|PIK3CA|VAV3|ROCK2|VAV1|ITPR2|KDR	http://www.reactome.org/cgi-bin/eventbrowser_st_id?ST_ID=R-HSA-194138
Alzheimer disease	KEGG PATHWAY	hsa05010	11	171	1.36354e-05	0.000840067	MT-CO2|LRP1|MT-CYB|APBB1|NCSTN|MT-CO3|MT-ATP8|ITPR2|MT-ATP6|ATP5F1C|GRIN2A	http://www.genome.jp/kegg-bin/show_pathway?hsa05010/hsa:3709%09red/hsa:23385%09red/hsa:4035%09red/hsa:4519%09red/hsa:4509%09red/hsa:4508%09red/hsa:322%09red/hsa:4513%09red/hsa:4514%09red/hsa:509%09red/hsa:2903%09red
Fcgamma receptor (FCGR) dependent phagocytosis	Reactome	R-HSA-2029480	8	83	1.4077e-05	0.00085393	CYFIP1|CYFIP2|ABI2|PIK3CA|VAV3|VAV1|ITPR2|MYO5A	http://www.reactome.org/cgi-bin/eventbrowser_st_id?ST_ID=R-HSA-2029480
The citric acid (TCA) cycle and respiratory electron transport	Reactome	R-HSA-1428517	11	173	1.51046e-05	0.000902387	MT-ND1|MT-CO2|MT-CO3|MT-ND4|MT-ND5|MT-ND6|MT-CYB|ATP5F1C|FAHD1|MT-ATP8|MT-ATP6	http://www.reactome.org/cgi-bin/eventbrowser_st_id?ST_ID=R-HSA-1428517
B cell activation	PANTHER	P00010	7	61	1.7297e-05	0.00100297	NFATC3|VAV1|PIK3CA|VAV3|PTPRC|ITPR2|PTPN6	http://www.pantherdb.org/pathway/pathwayDiagram.jsp?catAccession=P00010
Collagen formation	Reactome	R-HSA-1474290	8	89	2.24898e-05	0.00126682	COLGALT1|COL22A1|COL9A1|COL27A1|LOXL3|PLEC|COL1A1|COL6A6	http://www.reactome.org/cgi-bin/eventbrowser_st_id?ST_ID=R-HSA-1474290
Protein digestion and absorption	KEGG PATHWAY	hsa04974	8	90	2.42356e-05	0.00131199	COL22A1|SLC3A1|PRSS3|COL9A1|COL27A1|ATP1A2|COL1A1|COL6A6	http://www.genome.jp/kegg-bin/show_pathway?hsa04974/hsa:1297%09red/hsa:169044%09red/hsa:85301%09red/hsa:131873%09red/hsa:1277%09red/hsa:6519%09red/hsa:477%09red/hsa:5646%09red
Extracellular matrix organization	Reactome	R-HSA-1474244	14	298	2.82269e-05	0.00150404	COL22A1|COLGALT1|COL1A1|NCSTN|COL27A1|DSPP|PLEC|ADAMTS16|CDH1|CEACAM8|COL9A1|LOXL3|KDR|COL6A6	http://www.reactome.org/cgi-bin/eventbrowser_st_id?ST_ID=R-HSA-1474244
Post-translational protein modification	Reactome	R-HSA-597592	36	1412	3.46594e-05	0.00179819	NUP88|ST6GAL2|PSMD8|AGBL1|MUC17|ADAMTS16|MUC5B|USP21|MUC3A|ADAMTS6|B3GNT3|PPARGC1A|MUC12|NAPG|CSNK1D|WSB1|TF|RAB17|RARA|DNMT3A|MUC6|COG5|SENP1|DYNC1H1|MUC5AC|MUC16|BCL10|CHST10|GALNT15|TP53|ASB5|ANK1|NEU4|MELTF|NUP205|RTN4RL2	http://www.reactome.org/cgi-bin/eventbrowser_st_id?ST_ID=R-HSA-597592
Hemostasis	Reactome	R-HSA-109582	21	617	3.54989e-05	0.00181782	CXADR|PIK3CA|TP53|KIF1A|SOD1|VAV1|VAV3|PTPN1|TNFRSF10D|TF|PIK3R5|TTN|KIFAP3|COL1A1|ITPR2|CEACAM8|THBD|KLC3|KIF21A|PTPN6|SERPINB6	http://www.reactome.org/cgi-bin/eventbrowser_st_id?ST_ID=R-HSA-109582
Generic Transcription Pathway	Reactome	R-HSA-212436	32	1193	3.76425e-05	0.00190288	MT-CO2|MT-CO3|HDAC5|PSMD8|NUAK1|FOXO3|RB1|TNFRSF10D|CCNT2|RARA|MYBL2|ZNF2|PPARGC1A|MLH1|ZNF649|ZNF705E|KMT2C|ZNF432|ZNF208|POU4F2|BLK|ESR2|PTPN1|TP53|ZNF615|TAF1|GRIN2A|COL1A1|ZNF750|ZKSCAN8|ZSCAN32|HIVEP3	http://www.reactome.org/cgi-bin/eventbrowser_st_id?ST_ID=R-HSA-212436
Focal adhesion	KEGG PATHWAY	hsa04510	11	199	5.09394e-05	0.00244944	PDGFD|VAV1|PIK3CA|VAV3|TLN2|THBS3|ROCK2|COL9A1|COL1A1|KDR|COL6A6	http://www.genome.jp/kegg-bin/show_pathway?hsa04510/hsa:80310%09red/hsa:9475%09red/hsa:5290%09red/hsa:3791%09red/hsa:131873%09red/hsa:1277%09red/hsa:83660%09red/hsa:1297%09red/hsa:7409%09red/hsa:10451%09red/hsa:7059%09red
cGMP-PKG signaling pathway	KEGG PATHWAY	hsa04022	10	167	5.9181e-05	0.00269262	NPR2|ADRA1B|ADCY2|PDE3A|SLC25A5|ROCK2|PIK3R5|NFATC3|ATP1A2|ITPR2	http://www.genome.jp/kegg-bin/show_pathway?hsa04022/hsa:3709%09red/hsa:23533%09red/hsa:5139%09red/hsa:4775%09red/hsa:147%09red/hsa:9475%09red/hsa:292%09red/hsa:4882%09red/hsa:108%09red/hsa:477%09red
T cell receptor signaling pathway	KEGG PATHWAY	hsa04660	8	103	5.9411e-05	0.00269262	NFATC3|VAV1|PIK3CA|VAV3|BCL10|PTPRC|PTPN6|MALT1	http://www.genome.jp/kegg-bin/show_pathway?hsa04660/hsa:5290%09red/hsa:4775%09red/hsa:5788%09red/hsa:5777%09red/hsa:7409%09red/hsa:10892%09red/hsa:10451%09red/hsa:8915%09red
Axon guidance	Reactome	R-HSA-422475	19	549	6.70425e-05	0.0029372	PLXNC1|CHD2|PSMD8|RPL13A|UNC5B|EPHA6|EPHA5|ALCAM|ROCK2|NCSTN|TIAM1|PIK3CA|ANK1|PTPRC|SLIT2|PLXNA2|COL9A1|VAV3|COL6A6	http://www.reactome.org/cgi-bin/eventbrowser_st_id?ST_ID=R-HSA-422475
@@Axon guidance	KEGG PATHWAY	hsa04360	9	181	0.000506638	0.0132145	PLXNC1|NFATC3|UNC5B|EPHA6|EPHA5|ROCK2|PIK3CA|SLIT2|PLXNA2	http://www.genome.jp/kegg-bin/show_pathway?hsa04360/hsa:5290%09red/hsa:285220%09red/hsa:5362%09red/hsa:9475%09red/hsa:2044%09red/hsa:4775%09red/hsa:10154%09red/hsa:219699%09red/hsa:9353%09red
Metabolism of proteins	Reactome	R-HSA-392499	45	2012	7.97932e-05	0.00334707	NUP88|ST6GAL2|PSMD8|AGBL1|NCSTN|MUC17|RARS2|ADAMTS16|MUC5B|USP21|MUC3A|ADAMTS6|B3GNT3|EIF3A|PPARGC1A|EIF3G|NAPG|RPL13A|CSNK1D|WSB1|TF|RGS9|RAB17|RARA|DNMT3A|MRPS2|COG5|MUC6|SENP1|DYNC1H1|MUC5AC|MUC16|BCL10|CHST10|GALNT15|TP53|ASB5|MUC12|ANK1|GPR119|NEU4|MYO5A|MELTF|NUP205|RTN4RL2	http://www.reactome.org/cgi-bin/eventbrowser_st_id?ST_ID=R-HSA-392499
Signaling by the B Cell Receptor (BCR)	Reactome	R-HSA-983705	8	110	9.15395e-05	0.00364586	NFATC3|PSMD8|VAV1|BCL10|BLK|ITPR2|PTPN6|MALT1	http://www.reactome.org/cgi-bin/eventbrowser_st_id?ST_ID=R-HSA-983705
Diseases of glycosylation	Reactome	R-HSA-3781865	9	143	9.62858e-05	0.00375112	MUC3A|ADAMTS6|MUC5B|MUC6|MUC5AC|ADAMTS16|MUC17|MUC16|MUC12	http://www.reactome.org/cgi-bin/eventbrowser_st_id?ST_ID=R-HSA-3781865
Wnt signaling pathway	PANTHER	P00057	13	294	9.70363e-05	0.00375112	PCDH9|MYH1|TP53|PCDHB1|CELSR3|PCDHB5|CDH9|CDH1|CSNK1D|NFATC3|PCDH15|ITPR2|PCDHA11	http://www.pantherdb.org/pathway/pathwayDiagram.jsp?catAccession=P00057
@@Wnt signaling pathway	KEGG PATHWAY	hsa04310	4	160	0.134462	0.26182	FRAT1|NFATC3|TP53|ROCK2	http://www.genome.jp/kegg-bin/show_pathway?hsa04310/hsa:4775%09red/hsa:9475%09red/hsa:7157%09red/hsa:10023%09red
Metabolic pathways	KEGG PATHWAY	hsa01100	35	1433	0.000101328	0.00387901	B4GALNT4|NIT2|GRHPR|MT-CO3|ST6GAL2|MT-CO2|ACER2|MT-ND1|MT-ND4|MT-ND5|MT-ND6|B3GNT3|PIK3CA|NDST3|PDE3A|MT-ND4L|FAHD1|MPST|KHK|MT-ATP8|IDNK|MT-ATP6|CBLB|NPR2|DNMT3A|ENTPD2|MT-CYB|PTGIS|CERS2|CHST10|GALNT15|ADCY2|CSAD|ATP5F1C|PDE6B	http://www.genome.jp/kegg-bin/show_pathway?hsa01100/hsa:4541%09red/hsa:79623%09red/hsa:338707%09red/hsa:29956%09red/hsa:84620%09red/hsa:340485%09red/hsa:1788%09red/hsa:4535%09red/hsa:5740%09red/hsa:4509%09red/hsa:5290%09red/hsa:9348%09red/hsa:4508%09red/hsa:9380%09red/hsa:4540%09red/hsa:108%09red/hsa:51380%09red/hsa:3795%09red/hsa:5139%09red/hsa:5158%09red/hsa:56954%09red/hsa:509%09red/hsa:81889%…
Taste transduction	KEGG PATHWAY	hsa04742	7	83	0.000106394	0.00403375	TAS2R19|TAS2R20|HTR3B|TAS2R45|PKD2L1|HTR1A|ENTPD2	http://www.genome.jp/kegg-bin/show_pathway?hsa04742/hsa:954%09red/hsa:3350%09red/hsa:259295%09red/hsa:259294%09red/hsa:259291%09red/hsa:9177%09red/hsa:9033%09red
Human T-cell leukemia virus 1 infection	KEGG PATHWAY	hsa05166	11	219	0.000114715	0.00426719	CDKN2C|NFATC3|TP53|ADCY2|PIK3CA|HLA-DRB1|TLN2|RB1|HLA-DRB5|SLC25A5|APC2	http://www.genome.jp/kegg-bin/show_pathway?hsa05166/hsa:5925%09red/hsa:1031%09red/hsa:5290%09red/hsa:4775%09red/hsa:292%09red/hsa:7157%09red/hsa:83660%09red/hsa:29882%09red/hsa:108%09red/hsa:3123%09red/hsa:3127%09red
Lysine degradation	KEGG PATHWAY	hsa00310	6	59	0.000128932	0.0047072	KMT2C|COLGALT1|NSD2|SETD1B|NSD1|DOT1L	http://www.genome.jp/kegg-bin/show_pathway?hsa00310/hsa:64324%09red/hsa:79709%09red/hsa:7468%09red/hsa:23067%09red/hsa:58508%09red/hsa:84444%09red
Regulation of actin dynamics for phagocytic cup formation	Reactome	R-HSA-2029482	6	59	0.000128932	0.0047072	CYFIP1|CYFIP2|ABI2|VAV3|VAV1|MYO5A	http://www.reactome.org/cgi-bin/eventbrowser_st_id?ST_ID=R-HSA-2029482
Cell Cycle	Reactome	R-HSA-1640170	20	629	0.00013161	0.00475093	NUP88|CDKN2C|BRCA2|TUBGCP3|TP53|PSMD8|NSD2|MND1|MLH1|POLD1|CSNK1D|SUN2|RB1|KNL1|DYNC1H1|APC2|SYNE1|MYBL2|NUP205|SYCP1	http://www.reactome.org/cgi-bin/eventbrowser_st_id?ST_ID=R-HSA-1640170
@@Cell cycle	KEGG PATHWAY	hsa04110	4	124	0.0681087	0.220932	APC2|CDKN2C|TP53|RB1	http://www.genome.jp/kegg-bin/show_pathway?hsa04110/hsa:5925%09red/hsa:29882%09red/hsa:1031%09red/hsa:7157%09red
@@Cell cycle	PANTHER	P00013	1	16	0.185002	0.294139	APC2	http://www.pantherdb.org/pathway/pathwayDiagram.jsp?catAccession=P00013
Cytokine Signaling in Immune system	Reactome	R-HSA-1280215	24	836	0.000132539	0.00475093	NUP88|IL20RA|PSMD8|PTPRZ1|FOXO3|WDR83|NEFL|OAS2|PTPN13|SOD1|HLA-DRB1|HLA-DRB5|SYNGAP1|RAG1|TP53|PTPN1|AFP|PTPN6|RAG2|SAMHD1|EIF4G3|VAV1|PIK3CA|NUP205	http://www.reactome.org/cgi-bin/eventbrowser_st_id?ST_ID=R-HSA-1280215
Assembly of collagen fibrils and other multimeric structures	Reactome	R-HSA-2022090	6	60	0.000140406	0.00498759	LOXL3|COL9A1|COL27A1|PLEC|COL1A1|COL6A6	http://www.reactome.org/cgi-bin/eventbrowser_st_id?ST_ID=R-HSA-2022090
Cadherin signaling pathway	PANTHER	P00012	9	153	0.000156229	0.00540362	PCDH9|PCDHB1|CELSR3|PCDHB5|CDH9|PCDH15|CDH1|PCDHA11|PTPN1	http://www.pantherdb.org/pathway/pathwayDiagram.jsp?catAccession=P00012
Chemokine signaling pathway	KEGG PATHWAY	hsa04062	10	190	0.00016238	0.00554419	ADCY2|VAV1|PIK3CA|VAV3|ROCK2|FOXO3|TIAM1|PIK3R5|CXCR6|CCL4L2	http://www.genome.jp/kegg-bin/show_pathway?hsa04062/hsa:23533%09red/hsa:5290%09red/hsa:9560%09red/hsa:7074%09red/hsa:9475%09red/hsa:10663%09red/hsa:7409%09red/hsa:108%09red/hsa:10451%09red/hsa:2309%09red
Interferon Signaling	Reactome	R-HSA-913531	10	194	0.00019064	0.00631264	NUP88|SAMHD1|EIF4G3|HLA-DRB1|HLA-DRB5|OAS2|PTPN1|AFP|PTPN6|NUP205	http://www.reactome.org/cgi-bin/eventbrowser_st_id?ST_ID=R-HSA-913531
Cellular senescence	KEGG PATHWAY	hsa04218	9	160	0.000214525	0.00687702	FOXO3|NFATC3|TP53|PIK3CA|RB1|HIPK3|SLC25A5|ITPR2|MYBL2	http://www.genome.jp/kegg-bin/show_pathway?hsa04218/hsa:3709%09red/hsa:5925%09red/hsa:10114%09red/hsa:5290%09red/hsa:4775%09red/hsa:7157%09red/hsa:292%09red/hsa:4605%09red/hsa:2309%09red
@@Cellular Senescence	Reactome	R-HSA-2559583	4	194	0.213463	0.31169	APC2|CDKN2C|TP53|RB1	http://www.reactome.org/cgi-bin/eventbrowser_st_id?ST_ID=R-HSA-2559583
Collagen biosynthesis and modifying enzymes	Reactome	R-HSA-1650814	6	67	0.000245204	0.00773473	COLGALT1|COL22A1|COL9A1|COL27A1|COL1A1|COL6A6	http://www.reactome.org/cgi-bin/eventbrowser_st_id?ST_ID=R-HSA-1650814
RNA transport	KEGG PATHWAY	hsa03013	9	165	0.000266389	0.00831465	NUP88|CYFIP1|NXF1|CYFIP2|EIF4G3|EIF3A|EIF3G|SRRM1|NUP205	http://www.genome.jp/kegg-bin/show_pathway?hsa03013/hsa:8666%09red/hsa:8661%09red/hsa:23191%09red/hsa:23165%09red/hsa:10250%09red/hsa:10482%09red/hsa:4927%09red/hsa:8672%09red/hsa:26999%09red
Proteoglycans in cancer	KEGG PATHWAY	hsa05205	10	203	0.000269612	0.00831465	TP53|ANK1|VAV1|PIK3CA|VAV3|ROCK2|TIAM1|ITPR2|PTPN6|KDR	http://www.genome.jp/kegg-bin/show_pathway?hsa05205/hsa:3709%09red/hsa:5290%09red/hsa:7157%09red/hsa:5777%09red/hsa:9475%09red/hsa:3791%09red/hsa:7074%09red/hsa:7409%09red/hsa:10451%09red/hsa:286%09red
Fc epsilon receptor (FCERI) signaling	Reactome	R-HSA-2454202	8	130	0.000269915	0.00831465	NFATC3|PSMD8|VAV1|PIK3CA|VAV3|ITPR2|BCL10|MALT1	http://www.reactome.org/cgi-bin/eventbrowser_st_id?ST_ID=R-HSA-2454202
Endocrine resistance	KEGG PATHWAY	hsa01522	7	98	0.000278062	0.00849921	CDKN2C|ESR2|ADCY2|CYP2D6|PIK3CA|RB1|TP53	http://www.genome.jp/kegg-bin/show_pathway?hsa01522/hsa:5925%09red/hsa:1031%09red/hsa:5290%09red/hsa:7157%09red/hsa:1564%09red/hsa:108%09red/hsa:2100%09red
Vesicle-mediated transport	Reactome	R-HSA-5653656	20	669	0.000286539	0.00869096	LRP1|KIF1A|GJD3|DYNC1H1|ALS2|COG5|SGIP1|NAPG|ANK1|CSNK1D|SBF2|DENND4A|KIFAP3|COL1A1|TF|STX18|MYO5A|KLC3|KIF21A|CHMP5	http://www.reactome.org/cgi-bin/eventbrowser_st_id?ST_ID=R-HSA-5653656
Collagen chain trimerization	Reactome	R-HSA-8948216	5	44	0.000296113	0.00877876	COL27A1|COL9A1|COL22A1|COL6A6|COL1A1	http://www.reactome.org/cgi-bin/eventbrowser_st_id?ST_ID=R-HSA-8948216
Respiratory electron transport	Reactome	R-HSA-611105	7	100	0.00031213	0.0091165	MT-ND1|MT-CO2|MT-CO3|MT-ND4|MT-ND5|MT-ND6|MT-CYB	http://www.reactome.org/cgi-bin/eventbrowser_st_id?ST_ID=R-HSA-611105
Rap1 signaling pathway	KEGG PATHWAY	hsa04015	10	210	0.000348501	0.00979345	PDGFD|ADCY2|VAV1|PIK3CA|VAV3|TLN2|TIAM1|GRIN2A|CDH1|KDR	http://www.genome.jp/kegg-bin/show_pathway?hsa04015/hsa:80310%09red/hsa:5290%09red/hsa:999%09red/hsa:3791%09red/hsa:7074%09red/hsa:83660%09red/hsa:7409%09red/hsa:108%09red/hsa:10451%09red/hsa:2903%09red
Platelet activation, signaling and aggregation	Reactome	R-HSA-76002	11	260	0.000468641	0.0124855	SOD1|VAV1|PIK3CA|VAV3|TF|PIK3R5|TTN|COL1A1|ITPR2|PTPN1|PTPN6	http://www.reactome.org/cgi-bin/eventbrowser_st_id?ST_ID=R-HSA-76002
EPH-ephrin mediated repulsion of cells	Reactome	R-HSA-3928665	5	50	0.000509409	0.0132145	EPHA6|EPHA5|NCSTN|VAV3|TIAM1	http://www.reactome.org/cgi-bin/eventbrowser_st_id?ST_ID=R-HSA-3928665
Amyotrophic lateral sclerosis (ALS)	KEGG PATHWAY	hsa05014	5	51	0.000553911	0.0137182	NEFL|GRIN2A|ALS2|TP53|SOD1	http://www.genome.jp/kegg-bin/show_pathway?hsa05014/hsa:7157%09red/hsa:57679%09red/hsa:4747%09red/hsa:6647%09red/hsa:2903%09red
G alpha (12/13) signalling events	Reactome	R-HSA-416482	6	80	0.000594516	0.0140915	ADRA1B|VAV1|VAV3|ROCK2|TIAM1|ARHGEF38	http://www.reactome.org/cgi-bin/eventbrowser_st_id?ST_ID=R-HSA-416482
Transport of Mature Transcript to Cytoplasm	Reactome	R-HSA-72202	6	81	0.000632198	0.014409	NUP88|SLBP|NXF1|SRRM1|SLU7|NUP205	http://www.reactome.org/cgi-bin/eventbrowser_st_id?ST_ID=R-HSA-72202
Axon guidance mediated by netrin	PANTHER	P00009	4	30	0.000704916	0.0156172	UNC5B|PIK3CA|PIK3R5|NFATC3	http://www.pantherdb.org/pathway/pathwayDiagram.jsp?catAccession=P00009
FCERI mediated Ca+2 mobilization	Reactome	R-HSA-2871809	4	30	0.000704916	0.0156172	ITPR2|VAV1|VAV3|NFATC3	http://www.reactome.org/cgi-bin/eventbrowser_st_id?ST_ID=R-HSA-2871809
TCR signaling	Reactome	R-HSA-202403	7	117	0.000757805	0.0165918	PSMD8|PIK3CA|HLA-DRB1|HLA-DRB5|PTPRC|BCL10|MALT1	http://www.reactome.org/cgi-bin/eventbrowser_st_id?ST_ID=R-HSA-202403
Signaling by PDGF	Reactome	R-HSA-186797	5	55	0.000761634	0.0165918	PIK3CA|COL6A6|PDGFD|THBS3|COL9A1	http://www.reactome.org/cgi-bin/eventbrowser_st_id?ST_ID=R-HSA-186797
Antigen activates B Cell Receptor (BCR) leading to generation of second messengers	Reactome	R-HSA-983695	4	31	0.00078841	0.0170808	ITPR2|VAV1|PTPN6|BLK	http://www.reactome.org/cgi-bin/eventbrowser_st_id?ST_ID=R-HSA-983695
Insulin secretion	KEGG PATHWAY	hsa04911	6	86	0.000849185	0.017462	ADCY2|RYR2|SLC2A2|PCLO|ATP1A2|GPR119	http://www.genome.jp/kegg-bin/show_pathway?hsa04911/hsa:6514%09red/hsa:6262%09red/hsa:27445%09red/hsa:108%09red/hsa:139760%09red/hsa:477%09red
Transport of the SLBP Dependant Mature mRNA	Reactome	R-HSA-159230	4	32	0.000878648	0.0178583	NUP88|SLBP|NXF1|NUP205	http://www.reactome.org/cgi-bin/eventbrowser_st_id?ST_ID=R-HSA-159230
Yersinia infection	KEGG PATHWAY	hsa05135	7	121	0.000913691	0.018381	NFATC3|VAV1|PIK3CA|VAV3|ROCK2|MEFV|GIT2	http://www.genome.jp/kegg-bin/show_pathway?hsa05135/hsa:5290%09red/hsa:4775%09red/hsa:9815%09red/hsa:9475%09red/hsa:7409%09red/hsa:4210%09red/hsa:10451%09red
Endometrial cancer	KEGG PATHWAY	hsa05213	5	58	0.000951936	0.0188955	CDH1|PIK3CA|FOXO3|TP53|MLH1	http://www.genome.jp/kegg-bin/show_pathway?hsa05213/hsa:5290%09red/hsa:2309%09red/hsa:999%09red/hsa:4292%09red/hsa:7157%09red
Membrane Trafficking	Reactome	R-HSA-199991	18	631	0.000953643	0.0188955	KIF1A|GJD3|ALS2|COG5|SGIP1|NAPG|ANK1|CSNK1D|SBF2|DENND4A|KIFAP3|DYNC1H1|TF|STX18|MYO5A|KLC3|KIF21A|CHMP5	http://www.reactome.org/cgi-bin/eventbrowser_st_id?ST_ID=R-HSA-199991
Developmental Biology	Reactome	R-HSA-1266738	26	1082	0.000977891	0.0192791	PSMD8|EPHA6|EPHA5|NCSTN|FOXO3|ST14|RARA|CHD2|TIAM1|PIK3CA|PPARGC1A|RPL13A|SLIT2|KMT2C|UNC5B|COL9A1|PLXNC1|PLXNA2|VAV3|SLC2A2|ROCK2|ANK1|PTPRC|ALCAM|COL6A6|KRT18	http://www.reactome.org/cgi-bin/eventbrowser_st_id?ST_ID=R-HSA-1266738
Platelet activation	KEGG PATHWAY	hsa04611	7	124	0.00104636	0.0203242	ADCY2|PIK3CA|TLN2|ROCK2|PIK3R5|COL1A1|ITPR2	http://www.genome.jp/kegg-bin/show_pathway?hsa04611/hsa:3709%09red/hsa:23533%09red/hsa:9475%09red/hsa:5290%09red/hsa:1277%09red/hsa:83660%09red/hsa:108%09red
Interferon gamma signaling	Reactome	R-HSA-877300	6	90	0.00106078	0.0205033	HLA-DRB1|HLA-DRB5|OAS2|PTPN1|AFP|PTPN6	http://www.reactome.org/cgi-bin/eventbrowser_st_id?ST_ID=R-HSA-877300
Cell-Cell communication	Reactome	R-HSA-1500931	7	125	0.0010938	0.0207349	CLDN12|SDK1|PIK3CA|CDH9|PLEC|CDH1|PTPN6	http://www.reactome.org/cgi-bin/eventbrowser_st_id?ST_ID=R-HSA-1500931
EPH-Ephrin signaling	Reactome	R-HSA-2682334	6	91	0.0011195	0.0211204	EPHA6|EPHA5|ROCK2|NCSTN|TIAM1|VAV3	http://www.reactome.org/cgi-bin/eventbrowser_st_id?ST_ID=R-HSA-2682334
Influenza A	KEGG PATHWAY	hsa05164	8	167	0.00128864	0.0236331	NXF1|PIK3CA|HLA-DRB1|SLC25A5|HLA-DRB5|PRSS3|OAS2|NLRX1	http://www.genome.jp/kegg-bin/show_pathway?hsa05164/hsa:5290%09red/hsa:5646%09red/hsa:292%09red/hsa:4939%09red/hsa:10482%09red/hsa:3123%09red/hsa:79671%09red/hsa:3127%09red
SLC transporter disorders	Reactome	R-HSA-5619102	6	96	0.0014513	0.0256613	NUP88|SLC22A18|SLC6A5|SLC3A1|SLC2A2|NUP205	http://www.reactome.org/cgi-bin/eventbrowser_st_id?ST_ID=R-HSA-5619102
Downstream TCR signaling	Reactome	R-HSA-202424	6	96	0.0014513	0.0256613	PSMD8|PIK3CA|HLA-DRB1|HLA-DRB5|BCL10|MALT1	http://www.reactome.org/cgi-bin/eventbrowser_st_id?ST_ID=R-HSA-202424
Costimulation by the CD28 family	Reactome	R-HSA-388841	5	65	0.00153111	0.02674	VAV1|PIK3CA|HLA-DRB1|PTPN6|HLA-DRB5	http://www.reactome.org/cgi-bin/eventbrowser_st_id?ST_ID=R-HSA-388841
Golgi-to-ER retrograde transport	Reactome	R-HSA-8856688	7	133	0.00153691	0.02674	KIF1A|NAPG|KIFAP3|DYNC1H1|STX18|KLC3|KIF21A	http://www.reactome.org/cgi-bin/eventbrowser_st_id?ST_ID=R-HSA-8856688
Disorders of transmembrane transporters	Reactome	R-HSA-5619115	8	172	0.00154059	0.02674	NUP88|PSMD8|SLC22A18|SLC3A1|SLC2A2|SLC6A5|ABCD4|NUP205	http://www.reactome.org/cgi-bin/eventbrowser_st_id?ST_ID=R-HSA-5619115
Signaling by Rho GTPases	Reactome	R-HSA-194315	14	449	0.00154622	0.02674	CYFIP1|ARAP1|TIAM1|ABI2|ROCK2|VAV3|CYFIP2|ARHGEF38|VAV1|ARHGAP26|KNL1|DYNC1H1|CDH1|KLC3	http://www.reactome.org/cgi-bin/eventbrowser_st_id?ST_ID=R-HSA-194315
Regulation of actin cytoskeleton	KEGG PATHWAY	hsa04810	9	214	0.00156383	0.0268094	PDGFD|CYFIP2|ABI2|TIAM1|VAV3|ROCK2|VAV1|PIK3CA|CYFIP1	http://www.genome.jp/kegg-bin/show_pathway?hsa04810/hsa:80310%09red/hsa:23191%09red/hsa:5290%09red/hsa:10451%09red/hsa:7074%09red/hsa:9475%09red/hsa:7409%09red/hsa:26999%09red/hsa:10152%09red
Cell surface interactions at the vascular wall	Reactome	R-HSA-202733	7	135	0.00166692	0.0278503	CXADR|PIK3CA|COL1A1|TNFRSF10D|CEACAM8|THBD|PTPN6	http://www.reactome.org/cgi-bin/eventbrowser_st_id?ST_ID=R-HSA-202733
COPI-dependent Golgi-to-ER retrograde traffic	Reactome	R-HSA-6811434	6	99	0.00168346	0.0278902	KIF1A|NAPG|KIFAP3|STX18|KLC3|KIF21A	http://www.reactome.org/cgi-bin/eventbrowser_st_id?ST_ID=R-HSA-6811434
Transport of Mature mRNAs Derived from Intronless Transcripts	Reactome	R-HSA-159234	4	39	0.00172359	0.0281996	NUP88|SLBP|NXF1|NUP205	http://www.reactome.org/cgi-bin/eventbrowser_st_id?ST_ID=R-HSA-159234
G alpha (i) signalling events	Reactome	R-HSA-418594	13	405	0.00175712	0.0286295	PDE6B|LRP1|RGS12|TAS2R19|ADCY2|TAS2R20|CCL4L2|RGS9|RGSL1|SDR9C7|CXCR6|ITPR2|HTR1A	http://www.reactome.org/cgi-bin/eventbrowser_st_id?ST_ID=R-HSA-418594
Apelin signaling pathway	KEGG PATHWAY	hsa04371	7	137	0.00180532	0.0291302	HDAC5|ADCY2|RYR2|PPARGC1A|CDH1|PIK3R5|ITPR2	http://www.genome.jp/kegg-bin/show_pathway?hsa04371/hsa:3709%09red/hsa:23533%09red/hsa:10014%09red/hsa:999%09red/hsa:6262%09red/hsa:10891%09red/hsa:108%09red
Assembly and cell surface presentation of NMDA receptors	Reactome	R-HSA-9609736	4	40	0.00187823	0.0297425	NEFL|GRIN2A|APBA1|GRIN3B	http://www.reactome.org/cgi-bin/eventbrowser_st_id?ST_ID=R-HSA-9609736
Formation of ATP by chemiosmotic coupling	Reactome	R-HSA-163210	3	18	0.00192567	0.0301307	MT-ATP6|MT-ATP8|ATP5F1C	http://www.reactome.org/cgi-bin/eventbrowser_st_id?ST_ID=R-HSA-163210
Death Receptor Signalling	Reactome	R-HSA-73887	7	140	0.00202945	0.0315044	VAV1|VAV3|ARHGEF38|NCSTN|TIAM1|TNFRSF10D|USP21	http://www.reactome.org/cgi-bin/eventbrowser_st_id?ST_ID=R-HSA-73887
PKMTs methylate histone lysines	Reactome	R-HSA-3214841	5	70	0.00207983	0.0319096	NSD1|KMT2C|NSD2|DOT1L|AEBP2	http://www.reactome.org/cgi-bin/eventbrowser_st_id?ST_ID=R-HSA-3214841
C-type lectin receptor signaling pathway	KEGG PATHWAY	hsa04625	6	104	0.00213171	0.0325789	NFATC3|CLEC6A|PIK3CA|ITPR2|BCL10|MALT1	http://www.genome.jp/kegg-bin/show_pathway?hsa04625/hsa:3709%09red/hsa:93978%09red/hsa:5290%09red/hsa:4775%09red/hsa:10892%09red/hsa:8915%09red
Other semaphorin interactions	Reactome	R-HSA-416700	3	19	0.00221006	0.0331342	PLXNC1|PLXNA2|PTPRC	http://www.reactome.org/cgi-bin/eventbrowser_st_id?ST_ID=R-HSA-416700
Melanoma	KEGG PATHWAY	hsa05218	5	72	0.0023351	0.0343557	CDH1|TP53|PDGFD|RB1|PIK3CA	http://www.genome.jp/kegg-bin/show_pathway?hsa05218/hsa:5290%09red/hsa:999%09red/hsa:80310%09red/hsa:5925%09red/hsa:7157%09red
Transport of Mature mRNA derived from an Intron-Containing Transcript	Reactome	R-HSA-159236	5	72	0.0023351	0.0343557	NUP88|SRRM1|SLU7|NUP205|NXF1	http://www.reactome.org/cgi-bin/eventbrowser_st_id?ST_ID=R-HSA-159236
Retrograde endocannabinoid signaling	KEGG PATHWAY	hsa04723	7	148	0.00273296	0.0386239	MT-ND1|MT-ND4|MT-ND5|MT-ND6|MT-ND4L|ITPR2|ADCY2	http://www.genome.jp/kegg-bin/show_pathway?hsa04723/hsa:3709%09red/hsa:4538%09red/hsa:4540%09red/hsa:4541%09red/hsa:4539%09red/hsa:108%09red/hsa:4535%09red
Phosphorylation of CD3 and TCR zeta chains	Reactome	R-HSA-202427	3	21	0.0028537	0.0386287	HLA-DRB1|PTPRC|HLA-DRB5	http://www.reactome.org/cgi-bin/eventbrowser_st_id?ST_ID=R-HSA-202427
Cobalamin (Cbl, vitamin B12) transport and metabolism	Reactome	R-HSA-196741	3	21	0.0028537	0.0386287	CBLB|PRSS3|ABCD4	http://www.reactome.org/cgi-bin/eventbrowser_st_id?ST_ID=R-HSA-196741
ATP synthesis	PANTHER	P02721	2	5	0.00288025	0.0386287	MT-ATP6|ATP5F1C	http://www.pantherdb.org/pathway/pathwayDiagram.jsp?catAccession=P02721
Cell death signalling via NRAGE, NRIF and NADE	Reactome	R-HSA-204998	5	76	0.00291286	0.0389336	VAV1|TIAM1|VAV3|ARHGEF38|NCSTN	http://www.reactome.org/cgi-bin/eventbrowser_st_id?ST_ID=R-HSA-204998
p53 pathway feedback loops 2	PANTHER	P04398	4	46	0.00301218	0.03999	PIK3CA|PIK3R5|TP53|RB1	http://www.pantherdb.org/pathway/pathwayDiagram.jsp?catAccession=P04398
@@P53 pathway feedback loops 1	PANTHER	P04392	1	7	0.0917697	0.237277	TP53	http://www.pantherdb.org/pathway/pathwayDiagram.jsp?catAccession=P04392
Other types of O-glycan biosynthesis	KEGG PATHWAY	hsa00514	3	22	0.00321429	0.0413197	COLGALT1|ST6GAL2|GXYLT1	http://www.genome.jp/kegg-bin/show_pathway?hsa00514/hsa:79709%09red/hsa:84620%09red/hsa:283464%09red
PD-1 signaling	Reactome	R-HSA-389948	3	22	0.00321429	0.0413197	HLA-DRB1|PTPN6|HLA-DRB5	http://www.reactome.org/cgi-bin/eventbrowser_st_id?ST_ID=R-HSA-389948
T cell activation	PANTHER	P00053	5	78	0.00323748	0.0413197	VAV1|PIK3CA|VAV3|NFATC3|PTPRC	http://www.pantherdb.org/pathway/pathwayDiagram.jsp?catAccession=P00053
Sphingolipid metabolism	KEGG PATHWAY	hsa00600	4	47	0.00323809	0.0413197	ACER2|NEU4|CERS2|CERK	http://www.genome.jp/kegg-bin/show_pathway?hsa00600/hsa:340485%09red/hsa:129807%09red/hsa:29956%09red/hsa:64781%09red
@@Sphingolipid metabolism	Reactome	R-HSA-428157	4	86	0.0230594	0.132679	ACER2|CERS2|CERK|ESYT3	http://www.reactome.org/cgi-bin/eventbrowser_st_id?ST_ID=R-HSA-428157
Oxytocin signaling pathway	KEGG PATHWAY	hsa04921	7	153	0.00325917	0.0414546	NPR2|NFATC3|ADCY2|RYR2|ROCK2|PIK3R5|ITPR2	http://www.genome.jp/kegg-bin/show_pathway?hsa04921/hsa:3709%09red/hsa:23533%09red/hsa:4775%09red/hsa:9475%09red/hsa:6262%09red/hsa:4882%09red/hsa:108%09red
Intracellular signaling by second messengers	Reactome	R-HSA-9006925	10	288	0.00338362	0.0428991	TP53|PSMD8|ADCY2|ESR2|VAV1|PIK3CA|FOXO3|ATN1|ITPR2|HDAC5	http://www.reactome.org/cgi-bin/eventbrowser_st_id?ST_ID=R-HSA-9006925
Meiosis	Reactome	R-HSA-1500620	6	116	0.00357096	0.0448417	BRCA2|MND1|MLH1|SUN2|SYNE1|SYCP1	http://www.reactome.org/cgi-bin/eventbrowser_st_id?ST_ID=R-HSA-1500620
Inflammation mediated by chemokine and cytokine signaling pathway	PANTHER	P00031	8	201	0.00386611	0.0464758	MYH1|ADCY2|VAV1|PIK3CA|CCL4L2|NFATC3|CXCR6|ITPR2	http://www.pantherdb.org/pathway/pathwayDiagram.jsp?catAccession=P00031
Intra-Golgi and retrograde Golgi-to-ER traffic	Reactome	R-HSA-6811442	8	202	0.00397836	0.0471798	KIF1A|COG5|NAPG|KIFAP3|DYNC1H1|STX18|KLC3|KIF21A	http://www.reactome.org/cgi-bin/eventbrowser_st_id?ST_ID=R-HSA-6811442
Signaling by Erythropoietin	Reactome	R-HSA-9006335	3	24	0.00401616	0.0474123	VAV1|PIK3CA|PIK3R5	http://www.reactome.org/cgi-bin/eventbrowser_st_id?ST_ID=R-HSA-9006335
Metabolism of water-soluble vitamins and cofactors	Reactome	R-HSA-196849	6	120	0.00418192	0.0489297	CBLB|ALDH1L2|PTGIS|ABCD4|PRSS3|SLC19A3	http://www.reactome.org/cgi-bin/eventbrowser_st_id?ST_ID=R-HSA-196849
Integrin cell surface interactions	Reactome	R-HSA-216083	5	84	0.00436714	0.0507954	CDH1|COL9A1|COL6A6|KDR|COL1A1	http://www.reactome.org/cgi-bin/eventbrowser_st_id?ST_ID=R-HSA-216083
Cardiac muscle contraction	KEGG PATHWAY	hsa04260	5	86	0.00479917	0.0534541	MT-CYB|RYR2|MT-CO2|MT-CO3|ATP1A2	http://www.genome.jp/kegg-bin/show_pathway?hsa04260/hsa:4519%09red/hsa:6262%09red/hsa:4513%09red/hsa:4514%09red/hsa:477%09red
Synthesis of PIPs at the plasma membrane	Reactome	R-HSA-1660499	4	53	0.00483931	0.0534541	PTPN13|PIK3CA|PIK3R5|SBF2	http://www.reactome.org/cgi-bin/eventbrowser_st_id?ST_ID=R-HSA-1660499
PDGF signaling pathway	PANTHER	P00047	6	124	0.00486686	0.0534541	VAV1|PIK3CA|VAV3|PIK3R5|ARHGAP26|ITPR2	http://www.pantherdb.org/pathway/pathwayDiagram.jsp?catAccession=P00047
Complex I biogenesis	Reactome	R-HSA-6799198	4	55	0.00547275	0.0589612	MT-ND1|MT-ND4|MT-ND5|MT-ND6	http://www.reactome.org/cgi-bin/eventbrowser_st_id?ST_ID=R-HSA-6799198
Longevity regulating pathway	KEGG PATHWAY	hsa04211	5	89	0.00550285	0.0589612	FOXO3|PIK3CA|TP53|PPARGC1A|ADCY2	http://www.genome.jp/kegg-bin/show_pathway?hsa04211/hsa:5290%09red/hsa:108%09red/hsa:10891%09red/hsa:2309%09red/hsa:7157%09red
G alpha (q) signalling events	Reactome	R-HSA-416476	8	214	0.00553074	0.0590287	ADRA1B|PIK3CA|NPFFR2|RGSL1|PROKR2|ITPR2|QRFP|NPS	http://www.reactome.org/cgi-bin/eventbrowser_st_id?ST_ID=R-HSA-416476
Immunoregulatory interactions between a Lymphoid and a non-Lymphoid cell	Reactome	R-HSA-198933	6	128	0.00563082	0.0598445	CXADR|LILRB1|COL1A1|CDH1|LILRA4|LILRA2	http://www.reactome.org/cgi-bin/eventbrowser_st_id?ST_ID=R-HSA-198933
Salivary secretion	KEGG PATHWAY	hsa04970	5	90	0.00575276	0.0606234	ITPR2|MUC5B|ADRA1B|ATP1A2|ADCY2	http://www.genome.jp/kegg-bin/show_pathway?hsa04970/hsa:108%09red/hsa:3709%09red/hsa:727897%09red/hsa:147%09red/hsa:477%09red
Cell junction organization	Reactome	R-HSA-446728	5	90	0.00575276	0.0606234	CDH1|CDH9|PLEC|CLDN12|SDK1	http://www.reactome.org/cgi-bin/eventbrowser_st_id?ST_ID=R-HSA-446728
EPHA-mediated growth cone collapse	Reactome	R-HSA-3928663	3	28	0.00595797	0.0606234	EPHA6|EPHA5|ROCK2	http://www.reactome.org/cgi-bin/eventbrowser_st_id?ST_ID=R-HSA-3928663
Orexin and neuropeptides FF and QRFP bind to their respective receptors	Reactome	R-HSA-389397	2	8	0.00602698	0.0606234	QRFP|NPFFR2	http://www.reactome.org/cgi-bin/eventbrowser_st_id?ST_ID=R-HSA-389397
SUMOylation	Reactome	R-HSA-2990846	7	176	0.00673236	0.0657072	NUP88|RARA|DNMT3A|TP53|PPARGC1A|SENP1|NUP205	http://www.reactome.org/cgi-bin/eventbrowser_st_id?ST_ID=R-HSA-2990846
Kinesins	Reactome	R-HSA-983189	4	59	0.00690072	0.0668539	KLC3|KIF21A|KIF1A|KIFAP3	http://www.reactome.org/cgi-bin/eventbrowser_st_id?ST_ID=R-HSA-983189
NRAGE signals death through JNK	Reactome	R-HSA-193648	4	59	0.00690072	0.0668539	VAV1|TIAM1|VAV3|ARHGEF38	http://www.reactome.org/cgi-bin/eventbrowser_st_id?ST_ID=R-HSA-193648
G alpha (s) signalling events	Reactome	R-HSA-418555	14	536	0.0070427	0.0676376	ADCY2|OR10AG1|OR4D1|OR5M1|PDE3A|NPS|OR2M5|OR56A3|OR9G1|OR1D2|OR8U1|OR5M10|OR5D14|OR6B2	http://www.reactome.org/cgi-bin/eventbrowser_st_id?ST_ID=R-HSA-418555
Viral myocarditis	KEGG PATHWAY	hsa05416	4	60	0.00729259	0.0676376	EIF4G3|CXADR|HLA-DRB1|HLA-DRB5	http://www.genome.jp/kegg-bin/show_pathway?hsa05416/hsa:3123%09red/hsa:1525%09red/hsa:8672%09red/hsa:3127%09red
Human cytomegalovirus infection	KEGG PATHWAY	hsa05163	8	225	0.00732469	0.0676376	NFATC3|TP53|ADCY2|PIK3CA|CCL4L2|ROCK2|RB1|ITPR2	http://www.genome.jp/kegg-bin/show_pathway?hsa05163/hsa:3709%09red/hsa:5925%09red/hsa:5290%09red/hsa:4775%09red/hsa:9560%09red/hsa:7157%09red/hsa:9475%09red/hsa:108%09red
Transport of the SLBP independent Mature mRNA	Reactome	R-HSA-159227	3	31	0.007725	0.0699081	NUP88|NXF1|NUP205	http://www.reactome.org/cgi-bin/eventbrowser_st_id?ST_ID=R-HSA-159227
Cristae formation	Reactome	R-HSA-8949613	3	31	0.007725	0.0699081	MT-ATP6|MT-ATP8|ATP5F1C	http://www.reactome.org/cgi-bin/eventbrowser_st_id?ST_ID=R-HSA-8949613
p75 NTR receptor-mediated signalling	Reactome	R-HSA-193704	5	97	0.00773013	0.0699081	VAV1|TIAM1|VAV3|ARHGEF38|NCSTN	http://www.reactome.org/cgi-bin/eventbrowser_st_id?ST_ID=R-HSA-193704
Estrogen signaling pathway	KEGG PATHWAY	hsa04915	6	138	0.00791959	0.0712944	RARA|ESR2|ADCY2|PIK3CA|ITPR2|KRT18	http://www.genome.jp/kegg-bin/show_pathway?hsa04915/hsa:3709%09red/hsa:2100%09red/hsa:5914%09red/hsa:5290%09red/hsa:3875%09red/hsa:108%09red
Rho GTPase cycle	Reactome	R-HSA-194840	6	138	0.00791959	0.0712944	ARAP1|VAV1|VAV3|ARHGEF38|TIAM1|ARHGAP26	http://www.reactome.org/cgi-bin/eventbrowser_st_id?ST_ID=R-HSA-194840
Pancreatic secretion	KEGG PATHWAY	hsa04972	5	98	0.00804668	0.0719457	ITPR2|PRSS3|RYR2|ATP1A2|ADCY2	http://www.genome.jp/kegg-bin/show_pathway?hsa04972/hsa:108%09red/hsa:3709%09red/hsa:6262%09red/hsa:477%09red/hsa:5646%09red
Longevity regulating pathway - multiple species	KEGG PATHWAY	hsa04213	4	62	0.00811972	0.072271	FOXO3|PIK3CA|ADCY2|SOD1	http://www.genome.jp/kegg-bin/show_pathway?hsa04213/hsa:5290%09red/hsa:108%09red/hsa:6647%09red/hsa:2309%09red
CLEC7A (Dectin-1) signaling	Reactome	R-HSA-5607764	5	99	0.00837211	0.0736286	ITPR2|NFATC3|PSMD8|MALT1|BCL10	http://www.reactome.org/cgi-bin/eventbrowser_st_id?ST_ID=R-HSA-5607764
Herpes simplex virus 1 infection	KEGG PATHWAY	hsa05168	13	492	0.00843871	0.0736286	HLA-DRB1|TP53|NXF1|PIK3CA|ZNF615|ZNF649|ZNF208|HLA-DRB5|OAS2|ZNF432|ZNF2|ZNF705E|ZSCAN32	http://www.genome.jp/kegg-bin/show_pathway?hsa05168/hsa:284370%09red/hsa:7549%09red/hsa:100131539%09red/hsa:5290%09red/hsa:54925%09red/hsa:7157%09red/hsa:4939%09red/hsa:65251%09red/hsa:10482%09red/hsa:3123%09red/hsa:7757%09red/hsa:9668%09red/hsa:3127%09red
Degradation of the extracellular matrix	Reactome	R-HSA-1474228	6	140	0.0084473	0.0736286	COL1A1|COL9A1|ADAMTS16|CDH1|NCSTN|COL6A6	http://www.reactome.org/cgi-bin/eventbrowser_st_id?ST_ID=R-HSA-1474228
Cell-cell junction organization	Reactome	R-HSA-421270	4	63	0.00855539	0.0736286	CDH1|CDH9|CLDN12|SDK1	http://www.reactome.org/cgi-bin/eventbrowser_st_id?ST_ID=R-HSA-421270
Reproduction	Reactome	R-HSA-1474165	6	141	0.0087204	0.0736286	BRCA2|MND1|MLH1|SUN2|SYNE1|SYCP1	http://www.reactome.org/cgi-bin/eventbrowser_st_id?ST_ID=R-HSA-1474165
Transcriptional misregulation in cancer	KEGG PATHWAY	hsa05202	7	186	0.0088913	0.0745533	RARA|CDKN2C|CCNT2|TP53|NSD2|SUPT3H|DOT1L	http://www.genome.jp/kegg-bin/show_pathway?hsa05202/hsa:8464%09red/hsa:1031%09red/hsa:5914%09red/hsa:905%09red/hsa:7157%09red/hsa:7468%09red/hsa:84444%09red
Metabolism of vitamins and cofactors	Reactome	R-HSA-196854	7	186	0.0088913	0.0745533	CBLB|LRP1|ALDH1L2|PTGIS|ABCD4|PRSS3|SLC19A3	http://www.reactome.org/cgi-bin/eventbrowser_st_id?ST_ID=R-HSA-196854
Semaphorin interactions	Reactome	R-HSA-373755	4	64	0.00900606	0.0745533	PLXNC1|PLXNA2|PTPRC|ROCK2	http://www.reactome.org/cgi-bin/eventbrowser_st_id?ST_ID=R-HSA-373755
Interactions of Vpr with host cellular proteins	Reactome	R-HSA-176033	3	33	0.00905682	0.0745533	NUP88|NUP205|SLC25A5	http://www.reactome.org/cgi-bin/eventbrowser_st_id?ST_ID=R-HSA-176033
Oncogene Induced Senescence	Reactome	R-HSA-2559585	3	33	0.00905682	0.0745533	CDKN2C|TP53|RB1	http://www.reactome.org/cgi-bin/eventbrowser_st_id?ST_ID=R-HSA-2559585
Non-small cell lung cancer	KEGG PATHWAY	hsa05223	4	66	0.00995319	0.0802565	FOXO3|PIK3CA|TP53|RB1	http://www.genome.jp/kegg-bin/show_pathway?hsa05223/hsa:5290%09red/hsa:5925%09red/hsa:2309%09red/hsa:7157%09red
Olfactory Signaling Pathway	Reactome	R-HSA-381753	11	393	0.0100339	0.0804537	OR10AG1|OR4D1|OR5M1|OR2M5|OR56A3|OR9G1|OR1D2|OR8U1|OR5M10|OR5D14|OR6B2	http://www.reactome.org/cgi-bin/eventbrowser_st_id?ST_ID=R-HSA-381753
Olfactory transduction	KEGG PATHWAY	hsa04740	12	448	0.0100997	0.0804537	OR10AG1|OR4D1|OR5M1|OR2M5|CNGA3|OR56A3|OR9G1|OR1D2|OR8U1|OR5M10|OR5D14|OR6B2	http://www.genome.jp/kegg-bin/show_pathway?hsa04740/hsa:390174%09red/hsa:282770%09red/hsa:219417%09red/hsa:1261%09red/hsa:389090%09red/hsa:4991%09red/hsa:26689%09red/hsa:390168%09red/hsa:219436%09red/hsa:390167%09red/hsa:127059%09red/hsa:390083%09red
Signaling by Interleukins	Reactome	R-HSA-449147	15	619	0.0101608	0.0804537	IL20RA|SYNGAP1|TP53|PSMD8|SOD1|VAV1|NEFL|PTPRZ1|RAG2|PTPN13|FOXO3|RAG1|PIK3CA|WDR83|PTPN6	http://www.reactome.org/cgi-bin/eventbrowser_st_id?ST_ID=R-HSA-449147
Interferon alpha/beta signaling	Reactome	R-HSA-909733	4	67	0.01045	0.0817549	PTPN1|OAS2|SAMHD1|PTPN6	http://www.reactome.org/cgi-bin/eventbrowser_st_id?ST_ID=R-HSA-909733
Breast cancer	KEGG PATHWAY	hsa05224	6	147	0.0104932	0.0817736	BRCA2|TP53|PIK3CA|RB1|FRAT1|ESR2	http://www.genome.jp/kegg-bin/show_pathway?hsa05224/hsa:5925%09red/hsa:2100%09red/hsa:5290%09red/hsa:7157%09red/hsa:675%09red/hsa:10023%09red
Insulin/IGF pathway-protein kinase B signaling cascade	PANTHER	P00033	3	35	0.0105146	0.0817736	FOXO3|PIK3CA|PIK3R5	http://www.pantherdb.org/pathway/pathwayDiagram.jsp?catAccession=P00033
RHO GTPases Activate WASPs and WAVEs	Reactome	R-HSA-5663213	3	35	0.0105146	0.0817736	ABI2|CYFIP1|CYFIP2	http://www.reactome.org/cgi-bin/eventbrowser_st_id?ST_ID=R-HSA-5663213
Calcium signaling pathway	KEGG PATHWAY	hsa04020	7	193	0.0106785	0.0828845	ADRA1B|ADCY2|RYR2|CACNA1E|SLC25A5|GRIN2A|ITPR2	http://www.genome.jp/kegg-bin/show_pathway?hsa04020/hsa:3709%09red/hsa:777%09red/hsa:147%09red/hsa:292%09red/hsa:6262%09red/hsa:108%09red/hsa:2903%09red
Gastric cancer	KEGG PATHWAY	hsa05226	6	149	0.0111371	0.0859208	TP53|PIK3CA|RB1|FRAT1|MLH1|CDH1	http://www.genome.jp/kegg-bin/show_pathway?hsa05226/hsa:5925%09red/hsa:5290%09red/hsa:999%09red/hsa:7157%09red/hsa:4292%09red/hsa:10023%09red
Heterotrimeric G-protein signaling pathway-rod outer segment phototransduction	PANTHER	P00028	3	36	0.0112915	0.0859208	PDE6B|CNGA3|RGS9	http://www.pantherdb.org/pathway/pathwayDiagram.jsp?catAccession=P00028
Integration of energy metabolism	Reactome	R-HSA-163685	5	107	0.0113094	0.0859208	ITPR2|ADCY2|CACNA1E|KCNC2|SLC2A2	http://www.reactome.org/cgi-bin/eventbrowser_st_id?ST_ID=R-HSA-163685
Neuronal System	Reactome	R-HSA-112316	11	402	0.0116766	0.0868708	APBA1|ADCY2|KCNC2|HCN1|NEFL|GRIN3B|CACNA1E|DLGAP3|GRIN2A|HTR3B|KCNA3	http://www.reactome.org/cgi-bin/eventbrowser_st_id?ST_ID=R-HSA-112316
Erythropoietin activates Phosphoinositide-3-kinase (PI3K)	Reactome	R-HSA-9027276	2	12	0.011809	0.0868708	PIK3CA|PIK3R5	http://www.reactome.org/cgi-bin/eventbrowser_st_id?ST_ID=R-HSA-9027276
TP53 Regulates Transcription of Death Receptors and Ligands	Reactome	R-HSA-6803211	2	12	0.011809	0.0868708	TP53|TNFRSF10D	http://www.reactome.org/cgi-bin/eventbrowser_st_id?ST_ID=R-HSA-6803211
Regulation of IFNG signaling	Reactome	R-HSA-877312	2	12	0.011809	0.0868708	PTPN1|PTPN6	http://www.reactome.org/cgi-bin/eventbrowser_st_id?ST_ID=R-HSA-877312
Prolactin signaling pathway	KEGG PATHWAY	hsa04917	4	70	0.0120358	0.0880976	FOXO3|PIK3CA|ESR2|SLC2A2	http://www.genome.jp/kegg-bin/show_pathway?hsa04917/hsa:5290%09red/hsa:2309%09red/hsa:2100%09red/hsa:6514%09red
Primary immunodeficiency	KEGG PATHWAY	hsa05340	3	37	0.0121005	0.0880976	RAG2|RAG1|PTPRC	http://www.genome.jp/kegg-bin/show_pathway?hsa05340/hsa:5896%09red/hsa:5897%09red/hsa:5788%09red
Phagosome	KEGG PATHWAY	hsa04145	6	152	0.0121545	0.0880976	MRC1|HLA-DRB1|THBS3|HLA-DRB5|DYNC1H1|STX18	http://www.genome.jp/kegg-bin/show_pathway?hsa04145/hsa:4360%09red/hsa:1778%09red/hsa:53407%09red/hsa:3123%09red/hsa:7059%09red/hsa:3127%09red
PIP3 activates AKT signaling	Reactome	R-HSA-1257604	8	247	0.0121851	0.0881579	HDAC5|TP53|VAV1|PIK3CA|FOXO3|ATN1|ESR2|PSMD8	http://www.reactome.org/cgi-bin/eventbrowser_st_id?ST_ID=R-HSA-1257604
Transport of Mature mRNA Derived from an Intronless Transcript	Reactome	R-HSA-159231	3	38	0.0129421	0.0931214	NUP88|NXF1|NUP205	http://www.reactome.org/cgi-bin/eventbrowser_st_id?ST_ID=R-HSA-159231
PI3K-Akt signaling pathway	KEGG PATHWAY	hsa04151	10	354	0.0129711	0.0931604	TP53|PIK3CA|THBS3|COL9A1|FOXO3|PIK3R5|COL1A1|PDGFD|KDR|COL6A6	http://www.genome.jp/kegg-bin/show_pathway?hsa04151/hsa:1297%09red/hsa:80310%09red/hsa:5290%09red/hsa:7157%09red/hsa:131873%09red/hsa:1277%09red/hsa:3791%09red/hsa:23533%09red/hsa:7059%09red/hsa:2309%09red
Epstein-Barr virus infection	KEGG PATHWAY	hsa05169	7	201	0.0130253	0.0933796	TP53|PSMD8|PIK3CA|HLA-DRB1|RB1|HLA-DRB5|OAS2	http://www.genome.jp/kegg-bin/show_pathway?hsa05169/hsa:5925%09red/hsa:5290%09red/hsa:7157%09red/hsa:4939%09red/hsa:5714%09red/hsa:3123%09red/hsa:3127%09red
CLEC7A (Dectin-1) induces NFAT activation	Reactome	R-HSA-5607763	2	13	0.0135188	0.0938464	ITPR2|NFATC3	http://www.reactome.org/cgi-bin/eventbrowser_st_id?ST_ID=R-HSA-5607763
Cytosolic iron-sulfur cluster assembly	Reactome	R-HSA-2564830	2	13	0.0135188	0.0938464	CIAO1|POLD1	http://www.reactome.org/cgi-bin/eventbrowser_st_id?ST_ID=R-HSA-2564830
Cell Cycle, Mitotic	Reactome	R-HSA-69278	13	525	0.0137042	0.0947997	NUP88|CDKN2C|TUBGCP3|TP53|PSMD8|RB1|POLD1|CSNK1D|KNL1|DYNC1H1|APC2|MYBL2|NUP205	http://www.reactome.org/cgi-bin/eventbrowser_st_id?ST_ID=R-HSA-69278
Signaling by SCF-KIT	Reactome	R-HSA-1433557	3	40	0.0147232	0.0999199	VAV1|PIK3CA|PTPN6	http://www.reactome.org/cgi-bin/eventbrowser_st_id?ST_ID=R-HSA-1433557
Pancreatic cancer	KEGG PATHWAY	hsa05212	4	75	0.0150061	0.101413	PIK3CA|BRCA2|TP53|RB1	http://www.genome.jp/kegg-bin/show_pathway?hsa05212/hsa:5290%09red/hsa:5925%09red/hsa:7157%09red/hsa:675%09red
Mismatch repair (MMR) directed by MSH2:MSH6 (MutSalpha)	Reactome	R-HSA-5358565	2	14	0.015329	0.101413	POLD1|MLH1	http://www.reactome.org/cgi-bin/eventbrowser_st_id?ST_ID=R-HSA-5358565
Defects in cobalamin (B12) metabolism	Reactome	R-HSA-3296469	2	14	0.015329	0.101413	CBLB|ABCD4	http://www.reactome.org/cgi-bin/eventbrowser_st_id?ST_ID=R-HSA-3296469
Regulation of TP53 Activity through Association with Co-factors	Reactome	R-HSA-6804759	2	14	0.015329	0.101413	POU4F2|TP53	http://www.reactome.org/cgi-bin/eventbrowser_st_id?ST_ID=R-HSA-6804759
Degradation of cysteine and homocysteine	Reactome	R-HSA-1614558	2	14	0.015329	0.101413	MPST|CSAD	http://www.reactome.org/cgi-bin/eventbrowser_st_id?ST_ID=R-HSA-1614558
Mismatch repair (MMR) directed by MSH2:MSH3 (MutSbeta)	Reactome	R-HSA-5358606	2	14	0.015329	0.101413	POLD1|MLH1	http://www.reactome.org/cgi-bin/eventbrowser_st_id?ST_ID=R-HSA-5358606
ECM proteoglycans	Reactome	R-HSA-3000178	4	76	0.0156506	0.102251	COL9A1|DSPP|COL6A6|COL1A1	http://www.reactome.org/cgi-bin/eventbrowser_st_id?ST_ID=R-HSA-3000178
Bladder cancer	KEGG PATHWAY	hsa05219	3	41	0.015663	0.102251	CDH1|TP53|RB1	http://www.genome.jp/kegg-bin/show_pathway?hsa05219/hsa:999%09red/hsa:5925%09red/hsa:7157%09red
Signaling by MET	Reactome	R-HSA-6806834	4	77	0.0163123	0.105789	PIK3CA|COL27A1|PTPN1|COL1A1	http://www.reactome.org/cgi-bin/eventbrowser_st_id?ST_ID=R-HSA-6806834
Antiviral mechanism by IFN-stimulated genes	Reactome	R-HSA-1169410	4	77	0.0163123	0.105789	NUP88|EIF4G3|OAS2|NUP205	http://www.reactome.org/cgi-bin/eventbrowser_st_id?ST_ID=R-HSA-1169410
Transcriptional regulation by RUNX2	Reactome	R-HSA-8878166	5	118	0.0163936	0.106141	PPARGC1A|HIVEP3|PSMD8|RB1|COL1A1	http://www.reactome.org/cgi-bin/eventbrowser_st_id?ST_ID=R-HSA-8878166
Sphingolipid signaling pathway	KEGG PATHWAY	hsa04071	5	119	0.0169199	0.10857	ACER2|CERS2|TP53|ROCK2|PIK3CA	http://www.genome.jp/kegg-bin/show_pathway?hsa04071/hsa:340485%09red/hsa:9475%09red/hsa:29956%09red/hsa:7157%09red/hsa:5290%09red
Endothelin signaling pathway	PANTHER	P00019	4	78	0.0169913	0.10857	ITPR2|PIK3CA|PIK3R5|ADCY2	http://www.pantherdb.org/pathway/pathwayDiagram.jsp?catAccession=P00019
Regulation of insulin secretion	Reactome	R-HSA-422356	4	78	0.0169913	0.10857	ITPR2|CACNA1E|KCNC2|SLC2A2	http://www.reactome.org/cgi-bin/eventbrowser_st_id?ST_ID=R-HSA-422356
Mismatch Repair	Reactome	R-HSA-5358508	2	15	0.0172369	0.10857	POLD1|MLH1	http://www.reactome.org/cgi-bin/eventbrowser_st_id?ST_ID=R-HSA-5358508
@@Mismatch repair	KEGG PATHWAY	hsa03430	2	23	0.0357156	0.168655	POLD1|MLH1	http://www.genome.jp/kegg-bin/show_pathway?hsa03430/hsa:5424%09red/hsa:4292%09red
EGFR tyrosine kinase inhibitor resistance	KEGG PATHWAY	hsa01521	4	79	0.0176877	0.110352	FOXO3|PIK3CA|PDGFD|KDR	http://www.genome.jp/kegg-bin/show_pathway?hsa01521/hsa:5290%09red/hsa:3791%09red/hsa:80310%09red/hsa:2309%09red
Carbohydrate digestion and absorption	KEGG PATHWAY	hsa04973	3	44	0.0186813	0.115455	PIK3CA|ATP1A2|SLC2A2	http://www.genome.jp/kegg-bin/show_pathway?hsa04973/hsa:5290%09red/hsa:477%09red/hsa:6514%09red
MHC class II antigen presentation	Reactome	R-HSA-2132295	5	123	0.0191369	0.116712	HLA-DRB1|HLA-DRB5|KLC3|KIFAP3|DYNC1H1	http://www.reactome.org/cgi-bin/eventbrowser_st_id?ST_ID=R-HSA-2132295
MECP2 regulates neuronal receptors and channels	Reactome	R-HSA-9022699	2	16	0.0192398	0.116712	PTPN1|GRIN2A	http://www.reactome.org/cgi-bin/eventbrowser_st_id?ST_ID=R-HSA-9022699
Formation of Senescence-Associated Heterochromatin Foci (SAHF)	Reactome	R-HSA-2559584	2	16	0.0192398	0.116712	TP53|RB1	http://www.reactome.org/cgi-bin/eventbrowser_st_id?ST_ID=R-HSA-2559584
SUMO E3 ligases SUMOylate target proteins	Reactome	R-HSA-3108232	6	170	0.0196598	0.119076	NUP88|RARA|DNMT3A|TP53|PPARGC1A|NUP205	http://www.reactome.org/cgi-bin/eventbrowser_st_id?ST_ID=R-HSA-3108232
Downstream signaling events of B Cell Receptor (BCR)	Reactome	R-HSA-1168372	4	82	0.0198826	0.11969	NFATC3|PSMD8|MALT1|BCL10	http://www.reactome.org/cgi-bin/eventbrowser_st_id?ST_ID=R-HSA-1168372
Chromatin organization	Reactome	R-HSA-4839726	8	273	0.0205831	0.123342	KMT2C|DNMT3A|NSD2|SUPT3H|PADI3|AEBP2|NSD1|DOT1L	http://www.reactome.org/cgi-bin/eventbrowser_st_id?ST_ID=R-HSA-4839726
Chromatin modifying enzymes	Reactome	R-HSA-3247509	8	273	0.0205831	0.123342	KMT2C|DNMT3A|NSD2|SUPT3H|PADI3|AEBP2|NSD1|DOT1L	http://www.reactome.org/cgi-bin/eventbrowser_st_id?ST_ID=R-HSA-3247509
Salmonella infection	KEGG PATHWAY	hsa05132	4	83	0.0206497	0.123554	CCL4L2|KLC3|ROCK2|DYNC1H1	http://www.genome.jp/kegg-bin/show_pathway?hsa05132/hsa:9475%09red/hsa:9560%09red/hsa:1778%09red/hsa:147700%09red
Type II diabetes mellitus	KEGG PATHWAY	hsa04930	3	46	0.0208597	0.124244	PIK3CA|CACNA1E|SLC2A2	http://www.genome.jp/kegg-bin/show_pathway?hsa04930/hsa:5290%09red/hsa:777%09red/hsa:6514%09red
5-Hydroxytryptamine degredation	PANTHER	P04372	2	17	0.0213353	0.125186	ALDH16A1|ALDH1L2	http://www.pantherdb.org/pathway/pathwayDiagram.jsp?catAccession=P04372
PI Metabolism	Reactome	R-HSA-1483255	4	84	0.0214349	0.125584	PTPN13|PIK3CA|PIK3R5|SBF2	http://www.reactome.org/cgi-bin/eventbrowser_st_id?ST_ID=R-HSA-1483255
PI3 kinase pathway	PANTHER	P00048	3	47	0.0219989	0.127937	FOXO3|PIK3CA|PIK3R5	http://www.pantherdb.org/pathway/pathwayDiagram.jsp?catAccession=P00048
Interleukin-3, Interleukin-5 and GM-CSF signaling	Reactome	R-HSA-512988	3	47	0.0219989	0.127937	VAV1|PIK3CA|PTPN6	http://www.reactome.org/cgi-bin/eventbrowser_st_id?ST_ID=R-HSA-512988
ECM-receptor interaction	KEGG PATHWAY	hsa04512	4	86	0.0230594	0.132679	COL9A1|THBS3|COL6A6|COL1A1	http://www.genome.jp/kegg-bin/show_pathway?hsa04512/hsa:1277%09red/hsa:1297%09red/hsa:7059%09red/hsa:131873%09red
HIV Infection	Reactome	R-HSA-162906	7	227	0.0231921	0.132679	NUP88|PSMD8|TAF1|SLC25A5|NUP205|CCNT2|CHMP5	http://www.reactome.org/cgi-bin/eventbrowser_st_id?ST_ID=R-HSA-162906
Purine metabolism	KEGG PATHWAY	hsa00230	5	130	0.0234594	0.132679	PDE6B|NPR2|PDE3A|ENTPD2|ADCY2	http://www.genome.jp/kegg-bin/show_pathway?hsa00230/hsa:5139%09red/hsa:108%09red/hsa:954%09red/hsa:4882%09red/hsa:5158%09red
Translocation of ZAP-70 to Immunological synapse	Reactome	R-HSA-202430	2	18	0.0235209	0.132679	HLA-DRB1|HLA-DRB5	http://www.reactome.org/cgi-bin/eventbrowser_st_id?ST_ID=R-HSA-202430
Crosslinking of collagen fibrils	Reactome	R-HSA-2243919	2	18	0.0235209	0.132679	LOXL3|COL1A1	http://www.reactome.org/cgi-bin/eventbrowser_st_id?ST_ID=R-HSA-2243919
Cocaine addiction	KEGG PATHWAY	hsa05030	3	49	0.0243773	0.13634	GRIN2A|GRIN3B|RGS9	http://www.genome.jp/kegg-bin/show_pathway?hsa05030/hsa:116444%09red/hsa:8787%09red/hsa:2903%09red
Netrin-1 signaling	Reactome	R-HSA-373752	3	49	0.0243773	0.13634	UNC5B|CHD2|SLIT2	http://www.reactome.org/cgi-bin/eventbrowser_st_id?ST_ID=R-HSA-373752
Gap junction	KEGG PATHWAY	hsa04540	4	88	0.0247568	0.137876	ITPR2|CSNK1D|PDGFD|ADCY2	http://www.genome.jp/kegg-bin/show_pathway?hsa04540/hsa:108%09red/hsa:3709%09red/hsa:80310%09red/hsa:1453%09red
MAPK6/MAPK4 signaling	Reactome	R-HSA-5687128	4	88	0.0247568	0.137876	RAG2|FOXO3|RAG1|PSMD8	http://www.reactome.org/cgi-bin/eventbrowser_st_id?ST_ID=R-HSA-5687128
PI3K/AKT Signaling in Cancer	Reactome	R-HSA-2219528	4	88	0.0247568	0.137876	VAV1|PIK3CA|FOXO3|ESR2	http://www.reactome.org/cgi-bin/eventbrowser_st_id?ST_ID=R-HSA-2219528
Vascular smooth muscle contraction	KEGG PATHWAY	hsa04270	5	132	0.0248008	0.137926	ITPR2|NPR2|ADRA1B|ADCY2|ROCK2	http://www.genome.jp/kegg-bin/show_pathway?hsa04270/hsa:108%09red/hsa:3709%09red/hsa:147%09red/hsa:4882%09red/hsa:9475%09red
Activation of NMDA receptors and postsynaptic events	Reactome	R-HSA-442755	4	89	0.025633	0.140091	NEFL|GRIN2A|APBA1|GRIN3B	http://www.reactome.org/cgi-bin/eventbrowser_st_id?ST_ID=R-HSA-442755
VEGFR2 mediated cell proliferation	Reactome	R-HSA-5218921	2	19	0.025794	0.140091	ITPR2|KDR	http://www.reactome.org/cgi-bin/eventbrowser_st_id?ST_ID=R-HSA-5218921
Late Phase of HIV Life Cycle	Reactome	R-HSA-162599	5	136	0.0276291	0.147638	NUP88|TAF1|CCNT2|CHMP5|NUP205	http://www.reactome.org/cgi-bin/eventbrowser_st_id?ST_ID=R-HSA-162599
Transport to the Golgi and subsequent modification	Reactome	R-HSA-948021	6	185	0.0279343	0.147638	CHST10|COG5|NAPG|ANK1|CSNK1D|DYNC1H1	http://www.reactome.org/cgi-bin/eventbrowser_st_id?ST_ID=R-HSA-948021
heparan sulfate biosynthesis (late stages)	BioCyc	PWY-6558	2	20	0.0281524	0.147638	NDST3|HS3ST3A1	http://biocyc.org/HUMAN/NEW-IMAGE?type=NIL&object=PWY-6558
Kaposi sarcoma-associated herpesvirus infection	KEGG PATHWAY	hsa05167	6	186	0.0285562	0.148741	NFATC3|TP53|PIK3CA|RB1|PIK3R5|ITPR2	http://www.genome.jp/kegg-bin/show_pathway?hsa05167/hsa:3709%09red/hsa:23533%09red/hsa:5290%09red/hsa:4775%09red/hsa:7157%09red/hsa:5925%09red
Organelle biogenesis and maintenance	Reactome	R-HSA-1852241	8	294	0.029869	0.154005	IFT172|PPARGC1A|ATP5F1C|CSNK1D|MT-ATP8|KIFAP3|DYNC1H1|MT-ATP6	http://www.reactome.org/cgi-bin/eventbrowser_st_id?ST_ID=R-HSA-1852241
Fc gamma R-mediated phagocytosis	KEGG PATHWAY	hsa04666	4	94	0.0302921	0.154854	VAV1|PIK3CA|VAV3|PTPRC	http://www.genome.jp/kegg-bin/show_pathway?hsa04666/hsa:5290%09red/hsa:10451%09red/hsa:5788%09red/hsa:7409%09red
Mitochondrial biogenesis	Reactome	R-HSA-1592230	4	94	0.0302921	0.154854	MT-ATP6|MT-ATP8|PPARGC1A|ATP5F1C	http://www.reactome.org/cgi-bin/eventbrowser_st_id?ST_ID=R-HSA-1592230
Regulation of signaling by CBL	Reactome	R-HSA-912631	2	21	0.0305937	0.154854	VAV1|PIK3CA	http://www.reactome.org/cgi-bin/eventbrowser_st_id?ST_ID=R-HSA-912631
Interleukin-37 signaling	Reactome	R-HSA-9008059	2	21	0.0305937	0.154854	PTPN13|PTPN6	http://www.reactome.org/cgi-bin/eventbrowser_st_id?ST_ID=R-HSA-9008059
Fanconi anemia pathway	KEGG PATHWAY	hsa03460	3	54	0.0309054	0.155236	FANCF|BRCA2|MLH1	http://www.genome.jp/kegg-bin/show_pathway?hsa03460/hsa:4292%09red/hsa:2188%09red/hsa:675%09red
@@Fanconi Anemia Pathway	Reactome	R-HSA-6783310	1	40	0.389529	0.444806	FANCF	http://www.reactome.org/cgi-bin/eventbrowser_st_id?ST_ID=R-HSA-6783310
tRNA processing in the nucleus	Reactome	R-HSA-6784531	3	54	0.0309054	0.155236	NUP88|NUP205|TSEN54	http://www.reactome.org/cgi-bin/eventbrowser_st_id?ST_ID=R-HSA-6784531
Amoebiasis	KEGG PATHWAY	hsa05146	4	95	0.0312798	0.156518	PIK3CA|C9|SERPINB6|COL1A1	http://www.genome.jp/kegg-bin/show_pathway?hsa05146/hsa:5290%09red/hsa:1277%09red/hsa:735%09red/hsa:5269%09red
Pathogenic Escherichia coli infection	KEGG PATHWAY	hsa05130	3	55	0.0323103	0.160858	CDH1|ROCK2|KRT18	http://www.genome.jp/kegg-bin/show_pathway?hsa05130/hsa:9475%09red/hsa:999%09red/hsa:3875%09red
Unblocking of NMDA receptors, glutamate binding and activation	Reactome	R-HSA-438066	2	22	0.0331155	0.162559	NEFL|GRIN2A	http://www.reactome.org/cgi-bin/eventbrowser_st_id?ST_ID=R-HSA-438066
Negative regulation of NMDA receptor-mediated neuronal transmission	Reactome	R-HSA-9617324	2	22	0.0331155	0.162559	NEFL|GRIN2A	http://www.reactome.org/cgi-bin/eventbrowser_st_id?ST_ID=R-HSA-9617324
Signaling by NTRK2 (TRKB)	Reactome	R-HSA-9006115	2	22	0.0331155	0.162559	TIAM1|PIK3CA	http://www.reactome.org/cgi-bin/eventbrowser_st_id?ST_ID=R-HSA-9006115
Defects in vitamin and cofactor metabolism	Reactome	R-HSA-3296482	2	22	0.0331155	0.162559	CBLB|ABCD4	http://www.reactome.org/cgi-bin/eventbrowser_st_id?ST_ID=R-HSA-3296482
G2/M Transition	Reactome	R-HSA-69275	6	193	0.0331653	0.162559	TUBGCP3|TP53|PSMD8|CSNK1D|DYNC1H1|MYBL2	http://www.reactome.org/cgi-bin/eventbrowser_st_id?ST_ID=R-HSA-69275
Prostate cancer	KEGG PATHWAY	hsa05215	4	97	0.0333117	0.162559	TP53|PDGFD|RB1|PIK3CA	http://www.genome.jp/kegg-bin/show_pathway?hsa05215/hsa:5290%09red/hsa:80310%09red/hsa:5925%09red/hsa:7157%09red
Neurexins and neuroligins	Reactome	R-HSA-6794361	3	56	0.033748	0.164079	DLGAP3|GRIN2A|APBA1	http://www.reactome.org/cgi-bin/eventbrowser_st_id?ST_ID=R-HSA-6794361
Ion homeostasis	Reactome	R-HSA-5578775	3	56	0.033748	0.164079	ITPR2|RYR2|ATP1A2	http://www.reactome.org/cgi-bin/eventbrowser_st_id?ST_ID=R-HSA-5578775
Transcriptional Regulation by TP53	Reactome	R-HSA-3700989	9	359	0.0342139	0.165935	MT-CO2|MT-CO3|TP53|TAF1|NUAK1|MLH1|POU4F2|TNFRSF10D|CCNT2	http://www.reactome.org/cgi-bin/eventbrowser_st_id?ST_ID=R-HSA-3700989
Mitotic G2-G2/M phases	Reactome	R-HSA-453274	6	195	0.0345657	0.167025	TUBGCP3|TP53|PSMD8|CSNK1D|DYNC1H1|MYBL2	http://www.reactome.org/cgi-bin/eventbrowser_st_id?ST_ID=R-HSA-453274
Neutrophil degranulation	Reactome	R-HSA-6798695	11	478	0.0347905	0.167495	NIT2|DDX3X|CYFIP1|NCSTN|PRSS3|PTPRC|DYNC1H1|CEACAM8|LRG1|PTPN6|SERPINB6	http://www.reactome.org/cgi-bin/eventbrowser_st_id?ST_ID=R-HSA-6798695
Asparagine N-linked glycosylation	Reactome	R-HSA-446203	8	304	0.0351691	0.168655	CHST10|ST6GAL2|COG5|NAPG|ANK1|CSNK1D|DYNC1H1|NEU4	http://www.reactome.org/cgi-bin/eventbrowser_st_id?ST_ID=R-HSA-446203
SLC-mediated transmembrane transport	Reactome	R-HSA-425407	7	249	0.0352605	0.168655	SLC6A5|SLC22A18|SLC3A1|SLC2A2|SLC25A5|SLC4A5|SLC15A3	http://www.reactome.org/cgi-bin/eventbrowser_st_id?ST_ID=R-HSA-425407
Cell adhesion molecules (CAMs)	KEGG PATHWAY	hsa04514	5	146	0.0355685	0.168655	CDH1|ALCAM|HLA-DRB1|PTPRC|HLA-DRB5	http://www.genome.jp/kegg-bin/show_pathway?hsa04514/hsa:999%09red/hsa:3123%09red/hsa:214%09red/hsa:5788%09red/hsa:3127%09red
RUNX2 regulates osteoblast differentiation	Reactome	R-HSA-8940973	2	23	0.0357156	0.168655	RB1|COL1A1	http://www.reactome.org/cgi-bin/eventbrowser_st_id?ST_ID=R-HSA-8940973
Growth hormone receptor signaling	Reactome	R-HSA-982772	2	23	0.0357156	0.168655	PTPN1|PTPN6	http://www.reactome.org/cgi-bin/eventbrowser_st_id?ST_ID=R-HSA-982772
Long-term potentiation	Reactome	R-HSA-9620244	2	23	0.0357156	0.168655	NEFL|GRIN2A	http://www.reactome.org/cgi-bin/eventbrowser_st_id?ST_ID=R-HSA-9620244
@@Long-term potentiation	KEGG PATHWAY	hsa04720	2	67	0.199837	0.306718	ITPR2|GRIN2A	http://www.genome.jp/kegg-bin/show_pathway?hsa04720/hsa:3709%09red/hsa:2903%09red
Neurotransmitter receptors and postsynaptic signal transmission	Reactome	R-HSA-112314	6	197	0.0360036	0.169811	APBA1|ADCY2|NEFL|GRIN3B|GRIN2A|HTR3B	http://www.reactome.org/cgi-bin/eventbrowser_st_id?ST_ID=R-HSA-112314
Cellular responses to stress	Reactome	R-HSA-2262752	10	422	0.0364704	0.171807	NUP88|CDKN2C|TP53|PSMD8|SOD1|RB1|DYNC1H1|APC2|LIMD1|NUP205	http://www.reactome.org/cgi-bin/eventbrowser_st_id?ST_ID=R-HSA-2262752
COPI-mediated anterograde transport	Reactome	R-HSA-6807878	4	101	0.0376014	0.176084	NAPG|ANK1|COG5|DYNC1H1	http://www.reactome.org/cgi-bin/eventbrowser_st_id?ST_ID=R-HSA-6807878
Non-alcoholic fatty liver disease (NAFLD)	KEGG PATHWAY	hsa04932	5	149	0.0381975	0.176227	MT-CYB|PIK3CA|MT-CO2|MT-CO3|LEPR	http://www.genome.jp/kegg-bin/show_pathway?hsa04932/hsa:5290%09red/hsa:4519%09red/hsa:4513%09red/hsa:4514%09red/hsa:3953%09red
Adrenergic signaling in cardiomyocytes	KEGG PATHWAY	hsa04261	5	149	0.0381975	0.176227	RYR2|PIK3R5|ADRA1B|ATP1A2|ADCY2	http://www.genome.jp/kegg-bin/show_pathway?hsa04261/hsa:108%09red/hsa:6262%09red/hsa:147%09red/hsa:477%09red/hsa:23533%09red
HIV Life Cycle	Reactome	R-HSA-162587	5	149	0.0381975	0.176227	NUP88|TAF1|CCNT2|CHMP5|NUP205	http://www.reactome.org/cgi-bin/eventbrowser_st_id?ST_ID=R-HSA-162587
Regulation of PTEN gene transcription	Reactome	R-HSA-8943724	3	59	0.0382571	0.176227	HDAC5|ATN1|TP53	http://www.reactome.org/cgi-bin/eventbrowser_st_id?ST_ID=R-HSA-8943724
Glycosaminoglycan biosynthesis - heparan sulfate / heparin	KEGG PATHWAY	hsa00534	2	24	0.0383918	0.176227	NDST3|HS3ST3A1	http://www.genome.jp/kegg-bin/show_pathway?hsa00534/hsa:9348%09red/hsa:9955%09red
Regulation of IFNA signaling	Reactome	R-HSA-912694	2	24	0.0383918	0.176227	PTPN1|PTPN6	http://www.reactome.org/cgi-bin/eventbrowser_st_id?ST_ID=R-HSA-912694
Role of phospholipids in phagocytosis	Reactome	R-HSA-2029485	2	24	0.0383918	0.176227	ITPR2|PIK3CA	http://www.reactome.org/cgi-bin/eventbrowser_st_id?ST_ID=R-HSA-2029485
Diseases of metabolism	Reactome	R-HSA-5668914	4	103	0.0398597	0.181486	CBLB|KHK|ABCD4|FMO3	http://www.reactome.org/cgi-bin/eventbrowser_st_id?ST_ID=R-HSA-5668914
Infectious disease	Reactome	R-HSA-5663205	9	372	0.041136	0.184763	NUP88|PSMD8|TAF1|SLC25A5|RPL13A|CHMP5|CDH1|CCNT2|NUP205	http://www.reactome.org/cgi-bin/eventbrowser_st_id?ST_ID=R-HSA-5663205
Diseases of signal transduction	Reactome	R-HSA-5663202	9	374	0.042279	0.189224	FOXO3|HDAC5|PSMD8|VAV1|PIK3CA|TRAK1|NCSTN|SYNGAP1|ESR2	http://www.reactome.org/cgi-bin/eventbrowser_st_id?ST_ID=R-HSA-5663202
Heterotrimeric G-protein signaling pathway-Gi alpha and Gs alpha mediated pathway	PANTHER	P00026	5	154	0.0428368	0.191069	ADRA1B|RGS12|HTR1A|ADCY2|RGS9	http://www.pantherdb.org/pathway/pathwayDiagram.jsp?catAccession=P00026
ER to Golgi Anterograde Transport	Reactome	R-HSA-199977	5	154	0.0428368	0.191069	NAPG|ANK1|CSNK1D|COG5|DYNC1H1	http://www.reactome.org/cgi-bin/eventbrowser_st_id?ST_ID=R-HSA-199977
Constitutive Signaling by Aberrant PI3K in Cancer	Reactome	R-HSA-2219530	3	62	0.0430567	0.191185	VAV1|PIK3CA|ESR2	http://www.reactome.org/cgi-bin/eventbrowser_st_id?ST_ID=R-HSA-2219530
Transmission across Chemical Synapses	Reactome	R-HSA-112315	7	261	0.043329	0.192178	APBA1|ADCY2|NEFL|GRIN3B|CACNA1E|GRIN2A|HTR3B	http://www.reactome.org/cgi-bin/eventbrowser_st_id?ST_ID=R-HSA-112315
Glucagon signaling pathway	KEGG PATHWAY	hsa04922	4	106	0.0433889	0.192227	ITPR2|PPARGC1A|ADCY2|SLC2A2	http://www.genome.jp/kegg-bin/show_pathway?hsa04922/hsa:108%09red/hsa:3709%09red/hsa:10891%09red/hsa:6514%09red
Interleukin receptor SHC signaling	Reactome	R-HSA-912526	2	26	0.0439636	0.192824	PIK3CA|PTPN6	http://www.reactome.org/cgi-bin/eventbrowser_st_id?ST_ID=R-HSA-912526
Th17 cell differentiation	KEGG PATHWAY	hsa04659	4	107	0.0446031	0.194843	RARA|HLA-DRB1|NFATC3|HLA-DRB5	http://www.genome.jp/kegg-bin/show_pathway?hsa04659/hsa:5914%09red/hsa:4775%09red/hsa:3123%09red/hsa:3127%09red
Alzheimer disease-amyloid secretase pathway	PANTHER	P00003	3	63	0.0447204	0.194843	KLC3|APBA1|NCSTN	http://www.pantherdb.org/pathway/pathwayDiagram.jsp?catAccession=P00003
RHO GTPase Effectors	Reactome	R-HSA-195258	8	321	0.0455739	0.198124	CYFIP1|CYFIP2|ABI2|ROCK2|KNL1|DYNC1H1|CDH1|KLC3	http://www.reactome.org/cgi-bin/eventbrowser_st_id?ST_ID=R-HSA-195258
Insulin resistance	KEGG PATHWAY	hsa04931	4	108	0.0458362	0.198825	PIK3CA|PTPN1|PPARGC1A|SLC2A2	http://www.genome.jp/kegg-bin/show_pathway?hsa04931/hsa:5290%09red/hsa:10891%09red/hsa:6514%09red/hsa:5770%09red
Collagen degradation	Reactome	R-HSA-1442490	3	64	0.0464156	0.199729	COL9A1|COL6A6|COL1A1	http://www.reactome.org/cgi-bin/eventbrowser_st_id?ST_ID=R-HSA-1442490
mucin core 1 and core 2 O-glycosylation	BioCyc	PWY-7433	2	27	0.0468551	0.199729	GALNT15|B3GNT3	http://biocyc.org/HUMAN/NEW-IMAGE?type=NIL&object=PWY-7433
3-phosphoinositide biosynthesis	BioCyc	PWY-6352	2	27	0.0468551	0.199729	PIK3CA|PIK3R5	http://biocyc.org/HUMAN/NEW-IMAGE?type=NIL&object=PWY-6352
heparan sulfate biosynthesis	BioCyc	PWY-6564	2	27	0.0468551	0.199729	NDST3|HS3ST3A1	http://biocyc.org/HUMAN/NEW-IMAGE?type=NIL&object=PWY-6564
DAP12 signaling	Reactome	R-HSA-2424491	2	27	0.0468551	0.199729	PIK3CA|VAV3	http://www.reactome.org/cgi-bin/eventbrowser_st_id?ST_ID=R-HSA-2424491
TP53 Regulates Transcription of DNA Repair Genes	Reactome	R-HSA-6796648	3	65	0.0481422	0.203893	CCNT2|TP53|MLH1	http://www.reactome.org/cgi-bin/eventbrowser_st_id?ST_ID=R-HSA-6796648
M Phase	Reactome	R-HSA-68886	9	384	0.0483144	0.204403	NUP88|PSMD8|RB1|CSNK1D|KNL1|DYNC1H1|APC2|TUBGCP3|NUP205	http://www.reactome.org/cgi-bin/eventbrowser_st_id?ST_ID=R-HSA-68886
Phototransduction	KEGG PATHWAY	hsa04744	2	28	0.0498141	0.206893	PDE6B|RGS9	http://www.genome.jp/kegg-bin/show_pathway?hsa04744/hsa:8787%09red/hsa:5158%09red
Defective TPR may confer susceptibility towards thyroid papillary carcinoma (TPC)	Reactome	R-HSA-5619107	2	28	0.0498141	0.206893	NUP88|NUP205	http://www.reactome.org/cgi-bin/eventbrowser_st_id?ST_ID=R-HSA-5619107
Regulation of Glucokinase by Glucokinase Regulatory Protein	Reactome	R-HSA-170822	2	28	0.0498141	0.206893	NUP88|NUP205	http://www.reactome.org/cgi-bin/eventbrowser_st_id?ST_ID=R-HSA-170822
NEP/NS2 Interacts with the Cellular Export Machinery	Reactome	R-HSA-168333	2	28	0.0498141	0.206893	NUP88|NUP205	http://www.reactome.org/cgi-bin/eventbrowser_st_id?ST_ID=R-HSA-168333
Sulfur amino acid metabolism	Reactome	R-HSA-1614635	2	28	0.0498141	0.206893	MPST|CSAD	http://www.reactome.org/cgi-bin/eventbrowser_st_id?ST_ID=R-HSA-1614635
Transport of Ribonucleoproteins into the Host Nucleus	Reactome	R-HSA-168271	2	28	0.0498141	0.206893	NUP88|NUP205	http://www.reactome.org/cgi-bin/eventbrowser_st_id?ST_ID=R-HSA-168271
Activation of NF-kappaB in B cells	Reactome	R-HSA-1169091	3	66	0.0499	0.206893	PSMD8|MALT1|BCL10	http://www.reactome.org/cgi-bin/eventbrowser_st_id?ST_ID=R-HSA-1169091
Cholinergic synapse	KEGG PATHWAY	hsa04725	4	112	0.0509571	0.210391	ITPR2|PIK3CA|PIK3R5|ADCY2	http://www.genome.jp/kegg-bin/show_pathway?hsa04725/hsa:5290%09red/hsa:3709%09red/hsa:23533%09red/hsa:108%09red
Leukocyte transendothelial migration	KEGG PATHWAY	hsa04670	4	112	0.0509571	0.210391	VAV1|PIK3CA|VAV3|ROCK2	http://www.genome.jp/kegg-bin/show_pathway?hsa04670/hsa:5290%09red/hsa:9475%09red/hsa:10451%09red/hsa:7409%09red
Alzheimer disease-presenilin pathway	PANTHER	P00004	4	112	0.0509571	0.210391	CDH1|LRP1B|LRP1|NCSTN	http://www.pantherdb.org/pathway/pathwayDiagram.jsp?catAccession=P00004
Hedgehog 'off' state	Reactome	R-HSA-5610787	4	112	0.0509571	0.210391	INTU|IFT172|PSMD8|ADCY2	http://www.reactome.org/cgi-bin/eventbrowser_st_id?ST_ID=R-HSA-5610787
RNA Polymerase II Transcription Termination	Reactome	R-HSA-73856	3	67	0.0516886	0.212743	SRRM1|SLBP|SLU7	http://www.reactome.org/cgi-bin/eventbrowser_st_id?ST_ID=R-HSA-73856
Human papillomavirus infection	KEGG PATHWAY	hsa05165	8	330	0.0518219	0.21307	TP53|PIK3CA|THBS3|RB1|COL9A1|COL1A1|LLGL2|COL6A6	http://www.genome.jp/kegg-bin/show_pathway?hsa05165/hsa:3993%09red/hsa:5925%09red/hsa:5290%09red/hsa:7157%09red/hsa:131873%09red/hsa:1277%09red/hsa:1297%09red/hsa:7059%09red
Hepatitis B	KEGG PATHWAY	hsa05161	5	163	0.0520068	0.213126	TP53|NFATC3|DDX3X|RB1|PIK3CA	http://www.genome.jp/kegg-bin/show_pathway?hsa05161/hsa:1654%09red/hsa:5290%09red/hsa:5925%09red/hsa:7157%09red/hsa:4775%09red
DNA Repair	Reactome	R-HSA-73894	8	331	0.0525485	0.213126	BRCA2|TP53|FANCF|APBB1|MLH1|POLD1|MGMT|NSD2	http://www.reactome.org/cgi-bin/eventbrowser_st_id?ST_ID=R-HSA-73894
FCERI mediated MAPK activation	Reactome	R-HSA-2871796	2	29	0.0528386	0.213126	VAV1|VAV3	http://www.reactome.org/cgi-bin/eventbrowser_st_id?ST_ID=R-HSA-2871796
VEGFR2 mediated vascular permeability	Reactome	R-HSA-5218920	2	29	0.0528386	0.213126	VAV1|VAV3	http://www.reactome.org/cgi-bin/eventbrowser_st_id?ST_ID=R-HSA-5218920
FOXO-mediated transcription of oxidative stress, metabolic and neuronal genes	Reactome	R-HSA-9615017	2	29	0.0528386	0.213126	FOXO3|PPARGC1A	http://www.reactome.org/cgi-bin/eventbrowser_st_id?ST_ID=R-HSA-9615017
Staphylococcus aureus infection	KEGG PATHWAY	hsa05150	3	68	0.053508	0.215288	HLA-DRB1|CFH|HLA-DRB5	http://www.genome.jp/kegg-bin/show_pathway?hsa05150/hsa:3075%09red/hsa:3123%09red/hsa:3127%09red
Fc epsilon RI signaling pathway	KEGG PATHWAY	hsa04664	3	68	0.053508	0.215288	VAV1|PIK3CA|VAV3	http://www.genome.jp/kegg-bin/show_pathway?hsa04664/hsa:5290%09red/hsa:10451%09red/hsa:7409%09red
Glutamatergic synapse	KEGG PATHWAY	hsa04724	4	114	0.0536302	0.215559	ITPR2|GRIN2A|GRIN3B|ADCY2	http://www.genome.jp/kegg-bin/show_pathway?hsa04724/hsa:116444%09red/hsa:3709%09red/hsa:108%09red/hsa:2903%09red
Serotonergic synapse	KEGG PATHWAY	hsa04726	4	115	0.0549948	0.219422	ITPR2|HTR3B|HTR1A|CYP2D6	http://www.genome.jp/kegg-bin/show_pathway?hsa04726/hsa:3709%09red/hsa:3350%09red/hsa:9177%09red/hsa:1564%09red
Integrin signalling pathway	PANTHER	P00034	5	166	0.0552988	0.219422	PIK3CA|COL27A1|COL9A1|ARHGAP26|COL1A1	http://www.pantherdb.org/pathway/pathwayDiagram.jsp?catAccession=P00034
DNA Double-Strand Break Repair	Reactome	R-HSA-5693532	5	166	0.0552988	0.219422	POLD1|BRCA2|TP53|APBB1|NSD2	http://www.reactome.org/cgi-bin/eventbrowser_st_id?ST_ID=R-HSA-5693532
Central carbon metabolism in cancer	KEGG PATHWAY	hsa05230	3	69	0.0553578	0.219422	PIK3CA|TP53|SLC2A2	http://www.genome.jp/kegg-bin/show_pathway?hsa05230/hsa:5290%09red/hsa:6514%09red/hsa:7157%09red
ISG15 antiviral mechanism	Reactome	R-HSA-1169408	3	69	0.0553578	0.219422	NUP88|EIF4G3|NUP205	http://www.reactome.org/cgi-bin/eventbrowser_st_id?ST_ID=R-HSA-1169408
Nuclear import of Rev protein	Reactome	R-HSA-180746	2	30	0.0559268	0.219422	NUP88|NUP205	http://www.reactome.org/cgi-bin/eventbrowser_st_id?ST_ID=R-HSA-180746
Vpr-mediated nuclear import of PICs	Reactome	R-HSA-180910	2	30	0.0559268	0.219422	NUP88|NUP205	http://www.reactome.org/cgi-bin/eventbrowser_st_id?ST_ID=R-HSA-180910
Export of Viral Ribonucleoproteins from Nucleus	Reactome	R-HSA-168274	2	30	0.0559268	0.219422	NUP88|NUP205	http://www.reactome.org/cgi-bin/eventbrowser_st_id?ST_ID=R-HSA-168274
MET activates PTK2 signaling	Reactome	R-HSA-8874081	2	30	0.0559268	0.219422	COL27A1|COL1A1	http://www.reactome.org/cgi-bin/eventbrowser_st_id?ST_ID=R-HSA-8874081
MAPK family signaling cascades	Reactome	R-HSA-5683057	7	278	0.0566602	0.220932	SYNGAP1|PSMD8|NEFL|RAG2|FOXO3|RAG1|WDR83	http://www.reactome.org/cgi-bin/eventbrowser_st_id?ST_ID=R-HSA-5683057
RIG-I-like receptor signaling pathway	KEGG PATHWAY	hsa04622	3	70	0.0572378	0.220932	NLRX1|DDX3X|TBKBP1	http://www.genome.jp/kegg-bin/show_pathway?hsa04622/hsa:1654%09red/hsa:9755%09red/hsa:79671%09red
Regulation of RUNX2 expression and activity	Reactome	R-HSA-8939902	3	70	0.0572378	0.220932	PPARGC1A|PSMD8|HIVEP3	http://www.reactome.org/cgi-bin/eventbrowser_st_id?ST_ID=R-HSA-8939902
Factors involved in megakaryocyte development and platelet production	Reactome	R-HSA-983231	5	168	0.0575589	0.220932	TP53|KLC3|KIF21A|KIF1A|KIFAP3	http://www.reactome.org/cgi-bin/eventbrowser_st_id?ST_ID=R-HSA-983231
Asthma	KEGG PATHWAY	hsa05310	2	31	0.0590765	0.220932	HLA-DRB1|HLA-DRB5	http://www.genome.jp/kegg-bin/show_pathway?hsa05310/hsa:3123%09red/hsa:3127%09red
RUNX2 regulates bone development	Reactome	R-HSA-8941326	2	31	0.0590765	0.220932	RB1|COL1A1	http://www.reactome.org/cgi-bin/eventbrowser_st_id?ST_ID=R-HSA-8941326
HS-GAG biosynthesis	Reactome	R-HSA-2022928	2	31	0.0590765	0.220932	NDST3|HS3ST3A1	http://www.reactome.org/cgi-bin/eventbrowser_st_id?ST_ID=R-HSA-2022928
CD28 co-stimulation	Reactome	R-HSA-389356	2	31	0.0590765	0.220932	VAV1|PIK3CA	http://www.reactome.org/cgi-bin/eventbrowser_st_id?ST_ID=R-HSA-389356
SUMOylation of SUMOylation proteins	Reactome	R-HSA-4085377	2	31	0.0590765	0.220932	NUP88|NUP205	http://www.reactome.org/cgi-bin/eventbrowser_st_id?ST_ID=R-HSA-4085377
Rev-mediated nuclear export of HIV RNA	Reactome	R-HSA-165054	2	31	0.0590765	0.220932	NUP88|NUP205	http://www.reactome.org/cgi-bin/eventbrowser_st_id?ST_ID=R-HSA-165054
Heterotrimeric G-protein signaling pathway-Gq alpha and Go alpha mediated pathway	PANTHER	P00027	4	118	0.0592003	0.220932	ITPR2|RGS12|RGS9|CACNA1E	http://www.pantherdb.org/pathway/pathwayDiagram.jsp?catAccession=P00027
Transport of small molecules	Reactome	R-HSA-382551	14	720	0.0602863	0.220932	SLC3A1|PSMD8|SLC22A18|ATP8A2|RYR2|SLC2A2|SLC25A5|SLC4A5|ATP1A2|ABCB5|TF|SLC15A3|SLC6A5|ADCY2	http://www.reactome.org/cgi-bin/eventbrowser_st_id?ST_ID=R-HSA-382551
Bile secretion	KEGG PATHWAY	hsa04976	3	72	0.0610873	0.220932	SLC4A5|ATP1A2|ADCY2	http://www.genome.jp/kegg-bin/show_pathway?hsa04976/hsa:108%09red/hsa:57835%09red/hsa:477%09red
Adherens junction	KEGG PATHWAY	hsa04520	3	72	0.0610873	0.220932	CDH1|PTPN1|PTPN6	http://www.genome.jp/kegg-bin/show_pathway?hsa04520/hsa:5777%09red/hsa:999%09red/hsa:5770%09red
AMPK signaling pathway	KEGG PATHWAY	hsa04152	4	120	0.0620965	0.220932	FOXO3|PIK3CA|PPARGC1A|LEPR	http://www.genome.jp/kegg-bin/show_pathway?hsa04152/hsa:5290%09red/hsa:10891%09red/hsa:2309%09red/hsa:3953%09red
Apoptosis	Reactome	R-HSA-109581	5	172	0.0622358	0.220932	UNC5B|CDH1|PLEC|PSMD8|TP53	http://www.reactome.org/cgi-bin/eventbrowser_st_id?ST_ID=R-HSA-109581
@@Apoptosis	KEGG PATHWAY	hsa04210	4	136	0.0878594	0.237277	ITPR2|PTPN13|TP53|PIK3CA	http://www.genome.jp/kegg-bin/show_pathway?hsa04210/hsa:5290%09red/hsa:3709%09red/hsa:5783%09red/hsa:7157%09red
Generation of second messenger molecules	Reactome	R-HSA-202433	2	32	0.062286	0.220932	HLA-DRB1|HLA-DRB5	http://www.reactome.org/cgi-bin/eventbrowser_st_id?ST_ID=R-HSA-202433
Nuclear Pore Complex (NPC) Disassembly	Reactome	R-HSA-3301854	2	32	0.062286	0.220932	NUP88|NUP205	http://www.reactome.org/cgi-bin/eventbrowser_st_id?ST_ID=R-HSA-3301854
Adherens junctions interactions	Reactome	R-HSA-418990	2	32	0.062286	0.220932	CDH1|CDH9	http://www.reactome.org/cgi-bin/eventbrowser_st_id?ST_ID=R-HSA-418990
Pathways in cancer	KEGG PATHWAY	hsa05200	11	530	0.0626872	0.220932	RARA|BRCA2|TP53|ADCY2|MLH1|PIK3CA|ROCK2|FRAT1|RB1|CDH1|ESR2	http://www.genome.jp/kegg-bin/show_pathway?hsa05200/hsa:5925%09red/hsa:2100%09red/hsa:5914%09red/hsa:5290%09red/hsa:999%09red/hsa:7157%09red/hsa:675%09red/hsa:9475%09red/hsa:108%09red/hsa:4292%09red/hsa:10023%09red
Platinum drug resistance	KEGG PATHWAY	hsa01524	3	73	0.0630564	0.220932	PIK3CA|TP53|MLH1	http://www.genome.jp/kegg-bin/show_pathway?hsa01524/hsa:5290%09red/hsa:4292%09red/hsa:7157%09red
Thyroid hormone synthesis	KEGG PATHWAY	hsa04918	3	74	0.0650546	0.220932	ITPR2|ATP1A2|ADCY2	http://www.genome.jp/kegg-bin/show_pathway?hsa04918/hsa:108%09red/hsa:3709%09red/hsa:477%09red
Leishmaniasis	KEGG PATHWAY	hsa05140	3	74	0.0650546	0.220932	HLA-DRB1|PTPN6|HLA-DRB5	http://www.genome.jp/kegg-bin/show_pathway?hsa05140/hsa:5777%09red/hsa:3123%09red/hsa:3127%09red
Bacterial invasion of epithelial cells	KEGG PATHWAY	hsa05100	3	74	0.0650546	0.220932	CDH1|PIK3CA|ELMO3	http://www.genome.jp/kegg-bin/show_pathway?hsa05100/hsa:5290%09red/hsa:79767%09red/hsa:999%09red
Nucleobase catabolism	Reactome	R-HSA-8956319	2	33	0.0655533	0.220932	SAMHD1|ENTPD2	http://www.reactome.org/cgi-bin/eventbrowser_st_id?ST_ID=R-HSA-8956319
Interactions of Rev with host cellular proteins	Reactome	R-HSA-177243	2	33	0.0655533	0.220932	NUP88|NUP205	http://www.reactome.org/cgi-bin/eventbrowser_st_id?ST_ID=R-HSA-177243
Sialic acid metabolism	Reactome	R-HSA-4085001	2	33	0.0655533	0.220932	NEU4|ST6GAL2	http://www.reactome.org/cgi-bin/eventbrowser_st_id?ST_ID=R-HSA-4085001
Programmed Cell Death	Reactome	R-HSA-5357801	5	175	0.0658804	0.220932	UNC5B|CDH1|PLEC|PSMD8|TP53	http://www.reactome.org/cgi-bin/eventbrowser_st_id?ST_ID=R-HSA-5357801
Host Interactions of HIV factors	Reactome	R-HSA-162909	4	123	0.0665784	0.220932	NUP88|NUP205|SLC25A5|PSMD8	http://www.reactome.org/cgi-bin/eventbrowser_st_id?ST_ID=R-HSA-162909
Glioma	KEGG PATHWAY	hsa05214	3	75	0.0670816	0.220932	PIK3CA|TP53|RB1	http://www.genome.jp/kegg-bin/show_pathway?hsa05214/hsa:5290%09red/hsa:5925%09red/hsa:7157%09red
Gastric acid secretion	KEGG PATHWAY	hsa04971	3	75	0.0670816	0.220932	ITPR2|ATP1A2|ADCY2	http://www.genome.jp/kegg-bin/show_pathway?hsa04971/hsa:108%09red/hsa:3709%09red/hsa:477%09red
Ras signaling pathway	KEGG PATHWAY	hsa04014	6	232	0.0674619	0.220932	PDGFD|PIK3CA|SYNGAP1|TIAM1|GRIN2A|KDR	http://www.genome.jp/kegg-bin/show_pathway?hsa04014/hsa:80310%09red/hsa:5290%09red/hsa:7074%09red/hsa:3791%09red/hsa:8831%09red/hsa:2903%09red
SUMOylation of ubiquitinylation proteins	Reactome	R-HSA-3232142	2	34	0.0688766	0.220932	NUP88|NUP205	http://www.reactome.org/cgi-bin/eventbrowser_st_id?ST_ID=R-HSA-3232142
Chronic myeloid leukemia	KEGG PATHWAY	hsa05220	3	76	0.0691372	0.220932	PIK3CA|TP53|RB1	http://www.genome.jp/kegg-bin/show_pathway?hsa05220/hsa:5290%09red/hsa:5925%09red/hsa:7157%09red
p53 pathway	PANTHER	P00059	3	76	0.0691372	0.220932	PIK3CA|PIK3R5|TP53	http://www.pantherdb.org/pathway/pathwayDiagram.jsp?catAccession=P00059
Extra-nuclear estrogen signaling	Reactome	R-HSA-9009391	3	76	0.0691372	0.220932	FOXO3|PIK3CA|ESR2	http://www.reactome.org/cgi-bin/eventbrowser_st_id?ST_ID=R-HSA-9009391
Recruitment and ATM-mediated phosphorylation of repair and signaling proteins at DNA double strand breaks	Reactome	R-HSA-5693565	3	76	0.0691372	0.220932	NSD2|TP53|APBB1	http://www.reactome.org/cgi-bin/eventbrowser_st_id?ST_ID=R-HSA-5693565
UTP and CTP dephosphorylation II	BioCyc	PWY-7177	1	5	0.069647	0.220932	ENTPD2	http://biocyc.org/HUMAN/NEW-IMAGE?type=NIL&object=PWY-7177
protein citrullination	BioCyc	PWY-4921	1	5	0.069647	0.220932	PADI3	http://biocyc.org/HUMAN/NEW-IMAGE?type=NIL&object=PWY-4921
Gamma-aminobutyric acid synthesis	PANTHER	P04384	1	5	0.069647	0.220932	CSAD	http://www.pantherdb.org/pathway/pathwayDiagram.jsp?catAccession=P04384
Nicotine degradation	PANTHER	P05914	1	5	0.069647	0.220932	FMO3	http://www.pantherdb.org/pathway/pathwayDiagram.jsp?catAccession=P05914
CD22 mediated BCR regulation	Reactome	R-HSA-5690714	1	5	0.069647	0.220932	PTPN6	http://www.reactome.org/cgi-bin/eventbrowser_st_id?ST_ID=R-HSA-5690714
MET activates PI3K/AKT signaling	Reactome	R-HSA-8851907	1	5	0.069647	0.220932	PIK3CA	http://www.reactome.org/cgi-bin/eventbrowser_st_id?ST_ID=R-HSA-8851907
Activation of NOXA and translocation to mitochondria	Reactome	R-HSA-111448	1	5	0.069647	0.220932	TP53	http://www.reactome.org/cgi-bin/eventbrowser_st_id?ST_ID=R-HSA-111448
TFAP2A acts as a transcriptional repressor during retinoic acid induced cell differentiation	Reactome	R-HSA-8869496	1	5	0.069647	0.220932	MYBL2	http://www.reactome.org/cgi-bin/eventbrowser_st_id?ST_ID=R-HSA-8869496
Vitamin B1 (thiamin) metabolism	Reactome	R-HSA-196819	1	5	0.069647	0.220932	SLC19A3	http://www.reactome.org/cgi-bin/eventbrowser_st_id?ST_ID=R-HSA-196819
Diseases of Mismatch Repair (MMR)	Reactome	R-HSA-5423599	1	5	0.069647	0.220932	MLH1	http://www.reactome.org/cgi-bin/eventbrowser_st_id?ST_ID=R-HSA-5423599
Fructose catabolism	Reactome	R-HSA-70350	1	5	0.069647	0.220932	KHK	http://www.reactome.org/cgi-bin/eventbrowser_st_id?ST_ID=R-HSA-70350
RUNX3 regulates BCL2L11 (BIM) transcription	Reactome	R-HSA-8952158	1	5	0.069647	0.220932	FOXO3	http://www.reactome.org/cgi-bin/eventbrowser_st_id?ST_ID=R-HSA-8952158
Tuberculosis	KEGG PATHWAY	hsa05152	5	179	0.0709214	0.224793	MRC1|HLA-DRB1|BCL10|MALT1|HLA-DRB5	http://www.genome.jp/kegg-bin/show_pathway?hsa05152/hsa:3123%09red/hsa:10892%09red/hsa:4360%09red/hsa:8915%09red/hsa:3127%09red
Meiotic synapsis	Reactome	R-HSA-1221632	3	77	0.0712211	0.225028	SUN2|SYNE1|SYCP1	http://www.reactome.org/cgi-bin/eventbrowser_st_id?ST_ID=R-HSA-1221632
DNA Double Strand Break Response	Reactome	R-HSA-5693606	3	77	0.0712211	0.225028	NSD2|TP53|APBB1	http://www.reactome.org/cgi-bin/eventbrowser_st_id?ST_ID=R-HSA-5693606
Prion diseases	KEGG PATHWAY	hsa05020	2	35	0.0722542	0.227104	C9|SOD1	http://www.genome.jp/kegg-bin/show_pathway?hsa05020/hsa:735%09red/hsa:6647%09red
MAPK signaling pathway	KEGG PATHWAY	hsa04010	7	295	0.0722839	0.227104	NFATC3|TP53|CACNA1E|MAP3K13|KDR|PDGFD|MAPK8IP2	http://www.genome.jp/kegg-bin/show_pathway?hsa04010/hsa:80310%09red/hsa:777%09red/hsa:23542%09red/hsa:4775%09red/hsa:7157%09red/hsa:3791%09red/hsa:9175%09red
Osteoclast differentiation	KEGG PATHWAY	hsa04380	4	128	0.0744103	0.229133	PIK3CA|LILRA4|LILRA2|LILRB1	http://www.genome.jp/kegg-bin/show_pathway?hsa04380/hsa:10859%09red/hsa:5290%09red/hsa:23547%09red/hsa:11027%09red
Complement and coagulation cascades	KEGG PATHWAY	hsa04610	3	79	0.0754725	0.229133	THBD|C9|CFH	http://www.genome.jp/kegg-bin/show_pathway?hsa04610/hsa:7056%09red/hsa:3075%09red/hsa:735%09red
Interleukin-7 signaling	Reactome	R-HSA-1266695	2	36	0.0756841	0.229133	RAG2|RAG1	http://www.reactome.org/cgi-bin/eventbrowser_st_id?ST_ID=R-HSA-1266695
Processing of Capped Intron-Containing Pre-mRNA	Reactome	R-HSA-72203	6	241	0.0775123	0.229133	NUP88|SLBP|NXF1|SRRM1|SLU7|NUP205	http://www.reactome.org/cgi-bin/eventbrowser_st_id?ST_ID=R-HSA-72203
Interleukin signaling pathway	PANTHER	P00036	3	80	0.0776395	0.229133	IL20RA|PIK3CA|FOXO3	http://www.pantherdb.org/pathway/pathwayDiagram.jsp?catAccession=P00036
Thyroid cancer	KEGG PATHWAY	hsa05216	2	37	0.0791648	0.229133	CDH1|TP53	http://www.genome.jp/kegg-bin/show_pathway?hsa05216/hsa:999%09red/hsa:7157%09red
Aldosterone-regulated sodium reabsorption	KEGG PATHWAY	hsa04960	2	37	0.0791648	0.229133	PIK3CA|ATP1A2	http://www.genome.jp/kegg-bin/show_pathway?hsa04960/hsa:5290%09red/hsa:477%09red
Defective B3GALTL causes Peters-plus syndrome (PpS)	Reactome	R-HSA-5083635	2	37	0.0791648	0.229133	ADAMTS6|ADAMTS16	http://www.reactome.org/cgi-bin/eventbrowser_st_id?ST_ID=R-HSA-5083635
NS1 Mediated Effects on Host Pathways	Reactome	R-HSA-168276	2	37	0.0791648	0.229133	NUP88|NUP205	http://www.reactome.org/cgi-bin/eventbrowser_st_id?ST_ID=R-HSA-168276
Apoptotic cleavage of cellular proteins	Reactome	R-HSA-111465	2	37	0.0791648	0.229133	CDH1|PLEC	http://www.reactome.org/cgi-bin/eventbrowser_st_id?ST_ID=R-HSA-111465
Natural killer cell mediated cytotoxicity	KEGG PATHWAY	hsa04650	4	131	0.0793231	0.229133	VAV1|PIK3CA|VAV3|PTPN6	http://www.genome.jp/kegg-bin/show_pathway?hsa04650/hsa:5777%09red/hsa:5290%09red/hsa:10451%09red/hsa:7409%09red
FCERI mediated NF-kB activation	Reactome	R-HSA-2871837	3	81	0.0798335	0.229133	PSMD8|MALT1|BCL10	http://www.reactome.org/cgi-bin/eventbrowser_st_id?ST_ID=R-HSA-2871837
Recruitment of mitotic centrosome proteins and complexes	Reactome	R-HSA-380270	3	81	0.0798335	0.229133	CSNK1D|TUBGCP3|DYNC1H1	http://www.reactome.org/cgi-bin/eventbrowser_st_id?ST_ID=R-HSA-380270
Centrosome maturation	Reactome	R-HSA-380287	3	81	0.0798335	0.229133	CSNK1D|TUBGCP3|DYNC1H1	http://www.reactome.org/cgi-bin/eventbrowser_st_id?ST_ID=R-HSA-380287
sucrose degradation	BioCyc	PWY66-373	1	6	0.0807747	0.229133	KHK	http://biocyc.org/HUMAN/NEW-IMAGE?type=NIL&object=PWY66-373
RUNX1 regulates transcription of genes involved in BCR signaling	Reactome	R-HSA-8939245	1	6	0.0807747	0.229133	BLK	http://www.reactome.org/cgi-bin/eventbrowser_st_id?ST_ID=R-HSA-8939245
Activated NTRK3 signals through PI3K	Reactome	R-HSA-9603381	1	6	0.0807747	0.229133	PIK3CA	http://www.reactome.org/cgi-bin/eventbrowser_st_id?ST_ID=R-HSA-9603381
Fibronectin matrix formation	Reactome	R-HSA-1566977	1	6	0.0807747	0.229133	CEACAM8	http://www.reactome.org/cgi-bin/eventbrowser_st_id?ST_ID=R-HSA-1566977
CLEC7A/inflammasome pathway	Reactome	R-HSA-5660668	1	6	0.0807747	0.229133	MALT1	http://www.reactome.org/cgi-bin/eventbrowser_st_id?ST_ID=R-HSA-5660668
Activated NTRK2 signals through CDK5	Reactome	R-HSA-9032845	1	6	0.0807747	0.229133	TIAM1	http://www.reactome.org/cgi-bin/eventbrowser_st_id?ST_ID=R-HSA-9032845
Activated NTRK2 signals through PI3K	Reactome	R-HSA-9028335	1	6	0.0807747	0.229133	PIK3CA	http://www.reactome.org/cgi-bin/eventbrowser_st_id?ST_ID=R-HSA-9028335
SUMO is proteolytically processed	Reactome	R-HSA-3065679	1	6	0.0807747	0.229133	SENP1	http://www.reactome.org/cgi-bin/eventbrowser_st_id?ST_ID=R-HSA-3065679
FoxO signaling pathway	KEGG PATHWAY	hsa04068	4	132	0.0809958	0.229595	RAG2|PIK3CA|FOXO3|RAG1	http://www.genome.jp/kegg-bin/show_pathway?hsa04068/hsa:5896%09red/hsa:5897%09red/hsa:2309%09red/hsa:5290%09red
TP53 Regulates Metabolic Genes	Reactome	R-HSA-5628897	3	82	0.0820542	0.232261	MT-CO2|MT-CO3|TP53	http://www.reactome.org/cgi-bin/eventbrowser_st_id?ST_ID=R-HSA-5628897
Systemic lupus erythematosus	KEGG PATHWAY	hsa05322	4	133	0.0826859	0.232405	C9|GRIN2A|HLA-DRB1|HLA-DRB5	http://www.genome.jp/kegg-bin/show_pathway?hsa05322/hsa:735%09red/hsa:3123%09red/hsa:2903%09red/hsa:3127%09red
Allograft rejection	KEGG PATHWAY	hsa05330	2	38	0.0826945	0.232405	HLA-DRB1|HLA-DRB5	http://www.genome.jp/kegg-bin/show_pathway?hsa05330/hsa:3123%09red/hsa:3127%09red
Class C/3 (Metabotropic glutamate/pheromone receptors)	Reactome	R-HSA-420499	2	38	0.0826945	0.232405	TAS2R20|TAS2R19	http://www.reactome.org/cgi-bin/eventbrowser_st_id?ST_ID=R-HSA-420499
Platelet Aggregation (Plug Formation)	Reactome	R-HSA-76009	2	38	0.0826945	0.232405	PTPN1|COL1A1	http://www.reactome.org/cgi-bin/eventbrowser_st_id?ST_ID=R-HSA-76009
O-glycosylation of TSR domain-containing proteins	Reactome	R-HSA-5173214	2	38	0.0826945	0.232405	ADAMTS6|ADAMTS16	http://www.reactome.org/cgi-bin/eventbrowser_st_id?ST_ID=R-HSA-5173214
Peptide ligand-binding receptors	Reactome	R-HSA-375276	5	188	0.0830144	0.233138	PROKR2|QRFP|NPFFR2|CXCR6|NPS	http://www.reactome.org/cgi-bin/eventbrowser_st_id?ST_ID=R-HSA-375276
Peroxisome	KEGG PATHWAY	hsa04146	3	83	0.0843014	0.236584	ABCD4|MPV17L2|SOD1	http://www.genome.jp/kegg-bin/show_pathway?hsa04146/hsa:84769%09red/hsa:6647%09red/hsa:5826%09red
Antigen processing: Ubiquitination & Proteasome degradation	Reactome	R-HSA-983168	7	308	0.085793	0.237277	TRIM11|HACE1|PSMD8|ASB5|WSB1|APC2|TRIM41	http://www.reactome.org/cgi-bin/eventbrowser_st_id?ST_ID=R-HSA-983168
Class I MHC mediated antigen processing & presentation	Reactome	R-HSA-983169	8	370	0.0860545	0.237277	TRIM11|MRC1|HACE1|PSMD8|ASB5|WSB1|APC2|TRIM41	http://www.reactome.org/cgi-bin/eventbrowser_st_id?ST_ID=R-HSA-983169
DAP12 interactions	Reactome	R-HSA-2172127	2	39	0.0862716	0.237277	PIK3CA|VAV3	http://www.reactome.org/cgi-bin/eventbrowser_st_id?ST_ID=R-HSA-2172127
Host Interactions with Influenza Factors	Reactome	R-HSA-168253	2	39	0.0862716	0.237277	NUP88|NUP205	http://www.reactome.org/cgi-bin/eventbrowser_st_id?ST_ID=R-HSA-168253
PTEN Regulation	Reactome	R-HSA-6807070	4	137	0.0896179	0.237277	HDAC5|ATN1|TP53|PSMD8	http://www.reactome.org/cgi-bin/eventbrowser_st_id?ST_ID=R-HSA-6807070
Ferroptosis	KEGG PATHWAY	hsa04216	2	40	0.0898943	0.237277	TF|TP53	http://www.genome.jp/kegg-bin/show_pathway?hsa04216/hsa:7018%09red/hsa:7157%09red
Nicotine addiction	KEGG PATHWAY	hsa05033	2	40	0.0898943	0.237277	GRIN2A|GRIN3B	http://www.genome.jp/kegg-bin/show_pathway?hsa05033/hsa:116444%09red/hsa:2903%09red
Nuclear Receptor transcription pathway	Reactome	R-HSA-383280	2	40	0.0898943	0.237277	RARA|ESR2	http://www.reactome.org/cgi-bin/eventbrowser_st_id?ST_ID=R-HSA-383280
MET promotes cell motility	Reactome	R-HSA-8875878	2	40	0.0898943	0.237277	COL27A1|COL1A1	http://www.reactome.org/cgi-bin/eventbrowser_st_id?ST_ID=R-HSA-8875878
Viral Messenger RNA Synthesis	Reactome	R-HSA-168325	2	40	0.0898943	0.237277	NUP88|NUP205	http://www.reactome.org/cgi-bin/eventbrowser_st_id?ST_ID=R-HSA-168325
Colorectal cancer	KEGG PATHWAY	hsa05210	3	86	0.0911982	0.237277	PIK3CA|TP53|MLH1	http://www.genome.jp/kegg-bin/show_pathway?hsa05210/hsa:5290%09red/hsa:4292%09red/hsa:7157%09red
Protein-protein interactions at synapses	Reactome	R-HSA-6794362	3	86	0.0911982	0.237277	DLGAP3|GRIN2A|APBA1	http://www.reactome.org/cgi-bin/eventbrowser_st_id?ST_ID=R-HSA-6794362
Meiotic recombination	Reactome	R-HSA-912446	3	86	0.0911982	0.237277	MND1|BRCA2|MLH1	http://www.reactome.org/cgi-bin/eventbrowser_st_id?ST_ID=R-HSA-912446
N-end rule pathway I (eukaryotic)	BioCyc	PWY-7799	1	7	0.0917697	0.237277	ATE1	http://biocyc.org/HUMAN/NEW-IMAGE?type=NIL&object=PWY-7799
RUNX3 regulates CDKN1A transcription	Reactome	R-HSA-8941855	1	7	0.0917697	0.237277	TP53	http://www.reactome.org/cgi-bin/eventbrowser_st_id?ST_ID=R-HSA-8941855
NrCAM interactions	Reactome	R-HSA-447038	1	7	0.0917697	0.237277	ANK1	http://www.reactome.org/cgi-bin/eventbrowser_st_id?ST_ID=R-HSA-447038
Fructose metabolism	Reactome	R-HSA-5652084	1	7	0.0917697	0.237277	KHK	http://www.reactome.org/cgi-bin/eventbrowser_st_id?ST_ID=R-HSA-5652084
Neurofascin interactions	Reactome	R-HSA-447043	1	7	0.0917697	0.237277	ANK1	http://www.reactome.org/cgi-bin/eventbrowser_st_id?ST_ID=R-HSA-447043
Fluid shear stress and atherosclerosis	KEGG PATHWAY	hsa05418	4	139	0.0931854	0.239398	PIK3CA|THBD|TP53|KDR	http://www.genome.jp/kegg-bin/show_pathway?hsa05418/hsa:5290%09red/hsa:7056%09red/hsa:3791%09red/hsa:7157%09red
Graft-versus-host disease	KEGG PATHWAY	hsa05332	2	41	0.0935612	0.239398	HLA-DRB1|HLA-DRB5	http://www.genome.jp/kegg-bin/show_pathway?hsa05332/hsa:3123%09red/hsa:3127%09red
Homologous recombination	KEGG PATHWAY	hsa03440	2	41	0.0935612	0.239398	POLD1|BRCA2	http://www.genome.jp/kegg-bin/show_pathway?hsa03440/hsa:5424%09red/hsa:675%09red
EPHB-mediated forward signaling	Reactome	R-HSA-3928662	2	41	0.0935612	0.239398	TIAM1|ROCK2	http://www.reactome.org/cgi-bin/eventbrowser_st_id?ST_ID=R-HSA-3928662
Sphingolipid de novo biosynthesis	Reactome	R-HSA-1660661	2	41	0.0935612	0.239398	ACER2|CERS2	http://www.reactome.org/cgi-bin/eventbrowser_st_id?ST_ID=R-HSA-1660661
Binding and Uptake of Ligands by Scavenger Receptors	Reactome	R-HSA-2173782	2	41	0.0935612	0.239398	LRP1|COL1A1	http://www.reactome.org/cgi-bin/eventbrowser_st_id?ST_ID=R-HSA-2173782
Cardiac conduction	Reactome	R-HSA-5576891	4	141	0.0968194	0.242596	ITPR2|NPR2|RYR2|ATP1A2	http://www.reactome.org/cgi-bin/eventbrowser_st_id?ST_ID=R-HSA-5576891
Amine ligand-binding receptors	Reactome	R-HSA-375280	2	42	0.0972707	0.242596	ADRA1B|HTR1A	http://www.reactome.org/cgi-bin/eventbrowser_st_id?ST_ID=R-HSA-375280
Glucagon-like Peptide-1 (GLP1) regulates insulin secretion	Reactome	R-HSA-381676	2	42	0.0972707	0.242596	ITPR2|KCNC2	http://www.reactome.org/cgi-bin/eventbrowser_st_id?ST_ID=R-HSA-381676
NCAM1 interactions	Reactome	R-HSA-419037	2	42	0.0972707	0.242596	COL6A6|COL9A1	http://www.reactome.org/cgi-bin/eventbrowser_st_id?ST_ID=R-HSA-419037
SUMOylation of DNA replication proteins	Reactome	R-HSA-4615885	2	42	0.0972707	0.242596	NUP88|NUP205	http://www.reactome.org/cgi-bin/eventbrowser_st_id?ST_ID=R-HSA-4615885
DAG and IP3 signaling	Reactome	R-HSA-1489509	2	42	0.0972707	0.242596	ITPR2|ADCY2	http://www.reactome.org/cgi-bin/eventbrowser_st_id?ST_ID=R-HSA-1489509
PD-L1 expression and PD-1 checkpoint pathway in cancer	KEGG PATHWAY	hsa05235	3	89	0.098321	0.242596	PIK3CA|NFATC3|PTPN6	http://www.genome.jp/kegg-bin/show_pathway?hsa05235/hsa:5777%09red/hsa:5290%09red/hsa:4775%09red
RAB GEFs exchange GTP for GDP on RABs	Reactome	R-HSA-8876198	3	89	0.098321	0.242596	SBF2|ALS2|DENND4A	http://www.reactome.org/cgi-bin/eventbrowser_st_id?ST_ID=R-HSA-8876198
PI5P, PP2A and IER3 Regulate PI3K/AKT Signaling	Reactome	R-HSA-6811558	3	89	0.098321	0.242596	VAV1|PIK3CA|ESR2	http://www.reactome.org/cgi-bin/eventbrowser_st_id?ST_ID=R-HSA-6811558
Type I diabetes mellitus	KEGG PATHWAY	hsa04940	2	43	0.101021	0.242596	HLA-DRB1|HLA-DRB5	http://www.genome.jp/kegg-bin/show_pathway?hsa04940/hsa:3123%09red/hsa:3127%09red
Beta2 adrenergic receptor signaling pathway	PANTHER	P04378	2	43	0.101021	0.242596	RYR2|ADCY2	http://www.pantherdb.org/pathway/pathwayDiagram.jsp?catAccession=P04378
Beta1 adrenergic receptor signaling pathway	PANTHER	P04377	2	43	0.101021	0.242596	RYR2|ADCY2	http://www.pantherdb.org/pathway/pathwayDiagram.jsp?catAccession=P04377
G1 Phase	Reactome	R-HSA-69236	2	43	0.101021	0.242596	CDKN2C|RB1	http://www.reactome.org/cgi-bin/eventbrowser_st_id?ST_ID=R-HSA-69236
SUMOylation of RNA binding proteins	Reactome	R-HSA-4570464	2	43	0.101021	0.242596	NUP88|NUP205	http://www.reactome.org/cgi-bin/eventbrowser_st_id?ST_ID=R-HSA-4570464
Cyclin D associated events in G1	Reactome	R-HSA-69231	2	43	0.101021	0.242596	CDKN2C|RB1	http://www.reactome.org/cgi-bin/eventbrowser_st_id?ST_ID=R-HSA-69231
Voltage gated Potassium channels	Reactome	R-HSA-1296072	2	43	0.101021	0.242596	KCNA3|KCNC2	http://www.reactome.org/cgi-bin/eventbrowser_st_id?ST_ID=R-HSA-1296072
Class A/1 (Rhodopsin-like receptors)	Reactome	R-HSA-373076	7	322	0.101841	0.242596	ADRA1B|NPFFR2|PROKR2|CXCR6|QRFP|HTR1A|NPS	http://www.reactome.org/cgi-bin/eventbrowser_st_id?ST_ID=R-HSA-373076
Viral carcinogenesis	KEGG PATHWAY	hsa05203	5	201	0.102271	0.242596	TP53|DDX3X|HDAC5|RB1|PIK3CA	http://www.genome.jp/kegg-bin/show_pathway?hsa05203/hsa:1654%09red/hsa:10014%09red/hsa:5925%09red/hsa:7157%09red/hsa:5290%09red
tRNA splicing II	BioCyc	PWY-7803	1	8	0.102633	0.242596	TSEN54	http://biocyc.org/HUMAN/NEW-IMAGE?type=NIL&object=PWY-7803
Sulfur relay system	KEGG PATHWAY	hsa04122	1	8	0.102633	0.242596	MPST	http://www.genome.jp/kegg-bin/show_pathway?hsa04122/hsa:4357%09red
Netrin mediated repulsion signals	Reactome	R-HSA-418886	1	8	0.102633	0.242596	UNC5B	http://www.reactome.org/cgi-bin/eventbrowser_st_id?ST_ID=R-HSA-418886
Inactivation of CDC42 and RAC1	Reactome	R-HSA-428543	1	8	0.102633	0.242596	SLIT2	http://www.reactome.org/cgi-bin/eventbrowser_st_id?ST_ID=R-HSA-428543
DNA Damage Reversal	Reactome	R-HSA-73942	1	8	0.102633	0.242596	MGMT	http://www.reactome.org/cgi-bin/eventbrowser_st_id?ST_ID=R-HSA-73942
TRAIL signaling	Reactome	R-HSA-75158	1	8	0.102633	0.242596	TNFRSF10D	http://www.reactome.org/cgi-bin/eventbrowser_st_id?ST_ID=R-HSA-75158
Phosphate bond hydrolysis by NTPDase proteins	Reactome	R-HSA-8850843	1	8	0.102633	0.242596	ENTPD2	http://www.reactome.org/cgi-bin/eventbrowser_st_id?ST_ID=R-HSA-8850843
Noncanonical activation of NOTCH3	Reactome	R-HSA-9017802	1	8	0.102633	0.242596	NCSTN	http://www.reactome.org/cgi-bin/eventbrowser_st_id?ST_ID=R-HSA-9017802
VEGF ligand-receptor interactions	Reactome	R-HSA-194313	1	8	0.102633	0.242596	KDR	http://www.reactome.org/cgi-bin/eventbrowser_st_id?ST_ID=R-HSA-194313
Terminal pathway of complement	Reactome	R-HSA-166665	1	8	0.102633	0.242596	C9	http://www.reactome.org/cgi-bin/eventbrowser_st_id?ST_ID=R-HSA-166665
VEGF binds to VEGFR leading to receptor dimerization	Reactome	R-HSA-195399	1	8	0.102633	0.242596	KDR	http://www.reactome.org/cgi-bin/eventbrowser_st_id?ST_ID=R-HSA-195399
Role of ABL in ROBO-SLIT signaling	Reactome	R-HSA-428890	1	8	0.102633	0.242596	SLIT2	http://www.reactome.org/cgi-bin/eventbrowser_st_id?ST_ID=R-HSA-428890
Cellular responses to external stimuli	Reactome	R-HSA-8953897	10	516	0.102655	0.242596	NUP88|CDKN2C|TP53|PSMD8|SOD1|RB1|DYNC1H1|APC2|LIMD1|NUP205	http://www.reactome.org/cgi-bin/eventbrowser_st_id?ST_ID=R-HSA-8953897
5HT1 type receptor mediated signaling pathway	PANTHER	P04373	2	44	0.104811	0.245702	HTR1A|ADCY2	http://www.pantherdb.org/pathway/pathwayDiagram.jsp?catAccession=P04373
Intra-Golgi traffic	Reactome	R-HSA-6811438	2	44	0.104811	0.245702	NAPG|COG5	http://www.reactome.org/cgi-bin/eventbrowser_st_id?ST_ID=R-HSA-6811438
Interleukin-2 family signaling	Reactome	R-HSA-451927	2	44	0.104811	0.245702	PIK3CA|PTPN6	http://www.reactome.org/cgi-bin/eventbrowser_st_id?ST_ID=R-HSA-451927
TP53 Regulates Transcription of Cell Death Genes	Reactome	R-HSA-5633008	2	44	0.104811	0.245702	TP53|TNFRSF10D	http://www.reactome.org/cgi-bin/eventbrowser_st_id?ST_ID=R-HSA-5633008
Th1 and Th2 cell differentiation	KEGG PATHWAY	hsa04658	3	92	0.105661	0.247399	HLA-DRB1|NFATC3|HLA-DRB5	http://www.genome.jp/kegg-bin/show_pathway?hsa04658/hsa:4775%09red/hsa:3123%09red/hsa:3127%09red
Regulation of TP53 Activity through Phosphorylation	Reactome	R-HSA-6804756	3	92	0.105661	0.247399	NUAK1|TP53|TAF1	http://www.reactome.org/cgi-bin/eventbrowser_st_id?ST_ID=R-HSA-6804756
GPCR ligand binding	Reactome	R-HSA-500792	9	454	0.106282	0.247925	ADRA1B|TAS2R19|TAS2R20|NPFFR2|PROKR2|CXCR6|QRFP|HTR1A|NPS	http://www.reactome.org/cgi-bin/eventbrowser_st_id?ST_ID=R-HSA-500792
Mitotic G1-G1/S phases	Reactome	R-HSA-453279	4	147	0.108111	0.247925	CDKN2C|MYBL2|PSMD8|RB1	http://www.reactome.org/cgi-bin/eventbrowser_st_id?ST_ID=R-HSA-453279
Small cell lung cancer	KEGG PATHWAY	hsa05222	3	93	0.108154	0.247925	PIK3CA|TP53|RB1	http://www.genome.jp/kegg-bin/show_pathway?hsa05222/hsa:5290%09red/hsa:5925%09red/hsa:7157%09red
Nicotinic acetylcholine receptor signaling pathway	PANTHER	P00044	3	93	0.108154	0.247925	MYO1E|MYH1|MYO5A	http://www.pantherdb.org/pathway/pathwayDiagram.jsp?catAccession=P00044
Recruitment of NuMA to mitotic centrosomes	Reactome	R-HSA-380320	3	93	0.108154	0.247925	CSNK1D|TUBGCP3|DYNC1H1	http://www.reactome.org/cgi-bin/eventbrowser_st_id?ST_ID=R-HSA-380320
Transcriptional regulation by RUNX3	Reactome	R-HSA-8878159	3	93	0.108154	0.247925	FOXO3|TP53|PSMD8	http://www.reactome.org/cgi-bin/eventbrowser_st_id?ST_ID=R-HSA-8878159
ABC transporters	KEGG PATHWAY	hsa02010	2	45	0.108639	0.247925	ABCD4|ABCB5	http://www.genome.jp/kegg-bin/show_pathway?hsa02010/hsa:340273%09red/hsa:5826%09red
Ionotropic glutamate receptor pathway	PANTHER	P00037	2	45	0.108639	0.247925	GRIN2A|CACNA1E	http://www.pantherdb.org/pathway/pathwayDiagram.jsp?catAccession=P00037
Glycosphingolipid metabolism	Reactome	R-HSA-1660662	2	45	0.108639	0.247925	CERK|ESYT3	http://www.reactome.org/cgi-bin/eventbrowser_st_id?ST_ID=R-HSA-1660662
Phospholipase D signaling pathway	KEGG PATHWAY	hsa04072	4	148	0.110048	0.247925	PIK3CA|PIK3R5|PDGFD|ADCY2	http://www.genome.jp/kegg-bin/show_pathway?hsa04072/hsa:5290%09red/hsa:108%09red/hsa:80310%09red/hsa:23533%09red
Signaling by Hedgehog	Reactome	R-HSA-5358351	4	148	0.110048	0.247925	INTU|IFT172|PSMD8|ADCY2	http://www.reactome.org/cgi-bin/eventbrowser_st_id?ST_ID=R-HSA-5358351
Nuclear Envelope Breakdown	Reactome	R-HSA-2980766	2	46	0.112504	0.247925	NUP88|NUP205	http://www.reactome.org/cgi-bin/eventbrowser_st_id?ST_ID=R-HSA-2980766
UTP and CTP dephosphorylation I	BioCyc	PWY-7185	1	9	0.113367	0.247925	ENTPD2	http://biocyc.org/HUMAN/NEW-IMAGE?type=NIL&object=PWY-7185
C20 prostanoid biosynthesis	BioCyc	PWY66-374	1	9	0.113367	0.247925	PTGIS	http://biocyc.org/HUMAN/NEW-IMAGE?type=NIL&object=PWY66-374
sphingosine and sphingosine-1-phosphate metabolism	BioCyc	PWY3DJ-11470	1	9	0.113367	0.247925	ACER2	http://biocyc.org/HUMAN/NEW-IMAGE?type=NIL&object=PWY3DJ-11470
AKT phosphorylates targets in the nucleus	Reactome	R-HSA-198693	1	9	0.113367	0.247925	FOXO3	http://www.reactome.org/cgi-bin/eventbrowser_st_id?ST_ID=R-HSA-198693
Signaling by FGFR3 fusions in cancer	Reactome	R-HSA-8853334	1	9	0.113367	0.247925	PIK3CA	http://www.reactome.org/cgi-bin/eventbrowser_st_id?ST_ID=R-HSA-8853334
InlA-mediated entry of Listeria monocytogenes into host cells	Reactome	R-HSA-8876493	1	9	0.113367	0.247925	CDH1	http://www.reactome.org/cgi-bin/eventbrowser_st_id?ST_ID=R-HSA-8876493
CHL1 interactions	Reactome	R-HSA-447041	1	9	0.113367	0.247925	ANK1	http://www.reactome.org/cgi-bin/eventbrowser_st_id?ST_ID=R-HSA-447041
Regulation of commissural axon pathfinding by SLIT and ROBO	Reactome	R-HSA-428542	1	9	0.113367	0.247925	SLIT2	http://www.reactome.org/cgi-bin/eventbrowser_st_id?ST_ID=R-HSA-428542
PTK6 Regulates RTKs and Their Effectors AKT1 and DOK1	Reactome	R-HSA-8849469	1	9	0.113367	0.247925	ARAP1	http://www.reactome.org/cgi-bin/eventbrowser_st_id?ST_ID=R-HSA-8849469
Adrenoceptors	Reactome	R-HSA-390696	1	9	0.113367	0.247925	ADRA1B	http://www.reactome.org/cgi-bin/eventbrowser_st_id?ST_ID=R-HSA-390696
Activation of PUMA and translocation to mitochondria	Reactome	R-HSA-139915	1	9	0.113367	0.247925	TP53	http://www.reactome.org/cgi-bin/eventbrowser_st_id?ST_ID=R-HSA-139915
PI3K events in ERBB4 signaling	Reactome	R-HSA-1250342	1	9	0.113367	0.247925	PIK3CA	http://www.reactome.org/cgi-bin/eventbrowser_st_id?ST_ID=R-HSA-1250342
OAS antiviral response	Reactome	R-HSA-8983711	1	9	0.113367	0.247925	OAS2	http://www.reactome.org/cgi-bin/eventbrowser_st_id?ST_ID=R-HSA-8983711
PI5P Regulates TP53 Acetylation	Reactome	R-HSA-6811555	1	9	0.113367	0.247925	TP53	http://www.reactome.org/cgi-bin/eventbrowser_st_id?ST_ID=R-HSA-6811555
PI3K/AKT activation	Reactome	R-HSA-198203	1	9	0.113367	0.247925	PIK3CA	http://www.reactome.org/cgi-bin/eventbrowser_st_id?ST_ID=R-HSA-198203
Muscle contraction	Reactome	R-HSA-397014	5	209	0.11513	0.25136	ITPR2|NPR2|RYR2|TTN|ATP1A2	http://www.reactome.org/cgi-bin/eventbrowser_st_id?ST_ID=R-HSA-397014
Dilated cardiomyopathy (DCM)	KEGG PATHWAY	hsa05414	3	96	0.115768	0.252335	RYR2|TTN|ADCY2	http://www.genome.jp/kegg-bin/show_pathway?hsa05414/hsa:108%09red/hsa:6262%09red/hsa:7273%09red
Negative regulation of the PI3K/AKT network	Reactome	R-HSA-199418	3	96	0.115768	0.252335	VAV1|PIK3CA|ESR2	http://www.reactome.org/cgi-bin/eventbrowser_st_id?ST_ID=R-HSA-199418
Regulation of Complement cascade	Reactome	R-HSA-977606	2	47	0.116403	0.253299	C9|CFH	http://www.reactome.org/cgi-bin/eventbrowser_st_id?ST_ID=R-HSA-977606
Metabolism of RNA	Reactome	R-HSA-8953854	12	667	0.117606	0.255635	NUP88|DDX21|SLBP|PSMD8|SRRM1|NOB1|SLU7|RPL13A|CSNK1D|TSEN54|NUP205|NXF1	http://www.reactome.org/cgi-bin/eventbrowser_st_id?ST_ID=R-HSA-8953854
Circadian entrainment	KEGG PATHWAY	hsa04713	3	97	0.11835	0.255941	RYR2|GRIN2A|ADCY2	http://www.genome.jp/kegg-bin/show_pathway?hsa04713/hsa:108%09red/hsa:6262%09red/hsa:2903%09red
G alpha (z) signalling events	Reactome	R-HSA-418597	2	48	0.120337	0.255941	RGSL1|ADCY2	http://www.reactome.org/cgi-bin/eventbrowser_st_id?ST_ID=R-HSA-418597
Aldosterone synthesis and secretion	KEGG PATHWAY	hsa04925	3	98	0.120953	0.255941	ITPR2|ATP1A2|ADCY2	http://www.genome.jp/kegg-bin/show_pathway?hsa04925/hsa:108%09red/hsa:3709%09red/hsa:477%09red
Hippo signaling pathway	KEGG PATHWAY	hsa04390	4	154	0.121992	0.255941	CDH1|CSNK1D|LLGL2|LIMD1	http://www.genome.jp/kegg-bin/show_pathway?hsa04390/hsa:1453%09red/hsa:3993%09red/hsa:8994%09red/hsa:999%09red
Neuroactive ligand-receptor interaction	KEGG PATHWAY	hsa04080	7	338	0.122036	0.255941	ADRA1B|NPFFR2|LEPR|PRSS3|GRIN3B|HTR1A|GRIN2A	http://www.genome.jp/kegg-bin/show_pathway?hsa04080/hsa:3953%09red/hsa:116444%09red/hsa:147%09red/hsa:10886%09red/hsa:3350%09red/hsa:5646%09red/hsa:2903%09red
Other interleukin signaling	Reactome	R-HSA-449836	6	275	0.122558	0.255941	PSMD8|NEFL|WDR83|PTPRZ1|SYNGAP1|PIK3CA	http://www.reactome.org/cgi-bin/eventbrowser_st_id?ST_ID=R-HSA-449836
Progesterone-mediated oocyte maturation	KEGG PATHWAY	hsa04914	3	99	0.123578	0.255941	APC2|PIK3CA|ADCY2	http://www.genome.jp/kegg-bin/show_pathway?hsa04914/hsa:5290%09red/hsa:108%09red/hsa:29882%09red
Potassium Channels	Reactome	R-HSA-1296071	3	99	0.123578	0.255941	HCN1|KCNA3|KCNC2	http://www.reactome.org/cgi-bin/eventbrowser_st_id?ST_ID=R-HSA-1296071
Sulfur metabolism	KEGG PATHWAY	hsa00920	1	10	0.123973	0.255941	MPST	http://www.genome.jp/kegg-bin/show_pathway?hsa00920/hsa:4357%09red
Vitamin D metabolism and pathway	PANTHER	P04396	1	10	0.123973	0.255941	RARA	http://www.pantherdb.org/pathway/pathwayDiagram.jsp?catAccession=P04396
Circadian clock system	PANTHER	P00015	1	10	0.123973	0.255941	CSNK1D	http://www.pantherdb.org/pathway/pathwayDiagram.jsp?catAccession=P00015
Caspase activation via Dependence Receptors in the absence of ligand	Reactome	R-HSA-418889	1	10	0.123973	0.255941	UNC5B	http://www.reactome.org/cgi-bin/eventbrowser_st_id?ST_ID=R-HSA-418889
Adenylate cyclase activating pathway	Reactome	R-HSA-170660	1	10	0.123973	0.255941	ADCY2	http://www.reactome.org/cgi-bin/eventbrowser_st_id?ST_ID=R-HSA-170660
Regulation of FOXO transcriptional activity by acetylation	Reactome	R-HSA-9617629	1	10	0.123973	0.255941	FOXO3	http://www.reactome.org/cgi-bin/eventbrowser_st_id?ST_ID=R-HSA-9617629
Reactions specific to the complex N-glycan synthesis pathway	Reactome	R-HSA-975578	1	10	0.123973	0.255941	CHST10	http://www.reactome.org/cgi-bin/eventbrowser_st_id?ST_ID=R-HSA-975578
Bicarbonate transporters	Reactome	R-HSA-425381	1	10	0.123973	0.255941	SLC4A5	http://www.reactome.org/cgi-bin/eventbrowser_st_id?ST_ID=R-HSA-425381
Activation of PPARGC1A (PGC-1alpha) by phosphorylation	Reactome	R-HSA-2151209	1	10	0.123973	0.255941	PPARGC1A	http://www.reactome.org/cgi-bin/eventbrowser_st_id?ST_ID=R-HSA-2151209
Alpha-defensins	Reactome	R-HSA-1462054	1	10	0.123973	0.255941	PRSS3	http://www.reactome.org/cgi-bin/eventbrowser_st_id?ST_ID=R-HSA-1462054
Removal of the Flap Intermediate from the C-strand	Reactome	R-HSA-174437	1	10	0.123973	0.255941	POLD1	http://www.reactome.org/cgi-bin/eventbrowser_st_id?ST_ID=R-HSA-174437
Processing and activation of SUMO	Reactome	R-HSA-3215018	1	10	0.123973	0.255941	SENP1	http://www.reactome.org/cgi-bin/eventbrowser_st_id?ST_ID=R-HSA-3215018
Organic cation transport	Reactome	R-HSA-549127	1	10	0.123973	0.255941	SLC22A18	http://www.reactome.org/cgi-bin/eventbrowser_st_id?ST_ID=R-HSA-549127
Signaling by FGFR4 in disease	Reactome	R-HSA-5655291	1	10	0.123973	0.255941	PIK3CA	http://www.reactome.org/cgi-bin/eventbrowser_st_id?ST_ID=R-HSA-5655291
@@Signaling by FGFR4	Reactome	R-HSA-5654743	1	36	0.359402	0.41964	PIK3CA	http://www.reactome.org/cgi-bin/eventbrowser_st_id?ST_ID=R-HSA-5654743
Cushing syndrome	KEGG PATHWAY	hsa04934	4	155	0.124034	0.255941	ITPR2|CDKN2C|ADCY2|RB1	http://www.genome.jp/kegg-bin/show_pathway?hsa04934/hsa:108%09red/hsa:3709%09red/hsa:5925%09red/hsa:1031%09red
Hepatitis C	KEGG PATHWAY	hsa05160	4	155	0.124034	0.255941	PIK3CA|OAS2|TP53|RB1	http://www.genome.jp/kegg-bin/show_pathway?hsa05160/hsa:5290%09red/hsa:4939%09red/hsa:5925%09red/hsa:7157%09red
Intestinal immune network for IgA production	KEGG PATHWAY	hsa04672	2	49	0.124303	0.255941	HLA-DRB1|HLA-DRB5	http://www.genome.jp/kegg-bin/show_pathway?hsa04672/hsa:3123%09red/hsa:3127%09red
Cysteine and methionine metabolism	KEGG PATHWAY	hsa00270	2	49	0.124303	0.255941	MPST|DNMT3A	http://www.genome.jp/kegg-bin/show_pathway?hsa00270/hsa:4357%09red/hsa:1788%09red
Malaria	KEGG PATHWAY	hsa05144	2	49	0.124303	0.255941	LRP1|THBS3	http://www.genome.jp/kegg-bin/show_pathway?hsa05144/hsa:7059%09red/hsa:4035%09red
Cross-presentation of soluble exogenous antigens (endosomes)	Reactome	R-HSA-1236978	2	49	0.124303	0.255941	MRC1|PSMD8	http://www.reactome.org/cgi-bin/eventbrowser_st_id?ST_ID=R-HSA-1236978
Retrograde transport at the Trans-Golgi-Network	Reactome	R-HSA-6811440	2	49	0.124303	0.255941	NAPG|COG5	http://www.reactome.org/cgi-bin/eventbrowser_st_id?ST_ID=R-HSA-6811440
Inflammatory mediator regulation of TRP channels	KEGG PATHWAY	hsa04750	3	100	0.126222	0.259216	ITPR2|PIK3CA|ADCY2	http://www.genome.jp/kegg-bin/show_pathway?hsa04750/hsa:5290%09red/hsa:3709%09red/hsa:108%09red
AGE-RAGE signaling pathway in diabetic complications	KEGG PATHWAY	hsa04933	3	100	0.126222	0.259216	PIK3CA|THBD|COL1A1	http://www.genome.jp/kegg-bin/show_pathway?hsa04933/hsa:5290%09red/hsa:1277%09red/hsa:7056%09red
NF-kappa B signaling pathway	KEGG PATHWAY	hsa04064	3	100	0.126222	0.259216	CCL4L2|BCL10|MALT1	http://www.genome.jp/kegg-bin/show_pathway?hsa04064/hsa:9560%09red/hsa:8915%09red/hsa:10892%09red
Viral protein interaction with cytokine and cytokine receptor	KEGG PATHWAY	hsa04061	3	100	0.126222	0.259216	IL20RA|CCL4L2|TNFRSF10D	http://www.genome.jp/kegg-bin/show_pathway?hsa04061/hsa:53832%09red/hsa:8793%09red/hsa:9560%09red
Visual phototransduction	Reactome	R-HSA-2187338	3	100	0.126222	0.259216	PDE6B|SDR9C7|LRP1	http://www.reactome.org/cgi-bin/eventbrowser_st_id?ST_ID=R-HSA-2187338
snRNP Assembly	Reactome	R-HSA-191859	2	50	0.1283	0.26182	NUP88|NUP205	http://www.reactome.org/cgi-bin/eventbrowser_st_id?ST_ID=R-HSA-191859
Metabolism of non-coding RNA	Reactome	R-HSA-194441	2	50	0.1283	0.26182	NUP88|NUP205	http://www.reactome.org/cgi-bin/eventbrowser_st_id?ST_ID=R-HSA-194441
Formation of a pool of free 40S subunits	Reactome	R-HSA-72689	3	101	0.128887	0.26182	EIF3A|EIF3G|RPL13A	http://www.reactome.org/cgi-bin/eventbrowser_st_id?ST_ID=R-HSA-72689
Angiogenesis	PANTHER	P00005	4	158	0.130249	0.26182	PIK3CA|PDGFD|PTPN6|KDR	http://www.pantherdb.org/pathway/pathwayDiagram.jsp?catAccession=P00005
Autodegradation of the E3 ubiquitin ligase COP1	Reactome	R-HSA-349425	2	51	0.132327	0.26182	TP53|PSMD8	http://www.reactome.org/cgi-bin/eventbrowser_st_id?ST_ID=R-HSA-349425
Formation of the ternary complex, and subsequently, the 43S complex	Reactome	R-HSA-72695	2	51	0.132327	0.26182	EIF3A|EIF3G	http://www.reactome.org/cgi-bin/eventbrowser_st_id?ST_ID=R-HSA-72695
Apoptotic execution phase	Reactome	R-HSA-75153	2	51	0.132327	0.26182	CDH1|PLEC	http://www.reactome.org/cgi-bin/eventbrowser_st_id?ST_ID=R-HSA-75153
Regulation of TP53 Activity	Reactome	R-HSA-5633007	4	159	0.132349	0.26182	NUAK1|POU4F2|TP53|TAF1	http://www.reactome.org/cgi-bin/eventbrowser_st_id?ST_ID=R-HSA-5633007
tRNA processing	Reactome	R-HSA-72306	3	103	0.134277	0.26182	NUP88|NUP205|TSEN54	http://www.reactome.org/cgi-bin/eventbrowser_st_id?ST_ID=R-HSA-72306
folate transformations I	BioCyc	PWY-2201	1	11	0.134453	0.26182	ALDH1L2	http://biocyc.org/HUMAN/NEW-IMAGE?type=NIL&object=PWY-2201
reactive oxygen species degradation	BioCyc	DETOX1-PWY-1	1	11	0.134453	0.26182	SOD1	http://biocyc.org/HUMAN/NEW-IMAGE?type=NIL&object=DETOX1-PWY-1
Taurine and hypotaurine metabolism	KEGG PATHWAY	hsa00430	1	11	0.134453	0.26182	CSAD	http://www.genome.jp/kegg-bin/show_pathway?hsa00430/hsa:51380%09red
Fructose galactose metabolism	PANTHER	P02744	1	11	0.134453	0.26182	KHK	http://www.pantherdb.org/pathway/pathwayDiagram.jsp?catAccession=P02744
CYP2E1 reactions	Reactome	R-HSA-211999	1	11	0.134453	0.26182	CYP2F1	http://www.reactome.org/cgi-bin/eventbrowser_st_id?ST_ID=R-HSA-211999
Apoptotic cleavage of cell adhesion proteins	Reactome	R-HSA-351906	1	11	0.134453	0.26182	CDH1	http://www.reactome.org/cgi-bin/eventbrowser_st_id?ST_ID=R-HSA-351906
Processive synthesis on the C-strand of the telomere	Reactome	R-HSA-174414	1	11	0.134453	0.26182	POLD1	http://www.reactome.org/cgi-bin/eventbrowser_st_id?ST_ID=R-HSA-174414
CD28 dependent Vav1 pathway	Reactome	R-HSA-389359	1	11	0.134453	0.26182	VAV1	http://www.reactome.org/cgi-bin/eventbrowser_st_id?ST_ID=R-HSA-389359
Regulated proteolysis of p75NTR	Reactome	R-HSA-193692	1	11	0.134453	0.26182	NCSTN	http://www.reactome.org/cgi-bin/eventbrowser_st_id?ST_ID=R-HSA-193692
NOTCH4 Activation and Transmission of Signal to the Nucleus	Reactome	R-HSA-9013700	1	11	0.134453	0.26182	NCSTN	http://www.reactome.org/cgi-bin/eventbrowser_st_id?ST_ID=R-HSA-9013700
Type I hemidesmosome assembly	Reactome	R-HSA-446107	1	11	0.134453	0.26182	PLEC	http://www.reactome.org/cgi-bin/eventbrowser_st_id?ST_ID=R-HSA-446107
DSCAM interactions	Reactome	R-HSA-376172	1	11	0.134453	0.26182	CHD2	http://www.reactome.org/cgi-bin/eventbrowser_st_id?ST_ID=R-HSA-376172
RHO GTPases activate KTN1	Reactome	R-HSA-5625970	1	11	0.134453	0.26182	KLC3	http://www.reactome.org/cgi-bin/eventbrowser_st_id?ST_ID=R-HSA-5625970
Calcineurin activates NFAT	Reactome	R-HSA-2025928	1	11	0.134453	0.26182	NFATC3	http://www.reactome.org/cgi-bin/eventbrowser_st_id?ST_ID=R-HSA-2025928
PECAM1 interactions	Reactome	R-HSA-210990	1	11	0.134453	0.26182	PTPN6	http://www.reactome.org/cgi-bin/eventbrowser_st_id?ST_ID=R-HSA-210990
Regulation of localization of FOXO transcription factors	Reactome	R-HSA-9614399	1	11	0.134453	0.26182	FOXO3	http://www.reactome.org/cgi-bin/eventbrowser_st_id?ST_ID=R-HSA-9614399
Activation of the phototransduction cascade	Reactome	R-HSA-2485179	1	11	0.134453	0.26182	PDE6B	http://www.reactome.org/cgi-bin/eventbrowser_st_id?ST_ID=R-HSA-2485179
SLBP Dependent Processing of Replication-Dependent Histone Pre-mRNAs	Reactome	R-HSA-77588	1	11	0.134453	0.26182	SLBP	http://www.reactome.org/cgi-bin/eventbrowser_st_id?ST_ID=R-HSA-77588
GP1b-IX-V activation signalling	Reactome	R-HSA-430116	1	11	0.134453	0.26182	COL1A1	http://www.reactome.org/cgi-bin/eventbrowser_st_id?ST_ID=R-HSA-430116
S Phase	Reactome	R-HSA-69242	4	160	0.134462	0.26182	APC2|POLD1|PSMD8|RB1	http://www.reactome.org/cgi-bin/eventbrowser_st_id?ST_ID=R-HSA-69242
Signaling by PTK6	Reactome	R-HSA-8848021	2	52	0.136382	0.264773	PTPN1|ARAP1	http://www.reactome.org/cgi-bin/eventbrowser_st_id?ST_ID=R-HSA-8848021
Signaling by Non-Receptor Tyrosine Kinases	Reactome	R-HSA-9006927	2	52	0.136382	0.264773	PTPN1|ARAP1	http://www.reactome.org/cgi-bin/eventbrowser_st_id?ST_ID=R-HSA-9006927
Jak-STAT signaling pathway	KEGG PATHWAY	hsa04630	4	162	0.138731	0.267937	IL20RA|PIK3CA|PTPN6|LEPR	http://www.genome.jp/kegg-bin/show_pathway?hsa04630/hsa:53832%09red/hsa:5777%09red/hsa:3953%09red/hsa:5290%09red
Phase I - Functionalization of compounds	Reactome	R-HSA-211945	3	105	0.139743	0.267937	FMO3|PTGIS|CYP2F1	http://www.reactome.org/cgi-bin/eventbrowser_st_id?ST_ID=R-HSA-211945
Mineral absorption	KEGG PATHWAY	hsa04978	2	53	0.140464	0.267937	TF|ATP1A2	http://www.genome.jp/kegg-bin/show_pathway?hsa04978/hsa:7018%09red/hsa:477%09red
Autoimmune thyroid disease	KEGG PATHWAY	hsa05320	2	53	0.140464	0.267937	HLA-DRB1|HLA-DRB5	http://www.genome.jp/kegg-bin/show_pathway?hsa05320/hsa:3123%09red/hsa:3127%09red
Metabolism of carbohydrates	Reactome	R-HSA-71387	6	288	0.142569	0.267937	NUP88|B3GNT3|NDST3|HS3ST3A1|KHK|NUP205	http://www.reactome.org/cgi-bin/eventbrowser_st_id?ST_ID=R-HSA-71387
Cell Cycle Checkpoints	Reactome	R-HSA-69620	6	289	0.144167	0.267937	TP53|PSMD8|KNL1|DYNC1H1|APC2|NSD2	http://www.reactome.org/cgi-bin/eventbrowser_st_id?ST_ID=R-HSA-69620
PLC beta mediated events	Reactome	R-HSA-112043	2	54	0.144573	0.267937	ITPR2|ADCY2	http://www.reactome.org/cgi-bin/eventbrowser_st_id?ST_ID=R-HSA-112043
Intraflagellar transport	Reactome	R-HSA-5620924	2	54	0.144573	0.267937	IFT172|KIFAP3	http://www.reactome.org/cgi-bin/eventbrowser_st_id?ST_ID=R-HSA-5620924
terminal O-glycans residues modification	BioCyc	PWY-7434	1	12	0.144807	0.267937	ST6GAL2	http://biocyc.org/HUMAN/NEW-IMAGE?type=NIL&object=PWY-7434
Transport of nucleosides and free purine and pyrimidine bases across the plasma membrane	Reactome	R-HSA-83936	1	12	0.144807	0.267937	SLC25A5	http://www.reactome.org/cgi-bin/eventbrowser_st_id?ST_ID=R-HSA-83936
TP53 Regulates Transcription of Caspase Activators and Caspases	Reactome	R-HSA-6803207	1	12	0.144807	0.267937	TP53	http://www.reactome.org/cgi-bin/eventbrowser_st_id?ST_ID=R-HSA-6803207
Eicosanoids	Reactome	R-HSA-211979	1	12	0.144807	0.267937	PTGIS	http://www.reactome.org/cgi-bin/eventbrowser_st_id?ST_ID=R-HSA-211979
Physiological factors	Reactome	R-HSA-5578768	1	12	0.144807	0.267937	NPR2	http://www.reactome.org/cgi-bin/eventbrowser_st_id?ST_ID=R-HSA-5578768
Caspase-mediated cleavage of cytoskeletal proteins	Reactome	R-HSA-264870	1	12	0.144807	0.267937	PLEC	http://www.reactome.org/cgi-bin/eventbrowser_st_id?ST_ID=R-HSA-264870
Serotonin receptors	Reactome	R-HSA-390666	1	12	0.144807	0.267937	HTR1A	http://www.reactome.org/cgi-bin/eventbrowser_st_id?ST_ID=R-HSA-390666
Presynaptic depolarization and calcium channel opening	Reactome	R-HSA-112308	1	12	0.144807	0.267937	CACNA1E	http://www.reactome.org/cgi-bin/eventbrowser_st_id?ST_ID=R-HSA-112308
Transport of inorganic cations/anions and amino acids/oligopeptides	Reactome	R-HSA-425393	3	107	0.145282	0.268565	SLC4A5|SLC15A3|SLC3A1	http://www.reactome.org/cgi-bin/eventbrowser_st_id?ST_ID=R-HSA-425393
Apoptosis signaling pathway	PANTHER	P00006	3	108	0.148079	0.272975	PIK3CA|TP53|TNFRSF10D	http://www.pantherdb.org/pathway/pathwayDiagram.jsp?catAccession=P00006
Regulation of lipolysis in adipocytes	KEGG PATHWAY	hsa04923	2	55	0.148706	0.272975	PIK3CA|ADCY2	http://www.genome.jp/kegg-bin/show_pathway?hsa04923/hsa:5290%09red/hsa:108%09red
Muscarinic acetylcholine receptor 1 and 3 signaling pathway	PANTHER	P00042	2	55	0.148706	0.272975	ITPR2|GRIN2A	http://www.pantherdb.org/pathway/pathwayDiagram.jsp?catAccession=P00042
Signaling by ERBB4	Reactome	R-HSA-1236394	2	55	0.148706	0.272975	PIK3CA|NCSTN	http://www.reactome.org/cgi-bin/eventbrowser_st_id?ST_ID=R-HSA-1236394
G-protein mediated events	Reactome	R-HSA-112040	2	55	0.148706	0.272975	ITPR2|ADCY2	http://www.reactome.org/cgi-bin/eventbrowser_st_id?ST_ID=R-HSA-112040
Heparan sulfate/heparin (HS-GAG) metabolism	Reactome	R-HSA-1638091	2	55	0.148706	0.272975	NDST3|HS3ST3A1	http://www.reactome.org/cgi-bin/eventbrowser_st_id?ST_ID=R-HSA-1638091
Stabilization of p53	Reactome	R-HSA-69541	2	55	0.148706	0.272975	TP53|PSMD8	http://www.reactome.org/cgi-bin/eventbrowser_st_id?ST_ID=R-HSA-69541
Hepatocellular carcinoma	KEGG PATHWAY	hsa05225	4	168	0.151854	0.274131	FRAT1|TP53|RB1|PIK3CA	http://www.genome.jp/kegg-bin/show_pathway?hsa05225/hsa:5290%09red/hsa:5925%09red/hsa:7157%09red/hsa:10023%09red
Mitotic Spindle Checkpoint	Reactome	R-HSA-69618	3	110	0.153724	0.274131	APC2|KNL1|DYNC1H1	http://www.reactome.org/cgi-bin/eventbrowser_st_id?ST_ID=R-HSA-69618
nicotine degradation IV	BioCyc	PWY66-201	1	13	0.155038	0.274131	FMO3	http://biocyc.org/HUMAN/NEW-IMAGE?type=NIL&object=PWY66-201
PI3K events in ERBB2 signaling	Reactome	R-HSA-1963642	1	13	0.155038	0.274131	PIK3CA	http://www.reactome.org/cgi-bin/eventbrowser_st_id?ST_ID=R-HSA-1963642
PI-3K cascade:FGFR3	Reactome	R-HSA-5654710	1	13	0.155038	0.274131	PIK3CA	http://www.reactome.org/cgi-bin/eventbrowser_st_id?ST_ID=R-HSA-5654710
Inhibition of replication initiation of damaged DNA by RB1/E2F1	Reactome	R-HSA-113501	1	13	0.155038	0.274131	RB1	http://www.reactome.org/cgi-bin/eventbrowser_st_id?ST_ID=R-HSA-113501
Synthesis, secretion, and inactivation of Glucose-dependent Insulinotropic Polypeptide (GIP)	Reactome	R-HSA-400511	1	13	0.155038	0.274131	GPR119	http://www.reactome.org/cgi-bin/eventbrowser_st_id?ST_ID=R-HSA-400511
Erythropoietin activates RAS	Reactome	R-HSA-9027284	1	13	0.155038	0.274131	VAV1	http://www.reactome.org/cgi-bin/eventbrowser_st_id?ST_ID=R-HSA-9027284
Signal regulatory protein family interactions	Reactome	R-HSA-391160	1	13	0.155038	0.274131	PTPN6	http://www.reactome.org/cgi-bin/eventbrowser_st_id?ST_ID=R-HSA-391160
TNFR1-induced proapoptotic signaling	Reactome	R-HSA-5357786	1	13	0.155038	0.274131	USP21	http://www.reactome.org/cgi-bin/eventbrowser_st_id?ST_ID=R-HSA-5357786
Scavenging of heme from plasma	Reactome	R-HSA-2168880	1	13	0.155038	0.274131	LRP1	http://www.reactome.org/cgi-bin/eventbrowser_st_id?ST_ID=R-HSA-2168880
IRF3-mediated induction of type I IFN	Reactome	R-HSA-3270619	1	13	0.155038	0.274131	DDX41	http://www.reactome.org/cgi-bin/eventbrowser_st_id?ST_ID=R-HSA-3270619
Regulation of KIT signaling	Reactome	R-HSA-1433559	1	13	0.155038	0.274131	PTPN6	http://www.reactome.org/cgi-bin/eventbrowser_st_id?ST_ID=R-HSA-1433559
Dissolution of Fibrin Clot	Reactome	R-HSA-75205	1	13	0.155038	0.274131	SERPINB6	http://www.reactome.org/cgi-bin/eventbrowser_st_id?ST_ID=R-HSA-75205
Tight junction	KEGG PATHWAY	hsa04530	4	170	0.15633	0.276292	TIAM1|MYH1|LLGL2|ROCK2	http://www.genome.jp/kegg-bin/show_pathway?hsa04530/hsa:9475%09red/hsa:3993%09red/hsa:4619%09red/hsa:7074%09red
L13a-mediated translational silencing of Ceruloplasmin expression	Reactome	R-HSA-156827	3	111	0.156572	0.276438	EIF3A|EIF3G|RPL13A	http://www.reactome.org/cgi-bin/eventbrowser_st_id?ST_ID=R-HSA-156827
Complement cascade	Reactome	R-HSA-166658	2	57	0.157043	0.276438	C9|CFH	http://www.reactome.org/cgi-bin/eventbrowser_st_id?ST_ID=R-HSA-166658
Signaling by NOTCH1 in Cancer	Reactome	R-HSA-2644603	2	57	0.157043	0.276438	HDAC5|NCSTN	http://www.reactome.org/cgi-bin/eventbrowser_st_id?ST_ID=R-HSA-2644603
Constitutive Signaling by NOTCH1 PEST Domain Mutants	Reactome	R-HSA-2644606	2	57	0.157043	0.276438	HDAC5|NCSTN	http://www.reactome.org/cgi-bin/eventbrowser_st_id?ST_ID=R-HSA-2644606
Signaling by NOTCH1 PEST Domain Mutants in Cancer	Reactome	R-HSA-2644602	2	57	0.157043	0.276438	HDAC5|NCSTN	http://www.reactome.org/cgi-bin/eventbrowser_st_id?ST_ID=R-HSA-2644602
Signaling by NOTCH1 HD+PEST Domain Mutants in Cancer	Reactome	R-HSA-2894858	2	57	0.157043	0.276438	HDAC5|NCSTN	http://www.reactome.org/cgi-bin/eventbrowser_st_id?ST_ID=R-HSA-2894858
Constitutive Signaling by NOTCH1 HD+PEST Domain Mutants	Reactome	R-HSA-2894862	2	57	0.157043	0.276438	HDAC5|NCSTN	http://www.reactome.org/cgi-bin/eventbrowser_st_id?ST_ID=R-HSA-2894862
Ion transport by P-type ATPases	Reactome	R-HSA-936837	2	57	0.157043	0.276438	ATP8A2|ATP1A2	http://www.reactome.org/cgi-bin/eventbrowser_st_id?ST_ID=R-HSA-936837
GTP hydrolysis and joining of the 60S ribosomal subunit	Reactome	R-HSA-72706	3	112	0.159436	0.279772	EIF3A|EIF3G|RPL13A	http://www.reactome.org/cgi-bin/eventbrowser_st_id?ST_ID=R-HSA-72706
mRNA 3'-end processing	Reactome	R-HSA-72187	2	58	0.161244	0.279772	SRRM1|SLU7	http://www.reactome.org/cgi-bin/eventbrowser_st_id?ST_ID=R-HSA-72187
Translation initiation complex formation	Reactome	R-HSA-72649	2	58	0.161244	0.279772	EIF3A|EIF3G	http://www.reactome.org/cgi-bin/eventbrowser_st_id?ST_ID=R-HSA-72649
Ribosomal scanning and start codon recognition	Reactome	R-HSA-72702	2	58	0.161244	0.279772	EIF3A|EIF3G	http://www.reactome.org/cgi-bin/eventbrowser_st_id?ST_ID=R-HSA-72702
Toxoplasmosis	KEGG PATHWAY	hsa05145	3	113	0.162316	0.279772	PIK3R5|HLA-DRB1|HLA-DRB5	http://www.genome.jp/kegg-bin/show_pathway?hsa05145/hsa:3123%09red/hsa:23533%09red/hsa:3127%09red
Removal of the Flap Intermediate	Reactome	R-HSA-69166	1	14	0.165146	0.279772	POLD1	http://www.reactome.org/cgi-bin/eventbrowser_st_id?ST_ID=R-HSA-69166
Activation of RAC1	Reactome	R-HSA-428540	1	14	0.165146	0.279772	SLIT2	http://www.reactome.org/cgi-bin/eventbrowser_st_id?ST_ID=R-HSA-428540
Constitutive Signaling by EGFRvIII	Reactome	R-HSA-5637810	1	14	0.165146	0.279772	PIK3CA	http://www.reactome.org/cgi-bin/eventbrowser_st_id?ST_ID=R-HSA-5637810
TP53 Regulates Transcription of Genes Involved in G1 Cell Cycle Arrest	Reactome	R-HSA-6804116	1	14	0.165146	0.279772	TP53	http://www.reactome.org/cgi-bin/eventbrowser_st_id?ST_ID=R-HSA-6804116
Synthesis of bile acids and bile salts via 24-hydroxycholesterol	Reactome	R-HSA-193775	1	14	0.165146	0.279772	PTGIS	http://www.reactome.org/cgi-bin/eventbrowser_st_id?ST_ID=R-HSA-193775
TP53 regulates transcription of several additional cell death genes whose specific roles in p53-dependent apoptosis remain uncertain	Reactome	R-HSA-6803205	1	14	0.165146	0.279772	TP53	http://www.reactome.org/cgi-bin/eventbrowser_st_id?ST_ID=R-HSA-6803205
Leading Strand Synthesis	Reactome	R-HSA-69109	1	14	0.165146	0.279772	POLD1	http://www.reactome.org/cgi-bin/eventbrowser_st_id?ST_ID=R-HSA-69109
SEMA3A-Plexin repulsion signaling by inhibiting Integrin adhesion	Reactome	R-HSA-399955	1	14	0.165146	0.279772	PLXNA2	http://www.reactome.org/cgi-bin/eventbrowser_st_id?ST_ID=R-HSA-399955
Role of LAT2/NTAL/LAB on calcium mobilization	Reactome	R-HSA-2730905	1	14	0.165146	0.279772	PIK3CA	http://www.reactome.org/cgi-bin/eventbrowser_st_id?ST_ID=R-HSA-2730905
Signaling by EGFRvIII in Cancer	Reactome	R-HSA-5637812	1	14	0.165146	0.279772	PIK3CA	http://www.reactome.org/cgi-bin/eventbrowser_st_id?ST_ID=R-HSA-5637812
Polymerase switching on the C-strand of the telomere	Reactome	R-HSA-174411	1	14	0.165146	0.279772	POLD1	http://www.reactome.org/cgi-bin/eventbrowser_st_id?ST_ID=R-HSA-174411
Polymerase switching	Reactome	R-HSA-69091	1	14	0.165146	0.279772	POLD1	http://www.reactome.org/cgi-bin/eventbrowser_st_id?ST_ID=R-HSA-69091
Adenylate cyclase inhibitory pathway	Reactome	R-HSA-170670	1	14	0.165146	0.279772	ADCY2	http://www.reactome.org/cgi-bin/eventbrowser_st_id?ST_ID=R-HSA-170670
VEGF signaling pathway	KEGG PATHWAY	hsa04370	2	59	0.165465	0.279772	PIK3CA|KDR	http://www.genome.jp/kegg-bin/show_pathway?hsa04370/hsa:5290%09red/hsa:3791%09red
@@VEGF signaling pathway	PANTHER	P00056	2	62	0.178239	0.291738	PIK3CA|KDR	http://www.pantherdb.org/pathway/pathwayDiagram.jsp?catAccession=P00056
Activation of the mRNA upon binding of the cap-binding complex and eIFs, and subsequent binding to 43S	Reactome	R-HSA-72662	2	59	0.165465	0.279772	EIF3A|EIF3G	http://www.reactome.org/cgi-bin/eventbrowser_st_id?ST_ID=R-HSA-72662
CCKR signaling map	PANTHER	P06959	4	175	0.16773	0.28348	CDH1|FOXO3|CSNK1D|RYR2	http://www.pantherdb.org/pathway/pathwayDiagram.jsp?catAccession=P06959
NCAM signaling for neurite out-growth	Reactome	R-HSA-375165	2	60	0.169705	0.286327	COL6A6|COL9A1	http://www.reactome.org/cgi-bin/eventbrowser_st_id?ST_ID=R-HSA-375165
Ca2+ pathway	Reactome	R-HSA-4086398	2	61	0.173963	0.287132	ITPR2|PDE6B	http://www.reactome.org/cgi-bin/eventbrowser_st_id?ST_ID=R-HSA-4086398
Transcriptional Regulation by MECP2	Reactome	R-HSA-8986944	2	61	0.173963	0.287132	PTPN1|GRIN2A	http://www.reactome.org/cgi-bin/eventbrowser_st_id?ST_ID=R-HSA-8986944
NOD-like receptor signaling pathway	KEGG PATHWAY	hsa04621	4	178	0.174708	0.287132	ITPR2|MEFV|OAS2|NLRX1	http://www.genome.jp/kegg-bin/show_pathway?hsa04621/hsa:3709%09red/hsa:4939%09red/hsa:79671%09red/hsa:4210%09red
JAK/STAT signaling pathway	PANTHER	P00038	1	15	0.175134	0.287132	PTPRC	http://www.pantherdb.org/pathway/pathwayDiagram.jsp?catAccession=P00038
Organic cation/anion/zwitterion transport	Reactome	R-HSA-549132	1	15	0.175134	0.287132	SLC22A18	http://www.reactome.org/cgi-bin/eventbrowser_st_id?ST_ID=R-HSA-549132
Fatty acids	Reactome	R-HSA-211935	1	15	0.175134	0.287132	CYP2F1	http://www.reactome.org/cgi-bin/eventbrowser_st_id?ST_ID=R-HSA-211935
Anchoring fibril formation	Reactome	R-HSA-2214320	1	15	0.175134	0.287132	COL1A1	http://www.reactome.org/cgi-bin/eventbrowser_st_id?ST_ID=R-HSA-2214320
The NLRP3 inflammasome	Reactome	R-HSA-844456	1	15	0.175134	0.287132	MEFV	http://www.reactome.org/cgi-bin/eventbrowser_st_id?ST_ID=R-HSA-844456
Regulation of innate immune responses to cytosolic DNA	Reactome	R-HSA-3134975	1	15	0.175134	0.287132	DDX41	http://www.reactome.org/cgi-bin/eventbrowser_st_id?ST_ID=R-HSA-3134975
Signaling by cytosolic FGFR1 fusion mutants	Reactome	R-HSA-1839117	1	15	0.175134	0.287132	PIK3CA	http://www.reactome.org/cgi-bin/eventbrowser_st_id?ST_ID=R-HSA-1839117
PI-3K cascade:FGFR1	Reactome	R-HSA-5654689	1	15	0.175134	0.287132	PIK3CA	http://www.reactome.org/cgi-bin/eventbrowser_st_id?ST_ID=R-HSA-5654689
Platelet Adhesion to exposed collagen	Reactome	R-HSA-75892	1	15	0.175134	0.287132	COL1A1	http://www.reactome.org/cgi-bin/eventbrowser_st_id?ST_ID=R-HSA-75892
Processive synthesis on the lagging strand	Reactome	R-HSA-69183	1	15	0.175134	0.287132	POLD1	http://www.reactome.org/cgi-bin/eventbrowser_st_id?ST_ID=R-HSA-69183
Synthesis of bile acids and bile salts via 27-hydroxycholesterol	Reactome	R-HSA-193807	1	15	0.175134	0.287132	PTGIS	http://www.reactome.org/cgi-bin/eventbrowser_st_id?ST_ID=R-HSA-193807
Signaling by NTRK3 (TRKC)	Reactome	R-HSA-9034015	1	15	0.175134	0.287132	PIK3CA	http://www.reactome.org/cgi-bin/eventbrowser_st_id?ST_ID=R-HSA-9034015
Synthesis of Prostaglandins (PG) and Thromboxanes (TX)	Reactome	R-HSA-2162123	1	15	0.175134	0.287132	PTGIS	http://www.reactome.org/cgi-bin/eventbrowser_st_id?ST_ID=R-HSA-2162123
Synthesis of DNA	Reactome	R-HSA-69239	3	118	0.176943	0.289977	APC2|POLD1|PSMD8	http://www.reactome.org/cgi-bin/eventbrowser_st_id?ST_ID=R-HSA-69239
Autodegradation of Cdh1 by Cdh1:APC/C	Reactome	R-HSA-174084	2	62	0.178239	0.291738	APC2|PSMD8	http://www.reactome.org/cgi-bin/eventbrowser_st_id?ST_ID=R-HSA-174084
Neurotrophin signaling pathway	KEGG PATHWAY	hsa04722	3	119	0.179911	0.293864	FOXO3|PIK3CA|TP53	http://www.genome.jp/kegg-bin/show_pathway?hsa04722/hsa:5290%09red/hsa:2309%09red/hsa:7157%09red
Thyroid hormone signaling pathway	KEGG PATHWAY	hsa04919	3	119	0.179911	0.293864	PIK3CA|TP53|ATP1A2	http://www.genome.jp/kegg-bin/show_pathway?hsa04919/hsa:5290%09red/hsa:477%09red/hsa:7157%09red
Cap-dependent Translation Initiation	Reactome	R-HSA-72737	3	119	0.179911	0.293864	EIF3A|EIF3G|RPL13A	http://www.reactome.org/cgi-bin/eventbrowser_st_id?ST_ID=R-HSA-72737
Eukaryotic Translation Initiation	Reactome	R-HSA-72613	3	119	0.179911	0.293864	EIF3A|EIF3G|RPL13A	http://www.reactome.org/cgi-bin/eventbrowser_st_id?ST_ID=R-HSA-72613
Synthesis of substrates in N-glycan biosythesis	Reactome	R-HSA-446219	2	63	0.18253	0.294139	NEU4|ST6GAL2	http://www.reactome.org/cgi-bin/eventbrowser_st_id?ST_ID=R-HSA-446219
5HT3 type receptor mediated signaling pathway	PANTHER	P04375	1	16	0.185002	0.294139	HTR3B	http://www.pantherdb.org/pathway/pathwayDiagram.jsp?catAccession=P04375
Elevation of cytosolic Ca2+ levels	Reactome	R-HSA-139853	1	16	0.185002	0.294139	ITPR2	http://www.reactome.org/cgi-bin/eventbrowser_st_id?ST_ID=R-HSA-139853
GAB1 signalosome	Reactome	R-HSA-180292	1	16	0.185002	0.294139	PIK3CA	http://www.reactome.org/cgi-bin/eventbrowser_st_id?ST_ID=R-HSA-180292
NRIF signals cell death from the nucleus	Reactome	R-HSA-205043	1	16	0.185002	0.294139	NCSTN	http://www.reactome.org/cgi-bin/eventbrowser_st_id?ST_ID=R-HSA-205043
Polo-like kinase mediated events	Reactome	R-HSA-156711	1	16	0.185002	0.294139	MYBL2	http://www.reactome.org/cgi-bin/eventbrowser_st_id?ST_ID=R-HSA-156711
CRMPs in Sema3A signaling	Reactome	R-HSA-399956	1	16	0.185002	0.294139	PLXNA2	http://www.reactome.org/cgi-bin/eventbrowser_st_id?ST_ID=R-HSA-399956
FOXO-mediated transcription of cell death genes	Reactome	R-HSA-9614657	1	16	0.185002	0.294139	FOXO3	http://www.reactome.org/cgi-bin/eventbrowser_st_id?ST_ID=R-HSA-9614657
Sema3A PAK dependent Axon repulsion	Reactome	R-HSA-399954	1	16	0.185002	0.294139	PLXNA2	http://www.reactome.org/cgi-bin/eventbrowser_st_id?ST_ID=R-HSA-399954
Metabolism of folate and pterines	Reactome	R-HSA-196757	1	16	0.185002	0.294139	ALDH1L2	http://www.reactome.org/cgi-bin/eventbrowser_st_id?ST_ID=R-HSA-196757
SUMOylation of DNA methylation proteins	Reactome	R-HSA-4655427	1	16	0.185002	0.294139	DNMT3A	http://www.reactome.org/cgi-bin/eventbrowser_st_id?ST_ID=R-HSA-4655427
Transcription of E2F targets under negative control by p107 (RBL1) and p130 (RBL2) in complex with HDAC1	Reactome	R-HSA-1362300	1	16	0.185002	0.294139	MYBL2	http://www.reactome.org/cgi-bin/eventbrowser_st_id?ST_ID=R-HSA-1362300
STING mediated induction of host immune responses	Reactome	R-HSA-1834941	1	16	0.185002	0.294139	DDX41	http://www.reactome.org/cgi-bin/eventbrowser_st_id?ST_ID=R-HSA-1834941
Major pathway of rRNA processing in the nucleolus and cytosol	Reactome	R-HSA-6791226	4	183	0.186552	0.29622	DDX21|RPL13A|CSNK1D|NOB1	http://www.reactome.org/cgi-bin/eventbrowser_st_id?ST_ID=R-HSA-6791226
p53-Dependent G1/S DNA damage checkpoint	Reactome	R-HSA-69580	2	64	0.186837	0.29622	TP53|PSMD8	http://www.reactome.org/cgi-bin/eventbrowser_st_id?ST_ID=R-HSA-69580
p53-Dependent G1 DNA Damage Response	Reactome	R-HSA-69563	2	64	0.186837	0.29622	TP53|PSMD8	http://www.reactome.org/cgi-bin/eventbrowser_st_id?ST_ID=R-HSA-69563
Inflammatory bowel disease (IBD)	KEGG PATHWAY	hsa05321	2	65	0.191158	0.300985	HLA-DRB1|HLA-DRB5	http://www.genome.jp/kegg-bin/show_pathway?hsa05321/hsa:3123%09red/hsa:3127%09red
Cortisol synthesis and secretion	KEGG PATHWAY	hsa04927	2	65	0.191158	0.300985	ITPR2|ADCY2	http://www.genome.jp/kegg-bin/show_pathway?hsa04927/hsa:108%09red/hsa:3709%09red
Mitophagy - animal	KEGG PATHWAY	hsa04137	2	65	0.191158	0.300985	FOXO3|TP53	http://www.genome.jp/kegg-bin/show_pathway?hsa04137/hsa:2309%09red/hsa:7157%09red
Metabotropic glutamate receptor group III pathway	PANTHER	P00039	2	65	0.191158	0.300985	GRIN2A|CACNA1E	http://www.pantherdb.org/pathway/pathwayDiagram.jsp?catAccession=P00039
FOXO-mediated transcription	Reactome	R-HSA-9614085	2	65	0.191158	0.300985	FOXO3|PPARGC1A	http://www.reactome.org/cgi-bin/eventbrowser_st_id?ST_ID=R-HSA-9614085
Oxygen-dependent proline hydroxylation of Hypoxia-inducible Factor Alpha	Reactome	R-HSA-1234176	2	65	0.191158	0.300985	LIMD1|PSMD8	http://www.reactome.org/cgi-bin/eventbrowser_st_id?ST_ID=R-HSA-1234176
Rab regulation of trafficking	Reactome	R-HSA-9007101	3	123	0.191916	0.300985	SBF2|ALS2|DENND4A	http://www.reactome.org/cgi-bin/eventbrowser_st_id?ST_ID=R-HSA-9007101
Glycosaminoglycan metabolism	Reactome	R-HSA-1630316	3	123	0.191916	0.300985	NDST3|HS3ST3A1|B3GNT3	http://www.reactome.org/cgi-bin/eventbrowser_st_id?ST_ID=R-HSA-1630316
Separation of Sister Chromatids	Reactome	R-HSA-2467813	4	186	0.19378	0.300985	APC2|PSMD8|KNL1|DYNC1H1	http://www.reactome.org/cgi-bin/eventbrowser_st_id?ST_ID=R-HSA-2467813
SUMOylation of transcription factors	Reactome	R-HSA-3232118	1	17	0.194753	0.300985	TP53	http://www.reactome.org/cgi-bin/eventbrowser_st_id?ST_ID=R-HSA-3232118
PKA activation in glucagon signalling	Reactome	R-HSA-164378	1	17	0.194753	0.300985	ADCY2	http://www.reactome.org/cgi-bin/eventbrowser_st_id?ST_ID=R-HSA-164378
FOXO-mediated transcription of cell cycle genes	Reactome	R-HSA-9617828	1	17	0.194753	0.300985	FOXO3	http://www.reactome.org/cgi-bin/eventbrowser_st_id?ST_ID=R-HSA-9617828
PI-3K cascade:FGFR4	Reactome	R-HSA-5654720	1	17	0.194753	0.300985	PIK3CA	http://www.reactome.org/cgi-bin/eventbrowser_st_id?ST_ID=R-HSA-5654720
Platelet sensitization by LDL	Reactome	R-HSA-432142	1	17	0.194753	0.300985	PTPN6	http://www.reactome.org/cgi-bin/eventbrowser_st_id?ST_ID=R-HSA-432142
Tie2 Signaling	Reactome	R-HSA-210993	1	17	0.194753	0.300985	PIK3CA	http://www.reactome.org/cgi-bin/eventbrowser_st_id?ST_ID=R-HSA-210993
Beta-catenin phosphorylation cascade	Reactome	R-HSA-196299	1	17	0.194753	0.300985	FRAT1	http://www.reactome.org/cgi-bin/eventbrowser_st_id?ST_ID=R-HSA-196299
Acute myeloid leukemia	KEGG PATHWAY	hsa05221	2	66	0.195491	0.300985	RARA|PIK3CA	http://www.genome.jp/kegg-bin/show_pathway?hsa05221/hsa:5290%09red/hsa:5914%09red
APC/C:Cdc20 mediated degradation of Securin	Reactome	R-HSA-174154	2	66	0.195491	0.300985	APC2|PSMD8	http://www.reactome.org/cgi-bin/eventbrowser_st_id?ST_ID=R-HSA-174154
SUMOylation of chromatin organization proteins	Reactome	R-HSA-4551638	2	66	0.195491	0.300985	NUP88|NUP205	http://www.reactome.org/cgi-bin/eventbrowser_st_id?ST_ID=R-HSA-4551638
G1/S DNA Damage Checkpoints	Reactome	R-HSA-69615	2	66	0.195491	0.300985	TP53|PSMD8	http://www.reactome.org/cgi-bin/eventbrowser_st_id?ST_ID=R-HSA-69615
Cytochrome P450 - arranged by substrate type	Reactome	R-HSA-211897	2	66	0.195491	0.300985	PTGIS|CYP2F1	http://www.reactome.org/cgi-bin/eventbrowser_st_id?ST_ID=R-HSA-211897
Glycolysis	Reactome	R-HSA-70171	2	66	0.195491	0.300985	NUP88|NUP205	http://www.reactome.org/cgi-bin/eventbrowser_st_id?ST_ID=R-HSA-70171
Regulation of HSF1-mediated heat shock response	Reactome	R-HSA-3371453	2	66	0.195491	0.300985	NUP88|NUP205	http://www.reactome.org/cgi-bin/eventbrowser_st_id?ST_ID=R-HSA-3371453
FLT3 Signaling	Reactome	R-HSA-9607240	5	252	0.195738	0.301248	SYNGAP1|NEFL|PIK3CA|PSMD8|WDR83	http://www.reactome.org/cgi-bin/eventbrowser_st_id?ST_ID=R-HSA-9607240
superpathway of inositol phosphate compounds	BioCyc	PWY-6371	2	67	0.199837	0.306718	PIK3CA|PIK3R5	http://biocyc.org/HUMAN/NEW-IMAGE?type=NIL&object=PWY-6371
Regulation of RAS by GAPs	Reactome	R-HSA-5658442	2	67	0.199837	0.306718	SYNGAP1|PSMD8	http://www.reactome.org/cgi-bin/eventbrowser_st_id?ST_ID=R-HSA-5658442
HDR through Homologous Recombination (HRR)	Reactome	R-HSA-5685942	2	67	0.199837	0.306718	POLD1|BRCA2	http://www.reactome.org/cgi-bin/eventbrowser_st_id?ST_ID=R-HSA-5685942
DNA Replication	Reactome	R-HSA-69306	3	126	0.201048	0.307361	APC2|POLD1|PSMD8	http://www.reactome.org/cgi-bin/eventbrowser_st_id?ST_ID=R-HSA-69306
@@DNA replication	PANTHER	P00017	1	19	0.213907	0.31169	POLD1	http://www.pantherdb.org/pathway/pathwayDiagram.jsp?catAccession=P00017
@@DNA replication	KEGG PATHWAY	hsa03030	1	36	0.359402	0.41964	POLD1	http://www.genome.jp/kegg-bin/show_pathway?hsa03030/hsa:5424%09red
Shigellosis	KEGG PATHWAY	hsa05131	2	68	0.204195	0.307361	ROCK2|ELMO3	http://www.genome.jp/kegg-bin/show_pathway?hsa05131/hsa:9475%09red/hsa:79767%09red
Amphetamine addiction	KEGG PATHWAY	hsa05031	2	68	0.204195	0.307361	GRIN2A|GRIN3B	http://www.genome.jp/kegg-bin/show_pathway?hsa05031/hsa:116444%09red/hsa:2903%09red
COPII-mediated vesicle transport	Reactome	R-HSA-204005	2	68	0.204195	0.307361	NAPG|CSNK1D	http://www.reactome.org/cgi-bin/eventbrowser_st_id?ST_ID=R-HSA-204005
Other glycan degradation	KEGG PATHWAY	hsa00511	1	18	0.204387	0.307361	NEU4	http://www.genome.jp/kegg-bin/show_pathway?hsa00511/hsa:129807%09red
Axon guidance mediated by Slit/Robo	PANTHER	P00008	1	18	0.204387	0.307361	SLIT2	http://www.pantherdb.org/pathway/pathwayDiagram.jsp?catAccession=P00008
Signaling by FGFR3 point mutants in cancer	Reactome	R-HSA-8853338	1	18	0.204387	0.307361	PIK3CA	http://www.reactome.org/cgi-bin/eventbrowser_st_id?ST_ID=R-HSA-8853338
PI-3K cascade:FGFR2	Reactome	R-HSA-5654695	1	18	0.204387	0.307361	PIK3CA	http://www.reactome.org/cgi-bin/eventbrowser_st_id?ST_ID=R-HSA-5654695
Signaling by Ligand-Responsive EGFR Variants in Cancer	Reactome	R-HSA-5637815	1	18	0.204387	0.307361	PIK3CA	http://www.reactome.org/cgi-bin/eventbrowser_st_id?ST_ID=R-HSA-5637815
Constitutive Signaling by Ligand-Responsive EGFR Cancer Variants	Reactome	R-HSA-1236382	1	18	0.204387	0.307361	PIK3CA	http://www.reactome.org/cgi-bin/eventbrowser_st_id?ST_ID=R-HSA-1236382
Signaling by FGFR3 in disease	Reactome	R-HSA-5655332	1	18	0.204387	0.307361	PIK3CA	http://www.reactome.org/cgi-bin/eventbrowser_st_id?ST_ID=R-HSA-5655332
@@Signaling by FGFR3	Reactome	R-HSA-5654741	1	33	0.335837	0.401153	PIK3CA	http://www.reactome.org/cgi-bin/eventbrowser_st_id?ST_ID=R-HSA-5654741
TP53 Regulates Transcription of Genes Involved in G2 Cell Cycle Arrest	Reactome	R-HSA-6804114	1	18	0.204387	0.307361	TP53	http://www.reactome.org/cgi-bin/eventbrowser_st_id?ST_ID=R-HSA-6804114
Oocyte meiosis	KEGG PATHWAY	hsa04114	3	128	0.207192	0.31134	ITPR2|APC2|ADCY2	http://www.genome.jp/kegg-bin/show_pathway?hsa04114/hsa:108%09red/hsa:3709%09red/hsa:29882%09red
Platelet degranulation	Reactome	R-HSA-114608	3	128	0.207192	0.31134	TF|TTN|SOD1	http://www.reactome.org/cgi-bin/eventbrowser_st_id?ST_ID=R-HSA-114608
Adipocytokine signaling pathway	KEGG PATHWAY	hsa04920	2	69	0.208562	0.31169	PPARGC1A|LEPR	http://www.genome.jp/kegg-bin/show_pathway?hsa04920/hsa:10891%09red/hsa:3953%09red
Renin secretion	KEGG PATHWAY	hsa04924	2	69	0.208562	0.31169	ITPR2|PDE3A	http://www.genome.jp/kegg-bin/show_pathway?hsa04924/hsa:5139%09red/hsa:3709%09red
Circadian Clock	Reactome	R-HSA-400253	2	69	0.208562	0.31169	CSNK1D|PPARGC1A	http://www.reactome.org/cgi-bin/eventbrowser_st_id?ST_ID=R-HSA-400253
Loss of Nlp from mitotic centrosomes	Reactome	R-HSA-380259	2	69	0.208562	0.31169	CSNK1D|DYNC1H1	http://www.reactome.org/cgi-bin/eventbrowser_st_id?ST_ID=R-HSA-380259
Loss of proteins required for interphase microtubule organization from the centrosome	Reactome	R-HSA-380284	2	69	0.208562	0.31169	CSNK1D|DYNC1H1	http://www.reactome.org/cgi-bin/eventbrowser_st_id?ST_ID=R-HSA-380284
rRNA processing in the nucleus and cytosol	Reactome	R-HSA-8868773	4	193	0.210972	0.31169	DDX21|RPL13A|CSNK1D|NOB1	http://www.reactome.org/cgi-bin/eventbrowser_st_id?ST_ID=R-HSA-8868773
Ras Pathway	PANTHER	P04393	2	70	0.21294	0.31169	TIAM1|PIK3CA	http://www.pantherdb.org/pathway/pathwayDiagram.jsp?catAccession=P04393
Relaxin signaling pathway	KEGG PATHWAY	hsa04926	3	130	0.213378	0.31169	PIK3CA|ADCY2|COL1A1	http://www.genome.jp/kegg-bin/show_pathway?hsa04926/hsa:5290%09red/hsa:1277%09red/hsa:108%09red
Mitotic Anaphase	Reactome	R-HSA-68882	4	194	0.213463	0.31169	APC2|PSMD8|KNL1|DYNC1H1	http://www.reactome.org/cgi-bin/eventbrowser_st_id?ST_ID=R-HSA-68882
PKA activation	Reactome	R-HSA-163615	1	19	0.213907	0.31169	ADCY2	http://www.reactome.org/cgi-bin/eventbrowser_st_id?ST_ID=R-HSA-163615
Regulation of gene expression in beta cells	Reactome	R-HSA-210745	1	19	0.213907	0.31169	SLC2A2	http://www.reactome.org/cgi-bin/eventbrowser_st_id?ST_ID=R-HSA-210745
Listeria monocytogenes entry into host cells	Reactome	R-HSA-8876384	1	19	0.213907	0.31169	CDH1	http://www.reactome.org/cgi-bin/eventbrowser_st_id?ST_ID=R-HSA-8876384
RHO GTPases Activate ROCKs	Reactome	R-HSA-5627117	1	19	0.213907	0.31169	ROCK2	http://www.reactome.org/cgi-bin/eventbrowser_st_id?ST_ID=R-HSA-5627117
Downstream signaling of activated FGFR3	Reactome	R-HSA-5654708	1	19	0.213907	0.31169	PIK3CA	http://www.reactome.org/cgi-bin/eventbrowser_st_id?ST_ID=R-HSA-5654708
Nicotinamide salvaging	Reactome	R-HSA-197264	1	19	0.213907	0.31169	PTGIS	http://www.reactome.org/cgi-bin/eventbrowser_st_id?ST_ID=R-HSA-197264
Conversion from APC/C:Cdc20 to APC/C:Cdh1 in late anaphase	Reactome	R-HSA-176407	1	19	0.213907	0.31169	APC2	http://www.reactome.org/cgi-bin/eventbrowser_st_id?ST_ID=R-HSA-176407
Na+/Cl- dependent neurotransmitter transporters	Reactome	R-HSA-442660	1	19	0.213907	0.31169	SLC6A5	http://www.reactome.org/cgi-bin/eventbrowser_st_id?ST_ID=R-HSA-442660
Regulation of TP53 Activity through Methylation	Reactome	R-HSA-6804760	1	19	0.213907	0.31169	TP53	http://www.reactome.org/cgi-bin/eventbrowser_st_id?ST_ID=R-HSA-6804760
Scavenging by Class A Receptors	Reactome	R-HSA-3000480	1	19	0.213907	0.31169	COL1A1	http://www.reactome.org/cgi-bin/eventbrowser_st_id?ST_ID=R-HSA-3000480
Phosphorylation of the APC/C	Reactome	R-HSA-176412	1	19	0.213907	0.31169	APC2	http://www.reactome.org/cgi-bin/eventbrowser_st_id?ST_ID=R-HSA-176412
Mitotic Metaphase and Anaphase	Reactome	R-HSA-2555396	4	195	0.215962	0.314568	APC2|PSMD8|KNL1|DYNC1H1	http://www.reactome.org/cgi-bin/eventbrowser_st_id?ST_ID=R-HSA-2555396
Influenza Viral RNA Transcription and Replication	Reactome	R-HSA-168273	3	131	0.216486	0.314983	NUP88|RPL13A|NUP205	http://www.reactome.org/cgi-bin/eventbrowser_st_id?ST_ID=R-HSA-168273
Cytoskeletal regulation by Rho GTPase	PANTHER	P00016	2	71	0.217326	0.31539	MYH1|ROCK2	http://www.pantherdb.org/pathway/pathwayDiagram.jsp?catAccession=P00016
CDK-mediated phosphorylation and removal of Cdc6	Reactome	R-HSA-69017	2	71	0.217326	0.31539	APC2|PSMD8	http://www.reactome.org/cgi-bin/eventbrowser_st_id?ST_ID=R-HSA-69017
Cdc20:Phospho-APC/C mediated degradation of Cyclin A	Reactome	R-HSA-174184	2	71	0.217326	0.31539	APC2|PSMD8	http://www.reactome.org/cgi-bin/eventbrowser_st_id?ST_ID=R-HSA-174184
SUMOylation of DNA damage response and repair proteins	Reactome	R-HSA-3108214	2	71	0.217326	0.31539	NUP88|NUP205	http://www.reactome.org/cgi-bin/eventbrowser_st_id?ST_ID=R-HSA-3108214
APC/C:Cdh1 mediated degradation of Cdc20 and other APC/C:Cdh1 targeted proteins in late mitosis/early G1	Reactome	R-HSA-174178	2	71	0.217326	0.31539	APC2|PSMD8	http://www.reactome.org/cgi-bin/eventbrowser_st_id?ST_ID=R-HSA-174178
Signaling by NOTCH1	Reactome	R-HSA-1980143	2	71	0.217326	0.31539	HDAC5|NCSTN	http://www.reactome.org/cgi-bin/eventbrowser_st_id?ST_ID=R-HSA-1980143
Mitotic Prometaphase	Reactome	R-HSA-68877	4	196	0.218468	0.316932	CSNK1D|TUBGCP3|KNL1|DYNC1H1	http://www.reactome.org/cgi-bin/eventbrowser_st_id?ST_ID=R-HSA-68877
HDR through Homologous Recombination (HRR) or Single Strand Annealing (SSA)	Reactome	R-HSA-5693567	3	132	0.219603	0.317878	POLD1|BRCA2|NSD2	http://www.reactome.org/cgi-bin/eventbrowser_st_id?ST_ID=R-HSA-5693567
Drug metabolism - cytochrome P450	KEGG PATHWAY	hsa00982	2	72	0.22172	0.317878	FMO3|CYP2D6	http://www.genome.jp/kegg-bin/show_pathway?hsa00982/hsa:2328%09red/hsa:1564%09red
Translocation of SLC2A4 (GLUT4) to the plasma membrane	Reactome	R-HSA-1445148	2	72	0.22172	0.317878	MYO5A|KIFAP3	http://www.reactome.org/cgi-bin/eventbrowser_st_id?ST_ID=R-HSA-1445148
AURKA Activation by TPX2	Reactome	R-HSA-8854518	2	72	0.22172	0.317878	CSNK1D|DYNC1H1	http://www.reactome.org/cgi-bin/eventbrowser_st_id?ST_ID=R-HSA-8854518
APC:Cdc20 mediated degradation of cell cycle proteins prior to satisfation of the cell cycle checkpoint	Reactome	R-HSA-179419	2	72	0.22172	0.317878	APC2|PSMD8	http://www.reactome.org/cgi-bin/eventbrowser_st_id?ST_ID=R-HSA-179419
Response to elevated platelet cytosolic Ca2+	Reactome	R-HSA-76005	3	133	0.222729	0.317878	TF|TTN|SOD1	http://www.reactome.org/cgi-bin/eventbrowser_st_id?ST_ID=R-HSA-76005
One carbon pool by folate	KEGG PATHWAY	hsa00670	1	20	0.223312	0.317878	ALDH1L2	http://www.genome.jp/kegg-bin/show_pathway?hsa00670/hsa:160428%09red
Signaling by NODAL	Reactome	R-HSA-1181150	1	20	0.223312	0.317878	FOXO3	http://www.reactome.org/cgi-bin/eventbrowser_st_id?ST_ID=R-HSA-1181150
Inhibition of the proteolytic activity of APC/C required for the onset of anaphase by mitotic spindle checkpoint components	Reactome	R-HSA-141405	1	20	0.223312	0.317878	APC2	http://www.reactome.org/cgi-bin/eventbrowser_st_id?ST_ID=R-HSA-141405
Lagging Strand Synthesis	Reactome	R-HSA-69186	1	20	0.223312	0.317878	POLD1	http://www.reactome.org/cgi-bin/eventbrowser_st_id?ST_ID=R-HSA-69186
Inflammasomes	Reactome	R-HSA-622312	1	20	0.223312	0.317878	MEFV	http://www.reactome.org/cgi-bin/eventbrowser_st_id?ST_ID=R-HSA-622312
Synthesis, secretion, and inactivation of Glucagon-like Peptide-1 (GLP-1)	Reactome	R-HSA-381771	1	20	0.223312	0.317878	GPR119	http://www.reactome.org/cgi-bin/eventbrowser_st_id?ST_ID=R-HSA-381771
Negative regulation of MET activity	Reactome	R-HSA-6807004	1	20	0.223312	0.317878	PTPN1	http://www.reactome.org/cgi-bin/eventbrowser_st_id?ST_ID=R-HSA-6807004
Inactivation of APC/C via direct inhibition of the APC/C complex	Reactome	R-HSA-141430	1	20	0.223312	0.317878	APC2	http://www.reactome.org/cgi-bin/eventbrowser_st_id?ST_ID=R-HSA-141430
TP53 Regulates Transcription of Genes Involved in Cytochrome C Release	Reactome	R-HSA-6803204	1	20	0.223312	0.317878	TP53	http://www.reactome.org/cgi-bin/eventbrowser_st_id?ST_ID=R-HSA-6803204
Sema4D induced cell migration and growth-cone collapse	Reactome	R-HSA-416572	1	20	0.223312	0.317878	ROCK2	http://www.reactome.org/cgi-bin/eventbrowser_st_id?ST_ID=R-HSA-416572
TP53 regulates transcription of additional cell cycle genes whose exact role in the p53 pathway remain uncertain	Reactome	R-HSA-6804115	1	20	0.223312	0.317878	TP53	http://www.reactome.org/cgi-bin/eventbrowser_st_id?ST_ID=R-HSA-6804115
Mitotic Prophase	Reactome	R-HSA-68875	3	134	0.225865	0.320832	NUP88|RB1|NUP205	http://www.reactome.org/cgi-bin/eventbrowser_st_id?ST_ID=R-HSA-68875
Transcription of the HIV genome	Reactome	R-HSA-167172	2	73	0.22612	0.320832	CCNT2|TAF1	http://www.reactome.org/cgi-bin/eventbrowser_st_id?ST_ID=R-HSA-167172
PRC2 methylates histones and DNA	Reactome	R-HSA-212300	2	73	0.22612	0.320832	DNMT3A|AEBP2	http://www.reactome.org/cgi-bin/eventbrowser_st_id?ST_ID=R-HSA-212300
Cilium Assembly	Reactome	R-HSA-5617833	4	200	0.228573	0.324195	IFT172|CSNK1D|KIFAP3|DYNC1H1	http://www.reactome.org/cgi-bin/eventbrowser_st_id?ST_ID=R-HSA-5617833
APC/C:Cdc20 mediated degradation of mitotic proteins	Reactome	R-HSA-176409	2	74	0.230528	0.324316	APC2|PSMD8	http://www.reactome.org/cgi-bin/eventbrowser_st_id?ST_ID=R-HSA-176409
RNA polymerase II transcribes snRNA genes	Reactome	R-HSA-6807505	2	74	0.230528	0.324316	CCNT2|INTS5	http://www.reactome.org/cgi-bin/eventbrowser_st_id?ST_ID=R-HSA-6807505
Cellular response to hypoxia	Reactome	R-HSA-1234174	2	74	0.230528	0.324316	LIMD1|PSMD8	http://www.reactome.org/cgi-bin/eventbrowser_st_id?ST_ID=R-HSA-1234174
p53 pathway by glucose deprivation	PANTHER	P04397	1	21	0.232606	0.324316	TP53	http://www.pantherdb.org/pathway/pathwayDiagram.jsp?catAccession=P04397
Synaptic adhesion-like molecules	Reactome	R-HSA-8849932	1	21	0.232606	0.324316	GRIN2A	http://www.reactome.org/cgi-bin/eventbrowser_st_id?ST_ID=R-HSA-8849932
Ras activation upon Ca2+ influx through NMDA receptor	Reactome	R-HSA-442982	1	21	0.232606	0.324316	NEFL	http://www.reactome.org/cgi-bin/eventbrowser_st_id?ST_ID=R-HSA-442982
Deregulated CDK5 triggers multiple neurodegenerative pathways in Alzheimer's disease models	Reactome	R-HSA-8862803	1	21	0.232606	0.324316	FOXO3	http://www.reactome.org/cgi-bin/eventbrowser_st_id?ST_ID=R-HSA-8862803
Mitochondrial tRNA aminoacylation	Reactome	R-HSA-379726	1	21	0.232606	0.324316	RARS2	http://www.reactome.org/cgi-bin/eventbrowser_st_id?ST_ID=R-HSA-379726
Cellular hexose transport	Reactome	R-HSA-189200	1	21	0.232606	0.324316	SLC2A2	http://www.reactome.org/cgi-bin/eventbrowser_st_id?ST_ID=R-HSA-189200
Neurodegenerative Diseases	Reactome	R-HSA-8863678	1	21	0.232606	0.324316	FOXO3	http://www.reactome.org/cgi-bin/eventbrowser_st_id?ST_ID=R-HSA-8863678
PKA-mediated phosphorylation of CREB	Reactome	R-HSA-111931	1	21	0.232606	0.324316	ADCY2	http://www.reactome.org/cgi-bin/eventbrowser_st_id?ST_ID=R-HSA-111931
PCNA-Dependent Long Patch Base Excision Repair	Reactome	R-HSA-5651801	1	21	0.232606	0.324316	POLD1	http://www.reactome.org/cgi-bin/eventbrowser_st_id?ST_ID=R-HSA-5651801
Activation of APC/C and APC/C:Cdc20 mediated degradation of mitotic proteins	Reactome	R-HSA-176814	2	75	0.23494	0.326992	APC2|PSMD8	http://www.reactome.org/cgi-bin/eventbrowser_st_id?ST_ID=R-HSA-176814
Insulin signaling pathway	KEGG PATHWAY	hsa04910	3	137	0.23532	0.327406	PIK3CA|PTPN1|PPARGC1A	http://www.genome.jp/kegg-bin/show_pathway?hsa04910/hsa:5290%09red/hsa:10891%09red/hsa:5770%09red
rRNA processing	Reactome	R-HSA-72312	4	203	0.236227	0.328551	DDX21|RPL13A|CSNK1D|NOB1	http://www.reactome.org/cgi-bin/eventbrowser_st_id?ST_ID=R-HSA-72312
Measles	KEGG PATHWAY	hsa05162	3	138	0.238488	0.330572	PIK3CA|OAS2|TP53	http://www.genome.jp/kegg-bin/show_pathway?hsa05162/hsa:5290%09red/hsa:4939%09red/hsa:7157%09red
Homology Directed Repair	Reactome	R-HSA-5693538	3	138	0.238488	0.330572	POLD1|BRCA2|NSD2	http://www.reactome.org/cgi-bin/eventbrowser_st_id?ST_ID=R-HSA-5693538
Interleukin-1 family signaling	Reactome	R-HSA-446652	3	138	0.238488	0.330572	PTPN13|PTPN6|PSMD8	http://www.reactome.org/cgi-bin/eventbrowser_st_id?ST_ID=R-HSA-446652
Metabolism of xenobiotics by cytochrome P450	KEGG PATHWAY	hsa00980	2	76	0.239358	0.330572	CYP2D6|CYP2F1	http://www.genome.jp/kegg-bin/show_pathway?hsa00980/hsa:1564%09red/hsa:1572%09red
The role of GTSE1 in G2/M progression after G2 checkpoint	Reactome	R-HSA-8852276	2	76	0.239358	0.330572	TP53|PSMD8	http://www.reactome.org/cgi-bin/eventbrowser_st_id?ST_ID=R-HSA-8852276
ABC transporter disorders	Reactome	R-HSA-5619084	2	76	0.239358	0.330572	PSMD8|ABCD4	http://www.reactome.org/cgi-bin/eventbrowser_st_id?ST_ID=R-HSA-5619084
adenosine ribonucleotides de novo biosynthesis	BioCyc	PWY-7219	1	22	0.241788	0.330572	ATP5F1C	http://biocyc.org/HUMAN/NEW-IMAGE?type=NIL&object=PWY-7219
CD28 dependent PI3K/Akt signaling	Reactome	R-HSA-389357	1	22	0.241788	0.330572	PIK3CA	http://www.reactome.org/cgi-bin/eventbrowser_st_id?ST_ID=R-HSA-389357
Dopamine Neurotransmitter Release Cycle	Reactome	R-HSA-212676	1	22	0.241788	0.330572	APBA1	http://www.reactome.org/cgi-bin/eventbrowser_st_id?ST_ID=R-HSA-212676
NOTCH2 Activation and Transmission of Signal to the Nucleus	Reactome	R-HSA-2979096	1	22	0.241788	0.330572	NCSTN	http://www.reactome.org/cgi-bin/eventbrowser_st_id?ST_ID=R-HSA-2979096
E2F mediated regulation of DNA replication	Reactome	R-HSA-113510	1	22	0.241788	0.330572	RB1	http://www.reactome.org/cgi-bin/eventbrowser_st_id?ST_ID=R-HSA-113510
Common Pathway of Fibrin Clot Formation	Reactome	R-HSA-140875	1	22	0.241788	0.330572	THBD	http://www.reactome.org/cgi-bin/eventbrowser_st_id?ST_ID=R-HSA-140875
Citric acid cycle (TCA cycle)	Reactome	R-HSA-71403	1	22	0.241788	0.330572	FAHD1	http://www.reactome.org/cgi-bin/eventbrowser_st_id?ST_ID=R-HSA-71403
Antigen processing and presentation	KEGG PATHWAY	hsa04612	2	77	0.243779	0.332832	HLA-DRB1|HLA-DRB5	http://www.genome.jp/kegg-bin/show_pathway?hsa04612/hsa:3123%09red/hsa:3127%09red
Post NMDA receptor activation events	Reactome	R-HSA-438064	2	77	0.243779	0.332832	NEFL|GRIN2A	http://www.reactome.org/cgi-bin/eventbrowser_st_id?ST_ID=R-HSA-438064
Influenza Life Cycle	Reactome	R-HSA-168255	3	141	0.248033	0.336787	NUP88|RPL13A|NUP205	http://www.reactome.org/cgi-bin/eventbrowser_st_id?ST_ID=R-HSA-168255
Synaptic vesicle cycle	KEGG PATHWAY	hsa04721	2	78	0.248203	0.336787	SLC6A5|UNC13A	http://www.genome.jp/kegg-bin/show_pathway?hsa04721/hsa:9152%09red/hsa:23025%09red
Biosynthesis of the N-glycan precursor (dolichol lipid-linked oligosaccharide, LLO) and transfer to a nascent protein	Reactome	R-HSA-446193	2	78	0.248203	0.336787	NEU4|ST6GAL2	http://www.reactome.org/cgi-bin/eventbrowser_st_id?ST_ID=R-HSA-446193
Mannose type O-glycan biosynthesis	KEGG PATHWAY	hsa00515	1	23	0.250861	0.336787	CHST10	http://www.genome.jp/kegg-bin/show_pathway?hsa00515/hsa:9486%09red
Proximal tubule bicarbonate reclamation	KEGG PATHWAY	hsa04964	1	23	0.250861	0.336787	ATP1A2	http://www.genome.jp/kegg-bin/show_pathway?hsa04964/hsa:477%09red
Alpha adrenergic receptor signaling pathway	PANTHER	P00002	1	23	0.250861	0.336787	ADRA1B	http://www.pantherdb.org/pathway/pathwayDiagram.jsp?catAccession=P00002
The canonical retinoid cycle in rods (twilight vision)	Reactome	R-HSA-2453902	1	23	0.250861	0.336787	SDR9C7	http://www.reactome.org/cgi-bin/eventbrowser_st_id?ST_ID=R-HSA-2453902
Cytosolic sulfonation of small molecules	Reactome	R-HSA-156584	1	23	0.250861	0.336787	SULT1E1	http://www.reactome.org/cgi-bin/eventbrowser_st_id?ST_ID=R-HSA-156584
Nephrin family interactions	Reactome	R-HSA-373753	1	23	0.250861	0.336787	PIK3CA	http://www.reactome.org/cgi-bin/eventbrowser_st_id?ST_ID=R-HSA-373753
Downstream signaling of activated FGFR4	Reactome	R-HSA-5654716	1	23	0.250861	0.336787	PIK3CA	http://www.reactome.org/cgi-bin/eventbrowser_st_id?ST_ID=R-HSA-5654716
Incretin synthesis, secretion, and inactivation	Reactome	R-HSA-400508	1	23	0.250861	0.336787	GPR119	http://www.reactome.org/cgi-bin/eventbrowser_st_id?ST_ID=R-HSA-400508
Synthesis of bile acids and bile salts via 7alpha-hydroxycholesterol	Reactome	R-HSA-193368	1	23	0.250861	0.336787	PTGIS	http://www.reactome.org/cgi-bin/eventbrowser_st_id?ST_ID=R-HSA-193368
APC/C:Cdc20 mediated degradation of Cyclin B	Reactome	R-HSA-174048	1	23	0.250861	0.336787	APC2	http://www.reactome.org/cgi-bin/eventbrowser_st_id?ST_ID=R-HSA-174048
Regulation of APC/C activators between G1/S and early anaphase	Reactome	R-HSA-176408	2	79	0.25263	0.339048	APC2|PSMD8	http://www.reactome.org/cgi-bin/eventbrowser_st_id?ST_ID=R-HSA-176408
Signaling by NOTCH4	Reactome	R-HSA-9013694	2	80	0.257059	0.344523	PSMD8|NCSTN	http://www.reactome.org/cgi-bin/eventbrowser_st_id?ST_ID=R-HSA-9013694
DNA Damage/Telomere Stress Induced Senescence	Reactome	R-HSA-2559586	2	80	0.257059	0.344523	TP53|RB1	http://www.reactome.org/cgi-bin/eventbrowser_st_id?ST_ID=R-HSA-2559586
Beta-catenin independent WNT signaling	Reactome	R-HSA-3858494	3	144	0.257634	0.345058	ITPR2|PDE6B|PSMD8	http://www.reactome.org/cgi-bin/eventbrowser_st_id?ST_ID=R-HSA-3858494
Human immunodeficiency virus 1 infection	KEGG PATHWAY	hsa05170	4	212	0.259532	0.345063	ITPR2|PIK3CA|NFATC3|SAMHD1	http://www.genome.jp/kegg-bin/show_pathway?hsa05170/hsa:5290%09red/hsa:3709%09red/hsa:4775%09red/hsa:25939%09red
Phospholipid metabolism	Reactome	R-HSA-1483257	4	212	0.259532	0.345063	PTPN13|PIK3CA|PIK3R5|SBF2	http://www.reactome.org/cgi-bin/eventbrowser_st_id?ST_ID=R-HSA-1483257
Vitamin digestion and absorption	KEGG PATHWAY	hsa04977	1	24	0.259825	0.345063	SLC19A3	http://www.genome.jp/kegg-bin/show_pathway?hsa04977/hsa:80704%09red
Histamine H2 receptor mediated signaling pathway	PANTHER	P04386	1	24	0.259825	0.345063	ADCY2	http://www.pantherdb.org/pathway/pathwayDiagram.jsp?catAccession=P04386
Metabotropic glutamate receptor group I pathway	PANTHER	P00041	1	24	0.259825	0.345063	GRIN2A	http://www.pantherdb.org/pathway/pathwayDiagram.jsp?catAccession=P00041
Signaling by EGFR in Cancer	Reactome	R-HSA-1643713	1	24	0.259825	0.345063	PIK3CA	http://www.reactome.org/cgi-bin/eventbrowser_st_id?ST_ID=R-HSA-1643713
Telomere C-strand (Lagging Strand) Synthesis	Reactome	R-HSA-174417	1	24	0.259825	0.345063	POLD1	http://www.reactome.org/cgi-bin/eventbrowser_st_id?ST_ID=R-HSA-174417
SUMOylation of intracellular receptors	Reactome	R-HSA-4090294	1	24	0.259825	0.345063	RARA	http://www.reactome.org/cgi-bin/eventbrowser_st_id?ST_ID=R-HSA-4090294
Downstream signaling of activated FGFR1	Reactome	R-HSA-5654687	1	24	0.259825	0.345063	PIK3CA	http://www.reactome.org/cgi-bin/eventbrowser_st_id?ST_ID=R-HSA-5654687
Downstream signaling of activated FGFR2	Reactome	R-HSA-5654696	1	24	0.259825	0.345063	PIK3CA	http://www.reactome.org/cgi-bin/eventbrowser_st_id?ST_ID=R-HSA-5654696
Sema4D in semaphorin signaling	Reactome	R-HSA-400685	1	24	0.259825	0.345063	ROCK2	http://www.reactome.org/cgi-bin/eventbrowser_st_id?ST_ID=R-HSA-400685
Estrogen-dependent nuclear events downstream of ESR-membrane signaling	Reactome	R-HSA-9634638	1	24	0.259825	0.345063	FOXO3	http://www.reactome.org/cgi-bin/eventbrowser_st_id?ST_ID=R-HSA-9634638
Degradation of beta-catenin by the destruction complex	Reactome	R-HSA-195253	2	81	0.26149	0.347039	FRAT1|PSMD8	http://www.reactome.org/cgi-bin/eventbrowser_st_id?ST_ID=R-HSA-195253
Epigenetic regulation of gene expression	Reactome	R-HSA-212165	3	146	0.264063	0.350337	DDX21|DNMT3A|AEBP2	http://www.reactome.org/cgi-bin/eventbrowser_st_id?ST_ID=R-HSA-212165
Cyclin E associated events during G1/S transition	Reactome	R-HSA-69202	2	82	0.26592	0.35209	PSMD8|RB1	http://www.reactome.org/cgi-bin/eventbrowser_st_id?ST_ID=R-HSA-69202
Resolution of AP sites via the multiple-nucleotide patch replacement pathway	Reactome	R-HSA-110373	1	25	0.268683	0.353021	POLD1	http://www.reactome.org/cgi-bin/eventbrowser_st_id?ST_ID=R-HSA-110373
Gap-filling DNA repair synthesis and ligation in GG-NER	Reactome	R-HSA-5696397	1	25	0.268683	0.353021	POLD1	http://www.reactome.org/cgi-bin/eventbrowser_st_id?ST_ID=R-HSA-5696397
NOTCH3 Activation and Transmission of Signal to the Nucleus	Reactome	R-HSA-9013507	1	25	0.268683	0.353021	NCSTN	http://www.reactome.org/cgi-bin/eventbrowser_st_id?ST_ID=R-HSA-9013507
Xenobiotics	Reactome	R-HSA-211981	1	25	0.268683	0.353021	CYP2F1	http://www.reactome.org/cgi-bin/eventbrowser_st_id?ST_ID=R-HSA-211981
FGFR1 mutant receptor activation	Reactome	R-HSA-1839124	1	25	0.268683	0.353021	PIK3CA	http://www.reactome.org/cgi-bin/eventbrowser_st_id?ST_ID=R-HSA-1839124
Interleukin-20 family signaling	Reactome	R-HSA-8854691	1	25	0.268683	0.353021	IL20RA	http://www.reactome.org/cgi-bin/eventbrowser_st_id?ST_ID=R-HSA-8854691
Constitutive Signaling by AKT1 E17K in Cancer	Reactome	R-HSA-5674400	1	25	0.268683	0.353021	FOXO3	http://www.reactome.org/cgi-bin/eventbrowser_st_id?ST_ID=R-HSA-5674400
G beta:gamma signalling through PI3Kgamma	Reactome	R-HSA-392451	1	25	0.268683	0.353021	PIK3R5	http://www.reactome.org/cgi-bin/eventbrowser_st_id?ST_ID=R-HSA-392451
APC-Cdc20 mediated degradation of Nek2A	Reactome	R-HSA-179409	1	25	0.268683	0.353021	APC2	http://www.reactome.org/cgi-bin/eventbrowser_st_id?ST_ID=R-HSA-179409
Oncogenic MAPK signaling	Reactome	R-HSA-6802957	2	83	0.270351	0.354858	SYNGAP1|TRAK1	http://www.reactome.org/cgi-bin/eventbrowser_st_id?ST_ID=R-HSA-6802957
RNA Polymerase II Pre-transcription Events	Reactome	R-HSA-674695	2	84	0.27478	0.359961	CCNT2|TAF1	http://www.reactome.org/cgi-bin/eventbrowser_st_id?ST_ID=R-HSA-674695
Cyclin A:Cdk2-associated events at S phase entry	Reactome	R-HSA-69656	2	84	0.27478	0.359961	PSMD8|RB1	http://www.reactome.org/cgi-bin/eventbrowser_st_id?ST_ID=R-HSA-69656
Maturity onset diabetes of the young	KEGG PATHWAY	hsa04950	1	26	0.277434	0.359961	SLC2A2	http://www.genome.jp/kegg-bin/show_pathway?hsa04950/hsa:6514%09red
Beta3 adrenergic receptor signaling pathway	PANTHER	P04379	1	26	0.277434	0.359961	ADCY2	http://www.pantherdb.org/pathway/pathwayDiagram.jsp?catAccession=P04379
Hypoxia response via HIF activation	PANTHER	P00030	1	26	0.277434	0.359961	PIK3CA	http://www.pantherdb.org/pathway/pathwayDiagram.jsp?catAccession=P00030
Resolution of D-loop Structures through Synthesis-Dependent Strand Annealing (SDSA)	Reactome	R-HSA-5693554	1	26	0.277434	0.359961	BRCA2	http://www.reactome.org/cgi-bin/eventbrowser_st_id?ST_ID=R-HSA-5693554
Caspase activation via extrinsic apoptotic signalling pathway	Reactome	R-HSA-5357769	1	26	0.277434	0.359961	UNC5B	http://www.reactome.org/cgi-bin/eventbrowser_st_id?ST_ID=R-HSA-5357769
Integrin signaling	Reactome	R-HSA-9006921	1	26	0.277434	0.359961	PTPN1	http://www.reactome.org/cgi-bin/eventbrowser_st_id?ST_ID=R-HSA-9006921
Integrin alphaIIb beta3 signaling	Reactome	R-HSA-354192	1	26	0.277434	0.359961	PTPN1	http://www.reactome.org/cgi-bin/eventbrowser_st_id?ST_ID=R-HSA-354192
Digestion and absorption	Reactome	R-HSA-8963743	1	26	0.277434	0.359961	SLC2A2	http://www.reactome.org/cgi-bin/eventbrowser_st_id?ST_ID=R-HSA-8963743
N-glycan antennae elongation in the medial/trans-Golgi	Reactome	R-HSA-975576	1	26	0.277434	0.359961	CHST10	http://www.reactome.org/cgi-bin/eventbrowser_st_id?ST_ID=R-HSA-975576
Transport of bile salts and organic acids, metal ions and amine compounds	Reactome	R-HSA-425366	2	85	0.279209	0.36155	SLC6A5|SLC22A18	http://www.reactome.org/cgi-bin/eventbrowser_st_id?ST_ID=R-HSA-425366
APC/C-mediated degradation of cell cycle proteins	Reactome	R-HSA-174143	2	85	0.279209	0.36155	APC2|PSMD8	http://www.reactome.org/cgi-bin/eventbrowser_st_id?ST_ID=R-HSA-174143
Regulation of mitotic cell cycle	Reactome	R-HSA-453276	2	85	0.279209	0.36155	APC2|PSMD8	http://www.reactome.org/cgi-bin/eventbrowser_st_id?ST_ID=R-HSA-453276
Glucose metabolism	Reactome	R-HSA-70326	2	85	0.279209	0.36155	NUP88|NUP205	http://www.reactome.org/cgi-bin/eventbrowser_st_id?ST_ID=R-HSA-70326
Biological oxidations	Reactome	R-HSA-211859	4	220	0.280605	0.363239	SULT1E1|FMO3|PTGIS|CYP2F1	http://www.reactome.org/cgi-bin/eventbrowser_st_id?ST_ID=R-HSA-211859
Translation	Reactome	R-HSA-72766	5	291	0.281235	0.363935	EIF3A|EIF3G|RARS2|MRPS2|RPL13A	http://www.reactome.org/cgi-bin/eventbrowser_st_id?ST_ID=R-HSA-72766
Influenza Infection	Reactome	R-HSA-168254	3	152	0.283458	0.36644	NUP88|RPL13A|NUP205	http://www.reactome.org/cgi-bin/eventbrowser_st_id?ST_ID=R-HSA-168254
Cellular response to heat stress	Reactome	R-HSA-3371556	2	86	0.283635	0.36644	NUP88|NUP205	http://www.reactome.org/cgi-bin/eventbrowser_st_id?ST_ID=R-HSA-3371556
Regulation of PLK1 Activity at G2/M Transition	Reactome	R-HSA-2565942	2	86	0.283635	0.36644	CSNK1D|DYNC1H1	http://www.reactome.org/cgi-bin/eventbrowser_st_id?ST_ID=R-HSA-2565942
Glycosphingolipid biosynthesis - lacto and neolacto series	KEGG PATHWAY	hsa00601	1	27	0.286081	0.366597	B3GNT3	http://www.genome.jp/kegg-bin/show_pathway?hsa00601/hsa:10331%09red
Syndecan interactions	Reactome	R-HSA-3000170	1	27	0.286081	0.366597	COL1A1	http://www.reactome.org/cgi-bin/eventbrowser_st_id?ST_ID=R-HSA-3000170
G0 and Early G1	Reactome	R-HSA-1538133	1	27	0.286081	0.366597	MYBL2	http://www.reactome.org/cgi-bin/eventbrowser_st_id?ST_ID=R-HSA-1538133
Effects of PIP2 hydrolysis	Reactome	R-HSA-114508	1	27	0.286081	0.366597	ITPR2	http://www.reactome.org/cgi-bin/eventbrowser_st_id?ST_ID=R-HSA-114508
Endogenous sterols	Reactome	R-HSA-211976	1	27	0.286081	0.366597	PTGIS	http://www.reactome.org/cgi-bin/eventbrowser_st_id?ST_ID=R-HSA-211976
Insulin processing	Reactome	R-HSA-264876	1	27	0.286081	0.366597	MYO5A	http://www.reactome.org/cgi-bin/eventbrowser_st_id?ST_ID=R-HSA-264876
Downstream signal transduction	Reactome	R-HSA-186763	1	27	0.286081	0.366597	PIK3CA	http://www.reactome.org/cgi-bin/eventbrowser_st_id?ST_ID=R-HSA-186763
Platelet homeostasis	Reactome	R-HSA-418346	2	87	0.288059	0.368732	ITPR2|PTPN6	http://www.reactome.org/cgi-bin/eventbrowser_st_id?ST_ID=R-HSA-418346
Cytokine-cytokine receptor interaction	KEGG PATHWAY	hsa04060	5	294	0.288122	0.368732	IL20RA|CCL4L2|TNFRSF10D|CXCR6|LEPR	http://www.genome.jp/kegg-bin/show_pathway?hsa04060/hsa:53832%09red/hsa:8793%09red/hsa:9560%09red/hsa:10663%09red/hsa:3953%09red
Interferon-gamma signaling pathway	PANTHER	P00035	1	28	0.294625	0.373059	PTPN6	http://www.pantherdb.org/pathway/pathwayDiagram.jsp?catAccession=P00035
Nicotine pharmacodynamics pathway	PANTHER	P06587	1	28	0.294625	0.373059	ADCY2	http://www.pantherdb.org/pathway/pathwayDiagram.jsp?catAccession=P06587
Processing of Capped Intronless Pre-mRNA	Reactome	R-HSA-75067	1	28	0.294625	0.373059	SLBP	http://www.reactome.org/cgi-bin/eventbrowser_st_id?ST_ID=R-HSA-75067
Notch-HLH transcription pathway	Reactome	R-HSA-350054	1	28	0.294625	0.373059	HDAC5	http://www.reactome.org/cgi-bin/eventbrowser_st_id?ST_ID=R-HSA-350054
Keratan sulfate biosynthesis	Reactome	R-HSA-2022854	1	28	0.294625	0.373059	B3GNT3	http://www.reactome.org/cgi-bin/eventbrowser_st_id?ST_ID=R-HSA-2022854
Switching of origins to a post-replicative state	Reactome	R-HSA-69052	2	89	0.296897	0.375454	APC2|PSMD8	http://www.reactome.org/cgi-bin/eventbrowser_st_id?ST_ID=R-HSA-69052
Peptide hormone metabolism	Reactome	R-HSA-2980736	2	89	0.296897	0.375454	MYO5A|GPR119	http://www.reactome.org/cgi-bin/eventbrowser_st_id?ST_ID=R-HSA-2980736
Hypertrophic cardiomyopathy (HCM)	KEGG PATHWAY	hsa05410	2	90	0.30131	0.379966	RYR2|TTN	http://www.genome.jp/kegg-bin/show_pathway?hsa05410/hsa:6262%09red/hsa:7273%09red
Hippo signaling pathway - multiple species	KEGG PATHWAY	hsa04392	1	29	0.303067	0.379966	LIMD1	http://www.genome.jp/kegg-bin/show_pathway?hsa04392/hsa:8994%09red
CREB1 phosphorylation through NMDA receptor-mediated activation of RAS signaling	Reactome	R-HSA-442742	1	29	0.303067	0.379966	NEFL	http://www.reactome.org/cgi-bin/eventbrowser_st_id?ST_ID=R-HSA-442742
Budding and maturation of HIV virion	Reactome	R-HSA-162588	1	29	0.303067	0.379966	CHMP5	http://www.reactome.org/cgi-bin/eventbrowser_st_id?ST_ID=R-HSA-162588
Tight junction interactions	Reactome	R-HSA-420029	1	29	0.303067	0.379966	CLDN12	http://www.reactome.org/cgi-bin/eventbrowser_st_id?ST_ID=R-HSA-420029
mRNA surveillance pathway	KEGG PATHWAY	hsa03015	2	91	0.305718	0.382559	SRRM1|NXF1	http://www.genome.jp/kegg-bin/show_pathway?hsa03015/hsa:10482%09red/hsa:10250%09red
Morphine addiction	KEGG PATHWAY	hsa05032	2	91	0.305718	0.382559	PDE3A|ADCY2	http://www.genome.jp/kegg-bin/show_pathway?hsa05032/hsa:5139%09red/hsa:108%09red
Rheumatoid arthritis	KEGG PATHWAY	hsa05323	2	91	0.305718	0.382559	HLA-DRB1|HLA-DRB5	http://www.genome.jp/kegg-bin/show_pathway?hsa05323/hsa:3123%09red/hsa:3127%09red
Opioid Signalling	Reactome	R-HSA-111885	2	91	0.305718	0.382559	ITPR2|ADCY2	http://www.reactome.org/cgi-bin/eventbrowser_st_id?ST_ID=R-HSA-111885
Signaling by NOTCH	Reactome	R-HSA-157118	4	231	0.309978	0.385278	HDAC5|TP53|PSMD8|NCSTN	http://www.reactome.org/cgi-bin/eventbrowser_st_id?ST_ID=R-HSA-157118
Post-translational modification: synthesis of GPI-anchored proteins	Reactome	R-HSA-163125	2	92	0.31012	0.385278	MELTF|RTN4RL2	http://www.reactome.org/cgi-bin/eventbrowser_st_id?ST_ID=R-HSA-163125
Glyoxylate and dicarboxylate metabolism	KEGG PATHWAY	hsa00630	1	30	0.311408	0.385278	GRHPR	http://www.genome.jp/kegg-bin/show_pathway?hsa00630/hsa:9380%09red
Pentose phosphate pathway	KEGG PATHWAY	hsa00030	1	30	0.311408	0.385278	IDNK	http://www.genome.jp/kegg-bin/show_pathway?hsa00030/hsa:414328%09red
Regulation of TP53 Activity through Acetylation	Reactome	R-HSA-6804758	1	30	0.311408	0.385278	TP53	http://www.reactome.org/cgi-bin/eventbrowser_st_id?ST_ID=R-HSA-6804758
Recognition of DNA damage by PCNA-containing replication complex	Reactome	R-HSA-110314	1	30	0.311408	0.385278	POLD1	http://www.reactome.org/cgi-bin/eventbrowser_st_id?ST_ID=R-HSA-110314
TNFR1-induced NFkappaB signaling pathway	Reactome	R-HSA-5357956	1	30	0.311408	0.385278	USP21	http://www.reactome.org/cgi-bin/eventbrowser_st_id?ST_ID=R-HSA-5357956
Extension of Telomeres	Reactome	R-HSA-180786	1	30	0.311408	0.385278	POLD1	http://www.reactome.org/cgi-bin/eventbrowser_st_id?ST_ID=R-HSA-180786
Activation of BH3-only proteins	Reactome	R-HSA-114452	1	30	0.311408	0.385278	TP53	http://www.reactome.org/cgi-bin/eventbrowser_st_id?ST_ID=R-HSA-114452
Platelet calcium homeostasis	Reactome	R-HSA-418360	1	30	0.311408	0.385278	ITPR2	http://www.reactome.org/cgi-bin/eventbrowser_st_id?ST_ID=R-HSA-418360
IL-17 signaling pathway	KEGG PATHWAY	hsa04657	2	93	0.314517	0.388637	MUC5AC|MUC5B	http://www.genome.jp/kegg-bin/show_pathway?hsa04657/hsa:727897%09red/hsa:4586%09red
GnRH signaling pathway	KEGG PATHWAY	hsa04912	2	93	0.314517	0.388637	ITPR2|ADCY2	http://www.genome.jp/kegg-bin/show_pathway?hsa04912/hsa:108%09red/hsa:3709%09red
Necroptosis	KEGG PATHWAY	hsa04217	3	162	0.316011	0.39033	CHMP5|USP21|SLC25A5	http://www.genome.jp/kegg-bin/show_pathway?hsa04217/hsa:292%09red/hsa:51510%09red/hsa:27005%09red
RAF/MAP kinase cascade	Reactome	R-HSA-5673001	4	234	0.318044	0.39033	SYNGAP1|NEFL|PSMD8|WDR83	http://www.reactome.org/cgi-bin/eventbrowser_st_id?ST_ID=R-HSA-5673001
Chaperonin-mediated protein folding	Reactome	R-HSA-390466	2	94	0.318908	0.39033	TP53|RGS9	http://www.reactome.org/cgi-bin/eventbrowser_st_id?ST_ID=R-HSA-390466
Amplification of signal from unattached kinetochores via a MAD2 inhibitory signal	Reactome	R-HSA-141444	2	94	0.318908	0.39033	KNL1|DYNC1H1	http://www.reactome.org/cgi-bin/eventbrowser_st_id?ST_ID=R-HSA-141444
Amplification of signal from the kinetochores	Reactome	R-HSA-141424	2	94	0.318908	0.39033	KNL1|DYNC1H1	http://www.reactome.org/cgi-bin/eventbrowser_st_id?ST_ID=R-HSA-141424
Circadian rhythm	KEGG PATHWAY	hsa04710	1	31	0.319649	0.39033	CSNK1D	http://www.genome.jp/kegg-bin/show_pathway?hsa04710/hsa:1453%09red
Mucin type O-glycan biosynthesis	KEGG PATHWAY	hsa00512	1	31	0.319649	0.39033	GALNT15	http://www.genome.jp/kegg-bin/show_pathway?hsa00512/hsa:79623%09red
5HT4 type receptor mediated signaling pathway	PANTHER	P04376	1	31	0.319649	0.39033	ADCY2	http://www.pantherdb.org/pathway/pathwayDiagram.jsp?catAccession=P04376
Glyoxylate metabolism and glycine degradation	Reactome	R-HSA-389661	1	31	0.319649	0.39033	GRHPR	http://www.reactome.org/cgi-bin/eventbrowser_st_id?ST_ID=R-HSA-389661
Nicotinate metabolism	Reactome	R-HSA-196807	1	31	0.319649	0.39033	PTGIS	http://www.reactome.org/cgi-bin/eventbrowser_st_id?ST_ID=R-HSA-196807
Disassembly of the destruction complex and recruitment of AXIN to the membrane	Reactome	R-HSA-4641262	1	31	0.319649	0.39033	FRAT1	http://www.reactome.org/cgi-bin/eventbrowser_st_id?ST_ID=R-HSA-4641262
Interaction between L1 and Ankyrins	Reactome	R-HSA-445095	1	31	0.319649	0.39033	ANK1	http://www.reactome.org/cgi-bin/eventbrowser_st_id?ST_ID=R-HSA-445095
Activated NOTCH1 Transmits Signal to the Nucleus	Reactome	R-HSA-2122948	1	31	0.319649	0.39033	NCSTN	http://www.reactome.org/cgi-bin/eventbrowser_st_id?ST_ID=R-HSA-2122948
Transferrin endocytosis and recycling	Reactome	R-HSA-917977	1	31	0.319649	0.39033	TF	http://www.reactome.org/cgi-bin/eventbrowser_st_id?ST_ID=R-HSA-917977
Nuclear signaling by ERBB4	Reactome	R-HSA-1251985	1	31	0.319649	0.39033	NCSTN	http://www.reactome.org/cgi-bin/eventbrowser_st_id?ST_ID=R-HSA-1251985
G2/M DNA damage checkpoint	Reactome	R-HSA-69473	2	95	0.323292	0.39429	NSD2|TP53	http://www.reactome.org/cgi-bin/eventbrowser_st_id?ST_ID=R-HSA-69473
Metabolism of nucleotides	Reactome	R-HSA-15869	2	95	0.323292	0.39429	SAMHD1|ENTPD2	http://www.reactome.org/cgi-bin/eventbrowser_st_id?ST_ID=R-HSA-15869
Opioid prodynorphin pathway	PANTHER	P05916	1	32	0.327792	0.39586	ADCY2	http://www.pantherdb.org/pathway/pathwayDiagram.jsp?catAccession=P05916
Opioid proenkephalin pathway	PANTHER	P05915	1	32	0.327792	0.39586	ADCY2	http://www.pantherdb.org/pathway/pathwayDiagram.jsp?catAccession=P05915
Opioid proopiomelanocortin pathway	PANTHER	P05917	1	32	0.327792	0.39586	ADCY2	http://www.pantherdb.org/pathway/pathwayDiagram.jsp?catAccession=P05917
RHO GTPases activate IQGAPs	Reactome	R-HSA-5626467	1	32	0.327792	0.39586	CDH1	http://www.reactome.org/cgi-bin/eventbrowser_st_id?ST_ID=R-HSA-5626467
Amino acid transport across the plasma membrane	Reactome	R-HSA-352230	1	32	0.327792	0.39586	SLC3A1	http://www.reactome.org/cgi-bin/eventbrowser_st_id?ST_ID=R-HSA-352230
Signaling by FGFR1 in disease	Reactome	R-HSA-5655302	1	32	0.327792	0.39586	PIK3CA	http://www.reactome.org/cgi-bin/eventbrowser_st_id?ST_ID=R-HSA-5655302
@@Signaling by FGFR1	Reactome	R-HSA-5654736	1	42	0.404058	0.456636	PIK3CA	http://www.reactome.org/cgi-bin/eventbrowser_st_id?ST_ID=R-HSA-5654736
Regulation of TNFR1 signaling	Reactome	R-HSA-5357905	1	32	0.327792	0.39586	USP21	http://www.reactome.org/cgi-bin/eventbrowser_st_id?ST_ID=R-HSA-5357905
SMAD2/SMAD3:SMAD4 heterotrimer regulates transcription	Reactome	R-HSA-2173796	1	32	0.327792	0.39586	CCNT2	http://www.reactome.org/cgi-bin/eventbrowser_st_id?ST_ID=R-HSA-2173796
DNA strand elongation	Reactome	R-HSA-69190	1	32	0.327792	0.39586	POLD1	http://www.reactome.org/cgi-bin/eventbrowser_st_id?ST_ID=R-HSA-69190
Termination of translesion DNA synthesis	Reactome	R-HSA-5656169	1	32	0.327792	0.39586	POLD1	http://www.reactome.org/cgi-bin/eventbrowser_st_id?ST_ID=R-HSA-5656169
G-protein beta:gamma signalling	Reactome	R-HSA-397795	1	32	0.327792	0.39586	PIK3R5	http://www.reactome.org/cgi-bin/eventbrowser_st_id?ST_ID=R-HSA-397795
Endosomal Sorting Complex Required For Transport (ESCRT)	Reactome	R-HSA-917729	1	32	0.327792	0.39586	CHMP5	http://www.reactome.org/cgi-bin/eventbrowser_st_id?ST_ID=R-HSA-917729
MAPK1/MAPK3 signaling	Reactome	R-HSA-5684996	4	239	0.331524	0.4	SYNGAP1|NEFL|PSMD8|WDR83	http://www.reactome.org/cgi-bin/eventbrowser_st_id?ST_ID=R-HSA-5684996
Hematopoietic cell lineage	KEGG PATHWAY	hsa04640	2	97	0.332038	0.40013	HLA-DRB1|HLA-DRB5	http://www.genome.jp/kegg-bin/show_pathway?hsa04640/hsa:3123%09red/hsa:3127%09red
Signaling by NTRKs	Reactome	R-HSA-166520	2	97	0.332038	0.40013	TIAM1|PIK3CA	http://www.reactome.org/cgi-bin/eventbrowser_st_id?ST_ID=R-HSA-166520
Anchoring of the basal body to the plasma membrane	Reactome	R-HSA-5620912	2	97	0.332038	0.40013	CSNK1D|DYNC1H1	http://www.reactome.org/cgi-bin/eventbrowser_st_id?ST_ID=R-HSA-5620912
G2/M Checkpoints	Reactome	R-HSA-69481	3	167	0.332326	0.400355	NSD2|TP53|PSMD8	http://www.reactome.org/cgi-bin/eventbrowser_st_id?ST_ID=R-HSA-69481
Fructose and mannose metabolism	KEGG PATHWAY	hsa00051	1	33	0.335837	0.401153	KHK	http://www.genome.jp/kegg-bin/show_pathway?hsa00051/hsa:3795%09red
Base excision repair	KEGG PATHWAY	hsa03410	1	33	0.335837	0.401153	POLD1	http://www.genome.jp/kegg-bin/show_pathway?hsa03410/hsa:5424%09red
@@Base Excision Repair	Reactome	R-HSA-73884	1	89	0.661767	0.675647	POLD1	http://www.reactome.org/cgi-bin/eventbrowser_st_id?ST_ID=R-HSA-73884
Apoptosis - multiple species	KEGG PATHWAY	hsa04215	1	33	0.335837	0.401153	BIRC6	http://www.genome.jp/kegg-bin/show_pathway?hsa04215/hsa:57448%09red
Enkephalin release	PANTHER	P05913	1	33	0.335837	0.401153	ADCY2	http://www.pantherdb.org/pathway/pathwayDiagram.jsp?catAccession=P05913
Signaling by NOTCH2	Reactome	R-HSA-1980145	1	33	0.335837	0.401153	NCSTN	http://www.reactome.org/cgi-bin/eventbrowser_st_id?ST_ID=R-HSA-1980145
Synthesis of bile acids and bile salts	Reactome	R-HSA-192105	1	33	0.335837	0.401153	PTGIS	http://www.reactome.org/cgi-bin/eventbrowser_st_id?ST_ID=R-HSA-192105
Resolution of D-loop Structures through Holliday Junction Intermediates	Reactome	R-HSA-5693568	1	33	0.335837	0.401153	BRCA2	http://www.reactome.org/cgi-bin/eventbrowser_st_id?ST_ID=R-HSA-5693568
Glucagon signaling in metabolic regulation	Reactome	R-HSA-163359	1	33	0.335837	0.401153	ADCY2	http://www.reactome.org/cgi-bin/eventbrowser_st_id?ST_ID=R-HSA-163359
Inactivation, recovery and regulation of the phototransduction cascade	Reactome	R-HSA-2514859	1	33	0.335837	0.401153	PDE6B	http://www.reactome.org/cgi-bin/eventbrowser_st_id?ST_ID=R-HSA-2514859
Antigen processing-Cross presentation	Reactome	R-HSA-1236975	2	98	0.336399	0.401581	MRC1|PSMD8	http://www.reactome.org/cgi-bin/eventbrowser_st_id?ST_ID=R-HSA-1236975
Regulation of expression of SLITs and ROBOs	Reactome	R-HSA-9010553	3	169	0.33885	0.404262	RPL13A|SLIT2|PSMD8	http://www.reactome.org/cgi-bin/eventbrowser_st_id?ST_ID=R-HSA-9010553
Choline metabolism in cancer	KEGG PATHWAY	hsa05231	2	99	0.340751	0.406284	PIK3CA|PDGFD	http://www.genome.jp/kegg-bin/show_pathway?hsa05231/hsa:5290%09red/hsa:80310%09red
Phosphatidylinositol signaling system	KEGG PATHWAY	hsa04070	2	99	0.340751	0.406284	ITPR2|PIK3CA	http://www.genome.jp/kegg-bin/show_pathway?hsa04070/hsa:5290%09red/hsa:3709%09red
SNARE interactions in vesicular transport	KEGG PATHWAY	hsa04130	1	34	0.343787	0.406828	STX18	http://www.genome.jp/kegg-bin/show_pathway?hsa04130/hsa:53407%09red
Resolution of D-Loop Structures	Reactome	R-HSA-5693537	1	34	0.343787	0.406828	BRCA2	http://www.reactome.org/cgi-bin/eventbrowser_st_id?ST_ID=R-HSA-5693537
The phototransduction cascade	Reactome	R-HSA-2514856	1	34	0.343787	0.406828	PDE6B	http://www.reactome.org/cgi-bin/eventbrowser_st_id?ST_ID=R-HSA-2514856
Keratan sulfate/keratin metabolism	Reactome	R-HSA-1638074	1	34	0.343787	0.406828	B3GNT3	http://www.reactome.org/cgi-bin/eventbrowser_st_id?ST_ID=R-HSA-1638074
Diseases of carbohydrate metabolism	Reactome	R-HSA-5663084	1	34	0.343787	0.406828	KHK	http://www.reactome.org/cgi-bin/eventbrowser_st_id?ST_ID=R-HSA-5663084
Negative regulators of DDX58/IFIH1 signaling	Reactome	R-HSA-936440	1	34	0.343787	0.406828	NLRX1	http://www.reactome.org/cgi-bin/eventbrowser_st_id?ST_ID=R-HSA-936440
Protein folding	Reactome	R-HSA-391251	2	100	0.345095	0.408131	TP53|RGS9	http://www.reactome.org/cgi-bin/eventbrowser_st_id?ST_ID=R-HSA-391251
Angiotensin II-stimulated signaling through G proteins and beta-arrestin	PANTHER	P05911	1	35	0.351642	0.413764	ITPR2	http://www.pantherdb.org/pathway/pathwayDiagram.jsp?catAccession=P05911
GABA-B receptor II signaling	PANTHER	P05731	1	35	0.351642	0.413764	ADCY2	http://www.pantherdb.org/pathway/pathwayDiagram.jsp?catAccession=P05731
Detoxification of Reactive Oxygen Species	Reactome	R-HSA-3299685	1	35	0.351642	0.413764	SOD1	http://www.reactome.org/cgi-bin/eventbrowser_st_id?ST_ID=R-HSA-3299685
Regulation of TP53 Degradation	Reactome	R-HSA-6804757	1	35	0.351642	0.413764	TP53	http://www.reactome.org/cgi-bin/eventbrowser_st_id?ST_ID=R-HSA-6804757
ABC-family proteins mediated transport	Reactome	R-HSA-382556	2	102	0.353753	0.416	PSMD8|ABCB5	http://www.reactome.org/cgi-bin/eventbrowser_st_id?ST_ID=R-HSA-382556
FGF signaling pathway	PANTHER	P00021	2	103	0.358067	0.41964	PIK3CA|PTPN6	http://www.pantherdb.org/pathway/pathwayDiagram.jsp?catAccession=P00021
Transcriptional regulation by small RNAs	Reactome	R-HSA-5578749	2	103	0.358067	0.41964	NUP88|NUP205	http://www.reactome.org/cgi-bin/eventbrowser_st_id?ST_ID=R-HSA-5578749
Alanine, aspartate and glutamate metabolism	KEGG PATHWAY	hsa00250	1	36	0.359402	0.41964	NIT2	http://www.genome.jp/kegg-bin/show_pathway?hsa00250/hsa:56954%09red
Tyrosine metabolism	KEGG PATHWAY	hsa00350	1	36	0.359402	0.41964	FAHD1	http://www.genome.jp/kegg-bin/show_pathway?hsa00350/hsa:81889%09red
Calmodulin induced events	Reactome	R-HSA-111933	1	36	0.359402	0.41964	ADCY2	http://www.reactome.org/cgi-bin/eventbrowser_st_id?ST_ID=R-HSA-111933
Resolution of Abasic Sites (AP sites)	Reactome	R-HSA-73933	1	36	0.359402	0.41964	POLD1	http://www.reactome.org/cgi-bin/eventbrowser_st_id?ST_ID=R-HSA-73933
Metabolic disorders of biological oxidation enzymes	Reactome	R-HSA-5579029	1	36	0.359402	0.41964	FMO3	http://www.reactome.org/cgi-bin/eventbrowser_st_id?ST_ID=R-HSA-5579029
HIV elongation arrest and recovery	Reactome	R-HSA-167287	1	36	0.359402	0.41964	CCNT2	http://www.reactome.org/cgi-bin/eventbrowser_st_id?ST_ID=R-HSA-167287
Gap junction assembly	Reactome	R-HSA-190861	1	36	0.359402	0.41964	GJD3	http://www.reactome.org/cgi-bin/eventbrowser_st_id?ST_ID=R-HSA-190861
Striated Muscle Contraction	Reactome	R-HSA-390522	1	36	0.359402	0.41964	TTN	http://www.reactome.org/cgi-bin/eventbrowser_st_id?ST_ID=R-HSA-390522
Pausing and recovery of HIV elongation	Reactome	R-HSA-167290	1	36	0.359402	0.41964	CCNT2	http://www.reactome.org/cgi-bin/eventbrowser_st_id?ST_ID=R-HSA-167290
Regulation of TP53 Expression and Degradation	Reactome	R-HSA-6806003	1	36	0.359402	0.41964	TP53	http://www.reactome.org/cgi-bin/eventbrowser_st_id?ST_ID=R-HSA-6806003
PI3K Cascade	Reactome	R-HSA-109704	1	36	0.359402	0.41964	PIK3CA	http://www.reactome.org/cgi-bin/eventbrowser_st_id?ST_ID=R-HSA-109704
CaM pathway	Reactome	R-HSA-111997	1	36	0.359402	0.41964	ADCY2	http://www.reactome.org/cgi-bin/eventbrowser_st_id?ST_ID=R-HSA-111997
Toll-like receptor signaling pathway	KEGG PATHWAY	hsa04620	2	104	0.362371	0.422981	PIK3CA|CCL4L2	http://www.genome.jp/kegg-bin/show_pathway?hsa04620/hsa:5290%09red/hsa:9560%09red
Ribosome biogenesis in eukaryotes	KEGG PATHWAY	hsa03008	2	105	0.366664	0.427201	NOB1|NXF1	http://www.genome.jp/kegg-bin/show_pathway?hsa03008/hsa:10482%09red/hsa:28987%09red
Cargo recognition for clathrin-mediated endocytosis	Reactome	R-HSA-8856825	2	105	0.366664	0.427201	TF|SGIP1	http://www.reactome.org/cgi-bin/eventbrowser_st_id?ST_ID=R-HSA-8856825
Parathyroid hormone synthesis, secretion and action	KEGG PATHWAY	hsa04928	2	106	0.370945	0.431329	ITPR2|ADCY2	http://www.genome.jp/kegg-bin/show_pathway?hsa04928/hsa:108%09red/hsa:3709%09red
Alcoholism	KEGG PATHWAY	hsa05034	3	180	0.374613	0.433333	GRIN2A|HDAC5|GRIN3B	http://www.genome.jp/kegg-bin/show_pathway?hsa05034/hsa:116444%09red/hsa:10014%09red/hsa:2903%09red
tRNA charging	BioCyc	TRNA-CHARGING-PWY	1	38	0.374647	0.433333	RARS2	http://biocyc.org/HUMAN/NEW-IMAGE?type=NIL&object=TRNA-CHARGING-PWY
Blood coagulation	PANTHER	P00011	1	38	0.374647	0.433333	THBD	http://www.pantherdb.org/pathway/pathwayDiagram.jsp?catAccession=P00011
Regulation of beta-cell development	Reactome	R-HSA-186712	1	38	0.374647	0.433333	SLC2A2	http://www.reactome.org/cgi-bin/eventbrowser_st_id?ST_ID=R-HSA-186712
Transcriptional regulation by the AP-2 (TFAP2) family of transcription factors	Reactome	R-HSA-8864260	1	38	0.374647	0.433333	MYBL2	http://www.reactome.org/cgi-bin/eventbrowser_st_id?ST_ID=R-HSA-8864260
Gene and protein expression by JAK-STAT signaling after Interleukin-12 stimulation	Reactome	R-HSA-8950505	1	38	0.374647	0.433333	SOD1	http://www.reactome.org/cgi-bin/eventbrowser_st_id?ST_ID=R-HSA-8950505
Ca-dependent events	Reactome	R-HSA-111996	1	38	0.374647	0.433333	ADCY2	http://www.reactome.org/cgi-bin/eventbrowser_st_id?ST_ID=R-HSA-111996
Association of TriC/CCT with target proteins during biosynthesis	Reactome	R-HSA-390471	1	38	0.374647	0.433333	TP53	http://www.reactome.org/cgi-bin/eventbrowser_st_id?ST_ID=R-HSA-390471
Ovarian tumor domain proteases	Reactome	R-HSA-5689896	1	38	0.374647	0.433333	TP53	http://www.reactome.org/cgi-bin/eventbrowser_st_id?ST_ID=R-HSA-5689896
Post-translational protein phosphorylation	Reactome	R-HSA-8957275	2	108	0.379473	0.438658	TF|MELTF	http://www.reactome.org/cgi-bin/eventbrowser_st_id?ST_ID=R-HSA-8957275
Interleukin-4 and Interleukin-13 signaling	Reactome	R-HSA-6785807	2	108	0.379473	0.438658	FOXO3|TP53	http://www.reactome.org/cgi-bin/eventbrowser_st_id?ST_ID=R-HSA-6785807
Pyruvate metabolism	KEGG PATHWAY	hsa00620	1	39	0.382133	0.439158	GRHPR	http://www.genome.jp/kegg-bin/show_pathway?hsa00620/hsa:9380%09red
RET signaling	Reactome	R-HSA-8853659	1	39	0.382133	0.439158	PIK3CA	http://www.reactome.org/cgi-bin/eventbrowser_st_id?ST_ID=R-HSA-8853659
Carboxyterminal post-translational modifications of tubulin	Reactome	R-HSA-8955332	1	39	0.382133	0.439158	AGBL1	http://www.reactome.org/cgi-bin/eventbrowser_st_id?ST_ID=R-HSA-8955332
Presynaptic phase of homologous DNA pairing and strand exchange	Reactome	R-HSA-5693616	1	39	0.382133	0.439158	BRCA2	http://www.reactome.org/cgi-bin/eventbrowser_st_id?ST_ID=R-HSA-5693616
Signaling by FGFR2 in disease	Reactome	R-HSA-5655253	1	39	0.382133	0.439158	PIK3CA	http://www.reactome.org/cgi-bin/eventbrowser_st_id?ST_ID=R-HSA-5655253
@@Signaling by FGFR2	Reactome	R-HSA-5654738	1	66	0.553697	0.579413	PIK3CA	http://www.reactome.org/cgi-bin/eventbrowser_st_id?ST_ID=R-HSA-5654738
GABA B receptor activation	Reactome	R-HSA-977444	1	39	0.382133	0.439158	ADCY2	http://www.reactome.org/cgi-bin/eventbrowser_st_id?ST_ID=R-HSA-977444
Formation of Fibrin Clot (Clotting Cascade)	Reactome	R-HSA-140877	1	39	0.382133	0.439158	THBD	http://www.reactome.org/cgi-bin/eventbrowser_st_id?ST_ID=R-HSA-140877
Activation of GABAB receptors	Reactome	R-HSA-991365	1	39	0.382133	0.439158	ADCY2	http://www.reactome.org/cgi-bin/eventbrowser_st_id?ST_ID=R-HSA-991365
Translesion synthesis by Y family DNA polymerases bypasses lesions on DNA template	Reactome	R-HSA-110313	1	39	0.382133	0.439158	POLD1	http://www.reactome.org/cgi-bin/eventbrowser_st_id?ST_ID=R-HSA-110313
HIF-1 signaling pathway	KEGG PATHWAY	hsa04066	2	109	0.383719	0.440595	TF|PIK3CA	http://www.genome.jp/kegg-bin/show_pathway?hsa04066/hsa:7018%09red/hsa:5290%09red
Senescence-Associated Secretory Phenotype (SASP)	Reactome	R-HSA-2559582	2	110	0.387952	0.444806	APC2|CDKN2C	http://www.reactome.org/cgi-bin/eventbrowser_st_id?ST_ID=R-HSA-2559582
Chromosome Maintenance	Reactome	R-HSA-73886	2	110	0.387952	0.444806	POLD1|KNL1	http://www.reactome.org/cgi-bin/eventbrowser_st_id?ST_ID=R-HSA-73886
Metabolism of lipids	Reactome	R-HSA-556833	10	728	0.389271	0.444806	ACER2|CERS2|PTPN13|PIK3CA|CERK|PTGIS|ESYT3|PPARGC1A|PIK3R5|SBF2	http://www.reactome.org/cgi-bin/eventbrowser_st_id?ST_ID=R-HSA-556833
Glycine, serine and threonine metabolism	KEGG PATHWAY	hsa00260	1	40	0.389529	0.444806	GRHPR	http://www.genome.jp/kegg-bin/show_pathway?hsa00260/hsa:9380%09red
Notch signaling pathway	PANTHER	P00045	1	40	0.389529	0.444806	NCSTN	http://www.pantherdb.org/pathway/pathwayDiagram.jsp?catAccession=P00045
@@Notch signaling pathway	KEGG PATHWAY	hsa04330	1	48	0.445608	0.489969	NCSTN	http://www.genome.jp/kegg-bin/show_pathway?hsa04330/hsa:23385%09red
IRS-mediated signalling	Reactome	R-HSA-112399	1	40	0.389529	0.444806	PIK3CA	http://www.reactome.org/cgi-bin/eventbrowser_st_id?ST_ID=R-HSA-112399
MAP2K and MAPK activation	Reactome	R-HSA-5674135	1	40	0.389529	0.444806	WDR83	http://www.reactome.org/cgi-bin/eventbrowser_st_id?ST_ID=R-HSA-5674135
Ion channel transport	Reactome	R-HSA-983712	3	185	0.390753	0.446074	ATP8A2|RYR2|ATP1A2	http://www.reactome.org/cgi-bin/eventbrowser_st_id?ST_ID=R-HSA-983712
Histamine H1 receptor mediated signaling pathway	PANTHER	P04385	1	41	0.396837	0.451061	ITPR2	http://www.pantherdb.org/pathway/pathwayDiagram.jsp?catAccession=P04385
Dual Incision in GG-NER	Reactome	R-HSA-5696400	1	41	0.396837	0.451061	POLD1	http://www.reactome.org/cgi-bin/eventbrowser_st_id?ST_ID=R-HSA-5696400
Signaling by Nuclear Receptors	Reactome	R-HSA-9006931	4	264	0.399015	0.453405	RARA|PIK3CA|FOXO3|ESR2	http://www.reactome.org/cgi-bin/eventbrowser_st_id?ST_ID=R-HSA-9006931
Porphyrin and chlorophyll metabolism	KEGG PATHWAY	hsa00860	1	42	0.404058	0.456636	CBLB	http://www.genome.jp/kegg-bin/show_pathway?hsa00860/hsa:326625%09red
tRNA Aminoacylation	Reactome	R-HSA-379724	1	42	0.404058	0.456636	RARS2	http://www.reactome.org/cgi-bin/eventbrowser_st_id?ST_ID=R-HSA-379724
TNF signaling	Reactome	R-HSA-75893	1	42	0.404058	0.456636	USP21	http://www.reactome.org/cgi-bin/eventbrowser_st_id?ST_ID=R-HSA-75893
Homologous DNA Pairing and Strand Exchange	Reactome	R-HSA-5693579	1	42	0.404058	0.456636	BRCA2	http://www.reactome.org/cgi-bin/eventbrowser_st_id?ST_ID=R-HSA-5693579
Cooperation of PDCL (PhLP1) and TRiC/CCT in G-protein beta folding	Reactome	R-HSA-6814122	1	42	0.404058	0.456636	RGS9	http://www.reactome.org/cgi-bin/eventbrowser_st_id?ST_ID=R-HSA-6814122
Bile acid and bile salt metabolism	Reactome	R-HSA-194068	1	42	0.404058	0.456636	PTGIS	http://www.reactome.org/cgi-bin/eventbrowser_st_id?ST_ID=R-HSA-194068
EGF receptor signaling pathway	PANTHER	P00018	2	114	0.404753	0.457159	PIK3CA|PIK3R5	http://www.pantherdb.org/pathway/pathwayDiagram.jsp?catAccession=P00018
Metabotropic glutamate receptor group II pathway	PANTHER	P00040	1	43	0.411193	0.462445	CACNA1E	http://www.pantherdb.org/pathway/pathwayDiagram.jsp?catAccession=P00040
Retinoid metabolism and transport	Reactome	R-HSA-975634	1	43	0.411193	0.462445	LRP1	http://www.reactome.org/cgi-bin/eventbrowser_st_id?ST_ID=R-HSA-975634
Transport of vitamins, nucleosides, and related molecules	Reactome	R-HSA-425397	1	43	0.411193	0.462445	SLC25A5	http://www.reactome.org/cgi-bin/eventbrowser_st_id?ST_ID=R-HSA-425397
Signaling by Retinoic Acid	Reactome	R-HSA-5362517	1	43	0.411193	0.462445	RARA	http://www.reactome.org/cgi-bin/eventbrowser_st_id?ST_ID=R-HSA-5362517
Vasopressin regulates renal water homeostasis via Aquaporins	Reactome	R-HSA-432040	1	43	0.411193	0.462445	ADCY2	http://www.reactome.org/cgi-bin/eventbrowser_st_id?ST_ID=R-HSA-432040
SUMOylation of transcription cofactors	Reactome	R-HSA-3899300	1	43	0.411193	0.462445	PPARGC1A	http://www.reactome.org/cgi-bin/eventbrowser_st_id?ST_ID=R-HSA-3899300
L1CAM interactions	Reactome	R-HSA-373760	2	117	0.417208	0.468503	ALCAM|ANK1	http://www.reactome.org/cgi-bin/eventbrowser_st_id?ST_ID=R-HSA-373760
Vasopressin-regulated water reabsorption	KEGG PATHWAY	hsa04962	1	44	0.418242	0.468503	DYNC1H1	http://www.genome.jp/kegg-bin/show_pathway?hsa04962/hsa:1778%09red
IGF1R signaling cascade	Reactome	R-HSA-2428924	1	44	0.418242	0.468503	PIK3CA	http://www.reactome.org/cgi-bin/eventbrowser_st_id?ST_ID=R-HSA-2428924
IRS-related events triggered by IGF1R	Reactome	R-HSA-2428928	1	44	0.418242	0.468503	PIK3CA	http://www.reactome.org/cgi-bin/eventbrowser_st_id?ST_ID=R-HSA-2428928
Transcriptional activity of SMAD2/SMAD3:SMAD4 heterotrimer	Reactome	R-HSA-2173793	1	44	0.418242	0.468503	CCNT2	http://www.reactome.org/cgi-bin/eventbrowser_st_id?ST_ID=R-HSA-2173793
Proteasome	KEGG PATHWAY	hsa03050	1	45	0.425207	0.474552	PSMD8	http://www.genome.jp/kegg-bin/show_pathway?hsa03050/hsa:5714%09red
Basal transcription factors	KEGG PATHWAY	hsa03022	1	45	0.425207	0.474552	TAF1	http://www.genome.jp/kegg-bin/show_pathway?hsa03022/hsa:6872%09red
Signaling by Type 1 Insulin-like Growth Factor 1 Receptor (IGF1R)	Reactome	R-HSA-2404192	1	45	0.425207	0.474552	PIK3CA	http://www.reactome.org/cgi-bin/eventbrowser_st_id?ST_ID=R-HSA-2404192
Elastic fibre formation	Reactome	R-HSA-1566948	1	45	0.425207	0.474552	LOXL3	http://www.reactome.org/cgi-bin/eventbrowser_st_id?ST_ID=R-HSA-1566948
NOTCH1 Intracellular Domain Regulates Transcription	Reactome	R-HSA-2122947	1	45	0.425207	0.474552	HDAC5	http://www.reactome.org/cgi-bin/eventbrowser_st_id?ST_ID=R-HSA-2122947
Insulin receptor signalling cascade	Reactome	R-HSA-74751	1	46	0.432089	0.480329	PIK3CA	http://www.reactome.org/cgi-bin/eventbrowser_st_id?ST_ID=R-HSA-74751
Activation of HOX genes during differentiation	Reactome	R-HSA-5619507	2	121	0.433607	0.481473	KMT2C|RARA	http://www.reactome.org/cgi-bin/eventbrowser_st_id?ST_ID=R-HSA-5619507
Activation of anterior HOX genes in hindbrain development during early embryogenesis	Reactome	R-HSA-5617472	2	121	0.433607	0.481473	KMT2C|RARA	http://www.reactome.org/cgi-bin/eventbrowser_st_id?ST_ID=R-HSA-5617472
Hedgehog signaling pathway	KEGG PATHWAY	hsa04340	1	47	0.438889	0.484745	CSNK1D	http://www.genome.jp/kegg-bin/show_pathway?hsa04340/hsa:1453%09red
Nucleotide excision repair	KEGG PATHWAY	hsa03420	1	47	0.438889	0.484745	POLD1	http://www.genome.jp/kegg-bin/show_pathway?hsa03420/hsa:5424%09red
@@Nucleotide Excision Repair	Reactome	R-HSA-5696398	1	111	0.740599	0.74685	POLD1	http://www.reactome.org/cgi-bin/eventbrowser_st_id?ST_ID=R-HSA-5696398
Metabolism of fat-soluble vitamins	Reactome	R-HSA-6806667	1	47	0.438889	0.484745	LRP1	http://www.reactome.org/cgi-bin/eventbrowser_st_id?ST_ID=R-HSA-6806667
Signaling by ERBB2	Reactome	R-HSA-1227986	1	47	0.438889	0.484745	PIK3CA	http://www.reactome.org/cgi-bin/eventbrowser_st_id?ST_ID=R-HSA-1227986
RNA Polymerase II Transcription Initiation	Reactome	R-HSA-75953	1	47	0.438889	0.484745	TAF1	http://www.reactome.org/cgi-bin/eventbrowser_st_id?ST_ID=R-HSA-75953
HIV Transcription Initiation	Reactome	R-HSA-167161	1	47	0.438889	0.484745	TAF1	http://www.reactome.org/cgi-bin/eventbrowser_st_id?ST_ID=R-HSA-167161
RNA Polymerase II Transcription Initiation And Promoter Clearance	Reactome	R-HSA-76042	1	47	0.438889	0.484745	TAF1	http://www.reactome.org/cgi-bin/eventbrowser_st_id?ST_ID=R-HSA-76042
RNA Polymerase II HIV Promoter Escape	Reactome	R-HSA-167162	1	47	0.438889	0.484745	TAF1	http://www.reactome.org/cgi-bin/eventbrowser_st_id?ST_ID=R-HSA-167162
Interleukin-12 signaling	Reactome	R-HSA-9020591	1	47	0.438889	0.484745	SOD1	http://www.reactome.org/cgi-bin/eventbrowser_st_id?ST_ID=R-HSA-9020591
Gap junction trafficking	Reactome	R-HSA-190828	1	47	0.438889	0.484745	GJD3	http://www.reactome.org/cgi-bin/eventbrowser_st_id?ST_ID=R-HSA-190828
RNA Polymerase II Transcription Pre-Initiation And Promoter Opening	Reactome	R-HSA-73779	1	47	0.438889	0.484745	TAF1	http://www.reactome.org/cgi-bin/eventbrowser_st_id?ST_ID=R-HSA-73779
RNA Polymerase II Promoter Escape	Reactome	R-HSA-73776	1	47	0.438889	0.484745	TAF1	http://www.reactome.org/cgi-bin/eventbrowser_st_id?ST_ID=R-HSA-73776
Resolution of Sister Chromatid Cohesion	Reactome	R-HSA-2500257	2	123	0.441713	0.487181	KNL1|DYNC1H1	http://www.reactome.org/cgi-bin/eventbrowser_st_id?ST_ID=R-HSA-2500257
TP53 Regulates Transcription of Cell Cycle Genes	Reactome	R-HSA-6791312	1	48	0.445608	0.489969	TP53	http://www.reactome.org/cgi-bin/eventbrowser_st_id?ST_ID=R-HSA-6791312
Signaling by EGFR	Reactome	R-HSA-177929	1	48	0.445608	0.489969	PIK3CA	http://www.reactome.org/cgi-bin/eventbrowser_st_id?ST_ID=R-HSA-177929
DNA Damage Bypass	Reactome	R-HSA-73893	1	48	0.445608	0.489969	POLD1	http://www.reactome.org/cgi-bin/eventbrowser_st_id?ST_ID=R-HSA-73893
Signaling by NOTCH3	Reactome	R-HSA-9012852	1	48	0.445608	0.489969	NCSTN	http://www.reactome.org/cgi-bin/eventbrowser_st_id?ST_ID=R-HSA-9012852
Chemokine receptors bind chemokines	Reactome	R-HSA-380108	1	48	0.445608	0.489969	CXCR6	http://www.reactome.org/cgi-bin/eventbrowser_st_id?ST_ID=R-HSA-380108
Formation of HIV elongation complex in the absence of HIV Tat	Reactome	R-HSA-167152	1	48	0.445608	0.489969	CCNT2	http://www.reactome.org/cgi-bin/eventbrowser_st_id?ST_ID=R-HSA-167152
Gap junction trafficking and regulation	Reactome	R-HSA-157858	1	48	0.445608	0.489969	GJD3	http://www.reactome.org/cgi-bin/eventbrowser_st_id?ST_ID=R-HSA-157858
Oxidative Stress Induced Senescence	Reactome	R-HSA-2559580	2	124	0.445742	0.48998	CDKN2C|TP53	http://www.reactome.org/cgi-bin/eventbrowser_st_id?ST_ID=R-HSA-2559580
Regulation of Insulin-like Growth Factor (IGF) transport and uptake by Insulin-like Growth Factor Binding Proteins (IGFBPs)	Reactome	R-HSA-381426	2	125	0.449755	0.494116	TF|MELTF	http://www.reactome.org/cgi-bin/eventbrowser_st_id?ST_ID=R-HSA-381426
Ovarian steroidogenesis	KEGG PATHWAY	hsa04913	1	49	0.452246	0.496162	ADCY2	http://www.genome.jp/kegg-bin/show_pathway?hsa04913/hsa:108%09red
Regulation of activated PAK-2p34 by proteasome mediated degradation	Reactome	R-HSA-211733	1	49	0.452246	0.496162	PSMD8	http://www.reactome.org/cgi-bin/eventbrowser_st_id?ST_ID=R-HSA-211733
Cholesterol metabolism	KEGG PATHWAY	hsa04979	1	50	0.458805	0.501265	LRP1	http://www.genome.jp/kegg-bin/show_pathway?hsa04979/hsa:4035%09red
Endocrine and other factor-regulated calcium reabsorption	KEGG PATHWAY	hsa04961	1	50	0.458805	0.501265	ATP1A2	http://www.genome.jp/kegg-bin/show_pathway?hsa04961/hsa:477%09red
N-Glycan biosynthesis	KEGG PATHWAY	hsa00510	1	50	0.458805	0.501265	ST6GAL2	http://www.genome.jp/kegg-bin/show_pathway?hsa00510/hsa:84620%09red
Defensins	Reactome	R-HSA-1461973	1	50	0.458805	0.501265	PRSS3	http://www.reactome.org/cgi-bin/eventbrowser_st_id?ST_ID=R-HSA-1461973
Neurotransmitter release cycle	Reactome	R-HSA-112310	1	50	0.458805	0.501265	APBA1	http://www.reactome.org/cgi-bin/eventbrowser_st_id?ST_ID=R-HSA-112310
Regulation of ornithine decarboxylase (ODC)	Reactome	R-HSA-350562	1	50	0.458805	0.501265	PSMD8	http://www.reactome.org/cgi-bin/eventbrowser_st_id?ST_ID=R-HSA-350562
Intrinsic Pathway for Apoptosis	Reactome	R-HSA-109606	1	50	0.458805	0.501265	TP53	http://www.reactome.org/cgi-bin/eventbrowser_st_id?ST_ID=R-HSA-109606
Metabolism of amino acids and derivatives	Reactome	R-HSA-71291	5	367	0.459051	0.501396	RPL13A|GRHPR|MPST|CSAD|PSMD8	http://www.reactome.org/cgi-bin/eventbrowser_st_id?ST_ID=R-HSA-71291
Dopamine receptor mediated signaling pathway	PANTHER	P05912	1	51	0.465285	0.506381	ADCY2	http://www.pantherdb.org/pathway/pathwayDiagram.jsp?catAccession=P05912
Ubiquitin-dependent degradation of Cyclin D	Reactome	R-HSA-75815	1	51	0.465285	0.506381	PSMD8	http://www.reactome.org/cgi-bin/eventbrowser_st_id?ST_ID=R-HSA-75815
p53-Independent DNA Damage Response	Reactome	R-HSA-69610	1	51	0.465285	0.506381	PSMD8	http://www.reactome.org/cgi-bin/eventbrowser_st_id?ST_ID=R-HSA-69610
Ubiquitin Mediated Degradation of Phosphorylated Cdc25A	Reactome	R-HSA-69601	1	51	0.465285	0.506381	PSMD8	http://www.reactome.org/cgi-bin/eventbrowser_st_id?ST_ID=R-HSA-69601
Vpu mediated degradation of CD4	Reactome	R-HSA-180534	1	51	0.465285	0.506381	PSMD8	http://www.reactome.org/cgi-bin/eventbrowser_st_id?ST_ID=R-HSA-180534
p53-Independent G1/S DNA damage checkpoint	Reactome	R-HSA-69613	1	51	0.465285	0.506381	PSMD8	http://www.reactome.org/cgi-bin/eventbrowser_st_id?ST_ID=R-HSA-69613
COPI-independent Golgi-to-ER retrograde traffic	Reactome	R-HSA-6811436	1	51	0.465285	0.506381	DYNC1H1	http://www.reactome.org/cgi-bin/eventbrowser_st_id?ST_ID=R-HSA-6811436
Formation of the cornified envelope	Reactome	R-HSA-6809371	2	129	0.465639	0.506626	ST14|KRT18	http://www.reactome.org/cgi-bin/eventbrowser_st_id?ST_ID=R-HSA-6809371
G1/S Transition	Reactome	R-HSA-69206	2	130	0.469567	0.51076	PSMD8|RB1	http://www.reactome.org/cgi-bin/eventbrowser_st_id?ST_ID=R-HSA-69206
Regulation of Apoptosis	Reactome	R-HSA-169911	1	52	0.471688	0.511796	PSMD8	http://www.reactome.org/cgi-bin/eventbrowser_st_id?ST_ID=R-HSA-169911
Vif-mediated degradation of APOBEC3G	Reactome	R-HSA-180585	1	52	0.471688	0.511796	PSMD8	http://www.reactome.org/cgi-bin/eventbrowser_st_id?ST_ID=R-HSA-180585
Aquaporin-mediated transport	Reactome	R-HSA-445717	1	52	0.471688	0.511796	ADCY2	http://www.reactome.org/cgi-bin/eventbrowser_st_id?ST_ID=R-HSA-445717
Negative regulation of NOTCH4 signaling	Reactome	R-HSA-9604323	1	52	0.471688	0.511796	PSMD8	http://www.reactome.org/cgi-bin/eventbrowser_st_id?ST_ID=R-HSA-9604323
Dopaminergic synapse	KEGG PATHWAY	hsa04728	2	131	0.473479	0.513597	ITPR2|GRIN2A	http://www.genome.jp/kegg-bin/show_pathway?hsa04728/hsa:3709%09red/hsa:2903%09red
FBXL7 down-regulates AURKA during mitotic entry and in early mitosis	Reactome	R-HSA-8854050	1	53	0.478015	0.517948	PSMD8	http://www.reactome.org/cgi-bin/eventbrowser_st_id?ST_ID=R-HSA-8854050
Regulation of RUNX3 expression and activity	Reactome	R-HSA-8941858	1	53	0.478015	0.517948	PSMD8	http://www.reactome.org/cgi-bin/eventbrowser_st_id?ST_ID=R-HSA-8941858
Gene Silencing by RNA	Reactome	R-HSA-211000	2	133	0.481249	0.521022	NUP88|NUP205	http://www.reactome.org/cgi-bin/eventbrowser_st_id?ST_ID=R-HSA-211000
SCF-beta-TrCP mediated degradation of Emi1	Reactome	R-HSA-174113	1	54	0.484266	0.522567	PSMD8	http://www.reactome.org/cgi-bin/eventbrowser_st_id?ST_ID=R-HSA-174113
Pyruvate metabolism and Citric Acid (TCA) cycle	Reactome	R-HSA-71406	1	54	0.484266	0.522567	FAHD1	http://www.reactome.org/cgi-bin/eventbrowser_st_id?ST_ID=R-HSA-71406
AUF1 (hnRNP D0) binds and destabilizes mRNA	Reactome	R-HSA-450408	1	54	0.484266	0.522567	PSMD8	http://www.reactome.org/cgi-bin/eventbrowser_st_id?ST_ID=R-HSA-450408
Degradation of AXIN	Reactome	R-HSA-4641257	1	54	0.484266	0.522567	PSMD8	http://www.reactome.org/cgi-bin/eventbrowser_st_id?ST_ID=R-HSA-4641257
Signaling by ROBO receptors	Reactome	R-HSA-376176	3	216	0.487688	0.526116	RPL13A|SLIT2|PSMD8	http://www.reactome.org/cgi-bin/eventbrowser_st_id?ST_ID=R-HSA-376176
purine nucleotides de novo biosynthesis	BioCyc	PWY-841	1	55	0.490442	0.526924	ATP5F1C	http://biocyc.org/HUMAN/NEW-IMAGE?type=NIL&object=PWY-841
superpathway of purine nucleotide salvage	BioCyc	PWY66-409	1	55	0.490442	0.526924	ATP5F1C	http://biocyc.org/HUMAN/NEW-IMAGE?type=NIL&object=PWY66-409
HSP90 chaperone cycle for steroid hormone receptors (SHR)	Reactome	R-HSA-3371497	1	55	0.490442	0.526924	DYNC1H1	http://www.reactome.org/cgi-bin/eventbrowser_st_id?ST_ID=R-HSA-3371497
Transcriptional activation of mitochondrial biogenesis	Reactome	R-HSA-2151201	1	55	0.490442	0.526924	PPARGC1A	http://www.reactome.org/cgi-bin/eventbrowser_st_id?ST_ID=R-HSA-2151201
Hh mutants that don't undergo autocatalytic processing are degraded by ERAD	Reactome	R-HSA-5362768	1	55	0.490442	0.526924	PSMD8	http://www.reactome.org/cgi-bin/eventbrowser_st_id?ST_ID=R-HSA-5362768
Nucleotide-binding domain, leucine rich repeat containing receptor (NLR) signaling pathways	Reactome	R-HSA-168643	1	55	0.490442	0.526924	MEFV	http://www.reactome.org/cgi-bin/eventbrowser_st_id?ST_ID=R-HSA-168643
MicroRNAs in cancer	KEGG PATHWAY	hsa05206	4	299	0.491077	0.527463	PIK3CA|ST14|DNMT3A|TP53	http://www.genome.jp/kegg-bin/show_pathway?hsa05206/hsa:5290%09red/hsa:6768%09red/hsa:1788%09red/hsa:7157%09red
RHO GTPases Activate Formins	Reactome	R-HSA-5663220	2	136	0.492771	0.529138	KNL1|DYNC1H1	http://www.reactome.org/cgi-bin/eventbrowser_st_id?ST_ID=R-HSA-5663220
Thyrotropin-releasing hormone receptor signaling pathway	PANTHER	P04394	1	56	0.496544	0.531753	CACNA1E	http://www.pantherdb.org/pathway/pathwayDiagram.jsp?catAccession=P04394
Degradation of DVL	Reactome	R-HSA-4641258	1	56	0.496544	0.531753	PSMD8	http://www.reactome.org/cgi-bin/eventbrowser_st_id?ST_ID=R-HSA-4641258
GABA receptor activation	Reactome	R-HSA-977443	1	56	0.496544	0.531753	ADCY2	http://www.reactome.org/cgi-bin/eventbrowser_st_id?ST_ID=R-HSA-977443
Ubiquitin mediated proteolysis	KEGG PATHWAY	hsa04120	2	137	0.496575	0.531753	APC2|BIRC6	http://www.genome.jp/kegg-bin/show_pathway?hsa04120/hsa:57448%09red/hsa:29882%09red
Ub-specific processing proteases	Reactome	R-HSA-5689880	3	219	0.496689	0.531753	TP53|PSMD8|USP21	http://www.reactome.org/cgi-bin/eventbrowser_st_id?ST_ID=R-HSA-5689880
Signaling by FGFR in disease	Reactome	R-HSA-1226099	1	57	0.502574	0.536382	PIK3CA	http://www.reactome.org/cgi-bin/eventbrowser_st_id?ST_ID=R-HSA-1226099
@@Signaling by FGFR	Reactome	R-HSA-190236	1	77	0.609115	0.628399	PIK3CA	http://www.reactome.org/cgi-bin/eventbrowser_st_id?ST_ID=R-HSA-190236
E3 ubiquitin ligases ubiquitinate target proteins	Reactome	R-HSA-8866654	1	57	0.502574	0.536382	BCL10	http://www.reactome.org/cgi-bin/eventbrowser_st_id?ST_ID=R-HSA-8866654
Interleukin-12 family signaling	Reactome	R-HSA-447115	1	57	0.502574	0.536382	SOD1	http://www.reactome.org/cgi-bin/eventbrowser_st_id?ST_ID=R-HSA-447115
Metabolism of polyamines	Reactome	R-HSA-351202	1	57	0.502574	0.536382	PSMD8	http://www.reactome.org/cgi-bin/eventbrowser_st_id?ST_ID=R-HSA-351202
ESR-mediated signaling	Reactome	R-HSA-8939211	3	221	0.502646	0.536382	FOXO3|PIK3CA|ESR2	http://www.reactome.org/cgi-bin/eventbrowser_st_id?ST_ID=R-HSA-8939211
Signaling pathways regulating pluripotency of stem cells	KEGG PATHWAY	hsa04550	2	140	0.507879	0.541198	TBX3|PIK3CA	http://www.genome.jp/kegg-bin/show_pathway?hsa04550/hsa:5290%09red/hsa:6926%09red
Non-integrin membrane-ECM interactions	Reactome	R-HSA-3000171	1	58	0.508531	0.541198	COL1A1	http://www.reactome.org/cgi-bin/eventbrowser_st_id?ST_ID=R-HSA-3000171
Hh mutants abrogate ligand secretion	Reactome	R-HSA-5387390	1	58	0.508531	0.541198	PSMD8	http://www.reactome.org/cgi-bin/eventbrowser_st_id?ST_ID=R-HSA-5387390
CDT1 association with the CDC6:ORC:origin complex	Reactome	R-HSA-68827	1	58	0.508531	0.541198	PSMD8	http://www.reactome.org/cgi-bin/eventbrowser_st_id?ST_ID=R-HSA-68827
NIK-->noncanonical NF-kB signaling	Reactome	R-HSA-5676590	1	58	0.508531	0.541198	PSMD8	http://www.reactome.org/cgi-bin/eventbrowser_st_id?ST_ID=R-HSA-5676590
Iron uptake and transport	Reactome	R-HSA-917937	1	58	0.508531	0.541198	TF	http://www.reactome.org/cgi-bin/eventbrowser_st_id?ST_ID=R-HSA-917937
Degradation of GLI2 by the proteasome	Reactome	R-HSA-5610783	1	59	0.514417	0.545401	PSMD8	http://www.reactome.org/cgi-bin/eventbrowser_st_id?ST_ID=R-HSA-5610783
GLI3 is processed to GLI3R by the proteasome	Reactome	R-HSA-5610785	1	59	0.514417	0.545401	PSMD8	http://www.reactome.org/cgi-bin/eventbrowser_st_id?ST_ID=R-HSA-5610785
SCF(Skp2)-mediated degradation of p27/p21	Reactome	R-HSA-187577	1	59	0.514417	0.545401	PSMD8	http://www.reactome.org/cgi-bin/eventbrowser_st_id?ST_ID=R-HSA-187577
Dectin-1 mediated noncanonical NF-kB signaling	Reactome	R-HSA-5607761	1	59	0.514417	0.545401	PSMD8	http://www.reactome.org/cgi-bin/eventbrowser_st_id?ST_ID=R-HSA-5607761
Degradation of GLI1 by the proteasome	Reactome	R-HSA-5610780	1	59	0.514417	0.545401	PSMD8	http://www.reactome.org/cgi-bin/eventbrowser_st_id?ST_ID=R-HSA-5610780
Arachidonic acid metabolism	Reactome	R-HSA-2142753	1	59	0.514417	0.545401	PTGIS	http://www.reactome.org/cgi-bin/eventbrowser_st_id?ST_ID=R-HSA-2142753
@@Arachidonic acid metabolism	KEGG PATHWAY	hsa00590	1	63	0.537267	0.564467	PTGIS	http://www.genome.jp/kegg-bin/show_pathway?hsa00590/hsa:5740%09red
Steroid hormone biosynthesis	KEGG PATHWAY	hsa00140	1	60	0.520233	0.550236	SULT1E1	http://www.genome.jp/kegg-bin/show_pathway?hsa00140/hsa:6783%09red
Long-term depression	KEGG PATHWAY	hsa04730	1	60	0.520233	0.550236	ITPR2	http://www.genome.jp/kegg-bin/show_pathway?hsa04730/hsa:3709%09red
Signaling by RAS mutants	Reactome	R-HSA-6802949	1	60	0.520233	0.550236	SYNGAP1	http://www.reactome.org/cgi-bin/eventbrowser_st_id?ST_ID=R-HSA-6802949
Defective CFTR causes cystic fibrosis	Reactome	R-HSA-5678895	1	60	0.520233	0.550236	PSMD8	http://www.reactome.org/cgi-bin/eventbrowser_st_id?ST_ID=R-HSA-5678895
RNA Polymerase II Transcription Elongation	Reactome	R-HSA-75955	1	61	0.52598	0.554677	CCNT2	http://www.reactome.org/cgi-bin/eventbrowser_st_id?ST_ID=R-HSA-75955
Formation of RNA Pol II elongation complex	Reactome	R-HSA-112382	1	61	0.52598	0.554677	CCNT2	http://www.reactome.org/cgi-bin/eventbrowser_st_id?ST_ID=R-HSA-112382
Clathrin-mediated endocytosis	Reactome	R-HSA-8856828	2	145	0.526347	0.554767	TF|SGIP1	http://www.reactome.org/cgi-bin/eventbrowser_st_id?ST_ID=R-HSA-8856828
Cytosolic sensors of pathogen-associated DNA	Reactome	R-HSA-1834949	1	62	0.531657	0.559766	DDX41	http://www.reactome.org/cgi-bin/eventbrowser_st_id?ST_ID=R-HSA-1834949
Neddylation	Reactome	R-HSA-8951664	3	232	0.53474	0.562861	PSMD8|WSB1|ASB5	http://www.reactome.org/cgi-bin/eventbrowser_st_id?ST_ID=R-HSA-8951664
Cytosolic DNA-sensing pathway	KEGG PATHWAY	hsa04623	1	63	0.537267	0.564467	CCL4L2	http://www.genome.jp/kegg-bin/show_pathway?hsa04623/hsa:9560%09red
Basal cell carcinoma	KEGG PATHWAY	hsa05217	1	63	0.537267	0.564467	TP53	http://www.genome.jp/kegg-bin/show_pathway?hsa05217/hsa:7157%09red
Asymmetric localization of PCP proteins	Reactome	R-HSA-4608870	1	63	0.537267	0.564467	PSMD8	http://www.reactome.org/cgi-bin/eventbrowser_st_id?ST_ID=R-HSA-4608870
Hedgehog ligand biogenesis	Reactome	R-HSA-5358346	1	64	0.54281	0.569986	PSMD8	http://www.reactome.org/cgi-bin/eventbrowser_st_id?ST_ID=R-HSA-5358346
Transcriptional regulation by RUNX1	Reactome	R-HSA-8878171	3	235	0.543287	0.570336	KMT2C|PSMD8|BLK	http://www.reactome.org/cgi-bin/eventbrowser_st_id?ST_ID=R-HSA-8878171
DNA methylation	Reactome	R-HSA-5334118	1	65	0.548286	0.574666	DNMT3A	http://www.reactome.org/cgi-bin/eventbrowser_st_id?ST_ID=R-HSA-5334118
Gap-filling DNA repair synthesis and ligation in TC-NER	Reactome	R-HSA-6782210	1	65	0.548286	0.574666	POLD1	http://www.reactome.org/cgi-bin/eventbrowser_st_id?ST_ID=R-HSA-6782210
RAB geranylgeranylation	Reactome	R-HSA-8873719	1	65	0.548286	0.574666	RAB17	http://www.reactome.org/cgi-bin/eventbrowser_st_id?ST_ID=R-HSA-8873719
Aminoacyl-tRNA biosynthesis	KEGG PATHWAY	hsa00970	1	66	0.553697	0.579413	RARS2	http://www.genome.jp/kegg-bin/show_pathway?hsa00970/hsa:57038%09red
Dual incision in TC-NER	Reactome	R-HSA-6782135	1	66	0.553697	0.579413	POLD1	http://www.reactome.org/cgi-bin/eventbrowser_st_id?ST_ID=R-HSA-6782135
mTOR signaling pathway	KEGG PATHWAY	hsa04150	2	153	0.554906	0.58037	PIK3CA|FNIP2	http://www.genome.jp/kegg-bin/show_pathway?hsa04150/hsa:5290%09red/hsa:57600%09red
Ribosome	KEGG PATHWAY	hsa03010	2	153	0.554906	0.58037	RPL13A|MRPS2	http://www.genome.jp/kegg-bin/show_pathway?hsa03010/hsa:51116%09red/hsa:23521%09red
Assembly of the pre-replicative complex	Reactome	R-HSA-68867	1	67	0.559044	0.583614	PSMD8	http://www.reactome.org/cgi-bin/eventbrowser_st_id?ST_ID=R-HSA-68867
Signaling by BRAF and RAF fusions	Reactome	R-HSA-6802952	1	67	0.559044	0.583614	TRAK1	http://www.reactome.org/cgi-bin/eventbrowser_st_id?ST_ID=R-HSA-6802952
Regulation of PTEN stability and activity	Reactome	R-HSA-8948751	1	68	0.564326	0.588505	PSMD8	http://www.reactome.org/cgi-bin/eventbrowser_st_id?ST_ID=R-HSA-8948751
Signaling by WNT	Reactome	R-HSA-195721	4	329	0.565041	0.589095	ITPR2|FRAT1|PDE6B|PSMD8	http://www.reactome.org/cgi-bin/eventbrowser_st_id?ST_ID=R-HSA-195721
Endocytosis	KEGG PATHWAY	hsa04144	3	244	0.568375	0.592258	CHMP5|GIT2|ARAP1	http://www.genome.jp/kegg-bin/show_pathway?hsa04144/hsa:116985%09red/hsa:51510%09red/hsa:9815%09red
Renal cell carcinoma	KEGG PATHWAY	hsa05211	1	69	0.569545	0.592538	PIK3CA	http://www.genome.jp/kegg-bin/show_pathway?hsa05211/hsa:5290%09red
Nonhomologous End-Joining (NHEJ)	Reactome	R-HSA-5693571	1	69	0.569545	0.592538	NSD2	http://www.reactome.org/cgi-bin/eventbrowser_st_id?ST_ID=R-HSA-5693571
Epithelial cell signaling in Helicobacter pylori infection	KEGG PATHWAY	hsa05120	1	70	0.574702	0.5968	PTPRZ1	http://www.genome.jp/kegg-bin/show_pathway?hsa05120/hsa:5803%09red
Orc1 removal from chromatin	Reactome	R-HSA-68949	1	70	0.574702	0.5968	PSMD8	http://www.reactome.org/cgi-bin/eventbrowser_st_id?ST_ID=R-HSA-68949
Signaling by Insulin receptor	Reactome	R-HSA-74752	1	70	0.574702	0.5968	PIK3CA	http://www.reactome.org/cgi-bin/eventbrowser_st_id?ST_ID=R-HSA-74752
p53 signaling pathway	KEGG PATHWAY	hsa04115	1	72	0.584832	0.606521	TP53	http://www.genome.jp/kegg-bin/show_pathway?hsa04115/hsa:7157%09red
Signaling by TGF-beta Receptor Complex	Reactome	R-HSA-170834	1	72	0.584832	0.606521	CCNT2	http://www.reactome.org/cgi-bin/eventbrowser_st_id?ST_ID=R-HSA-170834
Condensation of Prophase Chromosomes	Reactome	R-HSA-2299718	1	73	0.589806	0.610876	RB1	http://www.reactome.org/cgi-bin/eventbrowser_st_id?ST_ID=R-HSA-2299718
Inositol phosphate metabolism	KEGG PATHWAY	hsa00562	1	74	0.594721	0.614997	PIK3CA	http://www.genome.jp/kegg-bin/show_pathway?hsa00562/hsa:5290%09red
Deposition of new CENPA-containing nucleosomes at the centromere	Reactome	R-HSA-606279	1	74	0.594721	0.614997	KNL1	http://www.reactome.org/cgi-bin/eventbrowser_st_id?ST_ID=R-HSA-606279
Nucleosome assembly	Reactome	R-HSA-774815	1	74	0.594721	0.614997	KNL1	http://www.reactome.org/cgi-bin/eventbrowser_st_id?ST_ID=R-HSA-774815
Signaling by NTRK1 (TRKA)	Reactome	R-HSA-187037	1	76	0.604375	0.624325	PIK3CA	http://www.reactome.org/cgi-bin/eventbrowser_st_id?ST_ID=R-HSA-187037
Arrhythmogenic right ventricular cardiomyopathy (ARVC)	KEGG PATHWAY	hsa05412	1	77	0.609115	0.628399	RYR2	http://www.genome.jp/kegg-bin/show_pathway?hsa05412/hsa:6262%09red
Protein ubiquitination	Reactome	R-HSA-8852135	1	77	0.609115	0.628399	BCL10	http://www.reactome.org/cgi-bin/eventbrowser_st_id?ST_ID=R-HSA-8852135
DDX58/IFIH1-mediated induction of interferon-alpha/beta	Reactome	R-HSA-168928	1	78	0.613799	0.633065	NLRX1	http://www.reactome.org/cgi-bin/eventbrowser_st_id?ST_ID=R-HSA-168928
RMTs methylate histone arginines	Reactome	R-HSA-3214858	1	79	0.618427	0.637505	DNMT3A	http://www.reactome.org/cgi-bin/eventbrowser_st_id?ST_ID=R-HSA-3214858
Transcription-Coupled Nucleotide Excision Repair (TC-NER)	Reactome	R-HSA-6781827	1	79	0.618427	0.637505	POLD1	http://www.reactome.org/cgi-bin/eventbrowser_st_id?ST_ID=R-HSA-6781827
ER-Phagosome pathway	Reactome	R-HSA-1236974	1	82	0.631981	0.649948	PSMD8	http://www.reactome.org/cgi-bin/eventbrowser_st_id?ST_ID=R-HSA-1236974
Telomere Maintenance	Reactome	R-HSA-157579	1	82	0.631981	0.649948	POLD1	http://www.reactome.org/cgi-bin/eventbrowser_st_id?ST_ID=R-HSA-157579
Transcriptional regulation of white adipocyte differentiation	Reactome	R-HSA-381340	1	83	0.636391	0.654142	PPARGC1A	http://www.reactome.org/cgi-bin/eventbrowser_st_id?ST_ID=R-HSA-381340
DNA Replication Pre-Initiation	Reactome	R-HSA-69002	1	84	0.640749	0.657764	PSMD8	http://www.reactome.org/cgi-bin/eventbrowser_st_id?ST_ID=R-HSA-69002
Hedgehog 'on' state	Reactome	R-HSA-5632684	1	84	0.640749	0.657764	PSMD8	http://www.reactome.org/cgi-bin/eventbrowser_st_id?ST_ID=R-HSA-5632684
Global Genome Nucleotide Excision Repair (GG-NER)	Reactome	R-HSA-5696399	1	84	0.640749	0.657764	POLD1	http://www.reactome.org/cgi-bin/eventbrowser_st_id?ST_ID=R-HSA-5696399
ErbB signaling pathway	KEGG PATHWAY	hsa04012	1	85	0.645054	0.661667	PIK3CA	http://www.genome.jp/kegg-bin/show_pathway?hsa04012/hsa:5290%09red
Regulation of mRNA stability by proteins that bind AU-rich elements	Reactome	R-HSA-450531	1	86	0.649308	0.665338	PSMD8	http://www.reactome.org/cgi-bin/eventbrowser_st_id?ST_ID=R-HSA-450531
mRNA Splicing - Major Pathway	Reactome	R-HSA-72163	2	183	0.650894	0.66679	SRRM1|SLU7	http://www.reactome.org/cgi-bin/eventbrowser_st_id?ST_ID=R-HSA-72163
Mitochondrial translation elongation	Reactome	R-HSA-5389840	1	87	0.653511	0.668776	MRPS2	http://www.reactome.org/cgi-bin/eventbrowser_st_id?ST_ID=R-HSA-5389840
Mitochondrial translation initiation	Reactome	R-HSA-5368286	1	87	0.653511	0.668776	MRPS2	http://www.reactome.org/cgi-bin/eventbrowser_st_id?ST_ID=R-HSA-5368286
Mitochondrial translation termination	Reactome	R-HSA-5419276	1	87	0.653511	0.668776	MRPS2	http://www.reactome.org/cgi-bin/eventbrowser_st_id?ST_ID=R-HSA-5419276
GABAergic synapse	KEGG PATHWAY	hsa04727	1	89	0.661767	0.675647	ADCY2	http://www.genome.jp/kegg-bin/show_pathway?hsa04727/hsa:108%09red
Transcriptional regulation of granulopoiesis	Reactome	R-HSA-9616222	1	89	0.661767	0.675647	RARA	http://www.reactome.org/cgi-bin/eventbrowser_st_id?ST_ID=R-HSA-9616222
Peptide chain elongation	Reactome	R-HSA-156902	1	89	0.661767	0.675647	RPL13A	http://www.reactome.org/cgi-bin/eventbrowser_st_id?ST_ID=R-HSA-156902
Viral mRNA Translation	Reactome	R-HSA-192823	1	89	0.661767	0.675647	RPL13A	http://www.reactome.org/cgi-bin/eventbrowser_st_id?ST_ID=R-HSA-192823
B-WICH complex positively regulates rRNA expression	Reactome	R-HSA-5250924	1	89	0.661767	0.675647	DDX21	http://www.reactome.org/cgi-bin/eventbrowser_st_id?ST_ID=R-HSA-5250924
PCP/CE pathway	Reactome	R-HSA-4086400	1	91	0.669827	0.682815	PSMD8	http://www.reactome.org/cgi-bin/eventbrowser_st_id?ST_ID=R-HSA-4086400
mRNA Splicing	Reactome	R-HSA-72172	2	191	0.67354	0.68614	SRRM1|SLU7	http://www.reactome.org/cgi-bin/eventbrowser_st_id?ST_ID=R-HSA-72172
Eukaryotic Translation Termination	Reactome	R-HSA-72764	1	93	0.677695	0.689232	RPL13A	http://www.reactome.org/cgi-bin/eventbrowser_st_id?ST_ID=R-HSA-72764
Eukaryotic Translation Elongation	Reactome	R-HSA-156842	1	93	0.677695	0.689232	RPL13A	http://www.reactome.org/cgi-bin/eventbrowser_st_id?ST_ID=R-HSA-156842
Mitochondrial translation	Reactome	R-HSA-5368287	1	93	0.677695	0.689232	MRPS2	http://www.reactome.org/cgi-bin/eventbrowser_st_id?ST_ID=R-HSA-5368287
Selenocysteine synthesis	Reactome	R-HSA-2408557	1	93	0.677695	0.689232	RPL13A	http://www.reactome.org/cgi-bin/eventbrowser_st_id?ST_ID=R-HSA-2408557
Pre-NOTCH Transcription and Translation	Reactome	R-HSA-1912408	1	93	0.677695	0.689232	TP53	http://www.reactome.org/cgi-bin/eventbrowser_st_id?ST_ID=R-HSA-1912408
Antimicrobial peptides	Reactome	R-HSA-6803157	1	95	0.685376	0.696325	PRSS3	http://www.reactome.org/cgi-bin/eventbrowser_st_id?ST_ID=R-HSA-6803157
Nonsense Mediated Decay (NMD) independent of the Exon Junction Complex (EJC)	Reactome	R-HSA-975956	1	95	0.685376	0.696325	RPL13A	http://www.reactome.org/cgi-bin/eventbrowser_st_id?ST_ID=R-HSA-975956
RUNX1 regulates genes involved in megakaryocyte differentiation and platelet function	Reactome	R-HSA-8936459	1	96	0.689148	0.699796	KMT2C	http://www.reactome.org/cgi-bin/eventbrowser_st_id?ST_ID=R-HSA-8936459
Deubiquitination	Reactome	R-HSA-5688426	3	296	0.695693	0.70608	TP53|PSMD8|USP21	http://www.reactome.org/cgi-bin/eventbrowser_st_id?ST_ID=R-HSA-5688426
Processing of DNA double-strand break ends	Reactome	R-HSA-5693607	1	98	0.696556	0.706773	NSD2	http://www.reactome.org/cgi-bin/eventbrowser_st_id?ST_ID=R-HSA-5693607
TNFR2 non-canonical NF-kB pathway	Reactome	R-HSA-5668541	1	100	0.703789	0.713561	PSMD8	http://www.reactome.org/cgi-bin/eventbrowser_st_id?ST_ID=R-HSA-5668541
Melanogenesis	KEGG PATHWAY	hsa04916	1	101	0.70734	0.716425	ADCY2	http://www.genome.jp/kegg-bin/show_pathway?hsa04916/hsa:108%09red
UCH proteinases	Reactome	R-HSA-5689603	1	101	0.70734	0.716425	PSMD8	http://www.reactome.org/cgi-bin/eventbrowser_st_id?ST_ID=R-HSA-5689603
Interleukin-1 signaling	Reactome	R-HSA-9020702	1	101	0.70734	0.716425	PSMD8	http://www.reactome.org/cgi-bin/eventbrowser_st_id?ST_ID=R-HSA-9020702
Signaling by TGF-beta family members	Reactome	R-HSA-9006936	1	101	0.70734	0.716425	CCNT2	http://www.reactome.org/cgi-bin/eventbrowser_st_id?ST_ID=R-HSA-9006936
Chagas disease (American trypanosomiasis)	KEGG PATHWAY	hsa05142	1	103	0.714316	0.723119	PIK3CA	http://www.genome.jp/kegg-bin/show_pathway?hsa05142/hsa:5290%09red
Positive epigenetic regulation of rRNA expression	Reactome	R-HSA-5250913	1	104	0.717741	0.726027	DDX21	http://www.reactome.org/cgi-bin/eventbrowser_st_id?ST_ID=R-HSA-5250913
Keratinization	Reactome	R-HSA-6805567	2	213	0.729692	0.737548	ST14|KRT18	http://www.reactome.org/cgi-bin/eventbrowser_st_id?ST_ID=R-HSA-6805567
Phase II - Conjugation of compounds	Reactome	R-HSA-156580	1	108	0.731038	0.73853	SULT1E1	http://www.reactome.org/cgi-bin/eventbrowser_st_id?ST_ID=R-HSA-156580
Stimuli-sensing channels	Reactome	R-HSA-2672351	1	108	0.731038	0.73853	RYR2	http://www.reactome.org/cgi-bin/eventbrowser_st_id?ST_ID=R-HSA-2672351
Amyloid fiber formation	Reactome	R-HSA-977225	1	109	0.734264	0.741219	NCSTN	http://www.reactome.org/cgi-bin/eventbrowser_st_id?ST_ID=R-HSA-977225
Pre-NOTCH Expression and Processing	Reactome	R-HSA-1912422	1	109	0.734264	0.741219	TP53	http://www.reactome.org/cgi-bin/eventbrowser_st_id?ST_ID=R-HSA-1912422
TNF signaling pathway	KEGG PATHWAY	hsa04668	1	112	0.74371	0.749603	PIK3CA	http://www.genome.jp/kegg-bin/show_pathway?hsa04668/hsa:5290%09red
SRP-dependent cotranslational protein targeting to membrane	Reactome	R-HSA-1799339	1	112	0.74371	0.749603	RPL13A	http://www.reactome.org/cgi-bin/eventbrowser_st_id?ST_ID=R-HSA-1799339
PPARA activates gene expression	Reactome	R-HSA-1989781	1	114	0.749821	0.755569	PPARGC1A	http://www.reactome.org/cgi-bin/eventbrowser_st_id?ST_ID=R-HSA-1989781
Nonsense-Mediated Decay (NMD)	Reactome	R-HSA-927802	1	115	0.752821	0.758012	RPL13A	http://www.reactome.org/cgi-bin/eventbrowser_st_id?ST_ID=R-HSA-927802
Nonsense Mediated Decay (NMD) enhanced by the Exon Junction Complex (EJC)	Reactome	R-HSA-975957	1	115	0.752821	0.758012	RPL13A	http://www.reactome.org/cgi-bin/eventbrowser_st_id?ST_ID=R-HSA-975957
Regulation of lipid metabolism by Peroxisome proliferator-activated receptor alpha (PPARalpha)	Reactome	R-HSA-400206	1	115	0.752821	0.758012	PPARGC1A	http://www.reactome.org/cgi-bin/eventbrowser_st_id?ST_ID=R-HSA-400206
Carbon metabolism	KEGG PATHWAY	hsa01200	1	117	0.758715	0.763362	IDNK	http://www.genome.jp/kegg-bin/show_pathway?hsa01200/hsa:414328%09red
Selenoamino acid metabolism	Reactome	R-HSA-2408522	1	117	0.758715	0.763362	RPL13A	http://www.reactome.org/cgi-bin/eventbrowser_st_id?ST_ID=R-HSA-2408522
TCF dependent signaling in response to WNT	Reactome	R-HSA-201681	2	232	0.771393	0.775721	FRAT1|PSMD8	http://www.reactome.org/cgi-bin/eventbrowser_st_id?ST_ID=R-HSA-201681
Lysosome	KEGG PATHWAY	hsa04142	1	123	0.775568	0.779721	AP3M2	http://www.genome.jp/kegg-bin/show_pathway?hsa04142/hsa:10947%09red
Autophagy - animal	KEGG PATHWAY	hsa04140	1	128	0.788712	0.792329	PIK3CA	http://www.genome.jp/kegg-bin/show_pathway?hsa04140/hsa:5290%09red
RUNX1 regulates transcription of genes involved in differentiation of HSCs	Reactome	R-HSA-8939236	1	129	0.791247	0.794673	PSMD8	http://www.reactome.org/cgi-bin/eventbrowser_st_id?ST_ID=R-HSA-8939236
Spliceosome	KEGG PATHWAY	hsa03040	1	135	0.805832	0.80891	SLU7	http://www.genome.jp/kegg-bin/show_pathway?hsa03040/hsa:10569%09red
HATs acetylate histones	Reactome	R-HSA-3214847	1	142	0.821568	0.823657	SUPT3H	http://www.reactome.org/cgi-bin/eventbrowser_st_id?ST_ID=R-HSA-3214847
Metabolism of steroids	Reactome	R-HSA-8957322	1	147	0.832023	0.833714	PTGIS	http://www.reactome.org/cgi-bin/eventbrowser_st_id?ST_ID=R-HSA-8957322
Fatty acid metabolism	Reactome	R-HSA-8978868	1	172	0.875808	0.876252	PTGIS	http://www.reactome.org/cgi-bin/eventbrowser_st_id?ST_ID=R-HSA-8978868
--------------------
#Term	Database	ID	Input number	Background number	P-Value	Corrected P-Value	Input	Hyperlink
Breast cancer, somatic	OMIM	114480	5	22	1.55604e-05	0.000915739	CDH1|PIK3CA|BRCA2|TP53|SLC22A18	http://omim.org/entry/114480
Ovarian cancer, somatic	OMIM	167000	2	6	0.00381	0.0459413	CDH1|PIK3CA	http://omim.org/entry/167000
Hepatoblastoma, somatic	OMIM	114550	2	9	0.00730829	0.0676376	PIK3CA|TP53	http://omim.org/entry/114550
Prostate cancer	OMIM	176807	2	9	0.00730829	0.0676376	CDH1|BRCA2	http://omim.org/entry/176807
Lung cancer, somatic	OMIM	211980	2	14	0.015329	0.101413	PIK3CA|SLC22A18	http://omim.org/entry/211980
Leukemia, acute myeloid	OMIM	601626	2	20	0.0281524	0.147638	NSD1|DNMT3A	http://omim.org/entry/601626
Colorectal cancer	OMIM	114500	2	27	0.0468551	0.199729	PIK3CA|TP53	http://omim.org/entry/114500
Diabetes, type 2	OMIM	125853	2	29	0.0528386	0.213126	PTPN1|SLC2A2	http://omim.org/entry/125853
Lymphoma, non-Hodgkin	OMIM	605027	1	5	0.069647	0.220932	BCL10	http://omim.org/entry/605027
Osteoporosis	OMIM	166710	1	6	0.0807747	0.229133	COL1A1	http://omim.org/entry/166710
Gastric cancer, somatic	OMIM	613659	1	8	0.102633	0.242596	PIK3CA	http://omim.org/entry/613659
Hypertension, essential	OMIM	145500	1	11	0.134453	0.26182	PTGIS	http://omim.org/entry/145500
--------------------
#Term	Database	ID	Input number	Background number	P-Value	Corrected P-Value	Input	Hyperlink
protein binding	Gene Ontology	GO:0005515	262	11779	1.15385e-29	4.54962e-26	TRIM11|CLDN12|TAFA1|DEXI|USH2A|SYTL2|PPP4R1|MUC17|SETD1B|RB1|PKD2L1|SLC15A3|HDAC5|CCNT2|PBXIP1|USP21|ATP5F1C|RARA|MRC1|CERS2|FAM50B|VRTN|PIK3CA|CYFIP1|RYR2|DEAF1|APBB1|SIX2|EIF3G|NAPG|DLGAP3|CSNK1D|KHK|ARHGAP26|CDH1|GJD3|ABCD4|DDX41|WSB1|ATPAF2|CBLB|CIP2A|BRCA2|DDX3X|TAS2R19|SOD1|LRG1|APBA1|MDFIC|HLA-DRB1|COG5|SPPL3|GALNT15|SULT1E1|MUC16|ZNF672|HMCN1|ADRA1B|ISOC1|HCN1|PTPN13|MEFV|VPS8|SYNGAP1|GPR…	http://amigo.geneontology.org/amigo/term/GO:0005515
plasma membrane	Gene Ontology	GO:0005886	135	4619	2.05311e-22	4.04771e-19	SYTL2|PKD2L1|CCNT2|USP21|MRC1|PIK3CA|RYR2|APBB1|CDH9|DLGAP3|CSNK1D|CDH1|MYO1E|CXCR6|CIP2A|DDX3X|ENTPD2|SOD1|APBA1|HLA-DRB1|MUC6|HLA-DRB5|SPPL3|CNNM2|MUC17|MUC16|MUC12|SERPINB6|ADRA1B|ADCY2|PTPN13|CEP295|SLC2A2|HCN1|GPR119|CLEC6A|SLC19A3|IL20RA|TAS2R20|OR1D2|FMN1|NCSTN|ST14|OR56A3|OR5M10|OR5D14|CHD2|LILRB1|GOLPH3|KCNA3|TIAM1|PIK3R5|CEACAM8|SDK1|UNC5B|TSHZ3|NPFFR2|CNGA3|PLEC|ITPR2|THBD|PLXNC1|SYNGA…	http://amigo.geneontology.org/amigo/term/GO:0005886
cytoplasm	Gene Ontology	GO:0005737	128	4624	3.33412e-19	4.38215e-16	TRIM11|GRHPR|USH2A|SYTL2|HIPK3|SBF2|USP21|RARA|DNAH12|CYP2F1|PIK3CA|DEAF1|APBB1|EIF3G|CSNK1D|KHK|MYO5A|CDH1|CDKN2C|CIP2A|DDX3X|SOD1|APBA1|MDFIC|UBR3|RGS12|SERPINB6|ADRA1B|ISOC1|PRAMEF18|PTPN13|PRAMEF14|CSAD|MEFV|GPR119|PKHD1|CSRP3|KLC3|CEP295|ELMO3|SLBP|NUAK1|TRAK1|FMN1|SLC2A2|CIAO1|ADCY2|CYP2D6|NEK1|EPPK1|PIK3R5|PPP1R9A|NXF1|ARHGEF38|CNGA3|PLEC|SENP1|AFP|PTPN6|TRIM41|INTU|TP53|DNAH5|POU4F2|SGIP1…	http://amigo.geneontology.org/amigo/term/GO:0005737
integral component of membrane	Gene Ontology	GO:0016021	93	3643	7.9136e-12	6.24067e-09	MALRD1|USH2A|TMCO3|MUC17|PKD2L1|MUC16|CERS2|NDST3|NXPE2|CDH1|ABCD4|FMO3|CIP2A|TAS2R19|RGSL1|GALNT15|UBR3|SLC15A3|SLC22A18|GPR119|PKHD1|SLC19A3|IL20RA|CLEC12B|TAS2R20|NCSTN|OR56A3|OR5M10|OR5D14|CTXN2|CYP2D6|SHISAL1|PKDREJ|PCDHB5|PLEKHB2|RNF225|SDK1|UNC5B|CPLANE1|ITPR2|LRBA|OR8U1|CLDN12|TMEM131|OR5M1|CSMD3|TNFRSF10D|BTBD11|KCNA3|OR4D1|TMEM19|PDE3A|UNC5CL|ATP8A2|CELSR3|LEPR|GPR62|GXYLT1|MPV17L2|SYNE…	http://amigo.geneontology.org/amigo/term/GO:0016021
nucleus	Gene Ontology	GO:0005634	118	5208	1.28665e-11	8.34539e-09	HIPK3|MLH1|CCNT2|PBXIP1|RARA|FAM50B|DEAF1|APBB1|SIX2|EIF3G|CSNK1D|OAS2|ZNF705E|CDKN2C|BRCA2|DDX3X|SOD1|MDFIC|SLC25A5|MGMT|APBA1|SERPINB6|ADRA1B|ESR2|PTPN13|DDX41|MEFV|SYNPO2|ZKSCAN8|CSRP3|SLBP|NUAK1|TRAK1|FMN1|DENND4A|NANOGP8|NEK1|AFF3|PPARGC1A|TIAM1|PIK3R5|DLX1|RAD54L2|NXF1|TSHZ3|SENP1|RAG1|AFP|PTPN6|TP53|TAF1|POU4F2|ZNF750|NSD2|HDAC5|ZFHX4|FOXE3|TBX3|NFATC3|CHMP5|HACE1|RPL13A|POLD1|ATE1|KNL1|GL…	http://amigo.geneontology.org/amigo/term/GO:0005634
membrane	Gene Ontology	GO:0016020	64	2075	1.66788e-11	8.34539e-09	DYM|COLGALT1|CYFIP2|KCNC2|SYTL2|BIRC6|MGMT|NCSTN|SBF2|UNC5CL|PKD2L1|PBXIP1|ADCY2|SLC2A2|LOXL3|CERS2|TIAM1|NAP1L1|PKDREJ|RYR2|RPL13A|MLH1|EPPK1|POLD1|PIK3R5|OAS2|SLIT2|ALDH16A1|LYST|DPY19L1|INTS5|MFSD5|HLA-DRB1|ALS2|COG5|SPPL3|CHD2|PLEC|SLC25A5|DYNC1H1|ITPR2|TMEM19|LRG1|SYNE3|PTPN6|PLXNC1|CHST10|DDX21|LRP1|LRBA|SLC22A18|DDX41|SLC3A1|SLU7|ATP5F1C|TMEM131|MAP3K13|PTPRC|ATP1A2|PIK3CA|NEU4|MYO5A|TUBGC…	http://amigo.geneontology.org/amigo/term/GO:0016020
integral component of plasma membrane	Gene Ontology	GO:0005887	50	1380	1.69321e-11	8.34539e-09	KCNC2|EPHA6|EPHA5|TMC8|PTPRZ1|ST14|MFSD2B|PKD2L1|OR1D2|MRC1|CHD2|B3GNT3|ALCAM|PCDHB1|PCDHB5|ESYT3|SLCO5A1|PROKR2|CXCR6|ABCB5|HTR3B|GJD3|FCRL5|KDR|NPR2|CXADR|NPFFR2|HLA-DRB1|ADGRD2|SLC25A5|LRP1|PCDHA11|THBD|NCSTN|MUC12|PLXNC1|PCDH9|ADRA1B|ADCY2|HCN1|PLXNA2|SLC3A1|SLC2A2|SI|GRIN2A|PTPRC|PCDH15|LILRA4|LILRA2|HTR1A	http://amigo.geneontology.org/amigo/term/GO:0005887
O-glycan processing	Gene Ontology	GO:0016266	11	59	7.31659e-10	2.88493e-07	MUC3A|GALNT15|XXYLT1|B3GNT3|MUC6|MUC5AC|GXYLT1|MUC5B|MUC17|MUC16|MUC12	http://amigo.geneontology.org/amigo/term/GO:0016266
metal ion binding	Gene Ontology	GO:0046872	64	2298	9.4804e-10	3.39829e-07	HDAC5|GLIS3|NUAK1|AEBP2|DEAF1|ZCCHC18|VPS8|ADAMTS16|THAP12|ZBED4|USP21|ACER2|ADAMTS6|TEX13C|ARAP1|KLF14|MGMT|KLF18|PDE3A|COL27A1|POLD1|NOB1|OAS2|ZNF649|ZNF705E|RNF225|KMT2C|ZNHIT2|DNMT3A|LONRF3|TSHZ3|ZNF432|FAHD1|COL9A1|E4F1|RAG1|ZKSCAN8|NT5DC4|AFP|LIMD1|TBKBP1|ZNF66|GALNT15|ZNF615|ZNF672|VAV1|VAV3|NEK1|ZNF888|DZANK1|ROCK2|ZSCAN32|PDE6B|DDX41|MAP3K13|PRUNE2|GIT2|COL1A1|ZNF750|ZNF654|CSRP3|NSD2|ME…	http://amigo.geneontology.org/amigo/term/GO:0046872
cytosol	Gene Ontology	GO:0005829	110	5095	1.28376e-09	4.18754e-07	TRIM11|GRHPR|HIPK3|SBF2|KIFAP3|CCNT2|PBXIP1|USP21|RARA|ASB5|PIK3CA|EIF3G|NOB1|KHK|ARHGAP26|TTN|ATPAF2|CDKN2C|CIP2A|BRCA2|DDX3X|SOD1|APBA1|COG5|SULT1E1|RGS12|SERPINB6|PTPN13|CEP295|EIF4G3|MEFV|SYNPO2|MYO5A|NUP88|NIT2|SLBP|DENND4A|CMIP|SDHAF2|NEK1|GOLPH3|AFF3|TIAM1|PIK3R5|WSB1|KIF1A|PPP1R9A|DDX41|NXF1|PLEC|BLK|RAP1GDS1|PTPN1|AFP|PTPN6|TP53|LRBA|VAV1|VAV3|NWD1|SGIP1|FRAT1|SNX27|BTBD2|HDAC5|AGBL1|NFA…	http://amigo.geneontology.org/amigo/term/GO:0005829
calcium ion binding	Gene Ontology	GO:0005509	31	693	1.38062e-09	4.18754e-07	CACNA1E|PRSS3|PKD2L1|PCDHA11|HMCN1|PCDHB1|RYR2|THBS3|PCDHB5|ESYT3|CDH9|LRP1B|PCLO|TTN|CDH1|SLIT2|FSCB|CELSR3|PADI3|AOAH|UNC13A|ITPR2|HMCN2|THBD|PCDH9|LRP1|CLEC6A|DSPP|PCDH15|MYO5A|PKDREJ	http://amigo.geneontology.org/amigo/term/GO:0005509
nucleoplasm	Gene Ontology	GO:0005654	86	3630	2.0832e-09	5.86717e-07	TRIM11|SETD1B|MLH1|CCNT2|USP21|RARA|DEAF1|APBB1|NOB1|OAS2|BRCA2|DDX3X|SOD1|COG5|MGMT|ZNF672|PTPN13|ALDH1L2|MEFV|SYNPO2|TASOR|NUP88|SLBP|NUAK1|CMIP|NEK1|AFF3|PPARGC1A|NXF1|TSHZ3|SENP1|RAG2|RAG1|ITPR2|PTPN6|TP53|TAF1|ESR2|GIT2|NSD1|NSD2|SNX27|ALKBH1|HDAC5|EPHA6|NFATC3|POLD1|CSNK1D|FANCF|KNL1|ZNF432|LIMD1|DOT1L|ZBED4|ATP8A2|TSEN54|SYNE1|BTAF1|CXADR|RGS12|ITFG2|TACC2|SLC7A14|MELTF|PSMD8|FOXO3|AEBP2|M…	http://amigo.geneontology.org/amigo/term/GO:0005654
identical protein binding	Gene Ontology	GO:0042802	46	1456	7.44126e-09	1.83381e-06	CLDN12|MYOM1|SLBP|HDAC5|USH2A|MYO5A|C1QL3|PKD2L1|OR1D2|SUN2|NEFL|RYR2|MEFV|RB1|MPST|TTN|CDH1|MALT1|SLIT2|SDK1|NPR2|DNMT3A|SOD1|ALS2|LEPR|BRCA2|PPP1R9A|PADI3|GPR62|TP53|BCL10|TRIM41|DDX21|SAMHD1|KIF1A|CFH|ESR2|ABI2|PLXNA2|ALCAM|HCN1|SI|MAP3K13|KDR|COL1A1|CSRP3	http://amigo.geneontology.org/amigo/term/GO:0042802
ATP binding	Gene Ontology	GO:0005524	46	1463	8.56575e-09	1.98675e-06	DNAH12|EPHA6|EPHA5|HIPK3|RARS2|IDNK|NLRX1|ADCY2|MYH1|NEK1|PIK3CA|MLH1|OAS2|CSNK1D|KHK|TTN|ABCB5|NUAK1|KIF21A|MYO1E|KDR|RAD54L2|CBLB|NPR2|DDX3X|ENTPD2|ATP8A2|TTLL8|BLK|DYNC1H1|BTAF1|NRK|DDX21|CNNM2|TP53|KIF1A|TAF1|DNAH5|DDX41|NWD1|CERK|ROCK2|ABCD4|MAP3K13|ATP1A2|MYO5A	http://amigo.geneontology.org/amigo/term/GO:0005524
DNA binding	Gene Ontology	GO:0003677	39	1209	6.50954e-08	1.11596e-05	ZNF672|MGMT|FOXE3|FOXO3|DENND4A|THAP12|ZBED4|SRRM1|ZNF2|ZKSCAN8|ZNF615|PPARGC1A|POLD1|ZNF432|HEMK1|RAD54L2|KMT2C|DNMT3A|DDX3X|TSHZ3|ZNF208|FOXD1|RAG1|ATN1|POU5F2|CERS2|AFP|BTAF1|SYCP1|DOT1L|TP53|ESR2|ABI2|ZNF888|ZSCAN32|DDX41|ZNF654|MELTF|HIVEP3	http://amigo.geneontology.org/amigo/term/GO:0003677
extracellular matrix structural constituent	Gene Ontology	GO:0005201	12	137	2.69616e-07	3.45682e-05	MUC3A|COL22A1|THBS3|MUC6|COL9A1|COL27A1|DSPP|AEBP1|COL1A1|MUC5AC|HMCN2|HMCN1	http://amigo.geneontology.org/amigo/term/GO:0005201
G protein-coupled receptor signaling pathway	Gene Ontology	GO:0007186	36	1132	2.95168e-07	3.52141e-05	TAS2R20|OR5M1|OR56A3|OR9G1|OR1D2|OR5M10|OR5D14|OR6B2|TAS2R19|OR4D1|PDE3A|PIK3R5|TIAM1|PROKR2|CXCR6|RGS9|ENTPD2|ADGRD2|CELSR3|NPFFR2|OR2M5|GPR62|PTPN6|ADRA1B|RGS12|ADCY2|OR10AG1|VAV1|VAV3|ROCK2|TAS2R45|PIK3CA|OR8U1|QRFP|HTR1A|NPS	http://amigo.geneontology.org/amigo/term/GO:0007186
stimulatory C-type lectin receptor signaling pathway	Gene Ontology	GO:0002223	11	112	2.95293e-07	3.52141e-05	MUC3A|CLEC6A|PSMD8|MUC6|MUC12|MUC5AC|MUC5B|MUC17|MUC16|BCL10|MALT1	http://amigo.geneontology.org/amigo/term/GO:0002223
neuronal cell body	Gene Ontology	GO:0043025	19	376	3.88956e-07	4.13732e-05	LRP1|MAPK8IP2|KIF1A|USH2A|SOD1|KCNC2|EPHA5|CHD2|ALS2|APBB1|PPARGC1A|TIAM1|GRIN3B|ATP1A2|ALCAM|PPP1R9A|CYFIP1|MYO5A|RAB17	http://amigo.geneontology.org/amigo/term/GO:0043025
extracellular region	Gene Ontology	GO:0005576	49	1843	3.98727e-07	4.13732e-05	NIT2|COL9A1|CYFIP1|RTN4RL2|CNTNAP3|CCDC39|AEBP1|COL27A1|PDGFD|MUC3A|LOXL3|LILRB1|CBLN4|DEAF1|THBS3|IGSF10|C9|TTN|CDH1|KDR|SLIT2|C1QL3|DDX3X|SOD1|PCDH15|MUC6|LEPR|CHD2|TNFRSF11B|DYNC1H1|LRG1|OLFML2B|PTPN6|SERPINB6|CXADR|AOAH|CFH|DNAH5|COL22A1|FCMR|PRSS3|SI|DSPP|COL1A1|QRFP|LILRA2|MELTF|NPS|COL6A6	http://amigo.geneontology.org/amigo/term/GO:0005576
Rac protein signal transduction	Gene Ontology	GO:0016601	6	23	1.06628e-06	0.000102545	HACE1|CYFIP1|ABI2|ALS2|TIAM1|EPS8	http://amigo.geneontology.org/amigo/term/GO:0016601
Rac GTPase binding	Gene Ontology	GO:0048365	8	57	1.09623e-06	0.000102915	HACE1|CYFIP1|CYFIP2|ABI2|SOD1|ALS2|EPS8|ELMO3	http://amigo.geneontology.org/amigo/term/GO:0048365
synapse	Gene Ontology	GO:0045202	19	420	1.87085e-06	0.000167654	SDK1|CHD2|RGS12|KCNC2|CYFIP2|APBA1|HTR3B|TLN2|APBB1|PCDHB5|PTPRZ1|NAPG|TIAM1|MPST|CACNA1E|PCLO|PCDH15|CYFIP1|HTR1A	http://amigo.geneontology.org/amigo/term/GO:0045202
negative regulation of apoptotic process	Gene Ontology	GO:0043066	20	487	4.08337e-06	0.000357794	RARA|GOLPH3|DDX3X|PRAMEF18|PKHD1|BIRC6|PRAMEF14|MGMT|FCMR|FOXE3|HIPK3|TBX3|KDR|KIFAP3|TNFRSF10D|TP53|KRT18|PRAMEF9|MALT1|PDE3A	http://amigo.geneontology.org/amigo/term/GO:0043066
transcription factor binding	Gene Ontology	GO:0008134	16	325	4.39134e-06	0.000376414	RARA|TRIM11|DNMT3A|DDX3X|TAF1|MDFIC|APBB1|SIX2|PPARGC1A|FOXO3|NFATC3|RB1|HDAC5|TP53|CSRP3|BCL10	http://amigo.geneontology.org/amigo/term/GO:0008134
regulation of GTPase activity	Gene Ontology	GO:0043087	8	71	4.89637e-06	0.000398721	PLXNC1|RASIP1|SOD1|VAV1|PLXNA2|EPHA5|SBF2|VAV3	http://amigo.geneontology.org/amigo/term/GO:0043087
extracellular exosome	Gene Ontology	GO:0070062	50	2085	5.23825e-06	0.000413088	NIT2|GRHPR|CYFIP1|CYFIP2|MYO1E|DYNC1H1|TMC8|NCSTN|AEBP1|EPS8|MUC5B|HMCN1|CHMP5|ALCAM|RFTN1|ARMC3|NAPG|C9|KHK|PCLO|SLIT2|CDH1|CEACAM8|RAB17|TTN|DDX3X|ENTPD2|SOD1|HLA-DRB1|HLA-DRB5|MPST|PLEC|RAP1GDS1|MUC5AC|MUC16|LRG1|PTPN6|SERPINB6|CFH|GPR155|PTPN13|ALDH1L2|SLC3A1|PTPRC|PKHD1|MYO5A|RTN4RL2|MELTF|SOGA1|KRT18	http://amigo.geneontology.org/amigo/term/GO:0070062
positive regulation of axonogenesis	Gene Ontology	GO:0050772	6	33	6.6188e-06	0.000492414	PLXNC1|NEFL|TRAK1|TIAM1|SLIT2|PLXNA2	http://amigo.geneontology.org/amigo/term/GO:0050772
dendrite	Gene Ontology	GO:0030425	18	420	7.08003e-06	0.000516973	RARA|LRP1|RGS12|KIF1A|KCNC2|HCN1|ALCAM|TRAK1|PRSS12|ALS2|HTR1A|CNGA3|CHD2|ADCY2|PPP1R9A|EPHA5|RAB17|RTN4RL2	http://amigo.geneontology.org/amigo/term/GO:0030425
homophilic cell adhesion via plasma membrane adhesion molecules	Gene Ontology	GO:0007156	11	162	8.45143e-06	0.000584632	PCDH9|CHD2|SDK1|PCDHB1|CELSR3|PCDHB5|CDH9|PCDH15|CDH1|PCDHA11|HMCN1	http://amigo.geneontology.org/amigo/term/GO:0007156
cardiac muscle hypertrophy	Gene Ontology	GO:0003300	4	8	9.26566e-06	0.000608908	TIAM1|CSRP3|RYR2|TTN	http://amigo.geneontology.org/amigo/term/GO:0003300
negative regulation of neuron apoptotic process	Gene Ontology	GO:0043524	10	138	1.27561e-05	0.000801392	LRP1|SOD1|UNC5B|NEFL|PPARGC1A|PTPRZ1|SYNGAP1|PIK3CA|DLX1|ALKBH1	http://amigo.geneontology.org/amigo/term/GO:0043524
Rac guanyl-nucleotide exchange factor activity	Gene Ontology	GO:0030676	5	21	1.28044e-05	0.000801392	VAV1|TIAM1|VAV3|ALS2|EPS8	http://amigo.geneontology.org/amigo/term/GO:0030676
viral process	Gene Ontology	GO:0016032	18	456	2.03751e-05	0.00116433	NUP88|SAMHD1|TP53|CFH|RB1|ABI2|MDFIC|SLC25A5|E4F1|TAF1|KDR|PTPRC|NUP205|DDX3X|KRT18|NLRX1|TBKBP1|NXF1	http://amigo.geneontology.org/amigo/term/GO:0016032
vascular endothelial growth factor receptor signaling pathway	Gene Ontology	GO:0048010	7	64	2.30085e-05	0.00127778	CYFIP1|CYFIP2|VAV1|PIK3CA|VAV3|ROCK2|KDR	http://amigo.geneontology.org/amigo/term/GO:0048010
perinuclear region of cytoplasm	Gene Ontology	GO:0048471	23	697	2.429e-05	0.00131199	RASIP1|CYFIP2|EPHA5|THBS3|SBF2|CYFIP1|CCNT2|INF2|RARA|APBB1|EIF3G|CSNK1D|OAS2|CDH1|TRAK1|MALT1|CCDC78|ATN1|PKHD1|BCL10|APBA1|PLEC|KRT18	http://amigo.geneontology.org/amigo/term/GO:0048471
peptidyl-tyrosine phosphorylation	Gene Ontology	GO:0018108	9	124	3.41028e-05	0.0017929	NEK1|ABI2|EPHA6|EPHA5|HIPK3|TTN|BLK|PTPN6|KDR	http://amigo.geneontology.org/amigo/term/GO:0018108
DNA-binding transcription factor activity, RNA polymerase II-specific	Gene Ontology	GO:0000981	26	874	3.99828e-05	0.00199298	NFATC3|GLIS3|FOXE3|FOXO3|TBX3|AEBP2|THAP12|MYBL2|RARA|NANOGP8|KLF14|KLF18|DEAF1|SIX2|ZFHX4|MYT1L|DLX1|ZBED4|TSHZ3|FOXD1|POU4F2|POU5F2|ESR2|TP53|NSD2|MELTF	http://amigo.geneontology.org/amigo/term/GO:0000981
visual learning	Gene Ontology	GO:0008542	6	47	4.04358e-05	0.00199298	DEAF1|SYNGAP1|RAG1|ATP1A2|NPS|GRIN2A	http://amigo.geneontology.org/amigo/term/GO:0008542
chromatin binding	Gene Ontology	GO:0003682	17	443	4.8163e-05	0.00234453	RARA|DNMT3A|TP53|KLF14|NSD2|NAP1L1|APBB1|MLH1|RAG2|POLD1|NFATC3|TSHZ3|NSD1|HDAC5|CCNT2|DLX1|TASOR	http://amigo.geneontology.org/amigo/term/GO:0003682
positive regulation of transcription by RNA polymerase II	Gene Ontology	GO:0045944	31	1159	5.23183e-05	0.00248543	NFATC3|HDAC5|GLIS3|PPARGC1A|FOXO3|TBX3|RB1|MYBL2|RARA|CCNT2|LILRB1|KLF14|KLF18|APBB1|SIX2|ZNF649|DOT1L|DLX1|KMT2C|DDX3X|SENP1|FOXD1|E4F1|POU4F2|POU5F2|TP53|DDX41|ZNF750|ZNF654|CSRP3|MELTF	http://amigo.geneontology.org/amigo/term/GO:0045944
platelet activation	Gene Ontology	GO:0030168	8	102	5.57042e-05	0.00261478	ENTPD2|VAV1|PIK3CA|VAV3|PIK3R5|COL1A1|ITPR2|PTPN6	http://amigo.geneontology.org/amigo/term/GO:0030168
G protein-coupled receptor activity	Gene Ontology	GO:0004930	23	739	5.76393e-05	0.00267379	TAS2R20|OR5M1|OR56A3|OR9G1|OR1D2|OR5M10|OR5D14|OR6B2|OR4D1|PROKR2|CXCR6|TAS2R19|ADGRD2|CELSR3|NPFFR2|OR2M5|GPR62|GPR119|ADRA1B|OR10AG1|TAS2R45|OR8U1|HTR1A	http://amigo.geneontology.org/amigo/term/GO:0004930
positive regulation of cell population proliferation	Gene Ontology	GO:0008284	18	501	6.57664e-05	0.0029372	ACER2|RARA|PDGFD|NANOGP8|PRAMEF18|TBX3|NAP1L1|PRAMEF14|PRAMEF9|SLC25A5|HTR1A|CIAO1|TIAM1|BIRC6|PKHD1|DOT1L|PTPN6|KDR	http://amigo.geneontology.org/amigo/term/GO:0008284
anterograde axonal transport	Gene Ontology	GO:0008089	5	31	6.65046e-05	0.0029372	NEFL|TRAK1|KIF1A|AP3M2|SOD1	http://amigo.geneontology.org/amigo/term/GO:0008089
receptor complex	Gene Ontology	GO:0043235	11	207	7.12956e-05	0.00308922	LRP1|GPR119|EPHA6|EPHA5|LEPR|LRP1B|GPR62|PKD2L1|ITPR2|FCRL5|KDR	http://amigo.geneontology.org/amigo/term/GO:0043235
behavioral fear response	Gene Ontology	GO:0001662	5	32	7.6144e-05	0.00323726	DEAF1|ALS2|ATP1A2|MAPK8IP2|HTR1A	http://amigo.geneontology.org/amigo/term/GO:0001662
protease binding	Gene Ontology	GO:0002020	8	107	7.63544e-05	0.00323726	LRP1|TP53|BRCA2|TTN|COL1A1|BCL10|MALT1|SERPINB6	http://amigo.geneontology.org/amigo/term/GO:0002020
RNA polymerase II cis-regulatory region sequence-specific DNA binding	Gene Ontology	GO:0000978	21	656	8.21924e-05	0.00339382	RARA|DNMT3A|ZNF750|ESR2|NANOGP8|TBX3|ZFHX4|FOXD1|SIX2|MELTF|FOXO3|MYT1L|POU4F2|NFATC3|HDAC5|AEBP2|NSD1|TP53|MYBL2|DLX1|ZNF66	http://amigo.geneontology.org/amigo/term/GO:0000978
growth cone	Gene Ontology	GO:0030426	9	140	8.26292e-05	0.00339382	PCDH9|CHD2|CXADR|NEFL|ALS2|APBB1|EPS8|TSHZ3|MYO5A	http://amigo.geneontology.org/amigo/term/GO:0030426
amyloid-beta binding	Gene Ontology	GO:0001540	7	80	8.58045e-05	0.00348791	LRP1|APBA1|LILRB1|APBB1|DLGAP3|GRIN2A|MAPK8IP2	http://amigo.geneontology.org/amigo/term/GO:0001540
cytoskeleton-nuclear membrane anchor activity	Gene Ontology	GO:0140444	3	5	9.10207e-05	0.00364586	SUN2|SYNE1|SYNE3	http://amigo.geneontology.org/amigo/term/GO:0140444
neuron projection	Gene Ontology	GO:0043005	14	336	9.68098e-05	0.00375112	CXADR|CYFIP1|KIF1A|CYFIP2|PTPN13|EPHA6|EPHA5|ANK1|MPST|HTR3B|UNC13A|MYO5A|KLC3|RTN4RL2	http://amigo.geneontology.org/amigo/term/GO:0043005
axon cytoplasm	Gene Ontology	GO:1904115	6	57	0.000108213	0.00406366	KIF1A|SOD1|NEFL|TRAK1|AP3M2|DYNC1H1	http://amigo.geneontology.org/amigo/term/GO:1904115
intracellular membrane-bounded organelle	Gene Ontology	GO:0043231	23	788	0.000144349	0.00508187	AP3M2|PKD2L1|MUC5B|ARAP1|CYP2F1|GOLPH3|PPARGC1A|SLCO5A1|OAS2|DOT1L|FMO3|SPPL3|SLC15A3|LRG1|BTAF1|CNNM2|LLGL2|CYP2D6|SLC7A14|SLU7|FRAT1|SYNPO2|NEU4	http://amigo.geneontology.org/amigo/term/GO:0043231
negative regulation of transcription, DNA-templated	Gene Ontology	GO:0045892	18	536	0.000148365	0.00517704	RARA|TRIM11|LOXL3|TP53|PRAMEF18|TSHZ3|PRAMEF14|PRAMEF9|DEAF1|SIX2|BTAF1|TBX3|RB1|HDAC5|LIMD1|FOXD1|PBXIP1|MDFIC	http://amigo.geneontology.org/amigo/term/GO:0045892
glutamatergic synapse	Gene Ontology	GO:0098978	14	354	0.000163106	0.00554419	CDH1|GSG1L|APBA1|TIAM1|KCNA3|SYNGAP1|DLGAP3|GRIN2A|PCLO|EPS8|UNC13A|PPP1R9A|MYO5A|RGS9	http://amigo.geneontology.org/amigo/term/GO:0098978
adherens junction	Gene Ontology	GO:0005912	9	155	0.000171341	0.00577435	CXADR|ABI2|MYO1E|FMN1|CDH9|CDH1|LIMD1|HMCN1|KRT18	http://amigo.geneontology.org/amigo/term/GO:0005912
neurofilament cytoskeleton organization	Gene Ontology	GO:0060052	3	7	0.000191594	0.00631264	ATP8A2|NEFL|SOD1	http://amigo.geneontology.org/amigo/term/GO:0060052
extracellular matrix	Gene Ontology	GO:0031012	11	233	0.000192117	0.00631264	COL22A1|ADAMTS6|COL1A1|COL9A1|COL27A1|DSPP|TNFRSF11B|ADAMTS16|HMCN2|RTN4RL2|COL6A6	http://amigo.geneontology.org/amigo/term/GO:0031012
neuron apoptotic process	Gene Ontology	GO:0051402	5	40	0.000197305	0.00642954	ATN1|TP53|USP53|RB1|NCSTN	http://amigo.geneontology.org/amigo/term/GO:0051402
vacuolar membrane	Gene Ontology	GO:0005774	4	21	0.00020933	0.00676548	NAPG|THBD|SLC3A1|SBF2	http://amigo.geneontology.org/amigo/term/GO:0005774
positive regulation of transcription, DNA-templated	Gene Ontology	GO:0045893	18	556	0.00022834	0.00726086	RARA|BRCA2|TP53|ZFHX4|MDFIC|HLA-DRB1|DEAF1|APBB1|PPARGC1A|FOXO3|CDH1|COL1A1|NSD1|ESR2|SUPT3H|BCL10|USP21|HIVEP3	http://amigo.geneontology.org/amigo/term/GO:0045893
cardiac muscle contraction	Gene Ontology	GO:0060048	5	44	0.000296113	0.00877876	PIK3CA|CSRP3|RYR2|TTN|ATP1A2	http://amigo.geneontology.org/amigo/term/GO:0060048
positive regulation of protein secretion	Gene Ontology	GO:0050714	5	44	0.000296113	0.00877876	APBB1|MYOM1|GOLPH3|TTN|EXPH5	http://amigo.geneontology.org/amigo/term/GO:0050714
negative regulation of transcription by RNA polymerase II	Gene Ontology	GO:0000122	23	832	0.000305832	0.00899923	HDAC5|GLIS3|FOXO3|TBX3|AEBP1|AEBP2|RARA|FNIP2|DEAF1|APBB1|RB1|ZFHX4|MYT1L|DLX1|DNMT3A|E4F1|POU4F2|ATN1|ESR2|TP53|TAF1|NSD1|NSD2	http://amigo.geneontology.org/amigo/term/GO:0000122
actin filament binding	Gene Ontology	GO:0051015	10	208	0.000324217	0.00937173	MYOM1|MYH1|CYFIP1|MYO1E|TLN2|TTN|PPP1R9A|SYNE1|MYO5A|SYNE3	http://amigo.geneontology.org/amigo/term/GO:0051015
Golgi apparatus	Gene Ontology	GO:0005794	26	1002	0.000326691	0.00937173	MALRD1|HDAC5|GOLPH3|TMC8|AP3M2|NCSTN|KIFAP3|ACER2|ARAP1|B3GNT3|NDST3|DYM|CSNK1D|KDR|SPATA16|ATP8A2|COG5|SPPL3|SYNE1|CHST10|GALNT15|APBA1|LRBA|SI|COL1A1|MYO5A	http://amigo.geneontology.org/amigo/term/GO:0005794
positive regulation of apoptotic process	Gene Ontology	GO:0043065	13	335	0.000329193	0.00937173	DDX3X|LILRB1|SOD1|VAV1|VAV3|APBB1|NCSTN|FOXO3|TIAM1|GRIN2A|SLIT2|TP53|BCL10	http://amigo.geneontology.org/amigo/term/GO:0043065
Golgi lumen	Gene Ontology	GO:0005796	7	101	0.000330376	0.00937173	MUC3A|MUC6|MUC5AC|MUC5B|MUC17|MUC16|MUC12	http://amigo.geneontology.org/amigo/term/GO:0005796
positive regulation of kinase activity	Gene Ontology	GO:0033674	6	72	0.000351881	0.00979345	EPHA6|EPHA5|HLA-DRB1|CSRP3|BCL10|KDR	http://amigo.geneontology.org/amigo/term/GO:0033674
cell adhesion	Gene Ontology	GO:0007155	16	478	0.000352693	0.00979345	PLXNC1|PCDH9|CHD2|APBA1|CHST10|NUAK1|PCDHB1|PCDH15|TLN2|ALCAM|PCDHB5|CNTNAP3|CNTNAP5|MUC16|PCDHA11|COL6A6	http://amigo.geneontology.org/amigo/term/GO:0007155
cell aging	Gene Ontology	GO:0007569	4	25	0.000378449	0.0104351	TBX3|BRCA2|TP53|SOD1	http://amigo.geneontology.org/amigo/term/GO:0007569
T cell receptor signaling pathway	Gene Ontology	GO:0050852	9	174	0.000385847	0.0105653	PSMD8|PIK3CA|HLA-DRB1|HLA-DRB5|SPPL3|RFTN1|PTPRC|BCL10|MALT1	http://amigo.geneontology.org/amigo/term/GO:0050852
negative regulation of cell differentiation	Gene Ontology	GO:0045596	5	47	0.000391906	0.0106563	PRAMEF18|PRAMEF14|POU4F2|SIX2|PRAMEF9	http://amigo.geneontology.org/amigo/term/GO:0045596
cytoskeleton organization	Gene Ontology	GO:0007010	8	138	0.000394578	0.0106563	ABI2|HLA-DRB1|TLN2|ANK1|PCLO|SYNE1|LIMD1|SYNE3	http://amigo.geneontology.org/amigo/term/GO:0007010
netrin-activated signaling pathway	Gene Ontology	GO:0038007	3	10	0.000444586	0.0119252	UNC5B|CHD2|UNC5CL	http://amigo.geneontology.org/amigo/term/GO:0038007
cAMP-mediated signaling	Gene Ontology	GO:0019933	4	27	0.000491989	0.0130196	PDE3A|EPHA5|PCLO|ADCY2	http://amigo.geneontology.org/amigo/term/GO:0019933
sensory perception of smell	Gene Ontology	GO:0007608	7	109	0.000509215	0.0132145	OR4D1|OR5M1|OR1D2|UBR3|OR8U1|OR5M10|OR5D14	http://amigo.geneontology.org/amigo/term/GO:0007608
neural tube closure	Gene Ontology	GO:0001843	6	78	0.000524391	0.0135142	RARA|IFT172|DEAF1|ST14|CSRP3|BCL10	http://amigo.geneontology.org/amigo/term/GO:0001843
enzyme binding	Gene Ontology	GO:0019899	13	353	0.000529156	0.0135485	RARA|GOLPH3|TP53|ESR2|ANK1|RYR2|MLH1|DYM|MAP3K13|TTN|SYNE1|PTPN1|BCL10	http://amigo.geneontology.org/amigo/term/GO:0019899
condensed nuclear chromosome	Gene Ontology	GO:0000794	4	28	0.000556995	0.0137182	SUN2|RGS12|TTN|KIFAP3	http://amigo.geneontology.org/amigo/term/GO:0000794
retrograde axonal transport	Gene Ontology	GO:0008090	3	11	0.000560823	0.0137182	NEFL|SOD1|DYNC1H1	http://amigo.geneontology.org/amigo/term/GO:0008090
NMDA selective glutamate receptor complex	Gene Ontology	GO:0017146	3	11	0.000560823	0.0137182	GRIN2A|GRIN3B|EPS8	http://amigo.geneontology.org/amigo/term/GO:0017146
hepatocyte apoptotic process	Gene Ontology	GO:0097284	3	11	0.000560823	0.0137182	DNMT3A|RB1|KRT18	http://amigo.geneontology.org/amigo/term/GO:0097284
meiotic nuclear membrane microtubule tethering complex	Gene Ontology	GO:0034993	3	11	0.000560823	0.0137182	SUN2|SYNE1|SYNE3	http://amigo.geneontology.org/amigo/term/GO:0034993
SCAR complex	Gene Ontology	GO:0031209	3	11	0.000560823	0.0137182	ABI2|CYFIP1|CYFIP2	http://amigo.geneontology.org/amigo/term/GO:0031209
axon	Gene Ontology	GO:0030424	12	310	0.000563618	0.0137182	CHD2|KIF1A|KCNC2|HCN1|NEFL|EPHA5|PRSS12|SBF2|PCLO|ALCAM|KCNA3|RTN4RL2	http://amigo.geneontology.org/amigo/term/GO:0030424
early endosome	Gene Ontology	GO:0005769	11	267	0.000579186	0.0140106	LRP1|MYO5A|TRAK1|ALS2|NCSTN|RFTN1|VPS8|KDR|PTPN1|SNX27|RAB17	http://amigo.geneontology.org/amigo/term/GO:0005769
lamellipodium	Gene Ontology	GO:0030027	9	185	0.000588553	0.0140915	DDX3X|ABI2|PIK3CA|ALS2|APBB1|PTPN13|MEFV|CDH1|CYFIP1	http://amigo.geneontology.org/amigo/term/GO:0030027
phosphatidylinositol binding	Gene Ontology	GO:0035091	6	80	0.000594516	0.0140915	MYO1E|ESYT3|RAG2|SBF2|ITPR2|SNX27	http://amigo.geneontology.org/amigo/term/GO:0035091
sequence-specific DNA binding	Gene Ontology	GO:0043565	14	405	0.000598913	0.0140915	TAF1|FOXO3|NANOGP8|VRTN|KLF14|PPARGC1A|FOXE3|FOXD1|RAG2|TBX3|RAG1|ZNF705E|NSD2|DLX1	http://amigo.geneontology.org/amigo/term/GO:0043565
transcription regulator complex	Gene Ontology	GO:0005667	10	226	0.000602971	0.0140915	NFATC3|TP53|TAF1|RB1|DEAF1|SIX2|POU4F2|FOXE3|CSRP3|LIMD1	http://amigo.geneontology.org/amigo/term/GO:0005667
zinc ion binding	Gene Ontology	GO:0008270	22	820	0.000603971	0.0140915	TRIM11|AGBL1|ZFHX4|AEBP1|RARA|ZNF2|TP53|MYT1L|SOD1|ZNF208|RAG2|RAG1|UBR3|ESR2|PTPN1|AFP|TRIM41|SAMHD1|SLU7|MEFV|GRIN2A|NSD1	http://amigo.geneontology.org/amigo/term/GO:0008270
axonal growth cone	Gene Ontology	GO:0044295	4	29	0.000627874	0.014409	TIAM1|TRAK1|LRP1|CYFIP1	http://amigo.geneontology.org/amigo/term/GO:0044295
regulation of NMDA receptor activity	Gene Ontology	GO:2000310	4	29	0.000627874	0.014409	NEFL|GRIN2A|PPARGC1A|MAPK8IP2	http://amigo.geneontology.org/amigo/term/GO:2000310
microtubule-based movement	Gene Ontology	GO:0007018	6	81	0.000632198	0.014409	KIF1A|DNAH12|DNAH5|KIFAP3|DYNC1H1|KIF21A	http://amigo.geneontology.org/amigo/term/GO:0007018
regulation of cell shape	Gene Ontology	GO:0008360	8	150	0.000665818	0.015088	PLXNC1|CYFIP1|ARAP1|PLXNA2|EPS8|LIMD1|SYNE3|KDR	http://amigo.geneontology.org/amigo/term/GO:0008360
regulation of transcription, DNA-templated	Gene Ontology	GO:0006355	21	773	0.000684239	0.0154169	BRCA2|TP53|ESR2|NSD2|ZNF2|ZNF615|ZSCAN32|ZNF888|APBB1|RB1|PPARGC1A|ZNF208|SUPT3H|DENND4A|ZNF432|NSD1|ZKSCAN8|ZNF705E|MYBL2|LIMD1|ZNF66	http://amigo.geneontology.org/amigo/term/GO:0006355
terminal bouton	Gene Ontology	GO:0043195	5	54	0.000705013	0.0156172	PRSS12|CYFIP1|KCNC2|USH2A|UNC13A	http://amigo.geneontology.org/amigo/term/GO:0043195
tertiary granule lumen	Gene Ontology	GO:1904724	5	55	0.000761634	0.0165918	NIT2|LRG1|CYFIP1|PTPN6|PRSS3	http://amigo.geneontology.org/amigo/term/GO:1904724
cellular response to transforming growth factor beta stimulus	Gene Ontology	GO:0071560	5	56	0.000821581	0.017462	PPARGC1A|PDGFD|DLX1|PDE3A|COL1A1	http://amigo.geneontology.org/amigo/term/GO:0071560
protein-containing complex	Gene Ontology	GO:0032991	18	623	0.000829294	0.017462	RARA|CXADR|BRCA2|RASIP1|CLEC12B|SOD1|RYR2|ALS2|APBB1|BCL10|FOXO3|RFTN1|MAPK8IP2|TP53|PTPN1|DOT1L|PTPN6|MALT1	http://amigo.geneontology.org/amigo/term/GO:0032991
response to drug	Gene Ontology	GO:0042493	11	280	0.000842303	0.017462	DNMT3A|HDAC5|SOD1|VAV3|PDE3A|PPARGC1A|FOXO3|GRIN2A|TNFRSF11B|COL1A1|CDH1	http://amigo.geneontology.org/amigo/term/GO:0042493
interleukin-6 production	Gene Ontology	GO:0032635	3	13	0.000847595	0.017462	LILRA2|BCL10|WDR83	http://amigo.geneontology.org/amigo/term/GO:0032635
negative regulation of smooth muscle cell migration	Gene Ontology	GO:0014912	3	13	0.000847595	0.017462	LRP1|SLIT2|PPARGC1A	http://amigo.geneontology.org/amigo/term/GO:0014912
response to magnesium ion	Gene Ontology	GO:0032026	3	13	0.000847595	0.017462	CNGA3|KCNC2|TNFRSF11B	http://amigo.geneontology.org/amigo/term/GO:0032026
positive regulation of phosphatidylinositol 3-kinase signaling	Gene Ontology	GO:0014068	6	86	0.000849185	0.017462	PDGFD|UNC5B|PIK3CA|PIK3R5|PTPN6|KDR	http://amigo.geneontology.org/amigo/term/GO:0014068
ephrin receptor signaling pathway	Gene Ontology	GO:0048013	6	86	0.000849185	0.017462	EPHA6|EPHA5|ROCK2|NCSTN|TIAM1|VAV3	http://amigo.geneontology.org/amigo/term/GO:0048013
nuclear membrane	Gene Ontology	GO:0031965	10	237	0.000854719	0.017462	ADRA1B|TP53|INTS5|SUN2|TMC8|SENP1|SULT1E1|SYNE1|SYNE3|NUP205	http://amigo.geneontology.org/amigo/term/GO:0031965
membrane raft	Gene Ontology	GO:0045121	10	237	0.000854719	0.017462	CXADR|ADCY2|UNC5B|SLC25A5|KCNA3|RFTN1|PTPRC|BCL10|KDR|RTN4RL2	http://amigo.geneontology.org/amigo/term/GO:0045121
protein self-association	Gene Ontology	GO:0043621	5	57	0.000884974	0.0178946	RYR2|TP53|TTN|MALT1|BCL10	http://amigo.geneontology.org/amigo/term/GO:0043621
cellular response to lipopolysaccharide	Gene Ontology	GO:0071222	8	158	0.000918355	0.0183811	RARA|MRC1|HDAC5|LILRB1|PPARGC1A|BCL10|CHMP5|TRIM41	http://amigo.geneontology.org/amigo/term/GO:0071222
response to auditory stimulus	Gene Ontology	GO:0010996	3	14	0.00102012	0.0199125	ATP8A2|ATP1A2|USP53	http://amigo.geneontology.org/amigo/term/GO:0010996
cell communication by electrical coupling involved in cardiac conduction	Gene Ontology	GO:0086064	3	14	0.00102012	0.0199125	RYR2|GJD3|ATP1A2	http://amigo.geneontology.org/amigo/term/GO:0086064
dendritic spine	Gene Ontology	GO:0043197	8	162	0.00107063	0.0205927	CYFIP1|ABI2|ALS2|APBB1|TIAM1|GRIN2A|ATP1A2|APBA1	http://amigo.geneontology.org/amigo/term/GO:0043197
positive regulation of axon extension	Gene Ontology	GO:0045773	4	34	0.00108052	0.020682	APC2|POU4F2|MAP3K13|CYFIP1	http://amigo.geneontology.org/amigo/term/GO:0045773
negative regulation of cell growth	Gene Ontology	GO:0030308	7	125	0.0010938	0.0207349	CDKN2C|TP53|ESR2|APBB1|RB1|SLIT2|DDX3X	http://amigo.geneontology.org/amigo/term/GO:0030308
energy homeostasis	Gene Ontology	GO:0097009	4	35	0.00119274	0.0223557	PIK3CA|SGIP1|PPARGC1A|LEPR	http://amigo.geneontology.org/amigo/term/GO:0097009
[truncated: 2,577 more rows]

## Sheet: Mitochondrial
#Term	Database	ID	Input number	Background number	P-Value	Corrected P-Value
[truncated: 90 more rows]

## Sheet: kinase
#Term	Database	ID	Input number	Background number	P-Value	Corrected P-Value
[truncated: 198 more rows]

[truncated: 1 more sheets: inflammatory]
