# Supplementary material for: Mutation Status and Glucose Availability Affect the Response to Mitochondria-Targeted Quercetin Derivative in Breast Cancer Cells
Source: Cancers (Basel). 2023 Nov 28;15(23):5614. doi: 10.3390/cancers15235614 (PMC10705313; doi:10.3390/cancers15235614)
Supplement: Supplementary file 1 [file cancers-15-05614-s001.zip › Supplementary Material 2_kobas_raw_data/kobas_raw_data/HS578T mutations.xlsx]

## Sheet: HS578T mutations
Gene	Chromosome	Position	Variant Type	Variant Info	Ref Allele	Alt Allele	Allele Fraction	Ref Count	Alt Count	GT	Phasing Set	DNA Change	Protein Change	HGNC Name	HGNC Family	Transcript	Transcript Exon	Transcript Strand	Uniprot ID	Short Tandem Repeat	dbSNP ID	dbSNP Filter	Issues	GC Content	Lineage Association	Cancer Molecular Genetics	CCLE Deleterious	Structural Relation	COSMIC Hotspot	COSMIC Overlapping Mutations	Associated With	LOF	Driver	Likely Driver	Transcript Likely LOF	CIViC ID	CIViC Description	CIViC Score	Population Allele Frequency	Likely GOF	Likely LOF	Hess Driver	Hess Signature	Cscape Score	DANN Score	Revel Score	Funseq2 Score	PharmGKB ID	DIDA ID
RER1	chr1	2402272	SNP	MISSENSE	C	T	0.427	72	52	0/1		c.431C>T	p.P144L	retention in endoplasmic reticulum sorting receptor 1		ENST00000605895.6	6	+	O15258	False				0.593516			False		False			False	False	False					7.3	False	False	False		0.826422	0.388356	0.637	3
ACTRT2	chr1	3022653	SNP	MISSENSE	G	A	0.411	68	49	0/1		c.967G>A	p.A323T	actin related protein T2	Actin related proteins	ENST00000378404.4	1	+	Q8TDY3	False	rs368678813		as_specific	0.613466			False		False			False	False	False	ENST00000378404
PRAMEF18	chr1	13224919	SNP	MISSENSE	T	A	0.242	360	116	0/1		c.802A>T	p.N268Y	PRAME family member 18	PRAME family	ENST00000624297.2	2	-	Q5VWM3	False	rs61780079		as_specific	0.481297			False		False			False	False	False					7.3	False	False	False		0.62359			0
PRAMEF18	chr1	13225068	SNP	MISSENSE	A	G	0.496	386	385	0/1		c.653T>C	p.L218P	PRAME family member 18	PRAME family	ENST00000624297.2	2	-	Q5VWM3	False	rs983913117 rs61780078			0.451372			False		False			False	False	False					7.3	False	False	False		0.620547			0
PRAMEF18	chr1	13225208	SNP	SILENT	C	G	0.48	461	429	0/1		c.513G>C	p.V171V	PRAME family member 18	PRAME family	ENST00000624297.2	2	-	Q5VWM3	False	rs1320957		as_specific	0.458853			False		False			False	False	False					7.3	False	False	False		0.195645			0
PRAMEF18	chr1	13225325	SNP	SILENT	T	C	0.483	163	152	0/1		c.396A>G	p.R132R	PRAME family member 18	PRAME family	ENST00000624297.2	2	-	Q5VWM3	False	rs61780077		as_specific	0.478803			False		False			False	False	False					7.3	False	False	False
PRAMEF18	chr1	13225429	SNP	MISSENSE	A	G	0.268	100	36	0/1		c.292T>C	p.W98R	PRAME family member 18	PRAME family	ENST00000624297.2	2	-	Q5VWM3	False	rs1314428920		as_specific	0.518703			False		False			False	False	False					7.3	False	False	False		0.884887			0
SPATA21	chr1	16421936	SNP	MISSENSE	G	A	0.479	130	124	0/1		c.70C>T	p.P24S	spermatogenesis associated 21	EF-hand domain containing	ENST00000335496.5	4	-	Q7Z572	False	rs1343712054		as_specific	0.581047			False		False	p.P24S(1)		False	False	False					7.3	False	False	False		0.476662	0.557129	0.188	2
ZNF436	chr1	23362796	SNP	MISSENSE	A	C	0.221	188	54	0/1		c.586T>G	p.C196G	zinc finger protein 436	Zinc fingers C2H2-type	ENST00000314011.9	4	-	Q9C0F3	False				0.461347			False		False	p.C196G(1)		False	False	False	ENST00000314011
IQCC	chr1	32207302	SNP	SILENT	C	T	0.263	80	29	0/1		c.621C>T	p.R207R	IQ motif containing C		ENST00000291358.10	5	+	Q4KMZ1	False	rs374945736		as_specific	0.533666			False		False			False	False	False					4.61	False	False	False		0.161184			0
A3GALT2	chr1	33312073	DNP	MISSENSE	AG	CC	0.353	21	13	0/1		c.313_314CT>GG	p.L105G	alpha 1%3B3-galactosyltransferase 2	Glycosyltransferase family 6	ENST00000442999.3	4	-	U3KPV4	False				0.579602			False		False			False	False	False					7.3	False	False	False
EPHA10	chr1	37718410	SNP	NONSENSE	G	A	0.338	99	54	0/1		c.2989C>T	p.R997*	EPH receptor A10	Sterile alpha motif domain containing Fibronectin type III domain containing EPH receptors	ENST00000373048.9	17	-	Q5JZY3	False	rs769437580		as_specific	0.643392			True		False		gene_function_loss
LRRIQ3	chr1	74041511	SNP	MISSENSE	C	G	0.183	111	23	0/1		c.1420G>C	p.E474Q	leucine rich repeats and IQ motif containing 3		ENST00000354431.9	7	-	A6PVS8	False				0.34414			False		False			False	False	False					7.3	False	False	False		0.381457	0.51318	0.026	3
CEPT1	chr1	111147848	SNP	MISSENSE	G	A	0.258	93	33	0/1		c.134G>A	p.R45K	choline/ethanolamine phosphotransferase 1		ENST00000357172.9	2	+	Q9Y6K0	False	rs780762917		as_specific	0.42394			False		False			False	False	False					7.3	False	False	False		0.687677	0.501124	0.046	3
FAM72B	chr1	121168799	SNP	MISSENSE	A	G	0.447	53	45	0/1		c.392T>C	p.I131T	family with sequence similarity 72 member B		ENST00000369390.7	4	-	Q86X60	False	rs56354646		as_specific	0.274314			False		False			False	False	False					7.3	False	False	False			0.619202	0.016
FAM189B	chr1	155248192	SNP	MISSENSE	G	A	0.684	5	12	0/1		c.1637C>T	p.P546L	family with sequence similarity 189 member B		ENST00000368368.7	10	-	P81408	False				0.613466			False		False		gene_function_loss
COQ8A	chr1	226986569	SNP	SILENT	C	A	0.521	46	55	0/1		c.1776C>A	p.P592P	coenzyme Q8A		ENST00000366779.5	20	+	Q8NI60	False				0.633416			False		False			False	False	False					7.3	False	False	False		0.159844	0.753003		0
OBSCN	chr1	228280689	SNP	MISSENSE	C	T	0.365	45	23	0/1		c.9377C>T	p.T3126M	obscurin, cytoskeletal calmodulin and titin-interacting RhoGEF	Fibronectin type III domain containing Rho guanine nucleotide exchange factors I-set domain containing	ENST00000570156.6	35	+	Q5VST9	False	rs754399619		as_specific	0.678304			False		False			False	False	False					4.61	False	False	False		0.407422	0.759545	0.182	2
CAPN9	chr1	230792888	SNP	SILENT	C	G	0.242	142	46	0/1		c.1830C>G	p.T610T	calpain 9	Calpains EF-hand domain containing	ENST00000271971.7	17	+	O14815	False				0.563591			False		False			False	False	False					7.3	False	False	False		0.153513			0
CHRM3	chr1	239908659	SNP	MISSENSE	G	A	0.467	7	6	0/1		c.1208G>A	p.R403K	cholinergic receptor muscarinic 3	Cholinergic receptors muscarinic	ENST00000255380.8	5	+	P20309	False	rs200350916		as_specific	0.563591			False		False			False	False	False					7.3	False	False	False		0.312842	0.258474	0.088	1
NLRC4	chr2	32224666	SNP	MISSENSE	A	G	0.735	22	64	0/1		c.2882T>C	p.F961S	NLR family CARD domain containing 4	NLR family Caspase recruitment domain containing	ENST00000402280.6	9	-	Q9NPP4	False	rs1316364094		as_specific	0.336658			False		False			False	False	False					4.61	False	False	False		0.282849		0.259	3
EPAS1	chr2	46382061	SNP	MISSENSE	C	A	0.376	15	8	0/1		c.2259C>A	p.D753E	endothelial PAS domain protein 1	Basic helix-loop-helix proteins	ENST00000263734.5	14	+	Q99814	False	rs200369398		as_specific	0.605985			False		False			False	False	False					7.3	False	False	False		0.628907	0.585115	0.039	2
TTC7A	chr2	47051820	SNP	MISSENSE	G	T	0.383	28	18	0/1		c.2092G>T	p.V698F	tetratricopeptide repeat domain 7A	Tetratricopeptide repeat domain containing	ENST00000319190.11	18	+	Q9ULT0	False				0.650873			False		False	p.V698F(1)		False	False	False					7.3	False	False	False		0.59459		0.099	3
CCDC88A	chr2	55343782	SNP	MISSENSE	A	G	0.686	10	25	0/1		c.1199T>C	p.M400T	coiled-coil domain containing 88A		ENST00000263630.13	12	-	Q3V6T2	False				0.299252			False		False			False	False	False					7.3	False	False	False		0.644827	0.730209	0.138	3
KCNIP3	chr2	95381656	SNP	MISSENSE	G	T	0.306	37	19	0/1		c.508G>T	p.A170S	potassium voltage-gated channel interacting protein 3	Potassium voltage-gated channel regulatory subunits EF-hand domain containing	ENST00000295225.10	6	+	Q9Y2W7	False				0.586035			False		False	p.A170S(1)		False	False	False					7.3	False	False	False		0.895064	0.468707	0.465	3
FBLN7	chr2	112182831	SNP	SILENT	C	G	0.565	38	48	0/1		c.711C>G	p.P237P	fibulin 7	Sushi domain containing Fibulins	ENST00000409903.5	6	+	Q53RD9	False	rs753408985		as_specific	0.610973			False		False			False	False	False					7.3	False	False	False		0.16233	0.714057		0
MARCO	chr2	118977844	SNP	SILENT	A	G	0.471	11	8	0/1		c.675A>G	p.Q225Q	macrophage receptor with collagenous structure	Scavenger receptors Scavenger receptor cysteine rich domain containing	ENST00000327097.4	8	+	Q9UEW3	False	rs763853629		as_specific	0.568579			False		False			False	False	False					7.3	False	False	False		0.268379	0.615093		0
EPC2	chr2	148743736	SNP	MISSENSE	T	C	0.333	15	7	0/1		c.428T>C	p.I143T	enhancer of polycomb homolog 2		ENST00000258484.11	3	+	Q52LR7	False	rs200707163		as_specific	0.331671			False		False			False	False	False					7.3	False	False	False		0.853517	0.598199	0.532	2
KIF5C	chr2	148941990	SNP	SPLICE_SITE	G	C	0.386	29	17	0/1		c.501G>C	p.K167N	kinesin family member 5C	Kinesins	ENST00000435030.6	6	+	O60282	False				0.309227			False		False		splicing
CYTIP	chr2	157415875	SNP	SILENT	C	G	0.728	31	80	0/1		c.882G>C	p.L294L	cytohesin 1 interacting protein	PDZ domain containing	ENST00000264192.8	8	-	O60759	False	rs142035962		as_specific	0.541147			False		False			False	False	False					3.46	False	False	False		0.173453			0
TTN	chr2	178610189	SNP	MISSENSE	G	A	0.322	134	63	0/1		c.43633C>T	p.P14545S	titin	Fibronectin type III domain containing I-set domain containing Immunoglobulin like domain containing	ENST00000342992.10	220	-	Q8WZ42	False	rs768641489		as_specific	0.399002			False		False			False	False	False					7.3	False	False	False		0.860324	0.712203	0.549	3
ITPRID2	chr2	181916243	DEL	FRAME_SHIFT_DEL	ACAGTGTTCCCAACATAT	A	0.283	83	30	0/1		c.1131_1147delCAGTGTTCCCAACATAT	p.S378fs			ENST00000409136.5	3	+		False				0.484412			True		False		gene_function_loss
FLACC1	chr2	201348279	SNP	MISSENSE	T	A	0.312	48	21	0/1		c.209A>T	p.Q70L			ENST00000439709.5	4	-		False	rs1426110693		as_specific	0.466334			False		False			False	False	False					7.3	False	False	False		0.41854	0.509772	0.038	2
PARD3B	chr2	205553389	SNP	NONSENSE	C	G	0.39	41	23	0/1		c.3246C>G	p.Y1082*	par-3 family cell polarity regulator beta	PDZ domain containing	ENST00000406610.7	22	+	Q8TEW8	False				0.428928			True		False	p.Y1020*(1)	gene_function_loss
FAM237A	chr2	206648714	SNP	MISSENSE	G	A	0.2	13	3	0/1		c.466G>A	p.E156K	family with sequence similarity 237 member A		ENST00000441223.3	3	+	A0A1B0GTK4	False				0.316708			False		False			False	False	False					7.3	False	False	False		0.798761	0.445568		0.77822
MFF	chr2	227340380	INS	SPLICE_SITE	T	TACCTGTGTTGCGTGGTGGGTCTGCTGCC	0.249	48	15	0/1		c.518_519insACCTGTGTTGCGTGGTGGGTCTGCTGCC	p.W174fs	mitochondrial fission factor		ENST00000353339.7	6	+	Q9GZY8	False				0.3475			False		False			False	False	False					7.3	False	False	False
DIS3L2	chr2	232249340	SNP	MISSENSE	G	C	0.321	22	8	0/1		c.1419G>C	p.E473D	DIS3 like 3'-5' exoribonuclease 2		ENST00000409307.5	11	+	Q8IYB7	False				0.531172			False		False	p.E473D(1)		False	False	False					7.3	False	False	False		0.654992	0.113308	0.01	1
KIF1A	chr2	240719778	SNP	MISSENSE	C	T	0.696	6	15	0/1		c.4714G>A	p.V1572I	kinesin family member 1A	Pleckstrin homology domain containing Kinesins	ENST00000649096.1	44	-	Q12756	False	rs774256831		as_specific	0.668329			False		False			False	False	False					7.3	False	False	False		0.849647		0.084	2
PLCD1	chr3	38016570	SNP	MISSENSE	C	A	0.379	19	10	0/1		c.349G>T	p.D117Y	phospholipase C delta 1	Phospholipases C2 domain containing phospholipases EF-hand domain containing	ENST00000334661.4	3	-	P51178	False	rs147566070		as_specific	0.573566			False		False			False	False	False					7.3	False	False	False		0.628548	0.739578	0.282	2
NKTR	chr3	42637699	SNP	SILENT	T	C	0.648	46	90	0/1		c.1995T>C	p.H665H	natural killer cell triggering receptor	Cyclophilin peptidylprolyl isomerases	ENST00000232978.13	13	+	P30414	False	rs140606522		as_specific	0.399002			False		False			False	False	False					3.61	False	False	False		0.122325	0.765685		0
PTPN23	chr3	47408369	SNP	SILENT	G	A	0.287	63	24	0/1		c.1209G>A	p.L403L	protein tyrosine phosphatase, non-receptor type 23	Protein tyrosine phosphatases, non-receptor type	ENST00000265562.5	15	+	Q9H3S7	False	rs138754006		as_specific	0.588529			False		False			False	False	False					3.04	False	False	False		0.156792	0.513329		0
GLYCTK	chr3	52292570	SNP	SPLICE_SITE	G	A	0.723	17	49	0/1		c.e4+1G>A		glycerate kinase		ENST00000461183.5		+	Q8IVS8	False	rs776749165		as_specific	0.618454			False		False			False	False	False					7.3	False	False	False		0.815316	0.588221	0.64	3
GNL3	chr3	52692926	SNP	MISSENSE	C	G	0.333	124	57	0/1		c.924C>G	p.S308R	G protein nucleolar 3		ENST00000418458.6	10	+	Q9BVP2	False	rs147065672		as_specific	0.448878			False		False			False	False	False					3.23	False	False	False		0.48769	0.622161	0.174	2
GXYLT2	chr3	72975046	SNP	MISSENSE	C	T	0.629	41	73	0/1		c.1219C>T	p.H407Y	glucoside xylosyltransferase 2	Glycosyltransferase family 8	ENST00000389617.9	7	+	A0PJZ3	False	rs755794706		as_specific	0.38404			False		False			False	False	False					7.3	False	False	False		0.732034	0.743334	0.518	2
GABRR3	chr3	98009032	SNP	SILENT	C	A	0.533	6	7	0/1		c.537G>T	p.T179T	gamma-aminobutyric acid type A receptor rho3 subunit (gene/pseudogene)	Gamma-aminobutyric acid type A receptor subunits	ENST00000472788.5	5	-	A8MPY1	False	rs763639627		as_specific	0.366584			False		False			False	False	False					7.3	False	False	False		0.242612			0.155386
POLQ	chr3	121468429	SNP	NONSENSE	G	A	0.478	75	72	0/1		c.6721C>T	p.R2241*	DNA polymerase theta	DNA polymerases	ENST00000264233.6	23	-	O75417	False	rs369712134		as_specific	0.321696			True		False	p.R2376*(1)	gene_function_loss
DZIP1L	chr3	138084230	SNP	SILENT	G	A	0.249	68	21	0/1		c.1086C>T	p.L362L	DAZ interacting zinc finger protein 1 like		ENST00000327532.7	8	-	Q8IYY4	False	rs370737938		as_specific	0.561097			False		False			False	False	False					4.31	False	False	False		0.328029	0.465048		0
FNDC3B	chr3	172362820	SNP	SILENT	C	T	0.166	51	9	0/1		c.2983C>T	p.L995L	fibronectin type III domain containing 3B	Fibronectin type III domain containing	ENST00000415807.7	23	+	Q53EP0	False				0.453865			False		False			False	False	False					7.3	False	False	False		0.218529	0.432247		0
GABRA4	chr4	46928344	SNP	MISSENSE	T	G	0.512	67	68	0/1		c.1546A>C	p.S516R	gamma-aminobutyric acid type A receptor alpha4 subunit	Gamma-aminobutyric acid type A receptor subunits	ENST00000264318.4	9	-	P48169	False				0.391521			False		False	p.S516R(1)		False	False	False	ENST00000264318
CDS1	chr4	84631849	SNP	MISSENSE	A	C	0.377	89	51	0/1		c.611A>C	p.K204T	CDP-diacylglycerol synthase 1		ENST00000295887.6	6	+	Q92903	False				0.336658			False		False	p.K204T(1)		False	False	False	ENST00000295887
ANK2	chr4	113282847	SNP	MISSENSE	G	A	0.472	31	27	0/1		c.1991G>A	p.G664E	ankyrin 2	Ankyrin repeat domain containing	ENST00000503423.6	19	+	Q01484	False				0.418953			False		False	p.G685E(1)		False	False	False					7.3	False	False	False		0.918873	0.665937	0.656	4
PCDH10	chr4	133163209	SNP	SILENT	C	T	0.442	77	65	0/1		c.3030C>T	p.H1010H	protocadherin 10	Non-clustered protocadherins	ENST00000264360.7	4	+	Q9P2E7	False	rs200795117		as_specific	0.471322			False		False			False	False	False					7.3	False	False	False		0.170089	0.734132		0
OTUD4	chr4	145152637	SNP	SPLICE_SITE	T	C	0.539	19	23	0/1		c.e11+2A>G		OTU deubiquitinase 4	OTU domain containing	ENST00000447906.8		-	Q01804	False	rs1191694829		as_specific	0.391521			False		False	p.?(1)	splicing
EDNRA	chr4	147486087	SNP	MISSENSE	A	C	0.387	53	31	0/1		c.406A>C	p.I136L	endothelin receptor type A	Endothelin receptors	ENST00000651419.1	2	+	P25101	False				0.38404			False		False	p.I136L(1)		False	False	False					7.3	False	False	False		0.858826	0.815032	0.318	3
SORBS2	chr4	185649494	SNP	MISSENSE	C	T	0.605	17	27	0/1		c.1079G>A	p.R360Q	sorbin and SH3 domain containing 2		ENST00000437304.6	10	-	O94875	False	rs757943320		as_specific	0.478803			False	4218	False		structural_relation
PRKAA1	chr5	40764609	SNP	MISSENSE	C	A	0.319	54	24	0/1		c.1340G>T	p.R447M	protein kinase AMP-activated catalytic subunit alpha 1		ENST00000397128.6	8	-	Q13131	False				0.329177			False		False			False	False	False					7.3	False	False	False		0.876105	0.594918	0.245	3
PIK3R1	chr5	68293763	INS	IN_FRAME_INS	T	TATA	0.982	0	51	1|1		c.265_266insATA	p.89_90insN	phosphoinositide-3-kinase regulatory subunit 1	SH2 domain containing	ENST00000523872.1	4	+	P27986	True				0.2825	"E, O"	Rec	False		False	p.E451_F456del(1) p.E451_Y452del(1)		False	False	False					7.3	False	False	False
CMYA5	chr5	79789045	SNP	MISSENSE	G	A	0.938	9	156	1|1		c.11630G>A	p.R3877K	cardiomyopathy associated 5	Tripartite motif containing A-kinase anchoring proteins Fibronectin type III domain containing	ENST00000446378.3	10	+	Q8N3K9	False	rs202194068		as_specific	0.389027			False		False			False	False	False					3.57	False	False	False		0.742665	0.824334	0.023	1
MEF2C	chr5	88751881	SNP	NONSENSE	G	A	0.513	89	95	0/1		c.559C>T	p.R187*	myocyte enhancer factor 2C	Myocyte enhancer factor 2 proteins MADS box family	ENST00000424173.6	6	-	Q06413	False	rs587783747		as_specific	0.468828			True		False	p.R189*(1)	gene_function_loss
PCDHB12	chr5	141209630	SNP	MISSENSE	G	C	0.968	4	160	1|1		c.723G>C	p.E241D	protocadherin beta 12	Clustered protocadherins	ENST00000239450.4	1	+	Q9Y5F1	False	rs139752309		as_specific	0.458853			False		False	p.E241D(1)		False	False	False					4.13	False	False	False		0.249562	0.261955	0.066	1
LARS1	chr5	146151918	SNP	MISSENSE	G	A	0.968	5	172	1|1		c.1369C>T	p.R457W			ENST00000394434.7	14	-		False	rs151245897		as_specific	0.346633			False		False			False	False	False					3.83	False	False	False		0.795591		0.397	3
HLA-A	chr6	29943278	DNP	MISSENSE	CA	AC	0.249	11	3	0|1	29943278	c.354_355CA>AC	p.I119L	major histocompatibility complex, class I, A	C1-set domain containing Histocompatibility complex	ENST00000396634.5	5	+	P01891, P01892, P04439, P05534, P10314, P10316, P13746, P16188, P16189, P16190, P18462, P30443, P30447, P30450, P30453, P30455, P30456, P30457, P30459, P30512, Q09160	False				0.671642			False	ROS1	False	p.I119L(2) p.I119V(1)	structural_relation
HLA-DPB1	chr6	33080876	SNP	MISSENSE	C	T	0.332	25	12	0|1	33080876	c.305C>T	p.P102L	major histocompatibility complex, class II, DP beta 1	C1-set domain containing Histocompatibility complex	ENST00000418931.7	2	+	P04440	False	rs41551920		as_specific	0.658354			False		False			False	False	False					7.3	False	False	False		0.478096	0.49408	0.243	1
COL11A2	chr6	33165713	SNP	MISSENSE	G	A	0.536	73	86	0/1		c.4328C>T	p.P1443L	collagen type XI alpha 2 chain	Deafness associated genes Collagens	ENST00000374708.8	61	-	P13942	False	rs201315111		as_specific	0.640898			False		False		gene_function_loss
MICAL1	chr6	109448857	SNP	SILENT	C	T	0.981	0	52	1|1		c.1539G>A	p.E513E	microtubule associated monooxygenase, calponin and LIM domain containing 1	LIM domain containing	ENST00000358807.8	12	-	Q8TDZ2	False	rs146810722		as_specific	0.586035			False		False			False	False	False					3.15	False	False	False		0.232184			0
GET4	chr7	893793	SNP	MISSENSE	G	T	0.738	4	16	0/1		c.800G>T	p.R267L	golgi to ER traffic protein 4		ENST00000265857.8	7	+	Q7L5D6	False	rs140715950		as_specific	0.653367			False		False			False	False	False					7.3	False	False	False		0.761424	0.157471	0.407	3
NFE2L3	chr7	26185191	SNP	MISSENSE	A	T	0.277	97	36	0/1		c.1493A>T	p.H498L	nuclear factor, erythroid 2 like 3	Basic leucine zipper proteins	ENST00000056233.4	4	+	Q9Y4A8	False	rs372787741		as_specific	0.42394			False		False			False	False	False					4.61	False	False	False		0.497148	0.67555	0.478	3
LIMK1	chr7	74105920	SNP	SILENT	C	T	0.512	19	23	0/1		c.744C>T	p.H248H	LIM domain kinase 1	LIM domain containing PDZ domain containing	ENST00000418310.5	6	+	P53667	False	rs368032434		as_specific	0.59601			False		False			False	False	False					7.3	False	False	False		0.21675	0.719921		0
PCLO	chr7	83155297	SNP	MISSENSE	C	G	0.345	58	30	0/1		c.1344G>C	p.K448N	piccolo presynaptic cytomatrix protein	Zinc fingers C2 domain containing PDZ domain containing	ENST00000333891.14	2	-	Q9Y6V0	False				0.59601			False		False			False	False	False					7.3	False	False	False		0.280337	0.723942	0.07	1
DBF4	chr7	87907361	SNP	MISSENSE	A	T	0.326	58	27	0/1		c.1223A>T	p.K408M	DBF4 zinc finger	Zinc fingers DBF-type	ENST00000265728.6	12	+	Q9UBU7	False				0.359102			False		False			False	False	False					7.3	False	False	False		0.330028		0.112	3
PEX1	chr7	92511659	SNP	SILENT	T	C	0.244	83	28	0/1		c.1404A>G	p.S468S	peroxisomal biogenesis factor 1	AAA ATPases Peroxins	ENST00000428214.5	7	-	O43933	False	rs1488590344		as_specific	0.319202			False		False			False	False	False					7.3	False	False	False		0.153707	0.363972		0
MUC3A	chr7	100952147	DNP	MISSENSE	CA	TG	0.455	100	93	0/1		c.368_369CA>TG	p.S123L	mucin 3A, cell surface associated	Mucins	ENST00000379458.9	2	+	Q02505	False				0.542289			False		False			False	False	False					7.3	False	False	False
MUC3A	chr7	100952867	DNP	MISSENSE	CA	TG	0.2	15	3	0|1	100952865	c.1088_1089CA>TG	p.T363M	mucin 3A, cell surface associated	Mucins	ENST00000379458.9	2	+	Q02505	False				0.517413			False		False			False	False	False					7.3	False	False	False
MUC3A	chr7	100953728	SNP	MISSENSE	C	T	0.563	15	17	0|1	100953728	c.1949C>T	p.T650M	mucin 3A, cell surface associated	Mucins	ENST00000379458.9	2	+	Q02505	False	rs982221309		as_specific	0.481297			False		False			False	False	False					7.3	False	False	False			0.326614
MUC3A	chr7	100953741	SNP	SILENT	C	T	0.576	16	18	0|1	100953728	c.1962C>T	p.P654P	mucin 3A, cell surface associated	Mucins	ENST00000379458.9	2	+	Q02505	False	rs1181790485		as_specific	0.481297			False		False			False	False	False					7.3	False	False	False			0.494532
MUC3A	chr7	100954943	SNP	MISSENSE	T	C	0.88	0	6	0|1	100954943	c.3164T>C	p.I1055T	mucin 3A, cell surface associated	Mucins	ENST00000379458.9	2	+	Q02505	False	rs1465189372		as_specific	0.468828			False		False			False	False	False					7.3	False	False	False			0.635224
MUC3A	chr7	100954960	SNP	MISSENSE	A	G	0.875	0	6	0|1	100954943	c.3181A>G	p.N1061D	mucin 3A, cell surface associated	Mucins	ENST00000379458.9	2	+	Q02505	False	rs1186586747		as_specific	0.473815			False		False			False	False	False					7.3	False	False	False			0.752975
MUC3A	chr7	100965753	DNP	SILENT	CT	TC	0.646	24	46	0/1		c.9498_9499CT>TC	p.P3166P	mucin 3A, cell surface associated	Mucins	ENST00000379458.9	8	+	Q02505	False				0.634328			False		False			False	False	False					7.3	False	False	False
MUC3A	chr7	100965801	SNP	SILENT	G	C	0.639	20	36	0/1		c.9546G>C	p.G3182G	mucin 3A, cell surface associated	Mucins	ENST00000379458.9	8	+	Q02505	False	rs73163794		as_specific	0.640898			False		False			False	False	False					7.3	False	False	False			0.638781
MYL10	chr7	101622147	DEL	FRAME_SHIFT_DEL	CG	C	0.414	51	35	0/1		c.225delC	p.G76fs	myosin light chain 10	Myosin light chains EF-hand domain containing	ENST00000642629.2	4	-	Q9BUA6	True				0.618454			True		False	p.G135fs*9(1)	gene_function_loss
BCAP29	chr7	107613402	SNP	MISSENSE	T	G	0.298	47	20	0/1		c.660T>G	p.D220E	B-cell receptor associated protein 29		ENST00000005259.8	7	+	Q9UHQ4	False	rs765934477		as_specific	0.321696			False		False			False	False	False					4.31	False	False	False		0.771463	0.459837	0.246	2
RBM28	chr7	128339646	SNP	SILENT	T	C	0.63	68	116	0/1		c.264A>G	p.E88E	RNA binding motif protein 28	RNA binding motif containing	ENST00000223073.6	2	-	Q9NW13	False	rs149446061		as_specific	0.426434			False		False			False	False	False					3.91	False	False	False		0.196625	0.574142		0
SVOPL	chr7	138663133	SNP	MISSENSE	C	G	0.285	27	11	0/1		c.286G>C	p.G96R	SVOP like		ENST00000419765.4	4	-	Q8N434	False				0.461347			False		False			False	False	False					7.3	False	False	False		0.830527	0.691374	0.651	3
KIAA1549	chr7	138840264	SNP	MISSENSE	G	A	0.333	11	4	0/1		c.5467C>T	p.H1823Y	KIAA1549		ENST00000440172.5	19	-	Q9HCM3	False	rs755108382		as_specific	0.541147	O	Dom	False	BRAF	False		structural_relation
PPP3CC	chr8	22475139	SNP	MISSENSE	G	C	0.331	68	30	0/1		c.235G>C	p.A79P	protein phosphatase 3 catalytic subunit gamma	Protein phosphatase catalytic subunits	ENST00000240139.9	2	+	P48454	False	rs753508772		as_specific	0.349127			False		False			False	False	False					7.3	False	False	False		0.805701	0.473122	0.261	4
SULF1	chr8	69600667	SNP	MISSENSE	A	C	0.609	109	164	0/1		c.799A>C	p.M267L	sulfatase 1	Sulfatases	ENST00000402687.9	9	+	Q8IWU6	False				0.379052			False		False			False	False	False					7.3	False	False	False		0.843814	0.65886	0.625	3
ZFHX4	chr8	76863466	SNP	MISSENSE	C	G	0.249	212	72	0/1		c.9752C>G	p.A3251G	zinc finger homeobox 4	ZF class homeoboxes and pseudogenes	ENST00000651372.2	11	+	Q86UP3	False				0.468828			False		False	p.A3251G(1)		False	False	False					7.3	False	False	False		0.690229		0.092	2
UTP23	chr8	116771545	SNP	SILENT	T	A	0.211	157	43	0/1		c.453T>A	p.S151S	UTP23, small subunit processome component		ENST00000309822.7	3	+	Q9BRU9	False				0.339152			False		False			False	False	False					7.3	False	False	False		0.243139			0
FAM91A1	chr8	123768743	SNP	MISSENSE	C	T	0.344	23	12	0/1		c.41C>T	p.P14L	family with sequence similarity 91 member A1		ENST00000334705.12	1	+	Q658Y4	False	rs760488117		as_specific	0.708229			False		False			False	False	False					7.3	False	False	False		0.614918	0.610438	0.162	2
RLN1	chr9	5300223	SNP	MISSENSE	G	A	0.957	3	92	1|1		c.433C>T	p.P145S	relaxin 2	Endogenous ligands	ENST00000381627.4	2	-	P04090	False	rs151289366		as_specific	0.369077			False		False			False	False	False					3.1	False	False	False		0.369985	0.19392	0.201	3
KDM4C	chr9	7128132	SNP	MISSENSE	C	T	0.964	1	58	1|1		c.2677C>T	p.R893W	lysine demethylase 4C	Lysine demethylases Tudor domain containing	ENST00000381309.7	19	+	Q9H3R0	False	rs41304753		as_specific	0.376559			False		False		gene_function_loss
FAM219A	chr9	34405925	SNP	MISSENSE	C	T	0.964	0	27	1|1		c.100G>A	p.A34T	family with sequence similarity 219 member A		ENST00000297620.8	2	-	Q8IW50	False	rs754900062		as_specific	0.568579			False		False			False	False	False					7.3	False	False	False		0.706542		0.047	2
SLC28A3	chr9	84278254	SNP	SILENT	C	T	0.953	1	41	1|1		c.2040G>A	p.S680S	solute carrier family 28 member 3	Solute carriers	ENST00000376238.5	18	-	Q9HAS3	False	rs149316560		as_specific	0.416459			False		False			False	False	False					3.46	False	False	False		0.311555	0.927436		0
AGTPBP1	chr9	85632923	SNP	MISSENSE	C	T	0.95	2	59	1|1		c.1634G>A	p.R545K	ATP/GTP binding protein 1	M14 carboxypeptidases	ENST00000376083.7	14	-	Q9UPW5	False	rs1307254010		as_specific	0.418953			False		False			False	False	False					7.3	False	False	False		0.602006	0.772242	0.034	3
MRRF	chr9	122313300	SNP	MISSENSE	C	T	0.895	6	61	0/1		c.625C>T	p.R209W	mitochondrial ribosome recycling factor		ENST00000344641.8	6	+	Q96E11	False	rs368331157		as_specific	0.40399			False		False			False	False	False					4.61	False	False	False		0.720044	0.547706	0.558	2
STRBP	chr9	123158427	SNP	MISSENSE	C	G	0.49	27	27	0/1		c.838G>C	p.G280R	spermatid perinuclear RNA binding protein		ENST00000348403.10	10	-	Q96SI9	False				0.376559			False		False	p.G280R(1)		False	False	False					7.3	False	False	False		0.551531	0.78901	0.475	2
ASS1	chr9	130452327	SNP	SILENT	C	T	0.913	2	34	1|1		c.99C>T	p.A33A	argininosuccinate synthase 1		ENST00000372394.5	3	+	P00966	False	rs147842617		as_specific	0.591022			False		False			False	False	False					3.15	False	False	False		0.1759	0.778589		0
ABL1	chr9	130714339	SNP	MISSENSE	A	G	0.913	2	32	1|1		c.20A>G	p.K7R	ABL proto-oncogene 1, non-receptor tyrosine kinase	SH2 domain containing Abl family tyrosine kinases	ENST00000372348.7	1	+	P00519	False	rs375730000		as_specific	0.446384	L	Dom	False	"BCR, ETV6, NUP214"	False		structural_relation
STKLD1	chr9	133401738	SNP	SPLICE_SITE	C	T	0.937	0	14	1|1		c.1199C>T	p.A400V	serine/threonine kinase like domain containing 1		ENST00000371957.4	13	+	Q8NE28	False	rs201751407		as_specific	0.623441			False		False			False	False	False					4.31	False	False	False		0.474131	0.70465	0.059	1
AKR1E2	chr10	4837563	SNP	MISSENSE	C	A	0.158	35	6	0/1		c.564C>A	p.F188L	aldo-keto reductase family 1 member E2	Aldo-keto reductases	ENST00000298375.12	5	+	Q96JD6	False	rs199722324		as_specific	0.506234			False		False			False	False	False					7.3	False	False	False		0.718667	0.804471	0.108	2
ZNF37A	chr10	38117724	SNP	SILENT	T	C	0.344	46	23	0/1		c.573T>C	p.H191H	zinc finger protein 37A	Zinc fingers C2H2-type	ENST00000361085.9	7	+	P17032	False				0.359102			False		False	p.H191H(1)		False	False	False					7.3	False	False	False		0.157359	0.812791		0
LRRTM3	chr10	66927384	SNP	SILENT	G	A	0.984	1	128	1|1		c.468G>A	p.L156L	leucine rich repeat transmembrane neuronal 3		ENST00000361320.5	2	+	Q86VH5	False	rs199858566		as_specific	0.433915			False		False			False	False	False					7.3	False	False	False		0.09589	0.149787		0
SPOCK2	chr10	72068248	SNP	SILENT	G	A	0.949	0	19	1|1		c.528C>T	p.C176C	SPARC/osteonectin, cwcv and kazal like domains proteoglycan 2	SPARC family	ENST00000373109.7	6	-	Q92563	False	rs150144417		as_specific	0.630923			False		False			False	False	False					3.02	False	False	False		0.203167	0.771849		0
POLR3A	chr10	78000084	SNP	MISSENSE	A	T	0.929	2	43	1|1		c.2513T>A	p.F838Y	RNA polymerase III subunit A	RNA polymerase subunits	ENST00000372371.8	19	-	O14802	False				0.433915			False		False			False	False	False					7.3	False	False	False		0.890392	0.908135	0.608	4
CC2D2B	chr10	96016269	SNP	SILENT	T	C	0.97	0	31	1|1		c.3585T>C	p.Y1195Y	coiled-coil and C2 domain containing 2B		ENST00000646931.2	30	+	Q6DHV5	False	rs1045703517		as_specific	0.389027			False		False			False	False	False					4.61	False	False	False		0.154811	0.813834		0
DOCK1	chr10	127127700	SNP	MISSENSE	T	C	0.942	2	58	1|1		c.2720T>C	p.M907T	dedicator of cytokinesis 1	DOCK C2 domain containing	ENST00000280333.9	27	+	Q14185	False	rs199604643		as_specific	0.431421			False		False			False	False	False					3.57	False	False	False		0.862059	0.323175	0.459	3
SIGIRR	chr11	405953	SNP	SILENT	C	G	0.419	8	7	0/1		c.1176G>C	p.S392S	single Ig and TIR domain containing	Immunoglobulin like domain containing TIR domain containing	ENST00000431843.7	10	-	Q6IA17	False	rs745974362		as_specific	0.663342			False		False		gene_function_loss
HRAS	chr11	534288	SNP	MISSENSE	C	T	0.333	27	14	0/1		c.35G>A	p.G12D	HRas proto-oncogene, GTPase	RAS type GTPase family	ENST00000397596.6	2	-	P01112	False	rs104894230		as_specific	0.678304	"E, L, M"	Dom	False		True	p.G12V(255) p.G12C(33) p.G12S(83) p.G12?(1) p.G12A(11) p.G12D(66) p.G12R(15) p.G12_G13insAG(1) p.G12T(2)	cancer
MUC5AC	chr11	1191333	SNP	SILENT	C	A	0.491	5	6	0/1		c.13188C>A	p.A4396A	mucin 5AC, oligomeric mucus/gel-forming	Mucins	ENST00000621226.2	31	+	P98088	False	rs1292198170		as_specific	0.566085			False		False			False	False	False					7.3	False	False	False
BRSK2	chr11	1445863	SNP	SILENT	G	A	0.709	21	57	1|0	1445861	c.1182G>A	p.P394P	BR serine/threonine kinase 2		ENST00000308219.13	12	+	Q8IWQ3	False	rs199701245		as_specific	0.695761			False		False			False	False	False					3.76	False	False	False		0.240345	0.762039		0
OR4C11	chr11	55603676	SNP	MISSENSE	T	C	0.263	101	36	0/1		c.698A>G	p.K233R	olfactory receptor family 4 subfamily C member 11	Olfactory receptors, family 4	ENST00000641580.1	4	-	Q6IEV9	False				0.413965			False		False			False	False	False					7.3	False	False	False		0.286593	0.56036	0.092	1
OR9G1	chr11	56700571	DNP	MISSENSE	AC	GT	0.673	53	103	0|1	56700568	c.184_185AC>GT	p.T62V	olfactory receptor family 9 subfamily G member 1	Olfactory receptors, family 9	ENST00000642097.1	2	+	Q8NH87	False				0.512438			False		False			False	False	False					7.3	False	False	False
OR9G1	chr11	56700972	DNP	MISSENSE	AA	GT	0.389	119	86	0|1	56700972	c.585_586AA>GT	p.I196F	olfactory receptor family 9 subfamily G member 1	Olfactory receptors, family 9	ENST00000642097.1	2	+	Q8NH87	False				0.482587			False		False			False	False	False					7.3	False	False	False
TNKS1BP1	chr11	57320423	SNP	SILENT	G	A	0.258	47	14	0/1		c.384C>T	p.P128P	tankyrase 1 binding protein 1		ENST00000532437.1	2	-	Q9C0C2	False	rs777824575		as_specific	0.65586			False		False			False	False	False					7.3	False	False	False		0.139437	0.693486		0
RTN4RL2	chr11	57476326	SNP	SILENT	C	T	0.453	29	24	0/1		c.678C>T	p.L226L	reticulon 4 receptor like 2		ENST00000335099.8	3	+	Q86UN3	False	rs1270875134		as_specific	0.703242			False		False			False	False	False					7.3	False	False	False		0.196265	0.777794		0
CD5	chr11	61125133	DNP	MISSENSE	CA	TG	0.243	31	10	0/1		c.1381_1382CA>TG	p.H461C	CD5 molecule	Scavenger receptor cysteine rich domain containing CD molecules	ENST00000347785.8	9	+	P06127	False				0.584577			False		False			False	False	False					7.3	False	False	False
RBM14-RBM4	chr11	66616984	SNP	SILENT	T	G	0.357	119	67	0/1		c.264T>G	p.A88A	RBM14-RBM4 readthrough		ENST00000412278.2	1	+		False	rs781602884		as_specific	0.680798			False		False			False	False	False					7.3	False	False	False		0.271975	0.63379		0
P2RY2	chr11	73235160	SNP	MISSENSE	G	C	0.192	58	14	0|1	73235157	c.1001G>C	p.R334P	purinergic receptor P2Y2	P2Y receptors	ENST00000311131.6	3	+	P41231	False	rs113741989		as_specific	0.600998			False		False			False	False	False					7.3	False	False	False		0.547042		0.076	2
POLD3	chr11	74634606	SNP	MISSENSE	T	C	0.33	73	35	0/1		c.1030T>C	p.Y344H	DNA polymerase delta 3, accessory subunit	DNA polymerases Protein phosphatase 1 regulatory subunits	ENST00000263681.7	10	+	Q15054	False	rs1185880831		as_specific	0.406484			False		False			False	False	False					7.3	False	False	False		0.537253	0.734507	0.195	3
WNT11	chr11	76187101	SNP	MISSENSE	C	A	0.329	55	27	0/1		c.1029G>T	p.R343S	Wnt family member 11	Wnt family	ENST00000322563.8	5	-	O96014	False	rs199900382		as_specific	0.613466			False		False			False	False	False					4.13	False	False	False		0.471625	0.765742	0.175	2
KDM4D	chr11	94998869	SNP	MISSENSE	C	A	0.184	29	7	0|1	94998859	c.1497C>A	p.D499E	lysine demethylase 4D	Lysine demethylases	ENST00000335080.6	3	+	Q6B0I6	False	rs201374105		as_specific	0.568579			False		False			False	False	False					7.3	False	False	False		0.34538	0.583756	0.083	1
HYOU1	chr11	119052724	SNP	SILENT	C	T	0.272	25	8	0/1		c.900G>A	p.R300R	hypoxia up-regulated 1	Heat shock 70kDa proteins	ENST00000617285.5	9	-	Q9Y4L1	False				0.591022			False		False			False	False	False					7.3	False	False	False		0.160545	0.622112		0
ZNF202	chr11	123730737	SNP	MISSENSE	C	T	0.353	76	39	0/1		c.152G>A	p.R51H	zinc finger protein 202	SCAN domain containing Zinc fingers C2H2-type	ENST00000530393.6	4	-	O95125	False	rs372622047		as_specific	0.546135			False		False			False	False	False					4.13	False	False	False		0.337541	0.697823	0.077	2
MSANTD2	chr11	124767771	SNP	MISSENSE	C	T	0.693	21	44	0/1		c.1085G>A	p.R362Q	Myb/SANT DNA binding domain containing 2	Myb/SANT domain containing	ENST00000374979.7	4	-	Q6P1R3	False	rs777449232		as_specific	0.44389			False		False		gene_function_loss
VWF	chr12	6018709	SNP	MISSENSE	T	C	0.351	26	12	0/1		c.4709A>G	p.Y1570C	von Willebrand factor	Endogenous ligands	ENST00000261405.9	28	-	P04275	False				0.593516			False		False	p.Y1570C(1)		False	False	False					7.3	False	False	False		0.332356	0.808546	0.57	2
TAS2R45	chr12	11091409	DNP	MISSENSE	AT	GC	0.844	2	15	0|1	11091402	c.820_821AT>GC	p.I274A	taste 2 receptor member 45	Taste 2 receptors	ENST00000531678.1	1	-	P59539	False				0.39801			False		False			False	False	False					7.3	False	False	False
TAS2R45	chr12	11091497	DNP	MISSENSE	TG	CA	0.908	5	40	1|1	11091492	c.732_733CA>TG	p.I245V	taste 2 receptor member 45	Taste 2 receptors	ENST00000531678.1	1	-	P59539	False				0.39801			False		False			False	False	False					7.3	False	False	False
TAS2R45	chr12	11091653	DNP	MISSENSE	GT	TC	0.75	3	11	0|1	11091626	c.576_577AC>GA	p.L193I	taste 2 receptor member 45	Taste 2 receptors	ENST00000531678.1	1	-	P59539	False				0.383085			False		False			False	False	False					7.3	False	False	False
TAS2R45	chr12	11091770	DNP	MISSENSE	GC	AT	0.94	0	12	1|1	11091770	c.459_460GC>AT	p.R154W	taste 2 receptor member 45	Taste 2 receptors	ENST00000531678.1	1	-	P59539	False				0.383085			False		False			False	False	False					7.3	False	False	False
TAS2R45	chr12	11092131	DNP	MISSENSE	AA	GG	0.927	1	24	1|1	11092122	c.98_99TT>CC	p.I33T	taste 2 receptor member 45	Taste 2 receptors	ENST00000531678.1	1	-	P59539	False				0.402985			False		False			False	False	False					7.3	False	False	False
TAS2R45	chr12	11092145	DNP	SILENT	GT	AC	0.881	1	14	0/1		c.84_85AC>GT	p.A28A	taste 2 receptor member 45	Taste 2 receptors	ENST00000531678.1	1	-	P59539	False				0.405473			False		False			False	False	False					7.3	False	False	False
GRIN2B	chr12	13563431	SNP	SILENT	T	A	0.964	1	55	1|1		c.3807A>T	p.P1269P	glutamate ionotropic receptor NMDA type subunit 2B	Glutamate ionotropic receptor NMDA type subunits	ENST00000609686.3	13	-	Q13224	False	rs78765966		as_specific	0.610973			False		False			False	False	False					3.38	False	False	False		0.092527	0.530275		0
MON2	chr12	62526058	SNP	SILENT	A	C	0.969	2	98	1|1		c.1356A>C	p.I452I	MON2 homolog, regulator of endosome-to-Golgi trafficking		ENST00000552738.5	11	+	Q7Z3U7	False	rs201932585		as_specific	0.359102			False		False			False	False	False					3.71	False	False	False		0.220404	0.785849		0
NAP1L1	chr12	76053878	SNP	MISSENSE	T	C	0.953	2	63	1|1		c.662A>G	p.N221S	nucleosome assembly protein 1 like 1		ENST00000618691.5	9	-	P55209	False	rs564692682		as_specific	0.32419			False		False			False	False	False					4.31	False	False	False		0.828118	0.754145	0.597	3
HNF1A	chr12	120994267	SNP	MISSENSE	A	G	0.85	1	11	0/1		c.817A>G	p.K273E	HNF1 homeobox A	HNF class homeoboxes	ENST00000257555.11	4	+	P20823	False				0.648379			False		False	p.K273E(3) p.K273fs*41(1)		False	False	False	ENST00000257555
HCAR1	chr12	122729354	DEL	FRAME_SHIFT_DEL	CTA	C	0.98	1	98	1|1		c.984_985delTA	p.N328fs	hydroxycarboxylic acid receptor 1	Hydroxy-carboxylic acid receptors	ENST00000432564.3	1	-	Q9BXC0	False				0.4801			True		False	p.N328fs*7(1)	gene_function_loss
AACS	chr12	125128236	SNP	MISSENSE	G	A	0.938	1	35	1|1		c.1385G>A	p.R462Q	acetoacetyl-CoA synthetase	Acyl-CoA synthetase family	ENST00000316519.11	13	+	Q86V21	False	rs139221522		as_specific	0.498753			False		False			False	False	False					3.83	False	False	False		0.865518		0.208	3
POLE	chr12	132632788	SNP	SILENT	G	A	0.927	3	46	1|1		c.6012C>T	p.I2004I	DNA polymerase epsilon, catalytic subunit	DNA polymerases	ENST00000320574.10	44	-	Q07864	False	rs147806951		as_specific	0.561097			False		False		dna_repair
FLT1	chr13	28321584	SNP	SPLICE_SITE	C	T	0.924	2	38	1|1		c.3053G>A	p.C1018Y	fms related tyrosine kinase 1	I-set domain containing Immunoglobulin like domain containing Receptor Tyrosine Kinases	ENST00000282397.9	23	-	P17948	False	rs774068355		as_specific	0.396509			False		False			False	False	False	ENST00000282397
USPL1	chr13	30658453	SNP	SILENT	G	A	0.937	3	60	1|1		c.2376G>A	p.G792G	ubiquitin specific peptidase like 1	Ubiquitin specific peptidase like Ubiquitin specific peptidases	ENST00000255304.9	9	+	Q5W0Q7	False	rs200191581		as_specific	0.42394			False		False			False	False	False					4.01	False	False	False		0.120438	0.863969		0
GPALPP1	chr13	45004339	DEL	IN_FRAME_DEL	CAGT	C	0.992	0	108	1|1		c.124_126delAGT	p.S42del	GPALPP motifs containing 1		ENST00000379151.9	2	+	Q8IXQ4	True	rs781746291		as_specific	0.367246			False		False			False	False	False					7.3	False	False	False
DNAJC3	chr13	95763656	SNP	MISSENSE	A	G	0.939	2	45	1|1		c.709A>G	p.T237A	DnaJ heat shock protein family (Hsp40) member C3	DNAJ (HSP40) heat shock proteins Tetratricopeptide repeat domain containing	ENST00000376795.6	7	+	Q13217	False	rs137911602		as_specific	0.396509			False		False			False	False	False					4.01	False	False	False		0.526441	0.676271	0.035	3
RALGAPA1	chr14	35570671	SNP	MISSENSE	G	C	0.4	17	13	0/1		c.5963C>G	p.T1988R	Ral GTPase activating protein catalytic alpha subunit 1		ENST00000382366.7	39	-	Q6GYQ0	False				0.316708			False		False	p.T1975R(1)		False	False	False	ENST00000389698
SYNE2	chr14	64049626	SNP	SILENT	T	C	0.35	25	13	0/1		c.7492T>C	p.L2498L	spectrin repeat containing nuclear envelope protein 2	Spectrin repeat containing nuclear envelope family	ENST00000554584.5	47	+	Q8WXH0	False	rs754929732		as_specific	0.336658			False		False			False	False	False					7.3	False	False	False		0.276582	0.854448		0
RBM25	chr14	73099681	SNP	SILENT	T	A	0.287	68	26	0/1		c.798T>A	p.A266A	RNA binding motif protein 25	RNA binding motif containing Spliceosomal A complex	ENST00000261973.12	9	+	P49756	False				0.294264			False		False	p.A266A(1)		False	False	False					7.3	False	False	False		0.301605	0.887723		0
ZNF839	chr14	102342168	DEL	FRAME_SHIFT_DEL	TG	T	0.3	36	17	0/1		c.2774delG	p.A926fs	zinc finger protein 839		ENST00000442396.6	8	+	A8K0R7	True	rs767660489		as_specific	0.476309			True		False		gene_function_loss
OTUD7A	chr15	31527237	SNP	MISSENSE	C	T	0.207	119	31	0/1		c.724G>A	p.E242K	OTU deubiquitinase 7A	OTU domain containing	ENST00000307050.5	5	-	Q8TE49	False	rs1377808017		as_specific	0.591022			False		False			False	False	False					7.3	False	False	False		0.954822	0.509166	0.312	3
PLCB2	chr15	40299222	SNP	MISSENSE	C	T	0.473	42	34	0/1		c.589G>A	p.A197T	phospholipase C beta 2	Phospholipases C2 domain containing phospholipases	ENST00000260402.8	8	-	Q00722	False	rs768622499		as_specific	0.541147			False		False	p.A197T(1)		False	False	False					7.3	False	False	False		0.527009		0.036	3
CA12	chr15	63340376	SNP	MISSENSE	C	T	0.408	29	22	0/1		c.659G>A	p.R220H	carbonic anhydrase 12	Carbonic anhydrases	ENST00000178638.8	7	-	O43570	False	rs747422711		as_specific	0.53616			False		False			False	False	False					7.3	False	False	False		0.88772	0.940469	0.384	3
RCN2	chr15	76935530	SNP	SILENT	A	G	0.654	19	34	0/1		c.255A>G	p.E85E	reticulocalbin 2	EF-hand domain containing	ENST00000394885.8	3	+	Q14257	False	rs151334127		as_specific	0.366584			False		False			False	False	False					7.3	False	False	False		0.323801	0.557095		0
GOLGA6L4	chr15	82346874	SNP	MISSENSE	T	C	0.308	9	4	0/1		c.217A>G	p.I73V	golgin A6 family-like 10		ENST00000610657.2	3	-	A6NI86	False	rs1490575615		as_specific	0.571072			False		False			False	False	False					7.3	False	False	False		0.809524	0.426761		1
RHOT2	chr16	670944	SNP	MISSENSE	C	T	0.958	0	21	1|1		c.692C>T	p.T231M	ras homolog family member T2	Miro like atypical Rho GTPases EF-hand domain containing	ENST00000315082.9	10	+	Q8IXI1	False	rs780282687		as_specific	0.665835			False		False			False	False	False					7.3	False	False	False		0.548718	0.714102	0.016	3
OR1F1	chr16	3204797	SNP	MISSENSE	T	C	0.966	2	91	1|1		c.551T>C	p.L184P	olfactory receptor family 1 subfamily F member 1	Olfactory receptors, family 1	ENST00000304646.2	1	+	O43749	False	rs149846008		as_specific	0.521197			False		False			False	False	False					4.01	False	False	False		0.377828	0.48825	0.306	2
NUBP1	chr16	10747151	SNP	MISSENSE	G	A	0.968	1	66	1|1		c.133G>A	p.E45K	nucleotide binding protein 1	Cytosolic iron-sulfur assembly components	ENST00000283027.10	3	+	P53384	False	rs771601999		as_specific	0.44389			False		False			False	False	False					4.01	False	False	False		0.840129	0.452794	0.142	4
CIITA	chr16	10907418	SNP	SILENT	C	T	0.944	0	15	1|1		c.1926C>T	p.V642V	class II major histocompatibility complex transactivator	NLR family	ENST00000324288.13	11	+	P33076	False	rs138376967		as_specific	0.653367	L	Dom	False	"FLJ27352, CD274, CD273, RALGDS, RUNDC2A, C16orf75, BCL6"	False		structural_relation
ABCC6	chr16	16192837	SNP	MISSENSE	T	A	0.957	0	24	1|1		c.1424A>T	p.H475L	ATP binding cassette subfamily C member 6	ATP binding cassette subfamily C	ENST00000205557.11	11	-	O95255	False	rs151187637		as_specific	0.586035			False		False			False	False	False					3.46	False	False	False		0.523122	0.812463	0.486	1
XYLT1	chr16	17259159	SNP	MISSENSE	C	T	0.977	2	124	1|1		c.742G>A	p.E248K	xylosyltransferase 1	Glucosaminyl (N-acetyl) transferases/xylosyltransferases	ENST00000261381.7	3	-	Q86Y38	False	rs765052371		as_specific	0.593516			False		False			False	False	False					3.83	False	False	False		0.715727	0.842573	0.13	3
ITPRIPL2	chr16	19115066	SNP	MISSENSE	C	T	0.963	0	25	1|1		c.605C>T	p.A202V	ITPRIP like 2		ENST00000381440.4	1	+	Q3MIP1	False	rs760428343		as_specific	0.683292			False		False			False	False	False					7.3	False	False	False		0.210742	0.7715	0.048	2
EEF2K	chr16	22257277	SNP	MISSENSE	C	A	0.974	1	82	1|1		c.793C>A	p.R265S	eukaryotic elongation factor 2 kinase		ENST00000263026.10	8	+	O00418	False				0.548628			False		False			False	False	False					7.3	False	False	False		0.915253	0.199994	0.464	4
SLC12A3	chr16	56887967	SNP	MISSENSE	G	A	0.929	3	56	1|1		c.2221G>A	p.G741R	solute carrier family 12 member 3	Solute carriers	ENST00000438926.6	18	+	P55017	False	rs138977195		as_specific	0.488778			False		False			False	False	False	ENST00000566786
IRF8	chr16	85914508	SNP	MISSENSE	G	A	0.249	34	10	0/1		c.589G>A	p.A197T	interferon regulatory factor 8		ENST00000268638.10	6	+	Q02556	False	rs1372132995		as_specific	0.588529			False		False	p.A197T(1)		False	False	False					7.3	False	False	False		0.565362	0.517442	0.289	2
ZFPM1	chr16	88532125	SNP	MISSENSE	A	C	0.382	70	38	0/1		c.836A>C	p.D279A	zinc finger protein, FOG family member 1	SET domain containing Zinc fingers C2HC-type Zinc fingers C2H2-type	ENST00000319555.8	7	+	Q8IX07	False				0.698254			False		False			False	False	False					7.3	False	False	False		0.609566		0.102	2
SPIRE2	chr16	89850494	SNP	MISSENSE	G	C	0.374	4	2	0|1	89850486	c.479G>C	p.G160A	spire type actin nucleation factor 2		ENST00000378247.8	3	+	Q8WWL2	False	rs1309832452		as_specific	0.723192			False		False			False	False	False					7.3	False	False	False		0.602299		0.086	4
TRPV1	chr17	3571536	SNP	MISSENSE	G	A	0.889	0	7	0/1		c.2305C>T	p.R769W	transient receptor potential cation channel subfamily V member 1	Ankyrin repeat domain containing Transient receptor potential cation channels	ENST00000576351.5	14	-	Q8NER1	False	rs200115926		as_specific	0.645885			False		False			False	False	False					4.31	False	False	False		0.590526	0.865879	0.559	1
NLGN2	chr17	7408655	SNP	MISSENSE	G	A	0.976	0	41	1|1		c.400G>A	p.V134M	neuroligin 2		ENST00000302926.7	1	+	Q8NFZ4	False	rs370906570		as_specific	0.695761			False		False			False	False	False					7.3	False	False	False		0.6695	0.853307	0.129	2
TP53	chr17	7675143	SNP	MISSENSE	C	A	0.987	0	79	1|1		c.469G>T	p.V157F	tumor protein p53		ENST00000269305.8	5	-	P04637	False	rs121912654		as_specific	0.578554	"L, E, M, O"	Rec	False	NTRK1	True	p.V157F(176) p.0(9) p.V157A(2) p.V157L(7) p.S149fs*72(1) p.V157D(13) p.V157_R158insV(1) p.V157_R158delVR(3) p.V157I(11) p.G154fs*22(1) p.V157fs*13(3) p.V157fs*24(2) p.V157fs*22(2) p.V157fs*19(2) p.T155fs*23(2) p.V157V(5) p.V157G(12) p.R156_A161delRVRAMA(1) p.D148fs*23(1) p.R156fs*18(1) p.V157fs*23(3) p.R156fs*12(1) p.V157delV(2) p.T155_V157>I(1) p.V157_I162delVRAMAI(1) p.R156_R158delRVR(1) p.P153…	cancer
CHD3	chr17	7893497	SNP	MISSENSE	G	C	0.197	19	4	0/1		c.898G>C	p.A300P	chromodomain helicase DNA binding protein 3	NuRD complex PHD finger proteins	ENST00000380358.9	5	+	Q12873	False	rs150799852		as_specific	0.568579			False		False	p.A241P(1)		False	False	False					7.3	False	False	False		0.748818	0.274292	0.224	3
MYO15A	chr17	18143914	SNP	MISSENSE	C	A	0.167	10	2	0|1	18143914	c.6091C>A	p.P2031T	myosin XVA	Myosins, class XV Deafness associated genes FERM domain containing	ENST00000647165.2	28	+	Q9UKN7	False	rs749824559		as_specific	0.625935			False		False		gene_function_loss
MYO15A	chr17	18143918	SNP	MISSENSE	G	A	0.152	12	2	0|1	18143914	c.6095G>A	p.R2032Q	myosin XVA	Myosins, class XV Deafness associated genes FERM domain containing	ENST00000647165.2	28	+	Q9UKN7	False	rs144054368		as_specific	0.625935			False		False		gene_function_loss
NF1	chr17	31360559	SNP	MISSENSE	G	A	0.413	81	59	0/1		c.8170G>A	p.G2724R	neurofibromin 1		ENST00000356175.7	56	+	P21359	False				0.366584	O	Rec	False	ASIC2	True	p.0(9) p.G2745R(1)	structural_relation
CCL4L2	chr17	36212342	DNP	MISSENSE	CG	GA	0.903	0	8	1|1		c.200_201CG>GA	p.P67R	C-C motif chemokine ligand 4 like 2	Chemokine ligands	ENST00000615418.4	3	+	Q8NHW4	False				0.527363			False		False			False	False	False					7.3	False	False	False
KRTAP1-3	chr17	41034371	SNP	MISSENSE	G	T	0.204	42	10	0/1		c.451C>A	p.Q151K	keratin associated protein 1-3	Keratin associated proteins	ENST00000344363.7	1	-	Q8IUG1	False				0.546135			False		False			False	False	False					7.3	False	False	False		0.462691	0.84702	0.232	2
DLX4	chr17	49973260	SNP	SILENT	C	G	0.971	0	33	1|1		c.471C>G	p.T157T	distal-less homeobox 4	NKL subclass homeoboxes and pseudogenes	ENST00000240306.5	2	+	Q92988	False	rs139118373		as_specific	0.620948			False		False			False	False	False					3.33	False	False	False		0.139603	0.580844		0
HELZ	chr17	67108703	DNP	SILENT	GA	AG	0.968	1	61	1|1		c.4512_4513TC>CT	p.A1504A	helicase with zinc finger	UPF1 like RNA helicases Zinc fingers CCCH-type	ENST00000358691.10	30	-	P42694	False				0.445274			False		False			False	False	False					7.3	False	False	False
FBF1	chr17	75914804	DNP	MISSENSE	GG	CC	0.298	6	2	0/1		c.2756_2757CC>GG	p.A919G	Fas binding factor 1		ENST00000636174.1	25	-	Q8TES7	False				0.631841			False		False			False	False	False					7.3	False	False	False
ZNF521	chr18	25224906	SNP	SILENT	T	C	0.331	60	28	0/1		c.3012A>G	p.L1004L	zinc finger protein 521	Zinc fingers C2H2-type	ENST00000361524.8	4	-	Q96K83	False	rs199707802		as_specific	0.506234	L	Dom	False	PAX5	False		structural_relation
CHST9	chr18	26917282	SNP	MISSENSE	T	A	0.305	213	99	0/1		c.309A>T	p.R103S	carbohydrate sulfotransferase 9	Sulfotransferases, membrane bound	ENST00000618847.5	6	-	Q7L1S5	False	rs200130032		as_specific	0.369077			False		False			False	False	False					7.3	False	False	False		0.546281		0.272	1
EPG5	chr18	45852640	SNP	MISSENSE	C	G	0.299	111	48	0/1		c.7567G>C	p.A2523P	ectopic P-granules autophagy protein 5 homolog		ENST00000282041.11	44	-	Q9HCE0	False				0.461347			False		False			False	False	False					7.3	False	False	False		0.581126	0.788712	0.127	2
ZNF532	chr18	58919110	SNP	MISSENSE	G	A	0.689	40	78	0/1		c.823G>A	p.A275T	zinc finger protein 532	Zinc fingers C2H2-type	ENST00000336078.8	4	+	Q9HCE3	False	rs376931074		as_specific	0.501247			False		False			False	False	False					4.61	False	False	False		0.713616	0.604483	0.235	3
CDH20	chr18	61554240	SNP	MISSENSE	A	G	0.379	86	52	0/1		c.1951A>G	p.I651V	cadherin 20	Type II classical cadherins	ENST00000262717.9	12	+	Q9HBT6	False	rs773542149		as_specific	0.598504			False		False			False	False	False					7.3	False	False	False		0.574357		0.072	3
ZNF407	chr18	74632203	SNP	MISSENSE	T	G	0.314	36	17	0/1		c.1184T>G	p.L395W	zinc finger protein 407	Zinc fingers C2H2-type	ENST00000299687.9	1	+	Q9C0G0	False	rs201998501		as_specific	0.411471			False		False			False	False	False					4.61	False	False	False		0.265021		0.047	1
ZADH2	chr18	75209045	SNP	MISSENSE	A	C	0.481	5	5	0/1		c.14T>G	p.V5G	zinc binding alcohol dehydrogenase domain containing 2		ENST00000322342.4	1	-	Q8N4Q0	False	rs200768449		as_specific	0.770574			False		False			False	False	False					7.3	False	False	False		0.70382	0.833263	0.061	2
NFIC	chr19	3435190	SNP	MISSENSE	C	T	0.186	13	3	0/1		c.941C>T	p.T314M	nuclear factor I C		ENST00000341919.7	6	+	P08651	False	rs1390735880		as_specific	0.678304			False		False		gene_function_loss
TMIGD2	chr19	4292682	SNP	MISSENSE	C	T	0.385	74	44	0/1		c.766G>A	p.V256I	transmembrane and immunoglobulin domain containing 2	Immunoglobulin like domain containing	ENST00000301272.6	5	-	Q96BF3	False	rs773814264		as_specific	0.63591			False		False			False	False	False					4.61	False	False	False		0.41681	0.908129	0.001	1
TICAM1	chr19	4818240	SNP	MISSENSE	C	T	0.685	11	25	0/1		c.138G>A	p.M46I	toll like receptor adaptor molecule 1	TIR domain containing	ENST00000248244.5	2	-	Q8IUC6	False				0.63591			False		False	p.M46I(1) p.M46V(1)		False	False	False					7.3	False	False	False		0.395398	0.381257	0.139	3
CAMSAP3	chr19	7617634	SNP	SILENT	C	T	0.282	32	13	0/1		c.3417C>T	p.N1139N	calmodulin regulated spectrin associated protein family member 3	Protein phosphatase 1 regulatory subunits	ENST00000160298.8	16	+	Q9P1Y5	False	rs201882502		as_specific	0.605985			False		False			False	False	False					7.3	False	False	False		0.166089			0
DHPS	chr19	12676022	SNP	MISSENSE	C	T	0.26	62	21	0/1		c.1009G>A	p.V337I	deoxyhypusine synthase		ENST00000210060.12	8	-	P49366	False	rs202112377		as_specific	0.618454			False		False			False	False	False					3.18	False	False	False		0.60164	0.559331	0.336	3
DCAF15	chr19	13959635	SNP	MISSENSE	C	T	0.286	86	34	0/1		c.1273C>T	p.R425C	DDB1 and CUL4 associated factor 15	DDB1 and CUL4 associated factors	ENST00000254337.10	8	+	Q66K64	False	rs774744849		as_specific	0.660848			False		False			False	False	False					4.61	False	False	False		0.501956		0.411	3
PKN1	chr19	14469443	SNP	SILENT	C	T	0.256	105	34	0/1		c.2097C>T	p.F699F	protein kinase N1	C2 domain containing protein kinases	ENST00000342216.8	16	+	Q16512	False	rs774811779		as_specific	0.620948			False		False			False	False	False					4.61	False	False	False		0.642571			0
ILVBL	chr19	15123382	SNP	SILENT	G	A	0.281	49	17	0/1		c.330C>T	p.R110R	ilvB acetolactate synthase like		ENST00000263383.8	3	-	A1L0T0	False	rs145385516		as_specific	0.630923			False		False			False	False	False					3.12	False	False	False		0.213367			0
C19orf44	chr19	16503339	SNP	MISSENSE	T	G	0.195	36	8	0|1	16503339	c.1034T>G	p.V345G	chromosome 19 open reading frame 44		ENST00000594035.5	3	+	Q9H6X5	False	rs766481334		as_specific	0.568579			False		False			False	False	False					7.3	False	False	False		0.791138	0.573539	0.043	2
PLVAP	chr19	17365410	SNP	MISSENSE	G	A	0.3	101	40	0/1		c.1055C>T	p.A352V	plasmalemma vesicle associated protein		ENST00000252590.9	3	-	Q9BX97	False	rs750288854		as_specific	0.633416			False		False			False	False	False					4.13	False	False	False		0.553288		0.022	3
GMIP	chr19	19633953	DNP	MISSENSE	GC	AA	0.679	8	18	0/1		c.2321_2322GC>TT	p.S774I	GEM interacting protein	Rho GTPase activating proteins	ENST00000203556.9	19	-	Q9P107	False				0.659204			False		False			False	False	False					7.3	False	False	False
ZNF599	chr19	34759976	SNP	SILENT	A	G	0.611	62	102	0/1		c.825T>C	p.R275R	zinc finger protein 599	Zinc fingers C2H2-type	ENST00000329285.13	4	-	Q96NL3	False	rs1486236045		as_specific	0.451372			False		False			False	False	False					7.3	False	False	False		0.141239	0.801886		0
KMT2B	chr19	35719863	SNP	SILENT	C	A	0.471	68	62	0/1		c.516C>A	p.T172T	lysine methyltransferase 2B	PHD finger proteins SET domain containing Lysine methyltransferases Zinc fingers CXXC-type	ENST00000420124.4	3	+	Q9UMN6	False	rs757174972		as_specific	0.648379			False		False			False	False	False					7.3	False	False	False		0.150407	0.549927		0
FCGBP	chr19	39906216	DEL	FRAME_SHIFT_DEL	CTTCACGGCAGG	C	0.928	0	11	1|1	39906216	c.3494_3504delCCTGCCGTGAA	p.A1165fs	Fc fragment of IgG binding protein		ENST00000616721.6	7	-	Q9Y6R7	False				0.615572			True		False		gene_function_loss
FCGBP	chr19	39906229	DEL	FRAME_SHIFT_DEL	CGACTCACAGCCCT	C	0.931	0	11	1|1	39906216	c.3479_3491delAGGGCTGTGAGTC	p.E1160fs	Fc fragment of IgG binding protein		ENST00000616721.6	7	-	Q9Y6R7	False				0.607748			True		False		gene_function_loss
SPTBN4	chr19	40472630	SNP	SILENT	G	A	0.279	18	7	0/1		c.9G>A	p.Q3Q	spectrin beta, non-erythrocytic 4	Pleckstrin homology domain containing Spectrins	ENST00000598249.6	2	+	Q9H254	False	rs747766613		as_specific	0.586035			False		False			False	False	False					7.3	False	False	False		0.191322			0
PSG7	chr19	42935613	SNP	MISSENSE	T	A	0.629	141	246	0/1		c.221A>T	p.D74V	pregnancy specific beta-1-glycoprotein 7 (gene/pseudogene)	Pregnancy specific glycoproteins	ENST00000446844.3	2	-	Q13046	False				0.453865			False		False			False	False	False					7.3	False	False	False		0.665901	0.399633		0.155386
PSG4	chr19	43198247	SNP	MISSENSE	G	C	0.644	112	203	0/1		c.459C>G	p.S153R	pregnancy specific beta-1-glycoprotein 4	Pregnancy specific glycoproteins V-set domain containing	ENST00000405312.8	3	-	Q00888	False				0.486284			False		False			False	False	False					7.3	False	False	False			0.891982	0.045	2
PSG9	chr19	43258920	SNP	MISSENSE	G	C	0.362	152	86	0/1		c.925C>G	p.Q309E	pregnancy specific beta-1-glycoprotein 9	Pregnancy specific glycoproteins V-set domain containing	ENST00000270077.8	4	-	Q00887	False	rs144525581		as_specific	0.498753			False		False			False	False	False					3.6	False	False	False		0.781565	0.386602	0.025	1
ZNF226	chr19	44177234	SNP	MISSENSE	C	T	0.324	76	38	0/1		c.1972C>T	p.L658F	zinc finger protein 226	Zinc fingers C2H2-type	ENST00000590089.5	7	+	Q9NYT6	False	rs761707210		as_specific	0.461347			False		False			False	False	False					7.3	False	False	False		0.357577	0.452183	0.187	2
PVR	chr19	44658770	SNP	MISSENSE	G	A	0.365	100	59	0/1		c.1020G>A	p.M340I	poliovirus receptor	C2-set domain containing CD molecules V-set domain containing Immunoglobulin like domain containing Ig-like cell adhesion molecule family	ENST00000425690.8	6	+	P15151	False	rs203710		as_specific	0.503741			False		False			False	False	False					7.3	False	False	False			0.341218
CLASRP	chr19	45059292	SNP	MISSENSE	T	C	0.263	16	4	0/1		c.638T>C	p.L213S	CLK4 associating serine/arginine rich protein		ENST00000221455.8	8	+	Q8N2M8	False				0.600998			False		False	p.L213S(1)		False	False	False					7.3	False	False	False		0.907965		0.417	3
PLA2G4C	chr19	48105336	SNP	SILENT	A	G	0.266	109	40	0/1		c.117T>C	p.D39D	phospholipase A2 group IVC	Phospholipases	ENST00000599921.6	3	-	Q9UP65	False	rs781754306		as_specific	0.508728			False		False			False	False	False					7.3	False	False	False		0.232304	0.296718		0
CARD8	chr19	48211840	SNP	MISSENSE	C	T	0.301	283	118	0/1		c.1334G>A	p.R445Q	caspase recruitment domain family member 8	Caspase recruitment domain containing	ENST00000520153.5	12	-	Q9Y2G2	False	rs149162452		as_specific	0.486284			False		False			False	False	False					3.71	False	False	False		0.382992	0.409477	0.007	2
LILRB1	chr19	54633054	SNP	MISSENSE	G	T	0.209	93	24	0/1		c.997G>T	p.G333C	leukocyte immunoglobulin like receptor B1	Inhibitory leukocyte immunoglobulin like receptors CD molecules	ENST00000396315.5	6	+	Q8NHL6	False	rs201421803		as_specific	0.593516			False		False			False	False	False					3.35	False	False	False		0.567001	0.689411	0.058	2
KIR2DL3	chr19	54742019	SNP	MISSENSE	C	G	0.238	120	37	0/1		c.110C>G	p.P37R	killer cell immunoglobulin like receptor, two Ig domains and long cytoplasmic tail 3	Killer cell immunoglobulin like receptors CD molecules	ENST00000342376.4	3	+	P43628	False	rs613240		as_specific	0.511222			False		False			False	False	False					7.3	False	False	False		0.637777	0.219934	0.078	1
KIR2DL3	chr19	54742098	SNP	SILENT	A	G	0.28	193	77	0|1	54742098	c.189A>G	p.E63E	killer cell immunoglobulin like receptor, two Ig domains and long cytoplasmic tail 3	Killer cell immunoglobulin like receptors CD molecules	ENST00000342376.4	3	+	P43628	False	rs34790392		as_specific	0.516209			False		False			False	False	False					7.3	False	False	False		0.402741	0.164989		0
KIR2DL3	chr19	54743842	SNP	SILENT	C	T	0.216	117	28	0/1		c.418C>T	p.L140L	killer cell immunoglobulin like receptor, two Ig domains and long cytoplasmic tail 3	Killer cell immunoglobulin like receptors CD molecules	ENST00000342376.4	4	+	P43628	False	rs377026641		as_specific	0.561097			False		False			False	False	False					3.98	False	False	False		0.309595	0.876736		0
KIR2DL3	chr19	54743929	SNP	MISSENSE	C	T	0.307	168	71	0/1		c.505C>T	p.R169C	killer cell immunoglobulin like receptor, two Ig domains and long cytoplasmic tail 3	Killer cell immunoglobulin like receptors CD molecules	ENST00000342376.4	4	+	P43628	False	rs200686594		as_specific	0.558603			False		False			False	False	False					3.01	False	False	False		0.607129	0.648133	0.008	1
KIR2DL3	chr19	54747378	DNP	MISSENSE	CG	TA	0.167	455	75	0/1		c.708_709CG>TA	p.E237K	killer cell immunoglobulin like receptor, two Ig domains and long cytoplasmic tail 3	Killer cell immunoglobulin like receptors CD molecules	ENST00000342376.4	5	+	P43628	False				0.485075			False		False			False	False	False					7.3	False	False	False
KIR2DL1	chr19	54783517	SNP	SILENT	A	G	0.514	72	69	0/1		c.849A>G	p.G283G	killer cell immunoglobulin like receptor, two Ig domains and long cytoplasmic tail 1	Killer cell immunoglobulin like receptors CD molecules	ENST00000336077.11	7	+	P43626	False	rs586234		as_specific	0.506234			False		False			False	False	False					7.3	False	False	False		0.351505			0
NLRP9	chr19	55712565	SNP	MISSENSE	C	T	0.322	42	19	0/1		c.2527G>A	p.D843N	NLR family pyrin domain containing 9	NLR family Pyrin domain containing	ENST00000332836.7	7	-	Q7RTR0	False	rs775605890		as_specific	0.436409			False		False			False	False	False					4.61	False	False	False		0.595585	0.637972	0.026	2
C20orf27	chr20	3755559	SNP	MISSENSE	G	A	0.186	37	8	0/1		c.211C>T	p.P71S	chromosome 20 open reading frame 27		ENST00000379772.4	4	-	Q9GZN8	False				0.61596			False		False			False	False	False					7.3	False	False	False		0.749492	0.668717	0.406	3
CDC25B	chr20	3802029	SNP	MISSENSE	G	A	0.688	4	10	0/1		c.1027G>A	p.D343N	cell division cycle 25B	Class III Cys-based CDC25 phosphatases	ENST00000245960.9	10	+	P30305	False	rs757410261		as_specific	0.633416			False		False			False	False	False					7.3	False	False	False		0.691489	0.865468	0.091	4
TTLL9	chr20	31909902	SNP	MISSENSE	A	T	0.302	41	17	0/1		c.484A>T	p.I162F	tubulin tyrosine ligase like 9	Tubulin tyrosine ligase family	ENST00000375938.8	6	+	Q3SXZ7	False	rs1446659938		as_specific	0.568579			False		False			False	False	False					4.61	False	False	False		0.895147	0.647518	0.271	3
STAU1	chr20	49124383	SNP	MISSENSE	T	C	0.648	121	231	0/1		c.814A>G	p.I272V	staufen double-stranded RNA binding protein 1	Protein phosphatase 1 regulatory subunits	ENST00000371856.6	7	-	O95793	False	rs201912823		as_specific	0.496259			False		False			False	False	False					3.76	False	False	False		0.68856		0.045	3
NFATC2	chr20	51432293	SNP	MISSENSE	C	T	0.716	29	70	0/1		c.2496G>A	p.M832I	nuclear factor of activated T-cells 2	Nuclear factors of activated T-cells	ENST00000396009.7	9	-	Q13469	False	rs139027658		as_specific	0.633416			False	EWSR1	False		structural_relation
ZNF217	chr20	53576021	DNP	MISSENSE	GC	AA	0.342	50	24	0/1		c.2742_2743GC>TT	p.914_915EP>DS	zinc finger protein 217	Zinc fingers C2H2-type	ENST00000371471.6	4	-	O75362	False				0.542289			False		False	p.E914D(1) p.P915S(1)		False	False	False					7.3	False	False	False
PPP1R3D	chr20	59939585	SNP	MISSENSE	A	T	0.579	16	22	0/1		c.347T>A	p.V116D	protein phosphatase 1 regulatory subunit 3D	Protein phosphatase 1 regulatory subunits	ENST00000370996.5	1	-	O95685	False				0.733167			False		False			False	False	False	ENST00000370996
PPM1F	chr22	21923208	SNP	MISSENSE	G	T	0.224	120	35	0/1		c.745C>A	p.Q249K	protein phosphatase, Mg2+/Mn2+ dependent 1F	Protein phosphatases, Mg2+/Mn2+ dependent	ENST00000407142.5	6	-	P49593	False				0.648379			False		False	p.Q417K(1)		False	False	False					7.3	False	False	False		0.406663		0.077	3
GGA1	chr22	37632134	SNP	MISSENSE	G	A	0.559	29	36	0/1		c.1667G>A	p.R556H	golgi associated, gamma adaptin ear containing, ARF binding protein 1	Golgi associated, gamma adaptin ear containing, ARF binding proteins	ENST00000343632.9	15	+	Q9UJY5	False	rs754026793		as_specific	0.645885			False		False			False	False	False					7.3	False	False	False		0.587475	0.735745	0.146	3
NOL12	chr22	37691242	SNP	MISSENSE	G	T	0.453	50	39	0/1		c.548G>T	p.R183L	nucleolar protein 12		ENST00000359114.9	6	+	Q9UGY1	False	rs371438425		as_specific	0.603491			False		False			False	False	False					7.3	False	False	False		0.439026	0.51456	0.261	1
FAM83F	chr22	40021763	SNP	MISSENSE	C	T	0.392	28	18	0/1		c.1253C>T	p.A418V	family with sequence similarity 83 member F		ENST00000333407.11	4	+	Q8NEG4	False				0.660848			False		False	p.A418V(1)		False	False	False					7.3	False	False	False		0.290126		0.077	2
CYP2D6	chr22	42126611	SNP	MISSENSE	C	G	0.667	19	41	0/1		c.1457G>C	p.S486T	cytochrome P450 family 2 subfamily D member 6	Cytochrome P450 family 2	ENST00000645361.2	9	-	P10635	False	rs1135840		as_specific	0.625935			False		False		gene_function_loss
CYP2D6	chr22	42129130	SNP	SILENT	C	G	0.528	31	28	0/1		c.408G>C	p.V136V	cytochrome P450 family 2 subfamily D member 6	Cytochrome P450 family 2	ENST00000645361.2	3	-	P10635	False	rs1058164		as_specific	0.67581			False		False			False	False	False					7.3	False	False	False			0.244324			PA166156061
PLXNB2	chr22	50276696	SNP	MISSENSE	T	C	0.496	64	67	0/1		c.5270A>G	p.K1757R	plexin B2	Plexins	ENST00000359337.9	35	-	O15031	False	rs775068552		as_specific	0.638404			False		False			False	False	False					7.3	False	False	False		0.653252	0.645468	0.041	2
GTPBP6	chrX	305161	SNP	SILENT	G	A	0.591	8	12	0/1		c.1464C>T	p.D488D	GTP binding protein 6 (putative)	Pseudoautosomal region 1	ENST00000326153.9	10	-	O43824	False	rs765217365		assembly_conflict	0.53616			False		False			False	False	False					7.3	False	False	False			0.822555		0
DIPK2B	chrX	45151773	SNP	MISSENSE	C	T	0.933	1	26	1|1		c.1181G>A	p.R394H			ENST00000398000.7	5	-		False	rs143817529		as_specific	0.55611			False		False			False	False	False					3.1	False	False	False				0.008	1
FOXP3	chrX	49257518	SNP	SILENT	G	A	0.875	0	6	0/1		c.363C>T	p.H121H	forkhead box P3	Forkhead boxes	ENST00000376207.10	4	-	Q9BZS1	False	rs56409830		as_specific	0.633416			False		False			False	False	False					7.3	False	False	False					0
MAGED2	chrX	54814761	SNP	MISSENSE	A	C	0.791	4	16	0/1		c.1372A>C	p.K458Q	MAGE family member D2	MAGE family	ENST00000375068.6	11	+	Q9UNF1	False				0.473815			False		False	p.K458Q(1)		False	False	False					7.3	False	False	False			0.469068	0.096	2
FRMPD3	chrX	107600974	SNP	MISSENSE	C	A	0.889	0	7	0/1		c.3034C>A	p.P1012T	FERM and PDZ domain containing 3	PDZ domain containing FERM domain containing	ENST00000276185.8	16	+	Q5JV73	False	rs200539181		as_specific	0.578554			False		False			False	False	False					3.91	False	False	False			0.842051	0.022	1
CNGA2	chrX	151740870	SNP	MISSENSE	G	A	0.935	5	78	1|1		c.451G>A	p.V151I	cyclic nucleotide gated channel alpha 2	Cyclic nucleotide gated channels	ENST00000329903.4	4	+	Q16280	False	rs138496370		as_specific	0.53616			False		False			False	False	False					3.91	False	False	False			0.810814	0.664	2
MT-ND1	chrM	3394	SNP	MISSENSE	T	C	0.75	0	2	0/1		c.88T>C	p.Y30H	mitochondrially encoded NADH:ubiquinone oxidoreductase core subunit 1	NADH:ubiquinone oxidoreductase core subunits	ENST00000361390.2	1	+	P03886	False	rs41460449		as_specific	0.486284			False		False			False	False	False					7.3	False	False	False
MT-ND5	chrM	12612	SNP	SILENT	A	G	0.8	0	3	0/1		c.276A>G	p.V92V	mitochondrially encoded NADH:ubiquinone oxidoreductase core subunit 5	NADH:ubiquinone oxidoreductase core subunits	ENST00000361567.2	1	+	P03915	False	rs28359172		as_specific	0.386534			False		False			False	False	False					7.3	False	False	False
MT-CYB	chrM	14798	SNP	MISSENSE	T	C	0.833	0	4	0/1		c.52T>C	p.F18L	mitochondrially encoded cytochrome b	Mitochondrial complex III: ubiquinol-cytochrome c reductase complex subunits	ENST00000361789.2	1	+	P00156	False	rs28357681		as_specific	0.461347			False		False			False	False	False					7.3	False	False	False
MT-CYB	chrM	15119	SNP	MISSENSE	G	A	0.75	0	2	0/1		c.373G>A	p.A125T	mitochondrially encoded cytochrome b	Mitochondrial complex III: ubiquinol-cytochrome c reductase complex subunits	ENST00000361789.2	1	+	P00156	False	rs201194402		as_specific	0.471322			False		False			False	False	False					7.3	False	False	False
[truncated: 4 more columns]

## Sheet: Kobas_raw
##Databases: BioCyc, Gene Ontology, KEGG PATHWAY, OMIM, PANTHER, Reactome
##Statistical test method: hypergeometric test / Fisher's exact test
##FDR correction method: Benjamini and Hochberg
#Term	Database	ID	Input number	Background number	P-Value	Corrected P-Value	Input	Hyperlink
@@Apoptosis	KEGG PATHWAY	hsa04210	3	136	0.0393509	0.128387	HRAS|TP53|PIK3R1	http://www.genome.jp/kegg-bin/show_pathway?hsa04210/hsa:3265%09red/hsa:5295%09red/hsa:7157%09red
@@Arginine biosynthesis	KEGG PATHWAY	hsa00220	1	21	0.1118	0.174041	ASS1	http://www.genome.jp/kegg-bin/show_pathway?hsa00220/hsa:445%09red
@@Axon guidance	Reactome	R-HSA-422475	9	549	0.00340577	0.0429898	DOCK1|HRAS|LIMK1|GRIN2B|ANK2|PIK3R1|EPHA10|ABL1|SPTBN4	http://www.reactome.org/cgi-bin/eventbrowser_st_id?ST_ID=R-HSA-422475
@@Base Excision Repair	Reactome	R-HSA-73884	2	89	0.086278	0.156792	POLE|POLD3	http://www.reactome.org/cgi-bin/eventbrowser_st_id?ST_ID=R-HSA-73884
@@Cell Cycle	Reactome	R-HSA-1640170	8	629	0.0225095	0.111136	TP53|CDC25B|POLE|POLD3|DBF4|CDS1|ABL1|SYNE2	http://www.reactome.org/cgi-bin/eventbrowser_st_id?ST_ID=R-HSA-1640170
@@Cellular Senescence	Reactome	R-HSA-2559583	1	194	0.651171	0.655334	TP53	http://www.reactome.org/cgi-bin/eventbrowser_st_id?ST_ID=R-HSA-2559583
@@Disease	Reactome	R-HSA-1643685	11	1049	0.0289868	0.124481	MUC3A|TICAM1|PIK3R1|CDC25B|HRAS|SLC12A3|DNAJC3|NF1|MUC5AC|VWF|ABCC6	http://www.reactome.org/cgi-bin/eventbrowser_st_id?ST_ID=R-HSA-1643685
@@DNA Replication	Reactome	R-HSA-69306	3	126	0.0326316	0.125536	POLE|POLD3|DBF4	http://www.reactome.org/cgi-bin/eventbrowser_st_id?ST_ID=R-HSA-69306
@@Huntington disease	PANTHER	P00029	3	129	0.0345788	0.125536	GRIN2B|TP53|CAPN9	http://www.pantherdb.org/pathway/pathwayDiagram.jsp?catAccession=P00029
@@Inositol phosphate metabolism	KEGG PATHWAY	hsa00562	2	74	0.0632152	0.140152	PLCB2|PLCD1	http://www.genome.jp/kegg-bin/show_pathway?hsa00562/hsa:5333%09red/hsa:5330%09red
@@Long-term potentiation	Reactome	R-HSA-9620244	1	23	0.121324	0.1826	GRIN2B	http://www.reactome.org/cgi-bin/eventbrowser_st_id?ST_ID=R-HSA-9620244
@@Mismatch repair	KEGG PATHWAY	hsa03430	1	23	0.121324	0.1826	POLD3	http://www.genome.jp/kegg-bin/show_pathway?hsa03430/hsa:10714%09red
@@Nucleotide Excision Repair	Reactome	R-HSA-5696398	2	111	0.123722	0.185688	POLE|POLD3	http://www.reactome.org/cgi-bin/eventbrowser_st_id?ST_ID=R-HSA-5696398
@@P53 pathway feedback loops 1	PANTHER	P04392	1	7	0.0421885	0.128387	TP53	http://www.pantherdb.org/pathway/pathwayDiagram.jsp?catAccession=P04392
@@RNA Polymerase III Transcription Initiation From Type 1 Promoter	Reactome	R-HSA-76061	1	27	0.140069	0.200014	POLR3A	http://www.reactome.org/cgi-bin/eventbrowser_st_id?ST_ID=R-HSA-76061
@@RNA Polymerase III Transcription Initiation From Type 3 Promoter	Reactome	R-HSA-76071	1	27	0.140069	0.200014	POLR3A	http://www.reactome.org/cgi-bin/eventbrowser_st_id?ST_ID=R-HSA-76071
@@Signaling by FGFR	Reactome	R-HSA-190236	2	77	0.0676378	0.143112	HRAS|PIK3R1	http://www.reactome.org/cgi-bin/eventbrowser_st_id?ST_ID=R-HSA-190236
@@Signaling by FGFR1	Reactome	R-HSA-5654736	2	42	0.0234438	0.114481	HRAS|PIK3R1	http://www.reactome.org/cgi-bin/eventbrowser_st_id?ST_ID=R-HSA-5654736
@@Signaling by FGFR2	Reactome	R-HSA-5654738	2	66	0.0519403	0.131311	HRAS|PIK3R1	http://www.reactome.org/cgi-bin/eventbrowser_st_id?ST_ID=R-HSA-5654738
@@Signaling by FGFR3	Reactome	R-HSA-5654741	2	33	0.0152169	0.0873827	HRAS|PIK3R1	http://www.reactome.org/cgi-bin/eventbrowser_st_id?ST_ID=R-HSA-5654741
@@Signaling by FGFR4	Reactome	R-HSA-5654743	2	36	0.017791	0.0960016	HRAS|PIK3R1	http://www.reactome.org/cgi-bin/eventbrowser_st_id?ST_ID=R-HSA-5654743
@@Urea cycle	Reactome	R-HSA-70635	1	10	0.0575484	0.134615	ASS1	http://www.reactome.org/cgi-bin/eventbrowser_st_id?ST_ID=R-HSA-70635
@@VEGF signaling pathway	PANTHER	P00056	2	62	0.0466063	0.13032	HRAS|PIK3R1	http://www.pantherdb.org/pathway/pathwayDiagram.jsp?catAccession=P00056
@@Wnt signaling pathway	KEGG PATHWAY	hsa04310	5	160	0.00204385	0.034616	PLCB2|PPP3CC|TP53|NFATC2|WNT11	http://www.genome.jp/kegg-bin/show_pathway?hsa04310/hsa:5533%09red/hsa:4773%09red/hsa:7481%09red/hsa:7157%09red/hsa:5330%09red
2-arachidonoylglycerol biosynthesis	PANTHER	P05726	1	7	0.0421885	0.128387	PLCB2	http://www.pantherdb.org/pathway/pathwayDiagram.jsp?catAccession=P05726
3-phosphoinositide biosynthesis	BioCyc	PWY-6352	1	27	0.140069	0.200014	PIK3R1	http://biocyc.org/HUMAN/NEW-IMAGE?type=NIL&object=PWY-6352
5HT2 type receptor mediated signaling pathway	PANTHER	P04374	2	62	0.0466063	0.13032	PLCB2|PLCD1	http://www.pantherdb.org/pathway/pathwayDiagram.jsp?catAccession=P04374
A tetrasaccharide linker sequence is required for GAG synthesis	Reactome	R-HSA-1971475	1	26	0.135421	0.19599	XYLT1	http://www.reactome.org/cgi-bin/eventbrowser_st_id?ST_ID=R-HSA-1971475
ABC transporter disorders	Reactome	R-HSA-5619084	1	76	0.33982	0.373914	ABCC6	http://www.reactome.org/cgi-bin/eventbrowser_st_id?ST_ID=R-HSA-5619084
ABC transporters	KEGG PATHWAY	hsa02010	1	45	0.219616	0.266649	ABCC6	http://www.genome.jp/kegg-bin/show_pathway?hsa02010/hsa:368%09red
ABC-family proteins mediated transport	Reactome	R-HSA-382556	1	102	0.426295	0.448943	ABCC6	http://www.reactome.org/cgi-bin/eventbrowser_st_id?ST_ID=R-HSA-382556
Acetylcholine regulates insulin secretion	Reactome	R-HSA-399997	2	10	0.00183037	0.0320135	PLCB2|CHRM3	http://www.reactome.org/cgi-bin/eventbrowser_st_id?ST_ID=R-HSA-399997
Activated NTRK2 signals through FRS2 and FRS3	Reactome	R-HSA-9028731	1	10	0.0575484	0.134615	HRAS	http://www.reactome.org/cgi-bin/eventbrowser_st_id?ST_ID=R-HSA-9028731
Activated NTRK2 signals through FYN	Reactome	R-HSA-9032500	1	6	0.0370134	0.125536	GRIN2B	http://www.reactome.org/cgi-bin/eventbrowser_st_id?ST_ID=R-HSA-9032500
Activated NTRK2 signals through PI3K	Reactome	R-HSA-9028335	1	6	0.0370134	0.125536	PIK3R1	http://www.reactome.org/cgi-bin/eventbrowser_st_id?ST_ID=R-HSA-9028335
Activated NTRK2 signals through RAS	Reactome	R-HSA-9026519	1	7	0.0421885	0.128387	HRAS	http://www.reactome.org/cgi-bin/eventbrowser_st_id?ST_ID=R-HSA-9026519
Activated NTRK3 signals through PI3K	Reactome	R-HSA-9603381	1	6	0.0370134	0.125536	PIK3R1	http://www.reactome.org/cgi-bin/eventbrowser_st_id?ST_ID=R-HSA-9603381
Activated NTRK3 signals through RAS	Reactome	R-HSA-9034864	1	6	0.0370134	0.125536	HRAS	http://www.reactome.org/cgi-bin/eventbrowser_st_id?ST_ID=R-HSA-9034864
Activated PKN1 stimulates transcription of AR (androgen receptor) regulated genes KLK2 and KLK3	Reactome	R-HSA-5625886	2	67	0.0533064	0.132449	KDM4C|PKN1	http://www.reactome.org/cgi-bin/eventbrowser_st_id?ST_ID=R-HSA-5625886
Activation of AMPK downstream of NMDARs	Reactome	R-HSA-9619483	1	28	0.144693	0.203467	PRKAA1	http://www.reactome.org/cgi-bin/eventbrowser_st_id?ST_ID=R-HSA-9619483
Activation of ATR in response to replication stress	Reactome	R-HSA-176187	1	37	0.185209	0.237229	DBF4	http://www.reactome.org/cgi-bin/eventbrowser_st_id?ST_ID=R-HSA-176187
Activation of BAD and translocation to mitochondria	Reactome	R-HSA-111447	1	15	0.0826052	0.153083	PPP3CC	http://www.reactome.org/cgi-bin/eventbrowser_st_id?ST_ID=R-HSA-111447
Activation of BH3-only proteins	Reactome	R-HSA-114452	2	30	0.0128192	0.0801497	PPP3CC|TP53	http://www.reactome.org/cgi-bin/eventbrowser_st_id?ST_ID=R-HSA-114452
Activation of IRF3/IRF7 mediated by TBK1/IKK epsilon	Reactome	R-HSA-936964	1	17	0.0924413	0.160528	TICAM1	http://www.reactome.org/cgi-bin/eventbrowser_st_id?ST_ID=R-HSA-936964
Activation of kainate receptors upon glutamate binding	Reactome	R-HSA-451326	1	32	0.162942	0.217148	PLCB2	http://www.reactome.org/cgi-bin/eventbrowser_st_id?ST_ID=R-HSA-451326
Activation of NMDA receptors and postsynaptic events	Reactome	R-HSA-442755	4	89	0.00162827	0.0318048	GRIN2B|PPM1F|HRAS|PRKAA1	http://www.reactome.org/cgi-bin/eventbrowser_st_id?ST_ID=R-HSA-442755
Activation of NOXA and translocation to mitochondria	Reactome	R-HSA-111448	1	5	0.0318105	0.124481	TP53	http://www.reactome.org/cgi-bin/eventbrowser_st_id?ST_ID=R-HSA-111448
Activation of PUMA and translocation to mitochondria	Reactome	R-HSA-139915	1	9	0.0524559	0.131311	TP53	http://www.reactome.org/cgi-bin/eventbrowser_st_id?ST_ID=R-HSA-139915
Activation of RAS in B cells	Reactome	R-HSA-1169092	1	5	0.0318105	0.124481	HRAS	http://www.reactome.org/cgi-bin/eventbrowser_st_id?ST_ID=R-HSA-1169092
Activation of the pre-replicative complex	Reactome	R-HSA-68962	2	33	0.0152169	0.0873827	POLE|DBF4	http://www.reactome.org/cgi-bin/eventbrowser_st_id?ST_ID=R-HSA-68962
Acute myeloid leukemia	KEGG PATHWAY	hsa05221	2	66	0.0519403	0.131311	HRAS|PIK3R1	http://www.genome.jp/kegg-bin/show_pathway?hsa05221/hsa:5295%09red/hsa:3265%09red
Acyl chain remodelling of PC	Reactome	R-HSA-1482788	1	28	0.144693	0.203467	PLA2G4C	http://www.reactome.org/cgi-bin/eventbrowser_st_id?ST_ID=R-HSA-1482788
Acyl chain remodelling of PE	Reactome	R-HSA-1482839	1	30	0.153866	0.210182	PLA2G4C	http://www.reactome.org/cgi-bin/eventbrowser_st_id?ST_ID=R-HSA-1482839
Acyl chain remodelling of PI	Reactome	R-HSA-1482922	1	17	0.0924413	0.160528	PLA2G4C	http://www.reactome.org/cgi-bin/eventbrowser_st_id?ST_ID=R-HSA-1482922
Adaptive Immune System	Reactome	R-HSA-1280218	9	748	0.0219146	0.110025	HLA-DPB1|NFATC2|PVR|LILRB1|HRAS|KIR2DL3|KIR2DL1|PIK3R1|HLA-A	http://www.reactome.org/cgi-bin/eventbrowser_st_id?ST_ID=R-HSA-1280218
Adherens junctions interactions	Reactome	R-HSA-418990	1	32	0.162942	0.217148	PVR	http://www.reactome.org/cgi-bin/eventbrowser_st_id?ST_ID=R-HSA-418990
Adipocytokine signaling pathway	KEGG PATHWAY	hsa04920	1	69	0.3144	0.353056	PRKAA1	http://www.genome.jp/kegg-bin/show_pathway?hsa04920/hsa:5562%09red
Adrenergic signaling in cardiomyocytes	KEGG PATHWAY	hsa04261	1	149	0.554994	0.564608	PLCB2	http://www.genome.jp/kegg-bin/show_pathway?hsa04261/hsa:5330%09red
African trypanosomiasis	KEGG PATHWAY	hsa05143	1	37	0.185209	0.237229	PLCB2	http://www.genome.jp/kegg-bin/show_pathway?hsa05143/hsa:5330%09red
AGE-RAGE signaling pathway in diabetic complications	KEGG PATHWAY	hsa04933	4	100	0.00244954	0.0358597	PLCB2|HRAS|PIK3R1|PLCD1	http://www.genome.jp/kegg-bin/show_pathway?hsa04933/hsa:5333%09red/hsa:5295%09red/hsa:3265%09red/hsa:5330%09red
Alanine, aspartate and glutamate metabolism	KEGG PATHWAY	hsa00250	1	36	0.180803	0.233059	ASS1	http://www.genome.jp/kegg-bin/show_pathway?hsa00250/hsa:445%09red
Alcoholism	KEGG PATHWAY	hsa05034	2	180	0.256064	0.301332	GRIN2B|HRAS	http://www.genome.jp/kegg-bin/show_pathway?hsa05034/hsa:2904%09red/hsa:3265%09red
Aldosterone synthesis and secretion	KEGG PATHWAY	hsa04925	1	98	0.413765	0.437296	PLCB2	http://www.genome.jp/kegg-bin/show_pathway?hsa04925/hsa:5330%09red
Aldosterone-regulated sodium reabsorption	KEGG PATHWAY	hsa04960	1	37	0.185209	0.237229	PIK3R1	http://www.genome.jp/kegg-bin/show_pathway?hsa04960/hsa:5295%09red
Allograft rejection	KEGG PATHWAY	hsa05330	2	38	0.019602	0.102652	HLA-DPB1|HLA-A	http://www.genome.jp/kegg-bin/show_pathway?hsa05330/hsa:3105%09red/hsa:3125%09red
Alpha adrenergic receptor signaling pathway	PANTHER	P00002	1	23	0.121324	0.1826	PLCB2	http://www.pantherdb.org/pathway/pathwayDiagram.jsp?catAccession=P00002
alpha-Linolenic acid metabolism	KEGG PATHWAY	hsa00592	1	25	0.130747	0.192136	PLA2G4C	http://www.genome.jp/kegg-bin/show_pathway?hsa00592/hsa:8605%09red
Alzheimer disease	KEGG PATHWAY	hsa05010	4	171	0.0149998	0.0873827	GRIN2B|MT-CYB|PLCB2|PPP3CC	http://www.genome.jp/kegg-bin/show_pathway?hsa05010/hsa:2904%09red/hsa:4519%09red/hsa:5533%09red/hsa:5330%09red
Alzheimer disease-amyloid secretase pathway	PANTHER	P00003	2	63	0.0479198	0.130984	PKN1|CHRM3	http://www.pantherdb.org/pathway/pathwayDiagram.jsp?catAccession=P00003
Alzheimer disease-presenilin pathway	PANTHER	P00004	1	112	0.456466	0.476219	WNT11	http://www.pantherdb.org/pathway/pathwayDiagram.jsp?catAccession=P00004
Amine ligand-binding receptors	Reactome	R-HSA-375280	1	42	0.206886	0.255717	CHRM3	http://www.reactome.org/cgi-bin/eventbrowser_st_id?ST_ID=R-HSA-375280
Aminoacyl-tRNA biosynthesis	KEGG PATHWAY	hsa00970	1	66	0.303209	0.342791	LARS1	http://www.genome.jp/kegg-bin/show_pathway?hsa00970/hsa:51520%09red
Amoebiasis	KEGG PATHWAY	hsa05146	2	95	0.0961106	0.164932	PLCB2|PIK3R1	http://www.genome.jp/kegg-bin/show_pathway?hsa05146/hsa:5295%09red/hsa:5330%09red
Amphetamine addiction	KEGG PATHWAY	hsa05031	2	68	0.0546852	0.134615	GRIN2B|PPP3CC	http://www.genome.jp/kegg-bin/show_pathway?hsa05031/hsa:2904%09red/hsa:5533%09red
AMPK signaling pathway	KEGG PATHWAY	hsa04152	3	120	0.0289152	0.124481	EEF2K|PIK3R1|PRKAA1	http://www.genome.jp/kegg-bin/show_pathway?hsa04152/hsa:29904%09red/hsa:5562%09red/hsa:5295%09red
Amyloid fiber formation	Reactome	R-HSA-977225	1	109	0.447584	0.468597	GGA1	http://www.reactome.org/cgi-bin/eventbrowser_st_id?ST_ID=R-HSA-977225
Amyotrophic lateral sclerosis (ALS)	KEGG PATHWAY	hsa05014	3	51	0.00310049	0.0412781	GRIN2B|PPP3CC|TP53	http://www.genome.jp/kegg-bin/show_pathway?hsa05014/hsa:2904%09red/hsa:5533%09red/hsa:7157%09red
Anchoring of the basal body to the plasma membrane	Reactome	R-HSA-5620912	1	97	0.41059	0.434799	FBF1	http://www.reactome.org/cgi-bin/eventbrowser_st_id?ST_ID=R-HSA-5620912
Angiogenesis	PANTHER	P00005	3	158	0.05638	0.134615	PLA2G4C|HRAS|PIK3R1	http://www.pantherdb.org/pathway/pathwayDiagram.jsp?catAccession=P00005
Angiotensin II-stimulated signaling through G proteins and beta-arrestin	PANTHER	P05911	1	35	0.176374	0.229337	PLCB2	http://www.pantherdb.org/pathway/pathwayDiagram.jsp?catAccession=P05911
Antigen activates B Cell Receptor (BCR) leading to generation of second messengers	Reactome	R-HSA-983695	1	31	0.158416	0.213241	PIK3R1	http://www.reactome.org/cgi-bin/eventbrowser_st_id?ST_ID=R-HSA-983695
Antigen Presentation: Folding, assembly and peptide loading of class I MHC	Reactome	R-HSA-983170	1	25	0.130747	0.192136	HLA-A	http://www.reactome.org/cgi-bin/eventbrowser_st_id?ST_ID=R-HSA-983170
Antigen processing and presentation	KEGG PATHWAY	hsa04612	5	77	8.32871e-05	0.00571477	KIR2DL3|HLA-DPB1|KIR2DL1|HLA-A|CIITA	http://www.genome.jp/kegg-bin/show_pathway?hsa04612/hsa:4261%09red/hsa:3105%09red/hsa:3802%09red/hsa:3125%09red
Antigen processing-Cross presentation	Reactome	R-HSA-1236975	1	98	0.413765	0.437296	HLA-A	http://www.reactome.org/cgi-bin/eventbrowser_st_id?ST_ID=R-HSA-1236975
Apelin signaling pathway	KEGG PATHWAY	hsa04371	4	137	0.00721023	0.0619339	MEF2C|PLCB2|HRAS|PRKAA1	http://www.genome.jp/kegg-bin/show_pathway?hsa04371/hsa:4208%09red/hsa:5562%09red/hsa:3265%09red/hsa:5330%09red
Apoptosis	Reactome	R-HSA-109581	4	172	0.0152858	0.0875904	TICAM1|PPP3CC|TP53|CARD8	http://www.reactome.org/cgi-bin/eventbrowser_st_id?ST_ID=R-HSA-109581
Apoptosis signaling pathway	PANTHER	P00006	1	108	0.444592	0.46656	TP53	http://www.pantherdb.org/pathway/pathwayDiagram.jsp?catAccession=P00006
Apoptotic factor-mediated response	Reactome	R-HSA-111471	1	15	0.0826052	0.153083	CARD8	http://www.reactome.org/cgi-bin/eventbrowser_st_id?ST_ID=R-HSA-111471
Arachidonic acid metabolism	KEGG PATHWAY	hsa00590	1	63	0.291836	0.332746	PLA2G4C	http://www.genome.jp/kegg-bin/show_pathway?hsa00590/hsa:8605%09red
Arginine biosynthesis	PANTHER	P02728	1	6	0.0370134	0.125536	ASS1	http://www.pantherdb.org/pathway/pathwayDiagram.jsp?catAccession=P02728
Asparagine N-linked glycosylation	Reactome	R-HSA-446203	2	304	0.490559	0.506492	ANK2|SPTBN4	http://www.reactome.org/cgi-bin/eventbrowser_st_id?ST_ID=R-HSA-446203
Assembly and cell surface presentation of NMDA receptors	Reactome	R-HSA-9609736	1	40	0.198285	0.248065	GRIN2B	http://www.reactome.org/cgi-bin/eventbrowser_st_id?ST_ID=R-HSA-9609736
Assembly of collagen fibrils and other multimeric structures	Reactome	R-HSA-2022090	1	60	0.280279	0.321348	COL11A2	http://www.reactome.org/cgi-bin/eventbrowser_st_id?ST_ID=R-HSA-2022090
Association of TriC/CCT with target proteins during biosynthesis	Reactome	R-HSA-390471	1	38	0.189591	0.241134	TP53	http://www.reactome.org/cgi-bin/eventbrowser_st_id?ST_ID=R-HSA-390471
Asthma	KEGG PATHWAY	hsa05310	1	31	0.158416	0.213241	HLA-DPB1	http://www.genome.jp/kegg-bin/show_pathway?hsa05310/hsa:3125%09red
Autodegradation of the E3 ubiquitin ligase COP1	Reactome	R-HSA-349425	1	51	0.244469	0.289085	TP53	http://www.reactome.org/cgi-bin/eventbrowser_st_id?ST_ID=R-HSA-349425
Autoimmune thyroid disease	KEGG PATHWAY	hsa05320	2	53	0.0354184	0.125536	HLA-DPB1|HLA-A	http://www.genome.jp/kegg-bin/show_pathway?hsa05320/hsa:3105%09red/hsa:3125%09red
Autophagy	Reactome	R-HSA-9612973	1	108	0.444592	0.46656	PRKAA1	http://www.reactome.org/cgi-bin/eventbrowser_st_id?ST_ID=R-HSA-9612973
Autophagy - animal	KEGG PATHWAY	hsa04140	3	128	0.0339232	0.125536	HRAS|PIK3R1|PRKAA1	http://www.genome.jp/kegg-bin/show_pathway?hsa04140/hsa:5562%09red/hsa:5295%09red/hsa:3265%09red
Axon guidance	KEGG PATHWAY	hsa04360	7	181	7.57566e-05	0.00547904	PLXNB2|NFATC2|HRAS|LIMK1|PIK3R1|ABL1|PPP3CC	http://www.genome.jp/kegg-bin/show_pathway?hsa04360/hsa:5533%09red/hsa:25%09red/hsa:23654%09red/hsa:3984%09red/hsa:5295%09red/hsa:4773%09red/hsa:3265%09red
Axon guidance mediated by netrin	PANTHER	P00009	2	30	0.0128192	0.0801497	NFATC2|PIK3R1	http://www.pantherdb.org/pathway/pathwayDiagram.jsp?catAccession=P00009
Axon guidance mediated by Slit/Robo	PANTHER	P00008	1	18	0.0973199	0.164932	ABL1	http://www.pantherdb.org/pathway/pathwayDiagram.jsp?catAccession=P00008
B cell activation	PANTHER	P00010	2	61	0.0453063	0.13032	HRAS|NFATC2	http://www.pantherdb.org/pathway/pathwayDiagram.jsp?catAccession=P00010
B cell receptor signaling pathway	KEGG PATHWAY	hsa04662	5	82	0.000110364	0.00686823	NFATC2|HRAS|PPP3CC|PIK3R1|LILRB1	http://www.genome.jp/kegg-bin/show_pathway?hsa04662/hsa:10859%09red/hsa:5533%09red/hsa:5295%09red/hsa:3265%09red/hsa:4773%09red
Bacterial invasion of epithelial cells	KEGG PATHWAY	hsa05100	2	74	0.0632152	0.140152	DOCK1|PIK3R1	http://www.genome.jp/kegg-bin/show_pathway?hsa05100/hsa:5295%09red/hsa:1793%09red
Basal cell carcinoma	KEGG PATHWAY	hsa05217	2	63	0.0479198	0.130984	TP53|WNT11	http://www.genome.jp/kegg-bin/show_pathway?hsa05217/hsa:7481%09red/hsa:7157%09red
Base excision repair	KEGG PATHWAY	hsa03410	2	33	0.0152169	0.0873827	POLE|POLD3	http://www.genome.jp/kegg-bin/show_pathway?hsa03410/hsa:5426%09red/hsa:10714%09red
Beta-catenin independent WNT signaling	Reactome	R-HSA-3858494	2	144	0.185279	0.237229	PLCB2|WNT11	http://www.reactome.org/cgi-bin/eventbrowser_st_id?ST_ID=R-HSA-3858494
Binding and Uptake of Ligands by Scavenger Receptors	Reactome	R-HSA-2173782	2	41	0.0224565	0.111107	MARCO|HYOU1	http://www.reactome.org/cgi-bin/eventbrowser_st_id?ST_ID=R-HSA-2173782
Biosynthesis of amino acids	KEGG PATHWAY	hsa01230	1	75	0.336247	0.371357	ASS1	http://www.genome.jp/kegg-bin/show_pathway?hsa01230/hsa:445%09red
Bladder cancer	KEGG PATHWAY	hsa05219	2	41	0.0224565	0.111107	HRAS|TP53	http://www.genome.jp/kegg-bin/show_pathway?hsa05219/hsa:3265%09red/hsa:7157%09red
Blood coagulation	PANTHER	P00011	1	38	0.189591	0.241134	VWF	http://www.pantherdb.org/pathway/pathwayDiagram.jsp?catAccession=P00011
Breast cancer	KEGG PATHWAY	hsa05224	4	147	0.00912653	0.0682291	HRAS|TP53|WNT11|PIK3R1	http://www.genome.jp/kegg-bin/show_pathway?hsa05224/hsa:7481%09red/hsa:3265%09red/hsa:5295%09red/hsa:7157%09red
Butanoate metabolism	KEGG PATHWAY	hsa00650	1	28	0.144693	0.203467	AACS	http://www.genome.jp/kegg-bin/show_pathway?hsa00650/hsa:65985%09red
Ca2+ pathway	Reactome	R-HSA-4086398	2	61	0.0453063	0.13032	PLCB2|WNT11	http://www.reactome.org/cgi-bin/eventbrowser_st_id?ST_ID=R-HSA-4086398
Cadherin signaling pathway	PANTHER	P00012	4	153	0.0104215	0.0722059	CDH20|PCDHB12|PCDH10|WNT11	http://www.pantherdb.org/pathway/pathwayDiagram.jsp?catAccession=P00012
Calcineurin activates NFAT	Reactome	R-HSA-2025928	1	11	0.0626137	0.139396	NFATC2	http://www.reactome.org/cgi-bin/eventbrowser_st_id?ST_ID=R-HSA-2025928
Calcium signaling pathway	KEGG PATHWAY	hsa04020	5	193	0.00445952	0.0498369	EDNRA|PLCB2|PPP3CC|CHRM3|PLCD1	http://www.genome.jp/kegg-bin/show_pathway?hsa04020/hsa:5333%09red/hsa:1131%09red/hsa:1909%09red/hsa:5533%09red/hsa:5330%09red
cAMP signaling pathway	KEGG PATHWAY	hsa04024	5	214	0.00678113	0.0596918	GRIN2B|EDNRA|HCAR1|CNGA2|PIK3R1	http://www.genome.jp/kegg-bin/show_pathway?hsa04024/hsa:2904%09red/hsa:27198%09red/hsa:1909%09red/hsa:1260%09red/hsa:5295%09red
Carbohydrate digestion and absorption	KEGG PATHWAY	hsa04973	2	44	0.025471	0.121282	PLCB2|PIK3R1	http://www.genome.jp/kegg-bin/show_pathway?hsa04973/hsa:5295%09red/hsa:5330%09red
Carbon metabolism	KEGG PATHWAY	hsa01200	1	117	0.470954	0.489616	GLYCTK	http://www.genome.jp/kegg-bin/show_pathway?hsa01200/hsa:132158%09red
Carboxyterminal post-translational modifications of tubulin	Reactome	R-HSA-8955332	2	39	0.0205353	0.105882	AGTPBP1|TTLL9	http://www.reactome.org/cgi-bin/eventbrowser_st_id?ST_ID=R-HSA-8955332
Cardiac conduction	Reactome	R-HSA-5576891	1	141	0.535321	0.546763	KCNIP3	http://www.reactome.org/cgi-bin/eventbrowser_st_id?ST_ID=R-HSA-5576891
Cardiac muscle contraction	KEGG PATHWAY	hsa04260	1	86	0.374517	0.405752	MT-CYB	http://www.genome.jp/kegg-bin/show_pathway?hsa04260/hsa:4519%09red
Cargo trafficking to the periciliary membrane	Reactome	R-HSA-5620920	1	51	0.244469	0.289085	CNGA2	http://www.reactome.org/cgi-bin/eventbrowser_st_id?ST_ID=R-HSA-5620920
Caspase activation via Death Receptors in the presence of ligand	Reactome	R-HSA-140534	1	16	0.0875365	0.156792	TICAM1	http://www.reactome.org/cgi-bin/eventbrowser_st_id?ST_ID=R-HSA-140534
Caspase activation via extrinsic apoptotic signalling pathway	Reactome	R-HSA-5357769	1	26	0.135421	0.19599	TICAM1	http://www.reactome.org/cgi-bin/eventbrowser_st_id?ST_ID=R-HSA-5357769
Cation-coupled Chloride cotransporters	Reactome	R-HSA-426117	1	7	0.0421885	0.128387	SLC12A3	http://www.reactome.org/cgi-bin/eventbrowser_st_id?ST_ID=R-HSA-426117
CCKR signaling map	PANTHER	P06959	3	175	0.071549	0.146641	MEF2C|NFATC2|PIK3R1	http://www.pantherdb.org/pathway/pathwayDiagram.jsp?catAccession=P06959
CD209 (DC-SIGN) signaling	Reactome	R-HSA-5621575	1	21	0.1118	0.174041	HRAS	http://www.reactome.org/cgi-bin/eventbrowser_st_id?ST_ID=R-HSA-5621575
CD28 co-stimulation	Reactome	R-HSA-389356	1	31	0.158416	0.213241	PIK3R1	http://www.reactome.org/cgi-bin/eventbrowser_st_id?ST_ID=R-HSA-389356
CD28 dependent PI3K/Akt signaling	Reactome	R-HSA-389357	1	22	0.116575	0.178158	PIK3R1	http://www.reactome.org/cgi-bin/eventbrowser_st_id?ST_ID=R-HSA-389357
Cell adhesion molecules (CAMs)	KEGG PATHWAY	hsa04514	4	146	0.00892147	0.0682291	HLA-DPB1|HLA-A|PVR|NLGN2	http://www.genome.jp/kegg-bin/show_pathway?hsa04514/hsa:5817%09red/hsa:3105%09red/hsa:57555%09red/hsa:3125%09red
Cell cycle	KEGG PATHWAY	hsa04110	5	124	0.000685318	0.0201529	ABL1|TP53|CDC25B|DBF4|CDS1	http://www.genome.jp/kegg-bin/show_pathway?hsa04110/hsa:994%09red/hsa:11200%09red/hsa:25%09red/hsa:7157%09red/hsa:10926%09red
Cell Cycle Checkpoints	Reactome	R-HSA-69620	3	289	0.207929	0.256887	TP53|DBF4|CDS1	http://www.reactome.org/cgi-bin/eventbrowser_st_id?ST_ID=R-HSA-69620
Cell Cycle, Mitotic	Reactome	R-HSA-69278	6	525	0.0679922	0.143491	TP53|CDC25B|POLE|POLD3|DBF4|ABL1	http://www.reactome.org/cgi-bin/eventbrowser_st_id?ST_ID=R-HSA-69278
Cell death signalling via NRAGE, NRIF and NADE	Reactome	R-HSA-204998	1	76	0.33982	0.373914	OBSCN	http://www.reactome.org/cgi-bin/eventbrowser_st_id?ST_ID=R-HSA-204998
Cell junction organization	Reactome	R-HSA-446728	1	90	0.387882	0.416521	PVR	http://www.reactome.org/cgi-bin/eventbrowser_st_id?ST_ID=R-HSA-446728
Cell surface interactions at the vascular wall	Reactome	R-HSA-202733	5	135	0.000990052	0.0243263	PSG7|PSG4|HRAS|PIK3R1|PSG9	http://www.reactome.org/cgi-bin/eventbrowser_st_id?ST_ID=R-HSA-202733
Cell-Cell communication	Reactome	R-HSA-1500931	2	125	0.149227	0.206356	PVR|PIK3R1	http://www.reactome.org/cgi-bin/eventbrowser_st_id?ST_ID=R-HSA-1500931
Cell-cell junction organization	Reactome	R-HSA-421270	1	63	0.291836	0.332746	PVR	http://www.reactome.org/cgi-bin/eventbrowser_st_id?ST_ID=R-HSA-421270
Cellular response to hypoxia	Reactome	R-HSA-1234174	1	74	0.332655	0.368149	EPAS1	http://www.reactome.org/cgi-bin/eventbrowser_st_id?ST_ID=R-HSA-1234174
Cellular responses to external stimuli	Reactome	R-HSA-8953897	3	516	0.529583	0.542766	EPAS1|TP53|PRKAA1	http://www.reactome.org/cgi-bin/eventbrowser_st_id?ST_ID=R-HSA-8953897
Cellular responses to stress	Reactome	R-HSA-2262752	2	422	0.666496	0.670001	EPAS1|TP53	http://www.reactome.org/cgi-bin/eventbrowser_st_id?ST_ID=R-HSA-2262752
Cellular senescence	KEGG PATHWAY	hsa04218	9	160	3.73982e-07	0.000125097	NFATC2|TP53|CDS1|HRAS|KIR2DL3|KIR2DL1|PIK3R1|PPP3CC|HLA-A	http://www.genome.jp/kegg-bin/show_pathway?hsa04218/hsa:4773%09red/hsa:5295%09red/hsa:3802%09red/hsa:7157%09red/hsa:11200%09red/hsa:5533%09red/hsa:3265%09red/hsa:3105%09red
Central carbon metabolism in cancer	KEGG PATHWAY	hsa05230	3	69	0.00694697	0.0603575	HRAS|TP53|PIK3R1	http://www.genome.jp/kegg-bin/show_pathway?hsa05230/hsa:3265%09red/hsa:5295%09red/hsa:7157%09red
cGMP-PKG signaling pathway	KEGG PATHWAY	hsa04022	5	167	0.0024473	0.0358597	MEF2C|EDNRA|PLCB2|PPP3CC|NFATC2	http://www.genome.jp/kegg-bin/show_pathway?hsa04022/hsa:4773%09red/hsa:4208%09red/hsa:1909%09red/hsa:5533%09red/hsa:5330%09red
Chagas disease (American trypanosomiasis)	KEGG PATHWAY	hsa05142	3	103	0.0196855	0.102887	TICAM1|PLCB2|PIK3R1	http://www.genome.jp/kegg-bin/show_pathway?hsa05142/hsa:148022%09red/hsa:5295%09red/hsa:5330%09red
Chaperonin-mediated protein folding	Reactome	R-HSA-390466	1	94	0.400962	0.42714	TP53	http://www.reactome.org/cgi-bin/eventbrowser_st_id?ST_ID=R-HSA-390466
Chemokine signaling pathway	KEGG PATHWAY	hsa04062	4	190	0.0210291	0.107805	PLCB2|CCL4L2|HRAS|PIK3R1	http://www.genome.jp/kegg-bin/show_pathway?hsa04062/hsa:9560%09red/hsa:5295%09red/hsa:3265%09red/hsa:5330%09red
Chk1/Chk2(Cds1) mediated inactivation of Cyclin B:Cdk1 complex	Reactome	R-HSA-75035	1	13	0.0726631	0.146641	CDS1	http://www.reactome.org/cgi-bin/eventbrowser_st_id?ST_ID=R-HSA-75035
Choline metabolism in cancer	KEGG PATHWAY	hsa05231	3	99	0.017794	0.0960016	PLA2G4C|HRAS|PIK3R1	http://www.genome.jp/kegg-bin/show_pathway?hsa05231/hsa:8605%09red/hsa:5295%09red/hsa:3265%09red
Cholinergic synapse	KEGG PATHWAY	hsa04725	4	112	0.003629	0.0443434	PLCB2|CHRM3|HRAS|PIK3R1	http://www.genome.jp/kegg-bin/show_pathway?hsa04725/hsa:1131%09red/hsa:5295%09red/hsa:3265%09red/hsa:5330%09red
chondroitin sulfate biosynthesis	BioCyc	PWY-6569	1	21	0.1118	0.174041	XYLT1	http://biocyc.org/HUMAN/NEW-IMAGE?type=NIL&object=PWY-6569
Chondroitin sulfate/dermatan sulfate metabolism	Reactome	R-HSA-1793185	1	49	0.236274	0.281634	XYLT1	http://www.reactome.org/cgi-bin/eventbrowser_st_id?ST_ID=R-HSA-1793185
Chromatin modifying enzymes	Reactome	R-HSA-3247509	4	273	0.0630213	0.139954	KDM4C|KMT2B|CHD3|KDM4D	http://www.reactome.org/cgi-bin/eventbrowser_st_id?ST_ID=R-HSA-3247509
Chromatin organization	Reactome	R-HSA-4839726	4	273	0.0630213	0.139954	KDM4C|KMT2B|CHD3|KDM4D	http://www.reactome.org/cgi-bin/eventbrowser_st_id?ST_ID=R-HSA-4839726
Chromosome Maintenance	Reactome	R-HSA-73886	2	110	0.121944	0.18343	POLE|POLD3	http://www.reactome.org/cgi-bin/eventbrowser_st_id?ST_ID=R-HSA-73886
Chronic myeloid leukemia	KEGG PATHWAY	hsa05220	4	76	0.000931148	0.0235071	ABL1|HRAS|TP53|PIK3R1	http://www.genome.jp/kegg-bin/show_pathway?hsa05220/hsa:3265%09red/hsa:5295%09red/hsa:7157%09red/hsa:25%09red
Cilium Assembly	Reactome	R-HSA-5617833	2	200	0.295766	0.336223	CNGA2|FBF1	http://www.reactome.org/cgi-bin/eventbrowser_st_id?ST_ID=R-HSA-5617833
Circadian Clock	Reactome	R-HSA-400253	1	69	0.3144	0.353056	MEF2C	http://www.reactome.org/cgi-bin/eventbrowser_st_id?ST_ID=R-HSA-400253
Circadian entrainment	KEGG PATHWAY	hsa04713	2	97	0.0994563	0.166967	GRIN2B|PLCB2	http://www.genome.jp/kegg-bin/show_pathway?hsa04713/hsa:2904%09red/hsa:5330%09red
Circadian rhythm	KEGG PATHWAY	hsa04710	1	31	0.158416	0.213241	PRKAA1	http://www.genome.jp/kegg-bin/show_pathway?hsa04710/hsa:5562%09red
citrulline-nitric oxide cycle	BioCyc	PWY-4983	1	5	0.0318105	0.124481	ASS1	http://biocyc.org/HUMAN/NEW-IMAGE?type=NIL&object=PWY-4983
Class A/1 (Rhodopsin-like receptors)	Reactome	R-HSA-373076	4	322	0.0997298	0.167021	P2RY2|EDNRA|HCAR1|CHRM3	http://www.reactome.org/cgi-bin/eventbrowser_st_id?ST_ID=R-HSA-373076
Class B/2 (Secretin family receptors)	Reactome	R-HSA-373080	1	94	0.400962	0.42714	WNT11	http://www.reactome.org/cgi-bin/eventbrowser_st_id?ST_ID=R-HSA-373080
Class I MHC mediated antigen processing & presentation	Reactome	R-HSA-983169	1	370	0.865776	0.866099	HLA-A	http://www.reactome.org/cgi-bin/eventbrowser_st_id?ST_ID=R-HSA-983169
CLEC7A (Dectin-1) induces NFAT activation	Reactome	R-HSA-5607763	1	13	0.0726631	0.146641	NFATC2	http://www.reactome.org/cgi-bin/eventbrowser_st_id?ST_ID=R-HSA-5607763
CLEC7A (Dectin-1) signaling	Reactome	R-HSA-5607764	1	99	0.416922	0.439939	NFATC2	http://www.reactome.org/cgi-bin/eventbrowser_st_id?ST_ID=R-HSA-5607764
Cocaine addiction	KEGG PATHWAY	hsa05030	1	49	0.236274	0.281634	GRIN2B	http://www.genome.jp/kegg-bin/show_pathway?hsa05030/hsa:2904%09red
Collagen biosynthesis and modifying enzymes	Reactome	R-HSA-1650814	1	67	0.306959	0.346008	COL11A2	http://www.reactome.org/cgi-bin/eventbrowser_st_id?ST_ID=R-HSA-1650814
Collagen chain trimerization	Reactome	R-HSA-8948216	1	44	0.215396	0.262836	COL11A2	http://www.reactome.org/cgi-bin/eventbrowser_st_id?ST_ID=R-HSA-8948216
Collagen degradation	Reactome	R-HSA-1442490	1	64	0.295648	0.336223	COL11A2	http://www.reactome.org/cgi-bin/eventbrowser_st_id?ST_ID=R-HSA-1442490
Collagen formation	Reactome	R-HSA-1474290	1	89	0.384567	0.413793	COL11A2	http://www.reactome.org/cgi-bin/eventbrowser_st_id?ST_ID=R-HSA-1474290
Colorectal cancer	KEGG PATHWAY	hsa05210	3	86	0.012379	0.0783127	HRAS|TP53|PIK3R1	http://www.genome.jp/kegg-bin/show_pathway?hsa05210/hsa:3265%09red/hsa:5295%09red/hsa:7157%09red
Complement and coagulation cascades	KEGG PATHWAY	hsa04610	1	79	0.350426	0.384162	VWF	http://www.genome.jp/kegg-bin/show_pathway?hsa04610/hsa:7450%09red
Complex I biogenesis	Reactome	R-HSA-6799198	2	55	0.0378024	0.125977	MT-ND1|MT-ND5	http://www.reactome.org/cgi-bin/eventbrowser_st_id?ST_ID=R-HSA-6799198
Constitutive Signaling by Aberrant PI3K in Cancer	Reactome	R-HSA-2219530	1	62	0.288005	0.328938	PIK3R1	http://www.reactome.org/cgi-bin/eventbrowser_st_id?ST_ID=R-HSA-2219530
Constitutive Signaling by EGFRvIII	Reactome	R-HSA-5637810	2	14	0.00328119	0.0418117	HRAS|PIK3R1	http://www.reactome.org/cgi-bin/eventbrowser_st_id?ST_ID=R-HSA-5637810
Constitutive Signaling by Ligand-Responsive EGFR Cancer Variants	Reactome	R-HSA-1236382	2	18	0.00512235	0.0526816	HRAS|PIK3R1	http://www.reactome.org/cgi-bin/eventbrowser_st_id?ST_ID=R-HSA-1236382
COPI-dependent Golgi-to-ER retrograde traffic	Reactome	R-HSA-6811434	1	99	0.416922	0.439939	KIF1A	http://www.reactome.org/cgi-bin/eventbrowser_st_id?ST_ID=R-HSA-6811434
COPI-mediated anterograde transport	Reactome	R-HSA-6807878	2	101	0.106244	0.169828	ANK2|SPTBN4	http://www.reactome.org/cgi-bin/eventbrowser_st_id?ST_ID=R-HSA-6807878
Cortisol synthesis and secretion	KEGG PATHWAY	hsa04927	1	65	0.299438	0.339245	PLCB2	http://www.genome.jp/kegg-bin/show_pathway?hsa04927/hsa:5330%09red
Costimulation by the CD28 family	Reactome	R-HSA-388841	2	65	0.050587	0.131311	HLA-DPB1|PIK3R1	http://www.reactome.org/cgi-bin/eventbrowser_st_id?ST_ID=R-HSA-388841
CREB1 phosphorylation through NMDA receptor-mediated activation of RAS signaling	Reactome	R-HSA-442742	2	29	0.0120602	0.0775041	GRIN2B|HRAS	http://www.reactome.org/cgi-bin/eventbrowser_st_id?ST_ID=R-HSA-442742
C-type lectin receptor signaling pathway	KEGG PATHWAY	hsa04625	4	104	0.00280786	0.0393394	HRAS|PPP3CC|NFATC2|PIK3R1	http://www.genome.jp/kegg-bin/show_pathway?hsa04625/hsa:5533%09red/hsa:5295%09red/hsa:3265%09red/hsa:4773%09red
C-type lectin receptors (CLRs)	Reactome	R-HSA-5621481	4	140	0.00775416	0.0642051	MUC5AC|MUC3A|HRAS|NFATC2	http://www.reactome.org/cgi-bin/eventbrowser_st_id?ST_ID=R-HSA-5621481
Cushing syndrome	KEGG PATHWAY	hsa04934	2	155	0.206676	0.255717	PLCB2|WNT11	http://www.genome.jp/kegg-bin/show_pathway?hsa04934/hsa:7481%09red/hsa:5330%09red
Cyclin A/B1/B2 associated events during G2/M transition	Reactome	R-HSA-69273	1	25	0.130747	0.192136	CDC25B	http://www.reactome.org/cgi-bin/eventbrowser_st_id?ST_ID=R-HSA-69273
Cyclin A:Cdk2-associated events at S phase entry	Reactome	R-HSA-69656	1	84	0.367726	0.400014	CDC25B	http://www.reactome.org/cgi-bin/eventbrowser_st_id?ST_ID=R-HSA-69656
Cyclin D associated events in G1	Reactome	R-HSA-69231	1	43	0.211153	0.25979	ABL1	http://www.reactome.org/cgi-bin/eventbrowser_st_id?ST_ID=R-HSA-69231
Cytochrome c-mediated apoptotic response	Reactome	R-HSA-111461	1	13	0.0726631	0.146641	CARD8	http://www.reactome.org/cgi-bin/eventbrowser_st_id?ST_ID=R-HSA-111461
Cytokine Signaling in Immune system	Reactome	R-HSA-1280215	14	836	0.00022606	0.0116334	PTPN23|MEF2C|TP53|NF1|HLA-DPB1|CIITA|HLA-A|IRF8|GRIN2B|PIK3R1|VWF|SPTBN4|HRAS|SIGIRR	http://www.reactome.org/cgi-bin/eventbrowser_st_id?ST_ID=R-HSA-1280215
Cytokine-cytokine receptor interaction	KEGG PATHWAY	hsa04060	1	294	0.797152	0.798046	CCL4L2	http://www.genome.jp/kegg-bin/show_pathway?hsa04060/hsa:9560%09red
Cytoskeletal regulation by Rho GTPase	PANTHER	P00016	1	71	0.32176	0.359212	LIMK1	http://www.pantherdb.org/pathway/pathwayDiagram.jsp?catAccession=P00016
Cytosolic DNA-sensing pathway	KEGG PATHWAY	hsa04623	2	63	0.0479198	0.130984	CCL4L2|POLR3A	http://www.genome.jp/kegg-bin/show_pathway?hsa04623/hsa:9560%09red/hsa:11128%09red
Cytosolic iron-sulfur cluster assembly	Reactome	R-HSA-2564830	1	13	0.0726631	0.146641	NUBP1	http://www.reactome.org/cgi-bin/eventbrowser_st_id?ST_ID=R-HSA-2564830
Cytosolic sensors of pathogen-associated DNA	Reactome	R-HSA-1834949	2	62	0.0466063	0.13032	TICAM1|POLR3A	http://www.reactome.org/cgi-bin/eventbrowser_st_id?ST_ID=R-HSA-1834949
Cytosolic tRNA aminoacylation	Reactome	R-HSA-379716	1	24	0.126048	0.18708	LARS1	http://www.reactome.org/cgi-bin/eventbrowser_st_id?ST_ID=R-HSA-379716
DAP12 interactions	Reactome	R-HSA-2172127	2	39	0.0205353	0.105882	HRAS|PIK3R1	http://www.reactome.org/cgi-bin/eventbrowser_st_id?ST_ID=R-HSA-2172127
DAP12 signaling	Reactome	R-HSA-2424491	2	27	0.0106042	0.0722059	HRAS|PIK3R1	http://www.reactome.org/cgi-bin/eventbrowser_st_id?ST_ID=R-HSA-2424491
DARPP-32 events	Reactome	R-HSA-180024	1	26	0.135421	0.19599	PPP3CC	http://www.reactome.org/cgi-bin/eventbrowser_st_id?ST_ID=R-HSA-180024
DCC mediated attractive signaling	Reactome	R-HSA-418885	1	13	0.0726631	0.146641	DOCK1	http://www.reactome.org/cgi-bin/eventbrowser_st_id?ST_ID=R-HSA-418885
Deadenylation of mRNA	Reactome	R-HSA-429947	1	24	0.126048	0.18708	TNKS1BP1	http://www.reactome.org/cgi-bin/eventbrowser_st_id?ST_ID=R-HSA-429947
Deadenylation-dependent mRNA decay	Reactome	R-HSA-429914	1	55	0.260599	0.303729	TNKS1BP1	http://www.reactome.org/cgi-bin/eventbrowser_st_id?ST_ID=R-HSA-429914
Death Receptor Signalling	Reactome	R-HSA-73887	1	140	0.532801	0.545022	OBSCN	http://www.reactome.org/cgi-bin/eventbrowser_st_id?ST_ID=R-HSA-73887
Dectin-2 family	Reactome	R-HSA-5621480	2	27	0.0106042	0.0722059	MUC5AC|MUC3A	http://www.reactome.org/cgi-bin/eventbrowser_st_id?ST_ID=R-HSA-5621480
Defective C1GALT1C1 causes Tn polyagglutination syndrome (TNPS)	Reactome	R-HSA-5083632	2	18	0.00512235	0.0526816	MUC5AC|MUC3A	http://www.reactome.org/cgi-bin/eventbrowser_st_id?ST_ID=R-HSA-5083632
Defective GALNT12 causes colorectal cancer 1 (CRCS1)	Reactome	R-HSA-5083636	2	17	0.00462642	0.0505318	MUC5AC|MUC3A	http://www.reactome.org/cgi-bin/eventbrowser_st_id?ST_ID=R-HSA-5083636
Defective GALNT3 causes familial hyperphosphatemic tumoral calcinosis (HFTC)	Reactome	R-HSA-5083625	2	17	0.00462642	0.0505318	MUC5AC|MUC3A	http://www.reactome.org/cgi-bin/eventbrowser_st_id?ST_ID=R-HSA-5083625
Degradation of the extracellular matrix	Reactome	R-HSA-1474228	2	140	0.177581	0.230794	CAPN9|COL11A2	http://www.reactome.org/cgi-bin/eventbrowser_st_id?ST_ID=R-HSA-1474228
Deregulated CDK5 triggers multiple neurodegenerative pathways in Alzheimer's disease models	Reactome	R-HSA-8862803	1	21	0.1118	0.174041	CDC25B	http://www.reactome.org/cgi-bin/eventbrowser_st_id?ST_ID=R-HSA-8862803
dermatan sulfate biosynthesis	BioCyc	PWY-6571	1	16	0.0875365	0.156792	XYLT1	http://biocyc.org/HUMAN/NEW-IMAGE?type=NIL&object=PWY-6571
Deubiquitination	Reactome	R-HSA-5688426	2	296	0.476703	0.494825	OTUD7A|TP53	http://www.reactome.org/cgi-bin/eventbrowser_st_id?ST_ID=R-HSA-5688426
Developmental Biology	Reactome	R-HSA-1266738	13	1082	0.00660788	0.0596918	EPAS1|KRTAP1-3|HRAS|LIMK1|GRIN2B|ANK2|HNF1A|DOCK1|PIK3R1|EPHA10|ABL1|SPTBN4|MEF2C	http://www.reactome.org/cgi-bin/eventbrowser_st_id?ST_ID=R-HSA-1266738
Dilated cardiomyopathy (DCM)	KEGG PATHWAY	hsa05414	1	96	0.407398	0.432446	TTN	http://www.genome.jp/kegg-bin/show_pathway?hsa05414/hsa:7273%09red
Diseases associated with O-glycosylation of proteins	Reactome	R-HSA-3906995	2	68	0.0546852	0.134615	MUC5AC|MUC3A	http://www.reactome.org/cgi-bin/eventbrowser_st_id?ST_ID=R-HSA-3906995
Diseases associated with the TLR signaling cascade	Reactome	R-HSA-5602358	1	24	0.126048	0.18708	TICAM1	http://www.reactome.org/cgi-bin/eventbrowser_st_id?ST_ID=R-HSA-5602358
Diseases of glycosylation	Reactome	R-HSA-3781865	2	143	0.18335	0.236228	MUC5AC|MUC3A	http://www.reactome.org/cgi-bin/eventbrowser_st_id?ST_ID=R-HSA-3781865
Diseases of Immune System	Reactome	R-HSA-5260271	1	24	0.126048	0.18708	TICAM1	http://www.reactome.org/cgi-bin/eventbrowser_st_id?ST_ID=R-HSA-5260271
Diseases of signal transduction	Reactome	R-HSA-5663202	4	374	0.147175	0.206356	VWF|HRAS|NF1|PIK3R1	http://www.reactome.org/cgi-bin/eventbrowser_st_id?ST_ID=R-HSA-5663202
Disorders of transmembrane transporters	Reactome	R-HSA-5619115	2	172	0.240192	0.285261	ABCC6|SLC12A3	http://www.reactome.org/cgi-bin/eventbrowser_st_id?ST_ID=R-HSA-5619115
D-myo-inositol (1,4,5)-trisphosphate biosynthesis	BioCyc	PWY-6351	2	24	0.00857864	0.0665404	PLCB2|PLCD1	http://biocyc.org/HUMAN/NEW-IMAGE?type=NIL&object=PWY-6351
D-myo-inositol-5-phosphate metabolism	BioCyc	PWY-6367	2	18	0.00512235	0.0526816	PLCB2|PLCD1	http://biocyc.org/HUMAN/NEW-IMAGE?type=NIL&object=PWY-6367
DNA Damage Bypass	Reactome	R-HSA-73893	2	48	0.0297296	0.124481	POLE|POLD3	http://www.reactome.org/cgi-bin/eventbrowser_st_id?ST_ID=R-HSA-73893
DNA Damage/Telomere Stress Induced Senescence	Reactome	R-HSA-2559586	1	80	0.353923	0.38752	TP53	http://www.reactome.org/cgi-bin/eventbrowser_st_id?ST_ID=R-HSA-2559586
DNA Double Strand Break Response	Reactome	R-HSA-5693606	3	77	0.00927563	0.0682291	ABL1|CDS1|TP53	http://www.reactome.org/cgi-bin/eventbrowser_st_id?ST_ID=R-HSA-5693606
DNA Double-Strand Break Repair	Reactome	R-HSA-5693532	6	166	0.000352131	0.0147235	TP53|POLQ|CDS1|POLE|POLD3|ABL1	http://www.reactome.org/cgi-bin/eventbrowser_st_id?ST_ID=R-HSA-5693532
DNA Repair	Reactome	R-HSA-73894	6	331	0.0100785	0.0713495	TP53|POLQ|CDS1|POLE|POLD3|ABL1	http://www.reactome.org/cgi-bin/eventbrowser_st_id?ST_ID=R-HSA-73894
DNA replication	KEGG PATHWAY	hsa03030	2	36	0.017791	0.0960016	POLE|POLD3	http://www.genome.jp/kegg-bin/show_pathway?hsa03030/hsa:5426%09red/hsa:10714%09red
DNA replication initiation	Reactome	R-HSA-68952	1	8	0.047336	0.13032	POLE	http://www.reactome.org/cgi-bin/eventbrowser_st_id?ST_ID=R-HSA-68952
DNA Replication Pre-Initiation	Reactome	R-HSA-69002	2	84	0.0783356	0.151793	POLE|DBF4	http://www.reactome.org/cgi-bin/eventbrowser_st_id?ST_ID=R-HSA-69002
DNA strand elongation	Reactome	R-HSA-69190	1	32	0.162942	0.217148	POLD3	http://www.reactome.org/cgi-bin/eventbrowser_st_id?ST_ID=R-HSA-69190
Dopaminergic synapse	KEGG PATHWAY	hsa04728	4	131	0.00619925	0.057402	GRIN2B|PLCB2|KIF5C|PPP3CC	http://www.genome.jp/kegg-bin/show_pathway?hsa04728/hsa:2904%09red/hsa:3800%09red/hsa:5533%09red/hsa:5330%09red
Downstream signal transduction	Reactome	R-HSA-186763	2	27	0.0106042	0.0722059	HRAS|PIK3R1	http://www.reactome.org/cgi-bin/eventbrowser_st_id?ST_ID=R-HSA-186763
Downstream signaling events of B Cell Receptor (BCR)	Reactome	R-HSA-1168372	2	82	0.0752272	0.150678	HRAS|NFATC2	http://www.reactome.org/cgi-bin/eventbrowser_st_id?ST_ID=R-HSA-1168372
Downstream signaling of activated FGFR1	Reactome	R-HSA-5654687	2	24	0.00857864	0.0665404	HRAS|PIK3R1	http://www.reactome.org/cgi-bin/eventbrowser_st_id?ST_ID=R-HSA-5654687
Downstream signaling of activated FGFR2	Reactome	R-HSA-5654696	2	24	0.00857864	0.0665404	HRAS|PIK3R1	http://www.reactome.org/cgi-bin/eventbrowser_st_id?ST_ID=R-HSA-5654696
Downstream signaling of activated FGFR3	Reactome	R-HSA-5654708	2	19	0.00564161	0.0545017	HRAS|PIK3R1	http://www.reactome.org/cgi-bin/eventbrowser_st_id?ST_ID=R-HSA-5654708
Downstream signaling of activated FGFR4	Reactome	R-HSA-5654716	2	23	0.00794666	0.0643588	HRAS|PIK3R1	http://www.reactome.org/cgi-bin/eventbrowser_st_id?ST_ID=R-HSA-5654716
Downstream TCR signaling	Reactome	R-HSA-202424	2	96	0.0977793	0.165501	HLA-DPB1|PIK3R1	http://www.reactome.org/cgi-bin/eventbrowser_st_id?ST_ID=R-HSA-202424
Drug metabolism - cytochrome P450	KEGG PATHWAY	hsa00982	1	72	0.325411	0.362381	CYP2D6	http://www.genome.jp/kegg-bin/show_pathway?hsa00982/hsa:1564%09red
Dual Incision in GG-NER	Reactome	R-HSA-5696400	2	41	0.0224565	0.111107	POLE|POLD3	http://www.reactome.org/cgi-bin/eventbrowser_st_id?ST_ID=R-HSA-5696400
Dual incision in TC-NER	Reactome	R-HSA-6782135	2	66	0.0519403	0.131311	POLE|POLD3	http://www.reactome.org/cgi-bin/eventbrowser_st_id?ST_ID=R-HSA-6782135
ECM-receptor interaction	KEGG PATHWAY	hsa04512	1	86	0.374517	0.405752	VWF	http://www.genome.jp/kegg-bin/show_pathway?hsa04512/hsa:7450%09red
EGF receptor signaling pathway	PANTHER	P00018	2	114	0.129094	0.191389	HRAS|NF1	http://www.pantherdb.org/pathway/pathwayDiagram.jsp?catAccession=P00018
EGFR Transactivation by Gastrin	Reactome	R-HSA-2179392	1	8	0.047336	0.13032	HRAS	http://www.reactome.org/cgi-bin/eventbrowser_st_id?ST_ID=R-HSA-2179392
EGFR tyrosine kinase inhibitor resistance	KEGG PATHWAY	hsa01521	3	79	0.00992045	0.0704943	HRAS|NF1|PIK3R1	http://www.genome.jp/kegg-bin/show_pathway?hsa01521/hsa:4763%09red/hsa:5295%09red/hsa:3265%09red
Endocrine and other factor-regulated calcium reabsorption	KEGG PATHWAY	hsa04961	1	50	0.240383	0.285261	PLCB2	http://www.genome.jp/kegg-bin/show_pathway?hsa04961/hsa:5330%09red
Endocrine resistance	KEGG PATHWAY	hsa01522	4	98	0.00228276	0.0357703	HRAS|TP53|PIK3R1|CYP2D6	http://www.genome.jp/kegg-bin/show_pathway?hsa01522/hsa:3265%09red/hsa:7157%09red/hsa:5295%09red/hsa:1564%09red
Endocytosis	KEGG PATHWAY	hsa04144	3	244	0.148261	0.206356	HLA-A|KIF5C|HRAS	http://www.genome.jp/kegg-bin/show_pathway?hsa04144/hsa:3105%09red/hsa:3265%09red/hsa:3800%09red
Endogenous cannabinoid signaling	PANTHER	P05730	1	23	0.121324	0.1826	PLCB2	http://www.pantherdb.org/pathway/pathwayDiagram.jsp?catAccession=P05730
Endometrial cancer	KEGG PATHWAY	hsa05213	3	58	0.00437676	0.0496281	HRAS|TP53|PIK3R1	http://www.genome.jp/kegg-bin/show_pathway?hsa05213/hsa:3265%09red/hsa:5295%09red/hsa:7157%09red
Endosomal/Vacuolar pathway	Reactome	R-HSA-1236977	1	11	0.0626137	0.139396	HLA-A	http://www.reactome.org/cgi-bin/eventbrowser_st_id?ST_ID=R-HSA-1236977
Endothelin signaling pathway	PANTHER	P00019	3	78	0.00959486	0.0697714	EDNRA|PLCB2|PIK3R1	http://www.pantherdb.org/pathway/pathwayDiagram.jsp?catAccession=P00019
Energy dependent regulation of mTOR by LKB1-AMPK	Reactome	R-HSA-380972	1	28	0.144693	0.203467	PRKAA1	http://www.reactome.org/cgi-bin/eventbrowser_st_id?ST_ID=R-HSA-380972
EPHA-mediated growth cone collapse	Reactome	R-HSA-3928663	1	28	0.144693	0.203467	EPHA10	http://www.reactome.org/cgi-bin/eventbrowser_st_id?ST_ID=R-HSA-3928663
EPHB-mediated forward signaling	Reactome	R-HSA-3928662	3	41	0.00172194	0.0319994	GRIN2B|HRAS|LIMK1	http://www.reactome.org/cgi-bin/eventbrowser_st_id?ST_ID=R-HSA-3928662
EPH-ephrin mediated repulsion of cells	Reactome	R-HSA-3928665	1	50	0.240383	0.285261	EPHA10	http://www.reactome.org/cgi-bin/eventbrowser_st_id?ST_ID=R-HSA-3928665
EPH-Ephrin signaling	Reactome	R-HSA-2682334	4	91	0.00176067	0.0320135	GRIN2B|HRAS|LIMK1|EPHA10	http://www.reactome.org/cgi-bin/eventbrowser_st_id?ST_ID=R-HSA-2682334
Epigenetic regulation of gene expression	Reactome	R-HSA-212165	1	146	0.547716	0.558144	CHD3	http://www.reactome.org/cgi-bin/eventbrowser_st_id?ST_ID=R-HSA-212165
Epstein-Barr virus infection	KEGG PATHWAY	hsa05169	4	201	0.0251103	0.121072	HLA-DPB1|HLA-A|TP53|PIK3R1	http://www.genome.jp/kegg-bin/show_pathway?hsa05169/hsa:3105%09red/hsa:5295%09red/hsa:7157%09red/hsa:3125%09red
ER to Golgi Anterograde Transport	Reactome	R-HSA-199977	2	154	0.20472	0.254331	ANK2|SPTBN4	http://www.reactome.org/cgi-bin/eventbrowser_st_id?ST_ID=R-HSA-199977
ErbB signaling pathway	KEGG PATHWAY	hsa04012	3	85	0.0120084	0.0775041	ABL1|HRAS|PIK3R1	http://www.genome.jp/kegg-bin/show_pathway?hsa04012/hsa:5295%09red/hsa:3265%09red/hsa:25%09red
ERCC6 (CSB) and EHMT2 (G9a) positively regulate rRNA expression	Reactome	R-HSA-427389	1	76	0.33982	0.373914	CHD3	http://www.reactome.org/cgi-bin/eventbrowser_st_id?ST_ID=R-HSA-427389
ERK/MAPK targets	Reactome	R-HSA-198753	1	22	0.116575	0.178158	MEF2C	http://www.reactome.org/cgi-bin/eventbrowser_st_id?ST_ID=R-HSA-198753
ER-Phagosome pathway	Reactome	R-HSA-1236974	1	82	0.360862	0.39431	HLA-A	http://www.reactome.org/cgi-bin/eventbrowser_st_id?ST_ID=R-HSA-1236974
Erythropoietin activates Phosphoinositide-3-kinase (PI3K)	Reactome	R-HSA-9027276	1	12	0.0676518	0.143112	PIK3R1	http://www.reactome.org/cgi-bin/eventbrowser_st_id?ST_ID=R-HSA-9027276
Erythropoietin activates RAS	Reactome	R-HSA-9027284	1	13	0.0726631	0.146641	HRAS	http://www.reactome.org/cgi-bin/eventbrowser_st_id?ST_ID=R-HSA-9027284
ESR-mediated signaling	Reactome	R-HSA-8939211	3	221	0.120323	0.1826	ZNF217|HRAS|PIK3R1	http://www.reactome.org/cgi-bin/eventbrowser_st_id?ST_ID=R-HSA-8939211
Estrogen signaling pathway	KEGG PATHWAY	hsa04915	3	138	0.0407726	0.128387	PLCB2|HRAS|PIK3R1	http://www.genome.jp/kegg-bin/show_pathway?hsa04915/hsa:5295%09red/hsa:3265%09red/hsa:5330%09red
Estrogen-dependent gene expression	Reactome	R-HSA-9018519	1	149	0.554994	0.564608	ZNF217	http://www.reactome.org/cgi-bin/eventbrowser_st_id?ST_ID=R-HSA-9018519
Estrogen-stimulated signaling through PRKCZ	Reactome	R-HSA-9634635	1	6	0.0370134	0.125536	HRAS	http://www.reactome.org/cgi-bin/eventbrowser_st_id?ST_ID=R-HSA-9634635
Ether lipid metabolism	KEGG PATHWAY	hsa00565	2	47	0.02864	0.124481	PLA2G4C|CEPT1	http://www.genome.jp/kegg-bin/show_pathway?hsa00565/hsa:8605%09red/hsa:10390%09red
Extension of Telomeres	Reactome	R-HSA-180786	2	30	0.0128192	0.0801497	POLE|POLD3	http://www.reactome.org/cgi-bin/eventbrowser_st_id?ST_ID=R-HSA-180786
Extracellular matrix organization	Reactome	R-HSA-1474244	3	298	0.220463	0.267313	VWF|CAPN9|COL11A2	http://www.reactome.org/cgi-bin/eventbrowser_st_id?ST_ID=R-HSA-1474244
Extra-nuclear estrogen signaling	Reactome	R-HSA-9009391	2	76	0.0661524	0.143112	HRAS|PIK3R1	http://www.reactome.org/cgi-bin/eventbrowser_st_id?ST_ID=R-HSA-9009391
Factors involved in megakaryocyte development and platelet production	Reactome	R-HSA-983231	6	168	0.00037448	0.0151835	ZFPM1|TP53|KIF1A|DOCK1|MICAL1|ABL1	http://www.reactome.org/cgi-bin/eventbrowser_st_id?ST_ID=R-HSA-983231
Fatty Acids bound to GPR40 (FFAR1) regulate insulin secretion	Reactome	R-HSA-434316	1	8	0.047336	0.13032	PLCB2	http://www.reactome.org/cgi-bin/eventbrowser_st_id?ST_ID=R-HSA-434316
Fc epsilon receptor (FCERI) signaling	Reactome	R-HSA-2454202	3	130	0.035241	0.125536	HRAS|NFATC2|PIK3R1	http://www.reactome.org/cgi-bin/eventbrowser_st_id?ST_ID=R-HSA-2454202
Fc epsilon RI signaling pathway	KEGG PATHWAY	hsa04664	3	68	0.00668361	0.0596918	PLA2G4C|HRAS|PIK3R1	http://www.genome.jp/kegg-bin/show_pathway?hsa04664/hsa:8605%09red/hsa:5295%09red/hsa:3265%09red
Fc gamma R-mediated phagocytosis	KEGG PATHWAY	hsa04666	3	94	0.0155793	0.0888919	PLA2G4C|LIMK1|PIK3R1	http://www.genome.jp/kegg-bin/show_pathway?hsa04666/hsa:8605%09red/hsa:3984%09red/hsa:5295%09red
FCERI mediated Ca+2 mobilization	Reactome	R-HSA-2871809	1	30	0.153866	0.210182	NFATC2	http://www.reactome.org/cgi-bin/eventbrowser_st_id?ST_ID=R-HSA-2871809
FCERI mediated MAPK activation	Reactome	R-HSA-2871796	1	29	0.149292	0.206356	HRAS	http://www.reactome.org/cgi-bin/eventbrowser_st_id?ST_ID=R-HSA-2871796
Fcgamma receptor (FCGR) dependent phagocytosis	Reactome	R-HSA-2029480	4	83	0.00127276	0.0274671	ABL1|LIMK1|DOCK1|PIK3R1	http://www.reactome.org/cgi-bin/eventbrowser_st_id?ST_ID=R-HSA-2029480
Ferroptosis	KEGG PATHWAY	hsa04216	1	40	0.198285	0.248065	TP53	http://www.genome.jp/kegg-bin/show_pathway?hsa04216/hsa:7157%09red
FGF signaling pathway	PANTHER	P00021	1	103	0.429385	0.45202	HRAS	http://www.pantherdb.org/pathway/pathwayDiagram.jsp?catAccession=P00021
FGFR1 mutant receptor activation	Reactome	R-HSA-1839124	1	25	0.130747	0.192136	PIK3R1	http://www.reactome.org/cgi-bin/eventbrowser_st_id?ST_ID=R-HSA-1839124
FLT3 Signaling	Reactome	R-HSA-9607240	6	252	0.00282755	0.0394089	PIK3R1|HRAS|GRIN2B|NF1|VWF|SPTBN4	http://www.reactome.org/cgi-bin/eventbrowser_st_id?ST_ID=R-HSA-9607240
Fluid shear stress and atherosclerosis	KEGG PATHWAY	hsa05418	5	139	0.00112257	0.026351	MEF2C|TP53|ASS1|PIK3R1|PRKAA1	http://www.genome.jp/kegg-bin/show_pathway?hsa05418/hsa:445%09red/hsa:4208%09red/hsa:5562%09red/hsa:5295%09red/hsa:7157%09red
Focal adhesion	KEGG PATHWAY	hsa04510	6	199	0.000884957	0.0226387	HRAS|DOCK1|MYL10|PIK3R1|VWF|FLT1	http://www.genome.jp/kegg-bin/show_pathway?hsa04510/hsa:7450%09red/hsa:93408%09red/hsa:2321%09red/hsa:5295%09red/hsa:1793%09red/hsa:3265%09red
Formation of apoptosome	Reactome	R-HSA-111458	1	11	0.0626137	0.139396	CARD8	http://www.reactome.org/cgi-bin/eventbrowser_st_id?ST_ID=R-HSA-111458
Formation of Fibrin Clot (Clotting Cascade)	Reactome	R-HSA-140877	1	39	0.19395	0.244816	VWF	http://www.reactome.org/cgi-bin/eventbrowser_st_id?ST_ID=R-HSA-140877
Formation of Senescence-Associated Heterochromatin Foci (SAHF)	Reactome	R-HSA-2559584	1	16	0.0875365	0.156792	TP53	http://www.reactome.org/cgi-bin/eventbrowser_st_id?ST_ID=R-HSA-2559584
FoxO signaling pathway	KEGG PATHWAY	hsa04068	3	132	0.036585	0.125536	HRAS|PIK3R1|PRKAA1	http://www.genome.jp/kegg-bin/show_pathway?hsa04068/hsa:5562%09red/hsa:5295%09red/hsa:3265%09red
Free fatty acids regulate insulin secretion	Reactome	R-HSA-400451	1	11	0.0626137	0.139396	PLCB2	http://www.reactome.org/cgi-bin/eventbrowser_st_id?ST_ID=R-HSA-400451
FRS-mediated FGFR1 signaling	Reactome	R-HSA-5654693	1	17	0.0924413	0.160528	HRAS	http://www.reactome.org/cgi-bin/eventbrowser_st_id?ST_ID=R-HSA-5654693
FRS-mediated FGFR2 signaling	Reactome	R-HSA-5654700	1	20	0.106999	0.169828	HRAS	http://www.reactome.org/cgi-bin/eventbrowser_st_id?ST_ID=R-HSA-5654700
FRS-mediated FGFR3 signaling	Reactome	R-HSA-5654706	1	15	0.0826052	0.153083	HRAS	http://www.reactome.org/cgi-bin/eventbrowser_st_id?ST_ID=R-HSA-5654706
FRS-mediated FGFR4 signaling	Reactome	R-HSA-5654712	1	19	0.102172	0.167021	HRAS	http://www.reactome.org/cgi-bin/eventbrowser_st_id?ST_ID=R-HSA-5654712
Fructose catabolism	Reactome	R-HSA-70350	1	5	0.0318105	0.124481	GLYCTK	http://www.reactome.org/cgi-bin/eventbrowser_st_id?ST_ID=R-HSA-70350
Fructose metabolism	Reactome	R-HSA-5652084	1	7	0.0421885	0.128387	GLYCTK	http://www.reactome.org/cgi-bin/eventbrowser_st_id?ST_ID=R-HSA-5652084
G alpha (12/13) signalling events	Reactome	R-HSA-416482	1	80	0.353923	0.38752	OBSCN	http://www.reactome.org/cgi-bin/eventbrowser_st_id?ST_ID=R-HSA-416482
G alpha (i) signalling events	Reactome	R-HSA-418594	4	405	0.178916	0.232417	HCAR1|PPP3CC|PLCB2|CCL4L2	http://www.reactome.org/cgi-bin/eventbrowser_st_id?ST_ID=R-HSA-418594
G alpha (q) signalling events	Reactome	R-HSA-416476	6	214	0.00127176	0.0274671	PLCB2|HRAS|CHRM3|PIK3R1|P2RY2|EDNRA	http://www.reactome.org/cgi-bin/eventbrowser_st_id?ST_ID=R-HSA-416476
G alpha (s) signalling events	Reactome	R-HSA-418555	3	536	0.555114	0.564608	OR1F1|OR4C11|OR9G1	http://www.reactome.org/cgi-bin/eventbrowser_st_id?ST_ID=R-HSA-418555
G beta:gamma signalling through PLC beta	Reactome	R-HSA-418217	1	20	0.106999	0.169828	PLCB2	http://www.reactome.org/cgi-bin/eventbrowser_st_id?ST_ID=R-HSA-418217
G1 Phase	Reactome	R-HSA-69236	1	43	0.211153	0.25979	ABL1	http://www.reactome.org/cgi-bin/eventbrowser_st_id?ST_ID=R-HSA-69236
G1/S DNA Damage Checkpoints	Reactome	R-HSA-69615	2	66	0.0519403	0.131311	CDS1|TP53	http://www.reactome.org/cgi-bin/eventbrowser_st_id?ST_ID=R-HSA-69615
G1/S Transition	Reactome	R-HSA-69206	2	130	0.158576	0.213349	POLE|DBF4	http://www.reactome.org/cgi-bin/eventbrowser_st_id?ST_ID=R-HSA-69206
G2/M Checkpoints	Reactome	R-HSA-69481	3	167	0.0642009	0.14222	TP53|DBF4|CDS1	http://www.reactome.org/cgi-bin/eventbrowser_st_id?ST_ID=R-HSA-69481
G2/M DNA damage checkpoint	Reactome	R-HSA-69473	2	95	0.0961106	0.164932	CDS1|TP53	http://www.reactome.org/cgi-bin/eventbrowser_st_id?ST_ID=R-HSA-69473
G2/M Transition	Reactome	R-HSA-69275	2	193	0.281885	0.323051	CDC25B|TP53	http://www.reactome.org/cgi-bin/eventbrowser_st_id?ST_ID=R-HSA-69275
GAB1 signalosome	Reactome	R-HSA-180292	1	16	0.0875365	0.156792	PIK3R1	http://www.reactome.org/cgi-bin/eventbrowser_st_id?ST_ID=R-HSA-180292
GABA receptor activation	Reactome	R-HSA-977443	2	56	0.0390169	0.128387	GABRA4|GABRR3	http://www.reactome.org/cgi-bin/eventbrowser_st_id?ST_ID=R-HSA-977443
GABAergic synapse	KEGG PATHWAY	hsa04727	2	89	0.086278	0.156792	GABRA4|GABRR3	http://www.genome.jp/kegg-bin/show_pathway?hsa04727/hsa:2557%09red/hsa:200959%09red
Gamma carboxylation, hypusine formation and arylsulfatase activation	Reactome	R-HSA-163841	1	39	0.19395	0.244816	DHPS	http://www.reactome.org/cgi-bin/eventbrowser_st_id?ST_ID=R-HSA-163841
Gap junction	KEGG PATHWAY	hsa04540	2	88	0.0846705	0.156693	PLCB2|HRAS	http://www.genome.jp/kegg-bin/show_pathway?hsa04540/hsa:3265%09red/hsa:5330%09red
Gap-filling DNA repair synthesis and ligation in GG-NER	Reactome	R-HSA-5696397	2	25	0.00923239	0.0682291	POLE|POLD3	http://www.reactome.org/cgi-bin/eventbrowser_st_id?ST_ID=R-HSA-5696397
Gap-filling DNA repair synthesis and ligation in TC-NER	Reactome	R-HSA-6782210	2	65	0.050587	0.131311	POLE|POLD3	http://www.reactome.org/cgi-bin/eventbrowser_st_id?ST_ID=R-HSA-6782210
Gastric acid secretion	KEGG PATHWAY	hsa04971	2	75	0.0646781	0.142804	PLCB2|CHRM3	http://www.genome.jp/kegg-bin/show_pathway?hsa04971/hsa:1131%09red/hsa:5330%09red
Gastric cancer	KEGG PATHWAY	hsa05226	4	149	0.00954582	0.0696038	HRAS|TP53|WNT11|PIK3R1	http://www.genome.jp/kegg-bin/show_pathway?hsa05226/hsa:7481%09red/hsa:3265%09red/hsa:5295%09red/hsa:7157%09red
Gastrin-CREB signalling pathway via PKC and MAPK	Reactome	R-HSA-881907	1	17	0.0924413	0.160528	HRAS	http://www.reactome.org/cgi-bin/eventbrowser_st_id?ST_ID=R-HSA-881907
Gene expression (Transcription)	Reactome	R-HSA-74160	23	1448	5.03513e-06	0.000748556	FOXP3|NFATC2|ZFPM1|PRKAA1|ZNF839|POLR3A|NLRC4|ZNF599|MEF2C|CHD3|ZNF436|KMT2B|ZNF202|ZNF226|ABL1|TNKS1BP1|RBM14-RBM4|NFIC|ZNF521|TP53|CDS1|GRIN2B|ZNF37A	http://www.reactome.org/cgi-bin/eventbrowser_st_id?ST_ID=R-HSA-74160
Generation of second messenger molecules	Reactome	R-HSA-202433	1	32	0.162942	0.217148	HLA-DPB1	http://www.reactome.org/cgi-bin/eventbrowser_st_id?ST_ID=R-HSA-202433
Generic Transcription Pathway	Reactome	R-HSA-212436	21	1193	2.86871e-06	0.000548333	KMT2B|ZNF521|ZNF37A|ZNF202|ZNF226|FOXP3|CDS1|ZFPM1|CHD3|PRKAA1|GRIN2B|NLRC4|ZNF436|TNKS1BP1|NFATC2|ZNF839|TP53|RBM14-RBM4|ZNF599|MEF2C|ABL1	http://www.reactome.org/cgi-bin/eventbrowser_st_id?ST_ID=R-HSA-212436
Glioma	KEGG PATHWAY	hsa05214	3	75	0.00865609	0.0669471	HRAS|TP53|PIK3R1	http://www.genome.jp/kegg-bin/show_pathway?hsa05214/hsa:3265%09red/hsa:5295%09red/hsa:7157%09red
Global Genome Nucleotide Excision Repair (GG-NER)	Reactome	R-HSA-5696399	2	84	0.0783356	0.151793	POLE|POLD3	http://www.reactome.org/cgi-bin/eventbrowser_st_id?ST_ID=R-HSA-5696399
Glucagon signaling pathway	KEGG PATHWAY	hsa04922	3	106	0.0211741	0.10834	PLCB2|PPP3CC|PRKAA1	http://www.genome.jp/kegg-bin/show_pathway?hsa04922/hsa:5562%09red/hsa:5533%09red/hsa:5330%09red
Glutamatergic synapse	KEGG PATHWAY	hsa04724	4	114	0.00385717	0.0454705	GRIN2B|PLA2G4C|PLCB2|PPP3CC	http://www.genome.jp/kegg-bin/show_pathway?hsa04724/hsa:2904%09red/hsa:8605%09red/hsa:5533%09red/hsa:5330%09red
Glycerolipid metabolism	KEGG PATHWAY	hsa00561	1	61	0.284152	0.324954	GLYCTK	http://www.genome.jp/kegg-bin/show_pathway?hsa00561/hsa:132158%09red
Glycerophospholipid biosynthesis	Reactome	R-HSA-1483206	2	129	0.156698	0.213241	PLA2G4C|CEPT1	http://www.reactome.org/cgi-bin/eventbrowser_st_id?ST_ID=R-HSA-1483206
Glycerophospholipid metabolism	KEGG PATHWAY	hsa00564	2	97	0.0994563	0.166967	PLA2G4C|CEPT1	http://www.genome.jp/kegg-bin/show_pathway?hsa00564/hsa:8605%09red/hsa:10390%09red
Glycine, serine and threonine metabolism	KEGG PATHWAY	hsa00260	1	40	0.198285	0.248065	GLYCTK	http://www.genome.jp/kegg-bin/show_pathway?hsa00260/hsa:132158%09red
glycoaminoglycan-protein linkage region biosynthesis	BioCyc	PWY-6557	1	7	0.0421885	0.128387	XYLT1	http://biocyc.org/HUMAN/NEW-IMAGE?type=NIL&object=PWY-6557
Glycosaminoglycan biosynthesis - chondroitin sulfate / dermatan sulfate	KEGG PATHWAY	hsa00532	1	20	0.106999	0.169828	XYLT1	http://www.genome.jp/kegg-bin/show_pathway?hsa00532/hsa:64131%09red
Glycosaminoglycan biosynthesis - heparan sulfate / heparin	KEGG PATHWAY	hsa00534	1	24	0.126048	0.18708	XYLT1	http://www.genome.jp/kegg-bin/show_pathway?hsa00534/hsa:64131%09red
Glycosaminoglycan metabolism	Reactome	R-HSA-1630316	1	123	0.487833	0.504226	XYLT1	http://www.reactome.org/cgi-bin/eventbrowser_st_id?ST_ID=R-HSA-1630316
Glycosphingolipid biosynthesis - globo and isoglobo series	KEGG PATHWAY	hsa00603	1	15	0.0826052	0.153083	A3GALT2	http://www.genome.jp/kegg-bin/show_pathway?hsa00603/hsa:127550%09red
Glyoxylate and dicarboxylate metabolism	KEGG PATHWAY	hsa00630	1	30	0.153866	0.210182	GLYCTK	http://www.genome.jp/kegg-bin/show_pathway?hsa00630/hsa:132158%09red
GnRH signaling pathway	KEGG PATHWAY	hsa04912	3	93	0.0151563	0.0873827	PLA2G4C|PLCB2|HRAS	http://www.genome.jp/kegg-bin/show_pathway?hsa04912/hsa:8605%09red/hsa:3265%09red/hsa:5330%09red
Golgi-to-ER retrograde transport	Reactome	R-HSA-8856688	1	133	0.514781	0.528812	KIF1A	http://www.reactome.org/cgi-bin/eventbrowser_st_id?ST_ID=R-HSA-8856688
GP1b-IX-V activation signalling	Reactome	R-HSA-430116	2	11	0.00215552	0.0349586	VWF|PIK3R1	http://www.reactome.org/cgi-bin/eventbrowser_st_id?ST_ID=R-HSA-430116
GPCR downstream signalling	Reactome	R-HSA-388396	13	1108	0.00796067	0.0643588	OBSCN|PLCB2|HRAS|CHRM3|OR1F1|HCAR1|OR9G1|PIK3R1|P2RY2|EDNRA|PPP3CC|OR4C11|CCL4L2	http://www.reactome.org/cgi-bin/eventbrowser_st_id?ST_ID=R-HSA-388396
GPCR ligand binding	Reactome	R-HSA-500792	5	454	0.102636	0.167677	P2RY2|EDNRA|HCAR1|CHRM3|WNT11	http://www.reactome.org/cgi-bin/eventbrowser_st_id?ST_ID=R-HSA-500792
G-protein beta:gamma signalling	Reactome	R-HSA-397795	1	32	0.162942	0.217148	PLCB2	http://www.reactome.org/cgi-bin/eventbrowser_st_id?ST_ID=R-HSA-397795
G-protein mediated events	Reactome	R-HSA-112040	1	55	0.260599	0.303729	PLCB2	http://www.reactome.org/cgi-bin/eventbrowser_st_id?ST_ID=R-HSA-112040
GPVI-mediated activation cascade	Reactome	R-HSA-114604	1	35	0.176374	0.229337	PIK3R1	http://www.reactome.org/cgi-bin/eventbrowser_st_id?ST_ID=R-HSA-114604
Graft-versus-host disease	KEGG PATHWAY	hsa05332	4	41	0.000101566	0.00647117	KIR2DL3|HLA-DPB1|KIR2DL1|HLA-A	http://www.genome.jp/kegg-bin/show_pathway?hsa05332/hsa:3105%09red/hsa:3802%09red/hsa:3125%09red
GRB2 events in EGFR signaling	Reactome	R-HSA-179812	1	12	0.0676518	0.143112	HRAS	http://www.reactome.org/cgi-bin/eventbrowser_st_id?ST_ID=R-HSA-179812
GRB2 events in ERBB2 signaling	Reactome	R-HSA-1963640	1	14	0.0776475	0.150678	HRAS	http://www.reactome.org/cgi-bin/eventbrowser_st_id?ST_ID=R-HSA-1963640
GRB2:SOS provides linkage to MAPK signaling for Integrins	Reactome	R-HSA-354194	1	14	0.0776475	0.150678	VWF	http://www.reactome.org/cgi-bin/eventbrowser_st_id?ST_ID=R-HSA-354194
HDACs deacetylate histones	Reactome	R-HSA-3214815	1	94	0.400962	0.42714	CHD3	http://www.reactome.org/cgi-bin/eventbrowser_st_id?ST_ID=R-HSA-3214815
HDMs demethylate histones	Reactome	R-HSA-3214842	2	50	0.0319576	0.124481	KDM4C|KDM4D	http://www.reactome.org/cgi-bin/eventbrowser_st_id?ST_ID=R-HSA-3214842
HDR through Homologous Recombination (HRR)	Reactome	R-HSA-5685942	2	67	0.0533064	0.132449	POLE|POLD3	http://www.reactome.org/cgi-bin/eventbrowser_st_id?ST_ID=R-HSA-5685942
HDR through Homologous Recombination (HRR) or Single Strand Annealing (SSA)	Reactome	R-HSA-5693567	3	132	0.036585	0.125536	ABL1|POLE|POLD3	http://www.reactome.org/cgi-bin/eventbrowser_st_id?ST_ID=R-HSA-5693567
HDR through MMEJ (alt-NHEJ)	Reactome	R-HSA-5685939	1	10	0.0575484	0.134615	POLQ	http://www.reactome.org/cgi-bin/eventbrowser_st_id?ST_ID=R-HSA-5685939
HDR through Single Strand Annealing (SSA)	Reactome	R-HSA-5685938	1	37	0.185209	0.237229	ABL1	http://www.reactome.org/cgi-bin/eventbrowser_st_id?ST_ID=R-HSA-5685938
Hematopoietic cell lineage	KEGG PATHWAY	hsa04640	2	97	0.0994563	0.166967	HLA-DPB1|CD5	http://www.genome.jp/kegg-bin/show_pathway?hsa04640/hsa:921%09red/hsa:3125%09red
Hemostasis	Reactome	R-HSA-109582	14	617	9.37913e-06	0.00132098	ZFPM1|TP53|KIF1A|MAGED2|DOCK1|MICAL1|VWF|TTN|PIK3R1|PSG9|ABL1|PSG7|PSG4|HRAS	http://www.reactome.org/cgi-bin/eventbrowser_st_id?ST_ID=R-HSA-109582
heparan sulfate biosynthesis	BioCyc	PWY-6564	1	27	0.140069	0.200014	XYLT1	http://biocyc.org/HUMAN/NEW-IMAGE?type=NIL&object=PWY-6564
Heparan sulfate/heparin (HS-GAG) metabolism	Reactome	R-HSA-1638091	1	55	0.260599	0.303729	XYLT1	http://www.reactome.org/cgi-bin/eventbrowser_st_id?ST_ID=R-HSA-1638091
Hepatitis B	KEGG PATHWAY	hsa05161	5	163	0.00221029	0.0350512	TICAM1|HRAS|TP53|NFATC2|PIK3R1	http://www.genome.jp/kegg-bin/show_pathway?hsa05161/hsa:3265%09red/hsa:148022%09red/hsa:5295%09red/hsa:7157%09red/hsa:4773%09red
Hepatitis C	KEGG PATHWAY	hsa05160	4	155	0.0108782	0.0738835	TICAM1|HRAS|TP53|PIK3R1	http://www.genome.jp/kegg-bin/show_pathway?hsa05160/hsa:3265%09red/hsa:148022%09red/hsa:5295%09red/hsa:7157%09red
Hepatocellular carcinoma	KEGG PATHWAY	hsa05225	4	168	0.0141622	0.0851642	HRAS|TP53|WNT11|PIK3R1	http://www.genome.jp/kegg-bin/show_pathway?hsa05225/hsa:7481%09red/hsa:3265%09red/hsa:5295%09red/hsa:7157%09red
Herpes simplex virus 1 infection	KEGG PATHWAY	hsa05168	9	492	0.00166198	0.0319961	TICAM1|ZNF37A|TP53|ZNF226|HLA-DPB1|HLA-A|ZNF436|PIK3R1|ZNF599	http://www.genome.jp/kegg-bin/show_pathway?hsa05168/hsa:80818%09red/hsa:5295%09red/hsa:7157%09red/hsa:148103%09red/hsa:148022%09red/hsa:7769%09red/hsa:7587%09red/hsa:3105%09red/hsa:3125%09red
Heterotrimeric G-protein signaling pathway-Gi alpha and Gs alpha mediated pathway	PANTHER	P00026	1	154	0.566867	0.575251	CHRM3	http://www.pantherdb.org/pathway/pathwayDiagram.jsp?catAccession=P00026
Heterotrimeric G-protein signaling pathway-Gq alpha and Go alpha mediated pathway	PANTHER	P00027	2	118	0.13634	0.197001	PLCB2|CHRM3	http://www.pantherdb.org/pathway/pathwayDiagram.jsp?catAccession=P00027
HIF-1 signaling pathway	KEGG PATHWAY	hsa04066	2	109	0.120172	0.1826	PIK3R1|FLT1	http://www.genome.jp/kegg-bin/show_pathway?hsa04066/hsa:2321%09red/hsa:5295%09red
Hippo signaling pathway	KEGG PATHWAY	hsa04390	1	154	0.566867	0.575251	WNT11	http://www.genome.jp/kegg-bin/show_pathway?hsa04390/hsa:7481%09red
Histamine H1 receptor mediated signaling pathway	PANTHER	P04385	2	41	0.0224565	0.111107	PLCB2|PLCD1	http://www.pantherdb.org/pathway/pathwayDiagram.jsp?catAccession=P04385
Homologous recombination	KEGG PATHWAY	hsa03440	1	41	0.202597	0.251812	POLD3	http://www.genome.jp/kegg-bin/show_pathway?hsa03440/hsa:10714%09red
Homology Directed Repair	Reactome	R-HSA-5693538	4	138	0.00738864	0.0619812	ABL1|POLE|POLD3|POLQ	http://www.reactome.org/cgi-bin/eventbrowser_st_id?ST_ID=R-HSA-5693538
Human cytomegalovirus infection	KEGG PATHWAY	hsa05163	8	225	4.13383e-05	0.00368738	PLCB2|TP53|HRAS|NFATC2|CCL4L2|PIK3R1|PPP3CC|HLA-A	http://www.genome.jp/kegg-bin/show_pathway?hsa05163/hsa:5533%09red/hsa:5330%09red/hsa:9560%09red/hsa:5295%09red/hsa:7157%09red/hsa:4773%09red/hsa:3265%09red/hsa:3105%09red
Human immunodeficiency virus 1 infection	KEGG PATHWAY	hsa05170	6	212	0.00121384	0.0274671	NFATC2|HLA-A|LIMK1|PIK3R1|PPP3CC|HRAS	http://www.genome.jp/kegg-bin/show_pathway?hsa05170/hsa:5533%09red/hsa:3984%09red/hsa:5295%09red/hsa:4773%09red/hsa:3265%09red/hsa:3105%09red
Human papillomavirus infection	KEGG PATHWAY	hsa05165	7	330	0.00242727	0.0358597	TICAM1|TP53|HLA-A|PIK3R1|VWF|HRAS|WNT11	http://www.genome.jp/kegg-bin/show_pathway?hsa05165/hsa:7450%09red/hsa:7481%09red/hsa:5295%09red/hsa:7157%09red/hsa:148022%09red/hsa:3265%09red/hsa:3105%09red
Human T-cell leukemia virus 1 infection	KEGG PATHWAY	hsa05166	8	219	3.43716e-05	0.00317167	HLA-DPB1|NFATC2|TP53|CDS1|HLA-A|PIK3R1|PPP3CC|HRAS	http://www.genome.jp/kegg-bin/show_pathway?hsa05166/hsa:5533%09red/hsa:11200%09red/hsa:5295%09red/hsa:7157%09red/hsa:4773%09red/hsa:3265%09red/hsa:3105%09red/hsa:3125%09red
Huntington disease	KEGG PATHWAY	hsa05016	4	193	0.0220985	0.110741	GRIN2B|MT-CYB|PLCB2|TP53	http://www.genome.jp/kegg-bin/show_pathway?hsa05016/hsa:2904%09red/hsa:4519%09red/hsa:7157%09red/hsa:5330%09red
Hydrolysis of LPC	Reactome	R-HSA-1483115	1	10	0.0575484	0.134615	PLA2G4C	http://www.reactome.org/cgi-bin/eventbrowser_st_id?ST_ID=R-HSA-1483115
Hypertrophic cardiomyopathy (HCM)	KEGG PATHWAY	hsa05410	2	90	0.0878946	0.157223	TTN|PRKAA1	http://www.genome.jp/kegg-bin/show_pathway?hsa05410/hsa:5562%09red/hsa:7273%09red
Hypoxia response via HIF activation	PANTHER	P00030	1	26	0.135421	0.19599	PIK3R1	http://www.pantherdb.org/pathway/pathwayDiagram.jsp?catAccession=P00030
IGF1R signaling cascade	Reactome	R-HSA-2428924	2	44	0.025471	0.121282	HRAS|PIK3R1	http://www.reactome.org/cgi-bin/eventbrowser_st_id?ST_ID=R-HSA-2428924
IKK complex recruitment mediated by RIP1	Reactome	R-HSA-937041	1	24	0.126048	0.18708	TICAM1	http://www.reactome.org/cgi-bin/eventbrowser_st_id?ST_ID=R-HSA-937041
IL-17 signaling pathway	KEGG PATHWAY	hsa04657	1	93	0.397718	0.42436	MUC5AC	http://www.genome.jp/kegg-bin/show_pathway?hsa04657/hsa:4586%09red
Immune System	Reactome	R-HSA-168256	29	2096	3.9805e-06	0.000626578	NFATC2|HLA-A|LIMK1|ABL1|POLR3A|NLRC4|SPTBN4|MUC3A|PTPN23|PVR|LILRB1|CIITA|KIR2DL3|PIK3R1|HRAS|HLA-DPB1|DOCK1|NF1|TICAM1|FRMPD3|MUC5AC|MEF2C|TP53|IRF8|DNAJC3|GRIN2B|KIR2DL1|SIGIRR|VWF	http://www.reactome.org/cgi-bin/eventbrowser_st_id?ST_ID=R-HSA-168256
Immunoregulatory interactions between a Lymphoid and a non-Lymphoid cell	Reactome	R-HSA-198933	5	128	0.000786561	0.0215064	KIR2DL3|KIR2DL1|PVR|HLA-A|LILRB1	http://www.reactome.org/cgi-bin/eventbrowser_st_id?ST_ID=R-HSA-198933
Infectious disease	Reactome	R-HSA-5663205	1	372	0.867228	0.867228	DNAJC3	http://www.reactome.org/cgi-bin/eventbrowser_st_id?ST_ID=R-HSA-5663205
Inflammasomes	Reactome	R-HSA-622312	1	20	0.106999	0.169828	NLRC4	http://www.reactome.org/cgi-bin/eventbrowser_st_id?ST_ID=R-HSA-622312
Inflammation mediated by chemokine and cytokine signaling pathway	PANTHER	P00031	5	201	0.00526365	0.0531529	VWF|PLCB2|NFATC2|CCL4L2|PLCD1	http://www.pantherdb.org/pathway/pathwayDiagram.jsp?catAccession=P00031
Inflammatory bowel disease (IBD)	KEGG PATHWAY	hsa05321	2	65	0.050587	0.131311	FOXP3|HLA-DPB1	http://www.genome.jp/kegg-bin/show_pathway?hsa05321/hsa:50943%09red/hsa:3125%09red
Inflammatory mediator regulation of TRP channels	KEGG PATHWAY	hsa04750	5	100	0.000266746	0.0128794	P2RY2|PLA2G4C|PLCB2|TRPV1|PIK3R1	http://www.genome.jp/kegg-bin/show_pathway?hsa04750/hsa:7442%09red/hsa:5029%09red/hsa:8605%09red/hsa:5295%09red/hsa:5330%09red
Influenza A	KEGG PATHWAY	hsa05164	5	167	0.0024473	0.0358597	CIITA|TICAM1|HLA-DPB1|PIK3R1|DNAJC3	http://www.genome.jp/kegg-bin/show_pathway?hsa05164/hsa:4261%09red/hsa:148022%09red/hsa:3125%09red/hsa:5295%09red/hsa:5611%09red
Influenza Infection	Reactome	R-HSA-168254	1	152	0.562156	0.570903	DNAJC3	http://www.reactome.org/cgi-bin/eventbrowser_st_id?ST_ID=R-HSA-168254
Influenza Life Cycle	Reactome	R-HSA-168255	1	141	0.535321	0.546763	DNAJC3	http://www.reactome.org/cgi-bin/eventbrowser_st_id?ST_ID=R-HSA-168255
Influenza Viral RNA Transcription and Replication	Reactome	R-HSA-168273	1	131	0.509507	0.523796	DNAJC3	http://www.reactome.org/cgi-bin/eventbrowser_st_id?ST_ID=R-HSA-168273
Innate Immune System	Reactome	R-HSA-168249	15	1043	0.000652717	0.01967	MUC3A|TICAM1|NFATC2|DOCK1|PIK3R1|HRAS|LIMK1|DNAJC3|MUC5AC|ABL1|FRMPD3|POLR3A|NLRC4|MEF2C|SIGIRR	http://www.reactome.org/cgi-bin/eventbrowser_st_id?ST_ID=R-HSA-168249
Inositol phosphate metabolism	Reactome	R-HSA-1483249	2	50	0.0319576	0.124481	PLCB2|PLCD1	http://www.reactome.org/cgi-bin/eventbrowser_st_id?ST_ID=R-HSA-1483249
Insertion of tail-anchored proteins into the endoplasmic reticulum membrane	Reactome	R-HSA-9609523	1	19	0.102172	0.167021	GET4	http://www.reactome.org/cgi-bin/eventbrowser_st_id?ST_ID=R-HSA-9609523
Insulin processing	Reactome	R-HSA-264876	1	27	0.140069	0.200014	KIF5C	http://www.reactome.org/cgi-bin/eventbrowser_st_id?ST_ID=R-HSA-264876
Insulin receptor signalling cascade	Reactome	R-HSA-74751	2	46	0.0275669	0.124481	HRAS|PIK3R1	http://www.reactome.org/cgi-bin/eventbrowser_st_id?ST_ID=R-HSA-74751
Insulin resistance	KEGG PATHWAY	hsa04931	3	108	0.0221999	0.111041	PPP1R3D|PIK3R1|PRKAA1	http://www.genome.jp/kegg-bin/show_pathway?hsa04931/hsa:5562%09red/hsa:5509%09red/hsa:5295%09red
Insulin secretion	KEGG PATHWAY	hsa04911	3	86	0.012379	0.0783127	CHRM3|PLCB2|PCLO	http://www.genome.jp/kegg-bin/show_pathway?hsa04911/hsa:1131%09red/hsa:27445%09red/hsa:5330%09red
Insulin signaling pathway	KEGG PATHWAY	hsa04910	4	137	0.00721023	0.0619339	HRAS|PPP1R3D|PIK3R1|PRKAA1	http://www.genome.jp/kegg-bin/show_pathway?hsa04910/hsa:5562%09red/hsa:5509%09red/hsa:3265%09red/hsa:5295%09red
Insulin/IGF pathway-protein kinase B signaling cascade	PANTHER	P00033	1	35	0.176374	0.229337	PIK3R1	http://www.pantherdb.org/pathway/pathwayDiagram.jsp?catAccession=P00033
Integration of energy metabolism	Reactome	R-HSA-163685	2	107	0.116649	0.178169	PLCB2|CHRM3	http://www.reactome.org/cgi-bin/eventbrowser_st_id?ST_ID=R-HSA-163685
Integrin alphaIIb beta3 signaling	Reactome	R-HSA-354192	1	26	0.135421	0.19599	VWF	http://www.reactome.org/cgi-bin/eventbrowser_st_id?ST_ID=R-HSA-354192
Integrin cell surface interactions	Reactome	R-HSA-216083	1	84	0.367726	0.400014	VWF	http://www.reactome.org/cgi-bin/eventbrowser_st_id?ST_ID=R-HSA-216083
Integrin signaling	Reactome	R-HSA-9006921	1	26	0.135421	0.19599	VWF	http://www.reactome.org/cgi-bin/eventbrowser_st_id?ST_ID=R-HSA-9006921
Integrin signalling pathway	PANTHER	P00034	4	166	0.0136207	0.0824637	HRAS|DOCK1|COL11A2|PIK3R1	http://www.pantherdb.org/pathway/pathwayDiagram.jsp?catAccession=P00034
Interaction between L1 and Ankyrins	Reactome	R-HSA-445095	2	31	0.0135984	0.0824637	ANK2|SPTBN4	http://www.reactome.org/cgi-bin/eventbrowser_st_id?ST_ID=R-HSA-445095
Interferon alpha/beta signaling	Reactome	R-HSA-909733	2	67	0.0533064	0.132449	HLA-A|IRF8	http://www.reactome.org/cgi-bin/eventbrowser_st_id?ST_ID=R-HSA-909733
Interferon gamma signaling	Reactome	R-HSA-877300	4	90	0.00169357	0.0319994	HLA-DPB1|HLA-A|IRF8|CIITA	http://www.reactome.org/cgi-bin/eventbrowser_st_id?ST_ID=R-HSA-877300
Interferon Signaling	Reactome	R-HSA-913531	4	194	0.0224621	0.111107	HLA-DPB1|HLA-A|IRF8|CIITA	http://www.reactome.org/cgi-bin/eventbrowser_st_id?ST_ID=R-HSA-913531
Interleukin receptor SHC signaling	Reactome	R-HSA-912526	1	26	0.135421	0.19599	PIK3R1	http://www.reactome.org/cgi-bin/eventbrowser_st_id?ST_ID=R-HSA-912526
Interleukin-1 family signaling	Reactome	R-HSA-446652	2	138	0.17375	0.227697	PTPN23|SIGIRR	http://www.reactome.org/cgi-bin/eventbrowser_st_id?ST_ID=R-HSA-446652
Interleukin-17 signaling	Reactome	R-HSA-448424	1	72	0.325411	0.362381	MEF2C	http://www.reactome.org/cgi-bin/eventbrowser_st_id?ST_ID=R-HSA-448424
Interleukin-2 family signaling	Reactome	R-HSA-451927	1	44	0.215396	0.262836	PIK3R1	http://www.reactome.org/cgi-bin/eventbrowser_st_id?ST_ID=R-HSA-451927
Interleukin-3, Interleukin-5 and GM-CSF signaling	Reactome	R-HSA-512988	1	47	0.22799	0.273343	PIK3R1	http://www.reactome.org/cgi-bin/eventbrowser_st_id?ST_ID=R-HSA-512988
Interleukin-37 signaling	Reactome	R-HSA-9008059	2	21	0.00674905	0.0596918	PTPN23|SIGIRR	http://www.reactome.org/cgi-bin/eventbrowser_st_id?ST_ID=R-HSA-9008059
Interleukin-4 and Interleukin-13 signaling	Reactome	R-HSA-6785807	2	108	0.118407	0.180648	TP53|PIK3R1	http://www.reactome.org/cgi-bin/eventbrowser_st_id?ST_ID=R-HSA-6785807
Interleukin-7 signaling	Reactome	R-HSA-1266695	1	36	0.180803	0.233059	PIK3R1	http://www.reactome.org/cgi-bin/eventbrowser_st_id?ST_ID=R-HSA-1266695
Intestinal immune network for IgA production	KEGG PATHWAY	hsa04672	1	49	0.236274	0.281634	HLA-DPB1	http://www.genome.jp/kegg-bin/show_pathway?hsa04672/hsa:3125%09red
Intracellular signaling by second messengers	Reactome	R-HSA-9006925	3	288	0.206546	0.255717	CHD3|TP53|PIK3R1	http://www.reactome.org/cgi-bin/eventbrowser_st_id?ST_ID=R-HSA-9006925
Intra-Golgi and retrograde Golgi-to-ER traffic	Reactome	R-HSA-6811442	1	202	0.665959	0.669713	KIF1A	http://www.reactome.org/cgi-bin/eventbrowser_st_id?ST_ID=R-HSA-6811442
Intrinsic Pathway for Apoptosis	Reactome	R-HSA-109606	3	50	0.00293977	0.0401369	PPP3CC|TP53|CARD8	http://www.reactome.org/cgi-bin/eventbrowser_st_id?ST_ID=R-HSA-109606
Intrinsic Pathway of Fibrin Clot Formation	Reactome	R-HSA-140837	1	22	0.116575	0.178158	VWF	http://www.reactome.org/cgi-bin/eventbrowser_st_id?ST_ID=R-HSA-140837
Ion channel transport	Reactome	R-HSA-983712	1	185	0.633754	0.639248	TRPV1	http://www.reactome.org/cgi-bin/eventbrowser_st_id?ST_ID=R-HSA-983712
Ionotropic glutamate receptor pathway	PANTHER	P00037	1	45	0.219616	0.266649	GRIN2B	http://www.pantherdb.org/pathway/pathwayDiagram.jsp?catAccession=P00037
IRAK2 mediated activation of TAK1 complex upon TLR7/8 or 9 stimulation	Reactome	R-HSA-975163	1	16	0.0875365	0.156792	TICAM1	http://www.reactome.org/cgi-bin/eventbrowser_st_id?ST_ID=R-HSA-975163
IRE1alpha activates chaperones	Reactome	R-HSA-381070	2	51	0.0330956	0.125536	DNAJC3|HYOU1	http://www.reactome.org/cgi-bin/eventbrowser_st_id?ST_ID=R-HSA-381070
IRS-mediated signalling	Reactome	R-HSA-112399	2	40	0.0214869	0.108489	HRAS|PIK3R1	http://www.reactome.org/cgi-bin/eventbrowser_st_id?ST_ID=R-HSA-112399
IRS-related events triggered by IGF1R	Reactome	R-HSA-2428928	2	44	0.025471	0.121282	HRAS|PIK3R1	http://www.reactome.org/cgi-bin/eventbrowser_st_id?ST_ID=R-HSA-2428928
Jak-STAT signaling pathway	KEGG PATHWAY	hsa04630	2	162	0.220427	0.267313	HRAS|PIK3R1	http://www.genome.jp/kegg-bin/show_pathway?hsa04630/hsa:5295%09red/hsa:3265%09red
Kaposi sarcoma-associated herpesvirus infection	KEGG PATHWAY	hsa05167	7	186	8.92706e-05	0.00596446	TICAM1|NFATC2|TP53|HLA-A|PIK3R1|PPP3CC|HRAS	http://www.genome.jp/kegg-bin/show_pathway?hsa05167/hsa:5533%09red/hsa:5295%09red/hsa:7157%09red/hsa:4773%09red/hsa:148022%09red/hsa:3265%09red/hsa:3105%09red
Keratinization	Reactome	R-HSA-6805567	1	213	0.685279	0.688366	KRTAP1-3	http://www.reactome.org/cgi-bin/eventbrowser_st_id?ST_ID=R-HSA-6805567
Ketone body metabolism	Reactome	R-HSA-74182	1	10	0.0575484	0.134615	AACS	http://www.reactome.org/cgi-bin/eventbrowser_st_id?ST_ID=R-HSA-74182
Kinesins	Reactome	R-HSA-983189	1	59	0.276385	0.318247	KIF1A	http://www.reactome.org/cgi-bin/eventbrowser_st_id?ST_ID=R-HSA-983189
L1CAM interactions	Reactome	R-HSA-373760	2	117	0.13452	0.19599	ANK2|SPTBN4	http://www.reactome.org/cgi-bin/eventbrowser_st_id?ST_ID=R-HSA-373760
Lagging Strand Synthesis	Reactome	R-HSA-69186	1	20	0.106999	0.169828	POLD3	http://www.reactome.org/cgi-bin/eventbrowser_st_id?ST_ID=R-HSA-69186
Leading Strand Synthesis	Reactome	R-HSA-69109	1	14	0.0776475	0.150678	POLD3	http://www.reactome.org/cgi-bin/eventbrowser_st_id?ST_ID=R-HSA-69109
Legionellosis	KEGG PATHWAY	hsa05134	1	55	0.260599	0.303729	NLRC4	http://www.genome.jp/kegg-bin/show_pathway?hsa05134/hsa:58484%09red
Leishmaniasis	KEGG PATHWAY	hsa05140	1	74	0.332655	0.368149	HLA-DPB1	http://www.genome.jp/kegg-bin/show_pathway?hsa05140/hsa:3125%09red
Leukocyte transendothelial migration	KEGG PATHWAY	hsa04670	2	112	0.125507	0.18708	MYL10|PIK3R1	http://www.genome.jp/kegg-bin/show_pathway?hsa04670/hsa:5295%09red/hsa:93408%09red
Linoleic acid metabolism	KEGG PATHWAY	hsa00591	1	29	0.149292	0.206356	PLA2G4C	http://www.genome.jp/kegg-bin/show_pathway?hsa00591/hsa:8605%09red
Longevity regulating pathway	KEGG PATHWAY	hsa04211	4	89	0.00162827	0.0318048	HRAS|TP53|PIK3R1|PRKAA1	http://www.genome.jp/kegg-bin/show_pathway?hsa04211/hsa:3265%09red/hsa:5562%09red/hsa:5295%09red/hsa:7157%09red
Longevity regulating pathway - multiple species	KEGG PATHWAY	hsa04213	3	62	0.00522929	0.053006	HRAS|PIK3R1|PRKAA1	http://www.genome.jp/kegg-bin/show_pathway?hsa04213/hsa:5562%09red/hsa:5295%09red/hsa:3265%09red
Long-term depression	KEGG PATHWAY	hsa04730	3	60	0.00479155	0.0517023	PLA2G4C|PLCB2|HRAS	http://www.genome.jp/kegg-bin/show_pathway?hsa04730/hsa:8605%09red/hsa:3265%09red/hsa:5330%09red
Long-term potentiation	KEGG PATHWAY	hsa04720	4	67	0.000593966	0.0191426	GRIN2B|PLCB2|PPP3CC|HRAS	http://www.genome.jp/kegg-bin/show_pathway?hsa04720/hsa:2904%09red/hsa:5533%09red/hsa:3265%09red/hsa:5330%09red
Lysine degradation	KEGG PATHWAY	hsa00310	1	59	0.276385	0.318247	KMT2B	http://www.genome.jp/kegg-bin/show_pathway?hsa00310/hsa:9757%09red
Lysosome	KEGG PATHWAY	hsa04142	1	123	0.487833	0.504226	GGA1	http://www.genome.jp/kegg-bin/show_pathway?hsa04142/hsa:26088%09red
Macroautophagy	Reactome	R-HSA-1632852	1	89	0.384567	0.413793	PRKAA1	http://www.reactome.org/cgi-bin/eventbrowser_st_id?ST_ID=R-HSA-1632852
Major pathway of rRNA processing in the nucleolus and cytosol	Reactome	R-HSA-6791226	3	183	0.0792564	0.153083	GNL3|RBM28|NOL12	http://www.reactome.org/cgi-bin/eventbrowser_st_id?ST_ID=R-HSA-6791226
MAP kinase activation	Reactome	R-HSA-450294	1	64	0.295648	0.336223	MEF2C	http://www.reactome.org/cgi-bin/eventbrowser_st_id?ST_ID=R-HSA-450294
MAP2K and MAPK activation	Reactome	R-HSA-5674135	2	40	0.0214869	0.108489	HRAS|VWF	http://www.reactome.org/cgi-bin/eventbrowser_st_id?ST_ID=R-HSA-5674135
MAPK family signaling cascades	Reactome	R-HSA-5683057	5	278	0.0188083	0.0994684	GRIN2B|HRAS|SPTBN4|VWF|NF1	http://www.reactome.org/cgi-bin/eventbrowser_st_id?ST_ID=R-HSA-5683057
MAPK signaling pathway	KEGG PATHWAY	hsa04010	8	295	0.000252809	0.0125281	TP53|CDC25B|HRAS|MEF2C|NF1|PLA2G4C|PPP3CC|FLT1	http://www.genome.jp/kegg-bin/show_pathway?hsa04010/hsa:5533%09red/hsa:994%09red/hsa:2321%09red/hsa:4763%09red/hsa:7157%09red/hsa:3265%09red/hsa:8605%09red/hsa:4208%09red
MAPK targets/ Nuclear events mediated by MAP kinases	Reactome	R-HSA-450282	1	31	0.158416	0.213241	MEF2C	http://www.reactome.org/cgi-bin/eventbrowser_st_id?ST_ID=R-HSA-450282
MAPK1/MAPK3 signaling	Reactome	R-HSA-5684996	5	239	0.0105145	0.0722059	GRIN2B|HRAS|SPTBN4|VWF|NF1	http://www.reactome.org/cgi-bin/eventbrowser_st_id?ST_ID=R-HSA-5684996
Maturity onset diabetes of the young	KEGG PATHWAY	hsa04950	1	26	0.135421	0.19599	HNF1A	http://www.genome.jp/kegg-bin/show_pathway?hsa04950/hsa:6927%09red
Measles	KEGG PATHWAY	hsa05162	2	138	0.17375	0.227697	TP53|PIK3R1	http://www.genome.jp/kegg-bin/show_pathway?hsa05162/hsa:5295%09red/hsa:7157%09red
MECP2 regulates neuronal receptors and channels	Reactome	R-HSA-9022699	1	16	0.0875365	0.156792	GRIN2B	http://www.reactome.org/cgi-bin/eventbrowser_st_id?ST_ID=R-HSA-9022699
Meiosis	Reactome	R-HSA-1500620	1	116	0.468087	0.487204	SYNE2	http://www.reactome.org/cgi-bin/eventbrowser_st_id?ST_ID=R-HSA-1500620
Meiotic synapsis	Reactome	R-HSA-1221632	1	77	0.343374	0.376895	SYNE2	http://www.reactome.org/cgi-bin/eventbrowser_st_id?ST_ID=R-HSA-1221632
Melanogenesis	KEGG PATHWAY	hsa04916	3	101	0.0187264	0.0992315	PLCB2|HRAS|WNT11	http://www.genome.jp/kegg-bin/show_pathway?hsa04916/hsa:7481%09red/hsa:3265%09red/hsa:5330%09red
Melanoma	KEGG PATHWAY	hsa05218	3	72	0.00777371	0.0642051	HRAS|TP53|PIK3R1	http://www.genome.jp/kegg-bin/show_pathway?hsa05218/hsa:3265%09red/hsa:5295%09red/hsa:7157%09red
Membrane Trafficking	Reactome	R-HSA-199991	4	631	0.445206	0.467021	GGA1|ANK2|SPTBN4|KIF1A	http://www.reactome.org/cgi-bin/eventbrowser_st_id?ST_ID=R-HSA-199991
MET activates PI3K/AKT signaling	Reactome	R-HSA-8851907	1	5	0.0318105	0.124481	PIK3R1	http://www.reactome.org/cgi-bin/eventbrowser_st_id?ST_ID=R-HSA-8851907
MET activates PTK2 signaling	Reactome	R-HSA-8874081	1	30	0.153866	0.210182	COL11A2	http://www.reactome.org/cgi-bin/eventbrowser_st_id?ST_ID=R-HSA-8874081
MET activates RAS signaling	Reactome	R-HSA-8851805	1	9	0.0524559	0.131311	HRAS	http://www.reactome.org/cgi-bin/eventbrowser_st_id?ST_ID=R-HSA-8851805
MET promotes cell motility	Reactome	R-HSA-8875878	1	40	0.198285	0.248065	COL11A2	http://www.reactome.org/cgi-bin/eventbrowser_st_id?ST_ID=R-HSA-8875878
Metabolic pathways	KEGG PATHWAY	hsa01100	14	1433	0.0251814	0.121197	MT-ND1|PLCB2|MT-ND5|MT-CYB|GLYCTK|CEPT1|CA12|XYLT1|CHST9|AACS|A3GALT2|PLCD1|PLA2G4C|ASS1	http://www.genome.jp/kegg-bin/show_pathway?hsa01100/hsa:771%09red/hsa:5333%09red/hsa:127550%09red/hsa:5330%09red/hsa:132158%09red/hsa:65985%09red/hsa:64131%09red/hsa:4519%09red/hsa:83539%09red/hsa:10390%09red/hsa:4540%09red/hsa:8605%09red/hsa:4535%09red/hsa:445%09red
Metabolism	Reactome	R-HSA-1430728	16	2075	0.099157	0.166967	MT-ND1|PLCB2|MT-ND5|MT-CYB|CHRM3|AACS|GLYCTK|CA12|XYLT1|PLA2G4C|NUBP1|PIK3R1|PLCD1|LARS1|ASS1|CEPT1	http://www.reactome.org/cgi-bin/eventbrowser_st_id?ST_ID=R-HSA-1430728
Metabolism of amino acids and derivatives	Reactome	R-HSA-71291	2	367	0.591261	0.598417	LARS1|ASS1	http://www.reactome.org/cgi-bin/eventbrowser_st_id?ST_ID=R-HSA-71291
Metabolism of carbohydrates	Reactome	R-HSA-71387	2	288	0.462623	0.482267	GLYCTK|XYLT1	http://www.reactome.org/cgi-bin/eventbrowser_st_id?ST_ID=R-HSA-71387
Metabolism of lipids	Reactome	R-HSA-556833	4	728	0.55558	0.564868	PLA2G4C|AACS|CEPT1|PIK3R1	http://www.reactome.org/cgi-bin/eventbrowser_st_id?ST_ID=R-HSA-556833
Metabolism of proteins	Reactome	R-HSA-392499	19	2012	0.0137643	0.0829578	OTUD7A|EPAS1|CHD3|DHPS|TP53|MRRF|HYOU1|KIF5C|TTLL9|DNAJC3|MUC5AC|LARS1|ANK2|GGA1|P2RY2|SPTBN4|AGTPBP1|MUC3A|RTN4RL2	http://www.reactome.org/cgi-bin/eventbrowser_st_id?ST_ID=R-HSA-392499
Metabolism of RNA	Reactome	R-HSA-8953854	4	667	0.487358	0.504226	GNL3|TNKS1BP1|RBM28|NOL12	http://www.reactome.org/cgi-bin/eventbrowser_st_id?ST_ID=R-HSA-8953854
Metabolism of xenobiotics by cytochrome P450	KEGG PATHWAY	hsa00980	1	76	0.33982	0.373914	CYP2D6	http://www.genome.jp/kegg-bin/show_pathway?hsa00980/hsa:1564%09red
Metabotropic glutamate receptor group I pathway	PANTHER	P00041	1	24	0.126048	0.18708	GRIN2B	http://www.pantherdb.org/pathway/pathwayDiagram.jsp?catAccession=P00041
Metabotropic glutamate receptor group III pathway	PANTHER	P00039	1	65	0.299438	0.339245	GRIN2B	http://www.pantherdb.org/pathway/pathwayDiagram.jsp?catAccession=P00039
MHC class II antigen presentation	Reactome	R-HSA-2132295	1	123	0.487833	0.504226	HLA-DPB1	http://www.reactome.org/cgi-bin/eventbrowser_st_id?ST_ID=R-HSA-2132295
MicroRNAs in cancer	KEGG PATHWAY	hsa05206	4	299	0.0814541	0.153083	ABL1|CDC25B|HRAS|TP53	http://www.genome.jp/kegg-bin/show_pathway?hsa05206/hsa:25%09red/hsa:3265%09red/hsa:7157%09red/hsa:994%09red
Mismatch Repair	Reactome	R-HSA-5358508	1	15	0.0826052	0.153083	POLD3	http://www.reactome.org/cgi-bin/eventbrowser_st_id?ST_ID=R-HSA-5358508
Mismatch repair (MMR) directed by MSH2:MSH3 (MutSbeta)	Reactome	R-HSA-5358606	1	14	0.0776475	0.150678	POLD3	http://www.reactome.org/cgi-bin/eventbrowser_st_id?ST_ID=R-HSA-5358606
Mismatch repair (MMR) directed by MSH2:MSH6 (MutSalpha)	Reactome	R-HSA-5358565	1	14	0.0776475	0.150678	POLD3	http://www.reactome.org/cgi-bin/eventbrowser_st_id?ST_ID=R-HSA-5358565
Mitochondrial biogenesis	Reactome	R-HSA-1592230	1	94	0.400962	0.42714	MEF2C	http://www.reactome.org/cgi-bin/eventbrowser_st_id?ST_ID=R-HSA-1592230
Mitochondrial translation	Reactome	R-HSA-5368287	1	93	0.397718	0.42436	MRRF	http://www.reactome.org/cgi-bin/eventbrowser_st_id?ST_ID=R-HSA-5368287
Mitochondrial translation termination	Reactome	R-HSA-5419276	1	87	0.377885	0.408739	MRRF	http://www.reactome.org/cgi-bin/eventbrowser_st_id?ST_ID=R-HSA-5419276
Mitophagy - animal	KEGG PATHWAY	hsa04137	3	65	0.0059297	0.056671	HRAS|TP53|RHOT2	http://www.genome.jp/kegg-bin/show_pathway?hsa04137/hsa:89941%09red/hsa:3265%09red/hsa:7157%09red
Mitotic G1-G1/S phases	Reactome	R-HSA-453279	3	147	0.0474866	0.130556	ABL1|POLE|DBF4	http://www.reactome.org/cgi-bin/eventbrowser_st_id?ST_ID=R-HSA-453279
Mitotic G2-G2/M phases	Reactome	R-HSA-453274	2	195	0.285854	0.32676	CDC25B|TP53	http://www.reactome.org/cgi-bin/eventbrowser_st_id?ST_ID=R-HSA-453274
Morphine addiction	KEGG PATHWAY	hsa05032	2	91	0.0895203	0.159492	GABRA4|GABRR3	http://www.genome.jp/kegg-bin/show_pathway?hsa05032/hsa:2557%09red/hsa:200959%09red
mTOR signaling pathway	KEGG PATHWAY	hsa04150	4	153	0.0104215	0.0722059	WNT11|HRAS|PIK3R1|PRKAA1	http://www.genome.jp/kegg-bin/show_pathway?hsa04150/hsa:7481%09red/hsa:5562%09red/hsa:5295%09red/hsa:3265%09red
mTOR signalling	Reactome	R-HSA-165159	2	39	0.0205353	0.105882	EEF2K|PRKAA1	http://www.reactome.org/cgi-bin/eventbrowser_st_id?ST_ID=R-HSA-165159
mTORC1-mediated signalling	Reactome	R-HSA-166208	1	22	0.116575	0.178158	EEF2K	http://www.reactome.org/cgi-bin/eventbrowser_st_id?ST_ID=R-HSA-166208
Muscarinic acetylcholine receptor 1 and 3 signaling pathway	PANTHER	P00042	3	55	0.00379686	0.0453589	GRIN2B|PKN1|CHRM3	http://www.pantherdb.org/pathway/pathwayDiagram.jsp?catAccession=P00042
Muscarinic acetylcholine receptors	Reactome	R-HSA-390648	1	5	0.0318105	0.124481	CHRM3	http://www.reactome.org/cgi-bin/eventbrowser_st_id?ST_ID=R-HSA-390648
Muscle contraction	Reactome	R-HSA-397014	3	209	0.106612	0.169828	KCNIP3|MYL10|TTN	http://www.reactome.org/cgi-bin/eventbrowser_st_id?ST_ID=R-HSA-397014
MyD88 cascade initiated on plasma membrane	Reactome	R-HSA-975871	1	85	0.37113	0.402899	MEF2C	http://www.reactome.org/cgi-bin/eventbrowser_st_id?ST_ID=R-HSA-975871
MyD88 dependent cascade initiated on endosome	Reactome	R-HSA-975155	2	93	0.0927982	0.160626	MEF2C|TICAM1	http://www.reactome.org/cgi-bin/eventbrowser_st_id?ST_ID=R-HSA-975155
MyD88:MAL(TIRAP) cascade initiated on plasma membrane	Reactome	R-HSA-166058	2	95	0.0961106	0.164932	MEF2C|SIGIRR	http://www.reactome.org/cgi-bin/eventbrowser_st_id?ST_ID=R-HSA-166058
MyD88-independent TLR4 cascade	Reactome	R-HSA-166166	2	98	0.101141	0.167021	MEF2C|TICAM1	http://www.reactome.org/cgi-bin/eventbrowser_st_id?ST_ID=R-HSA-166166
Myogenesis	Reactome	R-HSA-525793	2	29	0.0120602	0.0775041	ABL1|MEF2C	http://www.reactome.org/cgi-bin/eventbrowser_st_id?ST_ID=R-HSA-525793
Natural killer cell mediated cytotoxicity	KEGG PATHWAY	hsa04650	7	131	1.04594e-05	0.00139947	NFATC2|HRAS|KIR2DL3|KIR2DL1|PIK3R1|PPP3CC|HLA-A	http://www.genome.jp/kegg-bin/show_pathway?hsa04650/hsa:5533%09red/hsa:3802%09red/hsa:4773%09red/hsa:3265%09red/hsa:3105%09red/hsa:5295%09red
NCAM signaling for neurite out-growth	Reactome	R-HSA-375165	2	60	0.0440201	0.13032	HRAS|SPTBN4	http://www.reactome.org/cgi-bin/eventbrowser_st_id?ST_ID=R-HSA-375165
Necroptosis	KEGG PATHWAY	hsa04217	2	162	0.220427	0.267313	PLA2G4C|TICAM1	http://www.genome.jp/kegg-bin/show_pathway?hsa04217/hsa:8605%09red/hsa:148022%09red
Nectin/Necl trans heterodimerization	Reactome	R-HSA-420597	1	7	0.0421885	0.128387	PVR	http://www.reactome.org/cgi-bin/eventbrowser_st_id?ST_ID=R-HSA-420597
Neddylation	Reactome	R-HSA-8951664	1	232	0.716067	0.718214	EPAS1	http://www.reactome.org/cgi-bin/eventbrowser_st_id?ST_ID=R-HSA-8951664
Negative regulation of MAPK pathway	Reactome	R-HSA-5675221	1	40	0.198285	0.248065	HRAS	http://www.reactome.org/cgi-bin/eventbrowser_st_id?ST_ID=R-HSA-5675221
Negative regulation of NMDA receptor-mediated neuronal transmission	Reactome	R-HSA-9617324	2	22	0.00733671	0.0619339	GRIN2B|PPM1F	http://www.reactome.org/cgi-bin/eventbrowser_st_id?ST_ID=R-HSA-9617324
Negative regulation of the PI3K/AKT network	Reactome	R-HSA-199418	1	96	0.407398	0.432446	PIK3R1	http://www.reactome.org/cgi-bin/eventbrowser_st_id?ST_ID=R-HSA-199418
Nephrin family interactions	Reactome	R-HSA-373753	1	23	0.121324	0.1826	PIK3R1	http://www.reactome.org/cgi-bin/eventbrowser_st_id?ST_ID=R-HSA-373753
Netrin-1 signaling	Reactome	R-HSA-373752	1	49	0.236274	0.281634	DOCK1	http://www.reactome.org/cgi-bin/eventbrowser_st_id?ST_ID=R-HSA-373752
Neurexins and neuroligins	Reactome	R-HSA-6794361	3	56	0.00398459	0.0463598	GRIN2B|NLGN2|LRRTM3	http://www.reactome.org/cgi-bin/eventbrowser_st_id?ST_ID=R-HSA-6794361
Neuroactive ligand-receptor interaction	KEGG PATHWAY	hsa04080	8	338	0.000608229	0.0191426	GABRR3|CHRM3|GRIN2B|RLN1|GABRA4|P2RY2|EDNRA|TRPV1	http://www.genome.jp/kegg-bin/show_pathway?hsa04080/hsa:7442%09red/hsa:5029%09red/hsa:1909%09red/hsa:6013%09red/hsa:2904%09red/hsa:1131%09red/hsa:2557%09red/hsa:200959%09red
Neurodegenerative Diseases	Reactome	R-HSA-8863678	1	21	0.1118	0.174041	CDC25B	http://www.reactome.org/cgi-bin/eventbrowser_st_id?ST_ID=R-HSA-8863678
Neuronal System	Reactome	R-HSA-112316	9	402	0.000415401	0.0165912	PPM1F|PLCB2|NLGN2|HRAS|GABRR3|PRKAA1|GRIN2B|LRRTM3|GABRA4	http://www.reactome.org/cgi-bin/eventbrowser_st_id?ST_ID=R-HSA-112316
Neurotransmitter receptors and postsynaptic signal transmission	Reactome	R-HSA-112314	7	197	0.000125976	0.00732851	PPM1F|PLCB2|HRAS|GABRR3|PRKAA1|GRIN2B|GABRA4	http://www.reactome.org/cgi-bin/eventbrowser_st_id?ST_ID=R-HSA-112314
Neurotrophin signaling pathway	KEGG PATHWAY	hsa04722	4	119	0.00446967	0.0498369	ABL1|HRAS|TP53|PIK3R1	http://www.genome.jp/kegg-bin/show_pathway?hsa04722/hsa:3265%09red/hsa:5295%09red/hsa:7157%09red/hsa:25%09red
Neutrophil degranulation	Reactome	R-HSA-6798695	2	478	0.731265	0.733183	FRMPD3|DNAJC3	http://www.reactome.org/cgi-bin/eventbrowser_st_id?ST_ID=R-HSA-6798695
NF-kappa B signaling pathway	KEGG PATHWAY	hsa04064	2	100	0.104535	0.169828	TICAM1|CCL4L2	http://www.genome.jp/kegg-bin/show_pathway?hsa04064/hsa:9560%09red/hsa:148022%09red
Nicotine addiction	KEGG PATHWAY	hsa05033	3	40	0.00161087	0.0318048	GRIN2B|GABRA4|GABRR3	http://www.genome.jp/kegg-bin/show_pathway?hsa05033/hsa:2904%09red/hsa:2557%09red/hsa:200959%09red
Nicotinic acetylcholine receptor signaling pathway	PANTHER	P00044	1	93	0.397718	0.42436	MYO15A	http://www.pantherdb.org/pathway/pathwayDiagram.jsp?catAccession=P00044
Nitrogen metabolism	KEGG PATHWAY	hsa00910	1	17	0.0924413	0.160528	CA12	http://www.genome.jp/kegg-bin/show_pathway?hsa00910/hsa:771%09red
NOD-like receptor signaling pathway	KEGG PATHWAY	hsa04621	4	178	0.0170739	0.0942058	NLRC4|TICAM1|PLCB2|CARD8	http://www.genome.jp/kegg-bin/show_pathway?hsa04621/hsa:58484%09red/hsa:148022%09red/hsa:22900%09red/hsa:5330%09red
Non-alcoholic fatty liver disease (NAFLD)	KEGG PATHWAY	hsa04932	3	149	0.0490479	0.131311	MT-CYB|PIK3R1|PRKAA1	http://www.genome.jp/kegg-bin/show_pathway?hsa04932/hsa:4519%09red/hsa:5562%09red/hsa:5295%09red
Non-integrin membrane-ECM interactions	Reactome	R-HSA-3000171	1	58	0.27247	0.315504	COL11A2	http://www.reactome.org/cgi-bin/eventbrowser_st_id?ST_ID=R-HSA-3000171
Non-small cell lung cancer	KEGG PATHWAY	hsa05223	3	66	0.00617501	0.057402	HRAS|TP53|PIK3R1	http://www.genome.jp/kegg-bin/show_pathway?hsa05223/hsa:3265%09red/hsa:5295%09red/hsa:7157%09red
NRAGE signals death through JNK	Reactome	R-HSA-193648	1	59	0.276385	0.318247	OBSCN	http://www.reactome.org/cgi-bin/eventbrowser_st_id?ST_ID=R-HSA-193648
Nuclear Events (kinase and transcription factor activation)	Reactome	R-HSA-198725	1	25	0.130747	0.192136	MEF2C	http://www.reactome.org/cgi-bin/eventbrowser_st_id?ST_ID=R-HSA-198725
Nucleotide excision repair	KEGG PATHWAY	hsa03420	2	47	0.02864	0.124481	POLE|POLD3	http://www.genome.jp/kegg-bin/show_pathway?hsa03420/hsa:5426%09red/hsa:10714%09red
Nucleotide-binding domain, leucine rich repeat containing receptor (NLR) signaling pathways	Reactome	R-HSA-168643	1	55	0.260599	0.303729	NLRC4	http://www.reactome.org/cgi-bin/eventbrowser_st_id?ST_ID=R-HSA-168643
Nucleotide-like (purinergic) receptors	Reactome	R-HSA-418038	1	16	0.0875365	0.156792	P2RY2	http://www.reactome.org/cgi-bin/eventbrowser_st_id?ST_ID=R-HSA-418038
Olfactory Signaling Pathway	Reactome	R-HSA-381753	3	393	0.35811	0.391624	OR1F1|OR4C11|OR9G1	http://www.reactome.org/cgi-bin/eventbrowser_st_id?ST_ID=R-HSA-381753
Olfactory transduction	KEGG PATHWAY	hsa04740	4	448	0.226252	0.272713	OR1F1|OR4C11|CNGA2|OR9G1	http://www.genome.jp/kegg-bin/show_pathway?hsa04740/hsa:390174%09red/hsa:1260%09red/hsa:219429%09red/hsa:4992%09red
O-linked glycosylation	Reactome	R-HSA-5173105	2	111	0.123722	0.185688	MUC5AC|MUC3A	http://www.reactome.org/cgi-bin/eventbrowser_st_id?ST_ID=R-HSA-5173105
O-linked glycosylation of mucins	Reactome	R-HSA-913709	2	63	0.0479198	0.130984	MUC5AC|MUC3A	http://www.reactome.org/cgi-bin/eventbrowser_st_id?ST_ID=R-HSA-913709
Oncogene Induced Senescence	Reactome	R-HSA-2559585	1	33	0.167443	0.221601	TP53	http://www.reactome.org/cgi-bin/eventbrowser_st_id?ST_ID=R-HSA-2559585
Oncogenic MAPK signaling	Reactome	R-HSA-6802957	3	83	0.0112867	0.0751792	HRAS|VWF|NF1	http://www.reactome.org/cgi-bin/eventbrowser_st_id?ST_ID=R-HSA-6802957
Oocyte meiosis	KEGG PATHWAY	hsa04114	1	128	0.501488	0.516346	PPP3CC	http://www.genome.jp/kegg-bin/show_pathway?hsa04114/hsa:5533%09red
Opioid Signalling	Reactome	R-HSA-111885	2	91	0.0895203	0.159492	PLCB2|PPP3CC	http://www.reactome.org/cgi-bin/eventbrowser_st_id?ST_ID=R-HSA-111885
Organelle biogenesis and maintenance	Reactome	R-HSA-1852241	3	294	0.214873	0.262836	MEF2C|CNGA2|FBF1	http://www.reactome.org/cgi-bin/eventbrowser_st_id?ST_ID=R-HSA-1852241
Osteoclast differentiation	KEGG PATHWAY	hsa04380	4	128	0.00573114	0.0551674	NFATC2|PPP3CC|PIK3R1|LILRB1	http://www.genome.jp/kegg-bin/show_pathway?hsa04380/hsa:10859%09red/hsa:5295%09red/hsa:5533%09red/hsa:4773%09red
Other interleukin signaling	Reactome	R-HSA-449836	6	275	0.00428754	0.0488232	PIK3R1|HRAS|GRIN2B|NF1|VWF|SPTBN4	http://www.reactome.org/cgi-bin/eventbrowser_st_id?ST_ID=R-HSA-449836
Other types of O-glycan biosynthesis	KEGG PATHWAY	hsa00514	1	22	0.116575	0.178158	GXYLT2	http://www.genome.jp/kegg-bin/show_pathway?hsa00514/hsa:727936%09red
Ovarian steroidogenesis	KEGG PATHWAY	hsa04913	1	49	0.236274	0.281634	PLA2G4C	http://www.genome.jp/kegg-bin/show_pathway?hsa04913/hsa:8605%09red
Ovarian tumor domain proteases	Reactome	R-HSA-5689896	2	38	0.019602	0.102652	OTUD7A|TP53	http://www.reactome.org/cgi-bin/eventbrowser_st_id?ST_ID=R-HSA-5689896
Oxidative phosphorylation	KEGG PATHWAY	hsa00190	3	133	0.0372667	0.125758	MT-CYB|MT-ND1|MT-ND5	http://www.genome.jp/kegg-bin/show_pathway?hsa00190/hsa:4519%09red/hsa:4535%09red/hsa:4540%09red
Oxidative Stress Induced Senescence	Reactome	R-HSA-2559580	1	124	0.490593	0.506492	TP53	http://www.reactome.org/cgi-bin/eventbrowser_st_id?ST_ID=R-HSA-2559580
Oxidative stress response	PANTHER	P00046	2	45	0.0265105	0.124481	EEF2K|MEF2C	http://www.pantherdb.org/pathway/pathwayDiagram.jsp?catAccession=P00046
Oxygen-dependent proline hydroxylation of Hypoxia-inducible Factor Alpha	Reactome	R-HSA-1234176	1	65	0.299438	0.339245	EPAS1	http://www.reactome.org/cgi-bin/eventbrowser_st_id?ST_ID=R-HSA-1234176
Oxytocin receptor mediated signaling pathway	PANTHER	P04391	2	54	0.0366029	0.125536	PLCB2|PLCD1	http://www.pantherdb.org/pathway/pathwayDiagram.jsp?catAccession=P04391
Oxytocin signaling pathway	KEGG PATHWAY	hsa04921	8	153	2.8257e-06	0.000548333	EEF2K|PLCB2|HRAS|NFATC2|PRKAA1|MEF2C|PLA2G4C|PPP3CC	http://www.genome.jp/kegg-bin/show_pathway?hsa04921/hsa:29904%09red/hsa:5533%09red/hsa:5330%09red/hsa:4773%09red/hsa:5562%09red/hsa:3265%09red/hsa:8605%09red/hsa:4208%09red
p130Cas linkage to MAPK signaling for integrins	Reactome	R-HSA-372708	1	15	0.0826052	0.153083	VWF	http://www.reactome.org/cgi-bin/eventbrowser_st_id?ST_ID=R-HSA-372708
P2Y receptors	Reactome	R-HSA-417957	1	12	0.0676518	0.143112	P2RY2	http://www.reactome.org/cgi-bin/eventbrowser_st_id?ST_ID=R-HSA-417957
p38 MAPK pathway	PANTHER	P05918	2	34	0.0160556	0.0902623	EEF2K|MEF2C	http://www.pantherdb.org/pathway/pathwayDiagram.jsp?catAccession=P05918
p38MAPK events	Reactome	R-HSA-171007	1	12	0.0676518	0.143112	HRAS	http://www.reactome.org/cgi-bin/eventbrowser_st_id?ST_ID=R-HSA-171007
p53 pathway	PANTHER	P00059	3	76	0.00896271	0.0682291	CDS1|TP53|PIK3R1	http://www.pantherdb.org/pathway/pathwayDiagram.jsp?catAccession=P00059
p53 pathway by glucose deprivation	PANTHER	P04397	2	21	0.00674905	0.0596918	TP53|PRKAA1	http://www.pantherdb.org/pathway/pathwayDiagram.jsp?catAccession=P04397
p53 pathway feedback loops 2	PANTHER	P04398	3	46	0.00234873	0.0358597	HRAS|TP53|PIK3R1	http://www.pantherdb.org/pathway/pathwayDiagram.jsp?catAccession=P04398
p53 signaling pathway	KEGG PATHWAY	hsa04115	2	72	0.060324	0.139396	CDS1|TP53	http://www.genome.jp/kegg-bin/show_pathway?hsa04115/hsa:7157%09red/hsa:11200%09red
p53-Dependent G1 DNA Damage Response	Reactome	R-HSA-69563	2	64	0.0492468	0.131311	CDS1|TP53	http://www.reactome.org/cgi-bin/eventbrowser_st_id?ST_ID=R-HSA-69563
p53-Dependent G1/S DNA damage checkpoint	Reactome	R-HSA-69580	2	64	0.0492468	0.131311	CDS1|TP53	http://www.reactome.org/cgi-bin/eventbrowser_st_id?ST_ID=R-HSA-69580
p53-Independent DNA Damage Response	Reactome	R-HSA-69610	1	51	0.244469	0.289085	CDS1	http://www.reactome.org/cgi-bin/eventbrowser_st_id?ST_ID=R-HSA-69610
p53-Independent G1/S DNA damage checkpoint	Reactome	R-HSA-69613	1	51	0.244469	0.289085	CDS1	http://www.reactome.org/cgi-bin/eventbrowser_st_id?ST_ID=R-HSA-69613
p75 NTR receptor-mediated signalling	Reactome	R-HSA-193704	1	97	0.41059	0.434799	OBSCN	http://www.reactome.org/cgi-bin/eventbrowser_st_id?ST_ID=R-HSA-193704
Pancreatic cancer	KEGG PATHWAY	hsa05212	2	75	0.0646781	0.142804	TP53|PIK3R1	http://www.genome.jp/kegg-bin/show_pathway?hsa05212/hsa:5295%09red/hsa:7157%09red
Pancreatic secretion	KEGG PATHWAY	hsa04972	2	98	0.101141	0.167021	PLCB2|CHRM3	http://www.genome.jp/kegg-bin/show_pathway?hsa04972/hsa:1131%09red/hsa:5330%09red
Paradoxical activation of RAF signaling by kinase inactive BRAF	Reactome	R-HSA-6802955	2	47	0.02864	0.124481	HRAS|VWF	http://www.reactome.org/cgi-bin/eventbrowser_st_id?ST_ID=R-HSA-6802955
Parathyroid hormone synthesis, secretion and action	KEGG PATHWAY	hsa04928	2	106	0.114897	0.178158	MEF2C|PLCB2	http://www.genome.jp/kegg-bin/show_pathway?hsa04928/hsa:4208%09red/hsa:5330%09red
Parkinson disease	KEGG PATHWAY	hsa05012	3	142	0.0436931	0.13032	MT-CYB|MT-ND1|MT-ND5	http://www.genome.jp/kegg-bin/show_pathway?hsa05012/hsa:4519%09red/hsa:4535%09red/hsa:4540%09red
Pathogenic Escherichia coli infection	KEGG PATHWAY	hsa05130	1	55	0.260599	0.303729	ABL1	http://www.genome.jp/kegg-bin/show_pathway?hsa05130/hsa:25%09red
Pathways in cancer	KEGG PATHWAY	hsa05200	8	530	0.00899717	0.0682291	EPAS1|PLCB2|TP53|HRAS|PIK3R1|ABL1|EDNRA|WNT11	http://www.genome.jp/kegg-bin/show_pathway?hsa05200/hsa:2034%09red/hsa:1909%09red/hsa:5330%09red/hsa:25%09red/hsa:5295%09red/hsa:7157%09red/hsa:3265%09red/hsa:7481%09red
PCNA-Dependent Long Patch Base Excision Repair	Reactome	R-HSA-5651801	2	21	0.00674905	0.0596918	POLE|POLD3	http://www.reactome.org/cgi-bin/eventbrowser_st_id?ST_ID=R-HSA-5651801
PCP/CE pathway	Reactome	R-HSA-4086400	1	91	0.391178	0.41922	WNT11	http://www.reactome.org/cgi-bin/eventbrowser_st_id?ST_ID=R-HSA-4086400
PD-1 signaling	Reactome	R-HSA-389948	1	22	0.116575	0.178158	HLA-DPB1	http://www.reactome.org/cgi-bin/eventbrowser_st_id?ST_ID=R-HSA-389948
PDGF signaling pathway	PANTHER	P00047	2	124	0.147371	0.206356	HRAS|PIK3R1	http://www.pantherdb.org/pathway/pathwayDiagram.jsp?catAccession=P00047
PD-L1 expression and PD-1 checkpoint pathway in cancer	KEGG PATHWAY	hsa05235	5	89	0.000159044	0.00886671	TICAM1|HRAS|PPP3CC|NFATC2|PIK3R1	http://www.genome.jp/kegg-bin/show_pathway?hsa05235/hsa:5533%09red/hsa:148022%09red/hsa:5295%09red/hsa:3265%09red/hsa:4773%09red
Pentose phosphate pathway	KEGG PATHWAY	hsa00030	1	30	0.153866	0.210182	GLYCTK	http://www.genome.jp/kegg-bin/show_pathway?hsa00030/hsa:132158%09red
Peptide hormone metabolism	Reactome	R-HSA-2980736	1	89	0.384567	0.413793	KIF5C	http://www.reactome.org/cgi-bin/eventbrowser_st_id?ST_ID=R-HSA-2980736
Peptide ligand-binding receptors	Reactome	R-HSA-375276	1	188	0.639653	0.644713	EDNRA	http://www.reactome.org/cgi-bin/eventbrowser_st_id?ST_ID=R-HSA-375276
Pertussis	KEGG PATHWAY	hsa05133	2	76	0.0661524	0.143112	TICAM1|IRF8	http://www.genome.jp/kegg-bin/show_pathway?hsa05133/hsa:148022%09red/hsa:3394%09red
Phagosome	KEGG PATHWAY	hsa04145	3	152	0.0514367	0.131311	HLA-DPB1|HLA-A|MARCO	http://www.genome.jp/kegg-bin/show_pathway?hsa04145/hsa:8685%09red/hsa:3105%09red/hsa:3125%09red
Phase 1 - inactivation of fast Na+ channels	Reactome	R-HSA-5576894	1	7	0.0421885	0.128387	KCNIP3	http://www.reactome.org/cgi-bin/eventbrowser_st_id?ST_ID=R-HSA-5576894
phosphatidylcholine biosynthesis	BioCyc	PWY3O-450	1	6	0.0370134	0.125536	CEPT1	http://biocyc.org/HUMAN/NEW-IMAGE?type=NIL&object=PWY3O-450
phosphatidylethanolamine biosynthesis II	BioCyc	PWY4FS-6	1	6	0.0370134	0.125536	CEPT1	http://biocyc.org/HUMAN/NEW-IMAGE?type=NIL&object=PWY4FS-6
Phosphatidylinositol signaling system	KEGG PATHWAY	hsa04070	3	99	0.017794	0.0960016	PLCB2|PIK3R1|PLCD1	http://www.genome.jp/kegg-bin/show_pathway?hsa04070/hsa:5333%09red/hsa:5295%09red/hsa:5330%09red
Phospholipase D signaling pathway	KEGG PATHWAY	hsa04072	4	148	0.00933464	0.068437	PLA2G4C|PLCB2|HRAS|PIK3R1	http://www.genome.jp/kegg-bin/show_pathway?hsa04072/hsa:8605%09red/hsa:5295%09red/hsa:3265%09red/hsa:5330%09red
phospholipases	BioCyc	LIPASYN-PWY	3	37	0.00130498	0.0279371	PLA2G4C|PLCB2|PLCD1	http://biocyc.org/HUMAN/NEW-IMAGE?type=NIL&object=LIPASYN-PWY
Phospholipid metabolism	Reactome	R-HSA-1483257	3	212	0.109979	0.174041	PLA2G4C|CEPT1|PIK3R1	http://www.reactome.org/cgi-bin/eventbrowser_st_id?ST_ID=R-HSA-1483257
Phosphonate and phosphinate metabolism	KEGG PATHWAY	hsa00440	1	6	0.0370134	0.125536	CEPT1	http://www.genome.jp/kegg-bin/show_pathway?hsa00440/hsa:10390%09red
Phosphorylation of CD3 and TCR zeta chains	Reactome	R-HSA-202427	1	21	0.1118	0.174041	HLA-DPB1	http://www.reactome.org/cgi-bin/eventbrowser_st_id?ST_ID=R-HSA-202427
PI Metabolism	Reactome	R-HSA-1483255	1	84	0.367726	0.400014	PIK3R1	http://www.reactome.org/cgi-bin/eventbrowser_st_id?ST_ID=R-HSA-1483255
PI3 kinase pathway	PANTHER	P00048	1	47	0.22799	0.273343	PIK3R1	http://www.pantherdb.org/pathway/pathwayDiagram.jsp?catAccession=P00048
PI3K Cascade	Reactome	R-HSA-109704	1	36	0.180803	0.233059	PIK3R1	http://www.reactome.org/cgi-bin/eventbrowser_st_id?ST_ID=R-HSA-109704
PI-3K cascade:FGFR1	Reactome	R-HSA-5654689	1	15	0.0826052	0.153083	PIK3R1	http://www.reactome.org/cgi-bin/eventbrowser_st_id?ST_ID=R-HSA-5654689
PI-3K cascade:FGFR2	Reactome	R-HSA-5654695	1	18	0.0973199	0.164932	PIK3R1	http://www.reactome.org/cgi-bin/eventbrowser_st_id?ST_ID=R-HSA-5654695
PI-3K cascade:FGFR3	Reactome	R-HSA-5654710	1	13	0.0726631	0.146641	PIK3R1	http://www.reactome.org/cgi-bin/eventbrowser_st_id?ST_ID=R-HSA-5654710
PI-3K cascade:FGFR4	Reactome	R-HSA-5654720	1	17	0.0924413	0.160528	PIK3R1	http://www.reactome.org/cgi-bin/eventbrowser_st_id?ST_ID=R-HSA-5654720
PI3K events in ERBB2 signaling	Reactome	R-HSA-1963642	1	13	0.0726631	0.146641	PIK3R1	http://www.reactome.org/cgi-bin/eventbrowser_st_id?ST_ID=R-HSA-1963642
PI3K events in ERBB4 signaling	Reactome	R-HSA-1250342	1	9	0.0524559	0.131311	PIK3R1	http://www.reactome.org/cgi-bin/eventbrowser_st_id?ST_ID=R-HSA-1250342
PI3K/AKT activation	Reactome	R-HSA-198203	1	9	0.0524559	0.131311	PIK3R1	http://www.reactome.org/cgi-bin/eventbrowser_st_id?ST_ID=R-HSA-198203
PI3K/AKT Signaling in Cancer	Reactome	R-HSA-2219528	1	88	0.381235	0.411863	PIK3R1	http://www.reactome.org/cgi-bin/eventbrowser_st_id?ST_ID=R-HSA-2219528
PI3K-Akt signaling pathway	KEGG PATHWAY	hsa04151	7	354	0.00354479	0.0440088	TP53|PKN1|HRAS|PRKAA1|PIK3R1|VWF|FLT1	http://www.genome.jp/kegg-bin/show_pathway?hsa04151/hsa:7450%09red/hsa:5585%09red/hsa:2321%09red/hsa:5295%09red/hsa:7157%09red/hsa:5562%09red/hsa:3265%09red
PI5P Regulates TP53 Acetylation	Reactome	R-HSA-6811555	1	9	0.0524559	0.131311	TP53	http://www.reactome.org/cgi-bin/eventbrowser_st_id?ST_ID=R-HSA-6811555
PI5P, PP2A and IER3 Regulate PI3K/AKT Signaling	Reactome	R-HSA-6811558	1	89	0.384567	0.413793	PIK3R1	http://www.reactome.org/cgi-bin/eventbrowser_st_id?ST_ID=R-HSA-6811558
PIP3 activates AKT signaling	Reactome	R-HSA-1257604	3	247	0.15205	0.210059	CHD3|TP53|PIK3R1	http://www.reactome.org/cgi-bin/eventbrowser_st_id?ST_ID=R-HSA-1257604
PKMTs methylate histone lysines	Reactome	R-HSA-3214841	1	70	0.31809	0.355856	KMT2B	http://www.reactome.org/cgi-bin/eventbrowser_st_id?ST_ID=R-HSA-3214841
plasmalogen biosynthesis	BioCyc	PWY-7782	1	14	0.0776475	0.150678	CEPT1	http://biocyc.org/HUMAN/NEW-IMAGE?type=NIL&object=PWY-7782
Platelet activation	KEGG PATHWAY	hsa04611	4	124	0.00514453	0.0526816	PLA2G4C|PLCB2|VWF|PIK3R1	http://www.genome.jp/kegg-bin/show_pathway?hsa04611/hsa:7450%09red/hsa:8605%09red/hsa:5295%09red/hsa:5330%09red
Platelet activation, signaling and aggregation	Reactome	R-HSA-76002	4	260	0.054731	0.134615	VWF|MAGED2|TTN|PIK3R1	http://www.reactome.org/cgi-bin/eventbrowser_st_id?ST_ID=R-HSA-76002
Platelet Adhesion to exposed collagen	Reactome	R-HSA-75892	1	15	0.0826052	0.153083	VWF	http://www.reactome.org/cgi-bin/eventbrowser_st_id?ST_ID=R-HSA-75892
Platelet Aggregation (Plug Formation)	Reactome	R-HSA-76009	1	38	0.189591	0.241134	VWF	http://www.reactome.org/cgi-bin/eventbrowser_st_id?ST_ID=R-HSA-76009
Platelet degranulation	Reactome	R-HSA-114608	3	128	0.0339232	0.125536	VWF|MAGED2|TTN	http://www.reactome.org/cgi-bin/eventbrowser_st_id?ST_ID=R-HSA-114608
Platinum drug resistance	KEGG PATHWAY	hsa01524	2	73	0.0617638	0.139396	TP53|PIK3R1	http://www.genome.jp/kegg-bin/show_pathway?hsa01524/hsa:5295%09red/hsa:7157%09red
PLC beta mediated events	Reactome	R-HSA-112043	1	54	0.256599	0.30143	PLCB2	http://www.reactome.org/cgi-bin/eventbrowser_st_id?ST_ID=R-HSA-112043
Polymerase switching	Reactome	R-HSA-69091	1	14	0.0776475	0.150678	POLD3	http://www.reactome.org/cgi-bin/eventbrowser_st_id?ST_ID=R-HSA-69091
Polymerase switching on the C-strand of the telomere	Reactome	R-HSA-174411	1	14	0.0776475	0.150678	POLD3	http://www.reactome.org/cgi-bin/eventbrowser_st_id?ST_ID=R-HSA-174411
Positive epigenetic regulation of rRNA expression	Reactome	R-HSA-5250913	1	104	0.432459	0.455077	CHD3	http://www.reactome.org/cgi-bin/eventbrowser_st_id?ST_ID=R-HSA-5250913
Post NMDA receptor activation events	Reactome	R-HSA-438064	3	77	0.00927563	0.0682291	GRIN2B|HRAS|PRKAA1	http://www.reactome.org/cgi-bin/eventbrowser_st_id?ST_ID=R-HSA-438064
Post-translational modification: synthesis of GPI-anchored proteins	Reactome	R-HSA-163125	1	92	0.394457	0.422565	RTN4RL2	http://www.reactome.org/cgi-bin/eventbrowser_st_id?ST_ID=R-HSA-163125
Post-translational protein modification	Reactome	R-HSA-597592	13	1412	0.0450432	0.13032	OTUD7A|EPAS1|CHD3|DHPS|TP53|MUC3A|TTLL9|DNAJC3|ANK2|MUC5AC|SPTBN4|AGTPBP1|RTN4RL2	http://www.reactome.org/cgi-bin/eventbrowser_st_id?ST_ID=R-HSA-597592
Post-translational protein phosphorylation	Reactome	R-HSA-8957275	1	108	0.444592	0.46656	DNAJC3	http://www.reactome.org/cgi-bin/eventbrowser_st_id?ST_ID=R-HSA-8957275
Pre-NOTCH Expression and Processing	Reactome	R-HSA-1912422	1	109	0.447584	0.468597	TP53	http://www.reactome.org/cgi-bin/eventbrowser_st_id?ST_ID=R-HSA-1912422
Pre-NOTCH Transcription and Translation	Reactome	R-HSA-1912408	1	93	0.397718	0.42436	TP53	http://www.reactome.org/cgi-bin/eventbrowser_st_id?ST_ID=R-HSA-1912408
Presynaptic function of Kainate receptors	Reactome	R-HSA-500657	1	21	0.1118	0.174041	PLCB2	http://www.reactome.org/cgi-bin/eventbrowser_st_id?ST_ID=R-HSA-500657
Primary immunodeficiency	KEGG PATHWAY	hsa05340	1	37	0.185209	0.237229	CIITA	http://www.genome.jp/kegg-bin/show_pathway?hsa05340/hsa:4261%09red
Processive synthesis on the C-strand of the telomere	Reactome	R-HSA-174414	1	11	0.0626137	0.139396	POLD3	http://www.reactome.org/cgi-bin/eventbrowser_st_id?ST_ID=R-HSA-174414
Processive synthesis on the lagging strand	Reactome	R-HSA-69183	1	15	0.0826052	0.153083	POLD3	http://www.reactome.org/cgi-bin/eventbrowser_st_id?ST_ID=R-HSA-69183
Progesterone-mediated oocyte maturation	KEGG PATHWAY	hsa04914	2	99	0.102834	0.167693	CDC25B|PIK3R1	http://www.genome.jp/kegg-bin/show_pathway?hsa04914/hsa:5295%09red/hsa:994%09red
Programmed Cell Death	Reactome	R-HSA-5357801	4	175	0.0161643	0.0906827	TICAM1|PPP3CC|TP53|CARD8	http://www.reactome.org/cgi-bin/eventbrowser_st_id?ST_ID=R-HSA-5357801
Prolactin signaling pathway	KEGG PATHWAY	hsa04917	2	70	0.0574803	0.134615	HRAS|PIK3R1	http://www.genome.jp/kegg-bin/show_pathway?hsa04917/hsa:5295%09red/hsa:3265%09red
Prostate cancer	KEGG PATHWAY	hsa05215	3	97	0.0168882	0.0937085	HRAS|TP53|PIK3R1	http://www.genome.jp/kegg-bin/show_pathway?hsa05215/hsa:3265%09red/hsa:5295%09red/hsa:7157%09red
Protein digestion and absorption	KEGG PATHWAY	hsa04974	1	90	0.387882	0.416521	COL11A2	http://www.genome.jp/kegg-bin/show_pathway?hsa04974/hsa:1302%09red
Protein folding	Reactome	R-HSA-391251	1	100	0.420063	0.442729	TP53	http://www.reactome.org/cgi-bin/eventbrowser_st_id?ST_ID=R-HSA-391251
Protein localization	Reactome	R-HSA-9609507	1	156	0.571527	0.579321	GET4	http://www.reactome.org/cgi-bin/eventbrowser_st_id?ST_ID=R-HSA-9609507
Protein processing in endoplasmic reticulum	KEGG PATHWAY	hsa04141	2	165	0.226344	0.272713	DNAJC3|HYOU1	http://www.genome.jp/kegg-bin/show_pathway?hsa04141/hsa:10525%09red/hsa:5611%09red
Protein-protein interactions at synapses	Reactome	R-HSA-6794362	3	86	0.012379	0.0783127	GRIN2B|NLGN2|LRRTM3	http://www.reactome.org/cgi-bin/eventbrowser_st_id?ST_ID=R-HSA-6794362
Proteoglycans in cancer	KEGG PATHWAY	hsa05205	5	203	0.0054797	0.0545017	WNT11|ANK2|TP53|HRAS|PIK3R1	http://www.genome.jp/kegg-bin/show_pathway?hsa05205/hsa:7481%09red/hsa:3265%09red/hsa:287%09red/hsa:5295%09red/hsa:7157%09red
PTEN Regulation	Reactome	R-HSA-6807070	2	137	0.171841	0.22563	CHD3|TP53	http://www.reactome.org/cgi-bin/eventbrowser_st_id?ST_ID=R-HSA-6807070
PTK6 Expression	Reactome	R-HSA-8849473	1	5	0.0318105	0.124481	EPAS1	http://www.reactome.org/cgi-bin/eventbrowser_st_id?ST_ID=R-HSA-8849473
PTK6 Regulates RHO GTPases, RAS GTPase and MAP kinases	Reactome	R-HSA-8849471	2	14	0.00328119	0.0418117	HRAS|DOCK1	http://www.reactome.org/cgi-bin/eventbrowser_st_id?ST_ID=R-HSA-8849471
Rab regulation of trafficking	Reactome	R-HSA-9007101	1	123	0.487833	0.504226	GGA1	http://www.reactome.org/cgi-bin/eventbrowser_st_id?ST_ID=R-HSA-9007101
RAF activation	Reactome	R-HSA-5673000	1	32	0.162942	0.217148	HRAS	http://www.reactome.org/cgi-bin/eventbrowser_st_id?ST_ID=R-HSA-5673000
RAF/MAP kinase cascade	Reactome	R-HSA-5673001	5	234	0.00967608	0.0701712	GRIN2B|HRAS|SPTBN4|VWF|NF1	http://www.reactome.org/cgi-bin/eventbrowser_st_id?ST_ID=R-HSA-5673001
Rap1 signaling pathway	KEGG PATHWAY	hsa04015	5	210	0.00628525	0.0579977	GRIN2B|PLCB2|HRAS|PIK3R1|FLT1	http://www.genome.jp/kegg-bin/show_pathway?hsa04015/hsa:2904%09red/hsa:2321%09red/hsa:5295%09red/hsa:3265%09red/hsa:5330%09red
Ras activation upon Ca2+ influx through NMDA receptor	Reactome	R-HSA-442982	2	21	0.00674905	0.0596918	GRIN2B|HRAS	http://www.reactome.org/cgi-bin/eventbrowser_st_id?ST_ID=R-HSA-442982
Ras Pathway	PANTHER	P04393	1	70	0.31809	0.355856	HRAS	http://www.pantherdb.org/pathway/pathwayDiagram.jsp?catAccession=P04393
Ras signaling pathway	KEGG PATHWAY	hsa04014	7	232	0.000331069	0.0140626	PIK3R1|HRAS|GRIN2B|ABL1|NF1|PLA2G4C|FLT1	http://www.genome.jp/kegg-bin/show_pathway?hsa04014/hsa:25%09red/hsa:2321%09red/hsa:4763%09red/hsa:5295%09red/hsa:3265%09red/hsa:8605%09red/hsa:2904%09red
Recognition of DNA damage by PCNA-containing replication complex	Reactome	R-HSA-110314	2	30	0.0128192	0.0801497	POLE|POLD3	http://www.reactome.org/cgi-bin/eventbrowser_st_id?ST_ID=R-HSA-110314
Recruitment and ATM-mediated phosphorylation of repair and signaling proteins at DNA double strand breaks	Reactome	R-HSA-5693565	3	76	0.00896271	0.0682291	ABL1|CDS1|TP53	http://www.reactome.org/cgi-bin/eventbrowser_st_id?ST_ID=R-HSA-5693565
Regulation of actin cytoskeleton	KEGG PATHWAY	hsa04810	6	214	0.00127176	0.0274671	LIMK1|CHRM3|HRAS|DOCK1|MYL10|PIK3R1	http://www.genome.jp/kegg-bin/show_pathway?hsa04810/hsa:93408%09red/hsa:3984%09red/hsa:5295%09red/hsa:1793%09red/hsa:3265%09red/hsa:1131%09red
Regulation of actin dynamics for phagocytic cup formation	Reactome	R-HSA-2029482	3	59	0.00458131	0.0505318	ABL1|LIMK1|DOCK1	http://www.reactome.org/cgi-bin/eventbrowser_st_id?ST_ID=R-HSA-2029482
Regulation of beta-cell development	Reactome	R-HSA-186712	1	38	0.189591	0.241134	HNF1A	http://www.reactome.org/cgi-bin/eventbrowser_st_id?ST_ID=R-HSA-186712
Regulation of gene expression by Hypoxia-inducible Factor	Reactome	R-HSA-1234158	1	11	0.0626137	0.139396	EPAS1	http://www.reactome.org/cgi-bin/eventbrowser_st_id?ST_ID=R-HSA-1234158
Regulation of gene expression in beta cells	Reactome	R-HSA-210745	1	19	0.102172	0.167021	HNF1A	http://www.reactome.org/cgi-bin/eventbrowser_st_id?ST_ID=R-HSA-210745
Regulation of insulin secretion	Reactome	R-HSA-422356	2	78	0.0691343	0.145557	PLCB2|CHRM3	http://www.reactome.org/cgi-bin/eventbrowser_st_id?ST_ID=R-HSA-422356
Regulation of Insulin-like Growth Factor (IGF) transport and uptake by Insulin-like Growth Factor Binding Proteins (IGFBPs)	Reactome	R-HSA-381426	1	125	0.493339	0.508934	DNAJC3	http://www.reactome.org/cgi-bin/eventbrowser_st_id?ST_ID=R-HSA-381426
Regulation of lipolysis in adipocytes	KEGG PATHWAY	hsa04923	1	55	0.260599	0.303729	PIK3R1	http://www.genome.jp/kegg-bin/show_pathway?hsa04923/hsa:5295%09red
Regulation of PTEN gene transcription	Reactome	R-HSA-8943724	2	59	0.0427479	0.129551	CHD3|TP53	http://www.reactome.org/cgi-bin/eventbrowser_st_id?ST_ID=R-HSA-8943724
Regulation of RAS by GAPs	Reactome	R-HSA-5658442	2	67	0.0533064	0.132449	HRAS|NF1	http://www.reactome.org/cgi-bin/eventbrowser_st_id?ST_ID=R-HSA-5658442
Regulation of signaling by CBL	Reactome	R-HSA-912631	1	21	0.1118	0.174041	PIK3R1	http://www.reactome.org/cgi-bin/eventbrowser_st_id?ST_ID=R-HSA-912631
Regulation of the apoptosome activity	Reactome	R-HSA-9627069	1	11	0.0626137	0.139396	CARD8	http://www.reactome.org/cgi-bin/eventbrowser_st_id?ST_ID=R-HSA-9627069
Regulation of TP53 Activity	Reactome	R-HSA-5633007	4	159	0.0118299	0.0775041	CDS1|CHD3|TP53|PRKAA1	http://www.reactome.org/cgi-bin/eventbrowser_st_id?ST_ID=R-HSA-5633007
Regulation of TP53 Activity through Acetylation	Reactome	R-HSA-6804758	2	30	0.0128192	0.0801497	CHD3|TP53	http://www.reactome.org/cgi-bin/eventbrowser_st_id?ST_ID=R-HSA-6804758
Regulation of TP53 Activity through Association with Co-factors	Reactome	R-HSA-6804759	1	14	0.0776475	0.150678	TP53	http://www.reactome.org/cgi-bin/eventbrowser_st_id?ST_ID=R-HSA-6804759
Regulation of TP53 Activity through Methylation	Reactome	R-HSA-6804760	2	19	0.00564161	0.0545017	CDS1|TP53	http://www.reactome.org/cgi-bin/eventbrowser_st_id?ST_ID=R-HSA-6804760
Regulation of TP53 Activity through Phosphorylation	Reactome	R-HSA-6804756	3	92	0.0147398	0.0864995	CDS1|TP53|PRKAA1	http://www.reactome.org/cgi-bin/eventbrowser_st_id?ST_ID=R-HSA-6804756
Regulation of TP53 Degradation	Reactome	R-HSA-6804757	2	35	0.0169138	0.0937085	CDS1|TP53	http://www.reactome.org/cgi-bin/eventbrowser_st_id?ST_ID=R-HSA-6804757
Regulation of TP53 Expression and Degradation	Reactome	R-HSA-6806003	2	36	0.017791	0.0960016	CDS1|TP53	http://www.reactome.org/cgi-bin/eventbrowser_st_id?ST_ID=R-HSA-6806003
Relaxin signaling pathway	KEGG PATHWAY	hsa04926	4	130	0.00604049	0.0573204	PLCB2|HRAS|RLN1|PIK3R1	http://www.genome.jp/kegg-bin/show_pathway?hsa04926/hsa:6013%09red/hsa:5295%09red/hsa:3265%09red/hsa:5330%09red
Removal of the Flap Intermediate	Reactome	R-HSA-69166	1	14	0.0776475	0.150678	POLD3	http://www.reactome.org/cgi-bin/eventbrowser_st_id?ST_ID=R-HSA-69166
Removal of the Flap Intermediate from the C-strand	Reactome	R-HSA-174437	1	10	0.0575484	0.134615	POLD3	http://www.reactome.org/cgi-bin/eventbrowser_st_id?ST_ID=R-HSA-174437
Renal cell carcinoma	KEGG PATHWAY	hsa05211	3	69	0.00694697	0.0603575	EPAS1|HRAS|PIK3R1	http://www.genome.jp/kegg-bin/show_pathway?hsa05211/hsa:2034%09red/hsa:5295%09red/hsa:3265%09red
Renin secretion	KEGG PATHWAY	hsa04924	3	69	0.00694697	0.0603575	EDNRA|PLCB2|PPP3CC	http://www.genome.jp/kegg-bin/show_pathway?hsa04924/hsa:1909%09red/hsa:5533%09red/hsa:5330%09red
Reproduction	Reactome	R-HSA-1474165	1	141	0.535321	0.546763	SYNE2	http://www.reactome.org/cgi-bin/eventbrowser_st_id?ST_ID=R-HSA-1474165
Resolution of Abasic Sites (AP sites)	Reactome	R-HSA-73933	2	36	0.017791	0.0960016	POLE|POLD3	http://www.reactome.org/cgi-bin/eventbrowser_st_id?ST_ID=R-HSA-73933
Resolution of AP sites via the multiple-nucleotide patch replacement pathway	Reactome	R-HSA-110373	2	25	0.00923239	0.0682291	POLE|POLD3	http://www.reactome.org/cgi-bin/eventbrowser_st_id?ST_ID=R-HSA-110373
Respiratory electron transport	Reactome	R-HSA-611105	3	100	0.0182569	0.0981033	MT-CYB|MT-ND1|MT-ND5	http://www.reactome.org/cgi-bin/eventbrowser_st_id?ST_ID=R-HSA-611105
Respiratory electron transport, ATP synthesis by chemiosmotic coupling, and heat production by uncoupling proteins.	Reactome	R-HSA-163200	3	123	0.0307437	0.124481	MT-CYB|MT-ND1|MT-ND5	http://www.reactome.org/cgi-bin/eventbrowser_st_id?ST_ID=R-HSA-163200
Response to elevated platelet cytosolic Ca2+	Reactome	R-HSA-76005	3	133	0.0372667	0.125758	VWF|MAGED2|TTN	http://www.reactome.org/cgi-bin/eventbrowser_st_id?ST_ID=R-HSA-76005
RET signaling	Reactome	R-HSA-8853659	1	39	0.19395	0.244816	PIK3R1	http://www.reactome.org/cgi-bin/eventbrowser_st_id?ST_ID=R-HSA-8853659
Retrograde endocannabinoid signaling	KEGG PATHWAY	hsa04723	5	148	0.00146832	0.030697	GABRA4|PLCB2|GABRR3|MT-ND5|MT-ND1	http://www.genome.jp/kegg-bin/show_pathway?hsa04723/hsa:200959%09red/hsa:4535%09red/hsa:4540%09red/hsa:2557%09red/hsa:5330%09red
Reversible hydration of carbon dioxide	Reactome	R-HSA-1475029	1	12	0.0676518	0.143112	CA12	http://www.reactome.org/cgi-bin/eventbrowser_st_id?ST_ID=R-HSA-1475029
Rheumatoid arthritis	KEGG PATHWAY	hsa05323	2	91	0.0895203	0.159492	HLA-DPB1|FLT1	http://www.genome.jp/kegg-bin/show_pathway?hsa05323/hsa:2321%09red/hsa:3125%09red
Rho GTPase cycle	Reactome	R-HSA-194840	3	138	0.0407726	0.128387	OBSCN|RHOT2|GMIP	http://www.reactome.org/cgi-bin/eventbrowser_st_id?ST_ID=R-HSA-194840
RHO GTPase Effectors	Reactome	R-HSA-195258	4	321	0.0988984	0.166967	KDM4C|ABL1|LIMK1|PKN1	http://www.reactome.org/cgi-bin/eventbrowser_st_id?ST_ID=R-HSA-195258
RHO GTPases activate PAKs	Reactome	R-HSA-5627123	1	23	0.121324	0.1826	LIMK1	http://www.reactome.org/cgi-bin/eventbrowser_st_id?ST_ID=R-HSA-5627123
RHO GTPases activate PKNs	Reactome	R-HSA-5625740	2	94	0.0944501	0.163274	KDM4C|PKN1	http://www.reactome.org/cgi-bin/eventbrowser_st_id?ST_ID=R-HSA-5625740
RHO GTPases Activate ROCKs	Reactome	R-HSA-5627117	1	19	0.102172	0.167021	LIMK1	http://www.reactome.org/cgi-bin/eventbrowser_st_id?ST_ID=R-HSA-5627117
RHO GTPases Activate WASPs and WAVEs	Reactome	R-HSA-5663213	1	35	0.176374	0.229337	ABL1	http://www.reactome.org/cgi-bin/eventbrowser_st_id?ST_ID=R-HSA-5663213
Ribosome biogenesis in eukaryotes	KEGG PATHWAY	hsa03008	2	105	0.113152	0.175839	GNL3|RBM28	http://www.genome.jp/kegg-bin/show_pathway?hsa03008/hsa:26354%09red/hsa:55131%09red
RIP-mediated NFkB activation via ZBP1	Reactome	R-HSA-1810476	1	17	0.0924413	0.160528	TICAM1	http://www.reactome.org/cgi-bin/eventbrowser_st_id?ST_ID=R-HSA-1810476
RNA polymerase	KEGG PATHWAY	hsa03020	1	31	0.158416	0.213241	POLR3A	http://www.genome.jp/kegg-bin/show_pathway?hsa03020/hsa:11128%09red
RNA Polymerase I Promoter Clearance	Reactome	R-HSA-73854	1	109	0.447584	0.468597	CHD3	http://www.reactome.org/cgi-bin/eventbrowser_st_id?ST_ID=R-HSA-73854
RNA Polymerase I Transcription	Reactome	R-HSA-73864	1	110	0.450561	0.471161	CHD3	http://www.reactome.org/cgi-bin/eventbrowser_st_id?ST_ID=R-HSA-73864
RNA Polymerase I Transcription Initiation	Reactome	R-HSA-73762	1	46	0.223814	0.269909	CHD3	http://www.reactome.org/cgi-bin/eventbrowser_st_id?ST_ID=R-HSA-73762
RNA Polymerase II Transcription	Reactome	R-HSA-73857	21	1316	1.24099e-05	0.00158137	KMT2B|ZNF521|ZNF37A|ZNF202|ZNF226|FOXP3|CDS1|ZFPM1|CHD3|PRKAA1|GRIN2B|NLRC4|ZNF436|TNKS1BP1|NFATC2|ZNF839|TP53|RBM14-RBM4|ZNF599|MEF2C|ABL1	http://www.reactome.org/cgi-bin/eventbrowser_st_id?ST_ID=R-HSA-73857
RNA Polymerase III Abortive And Retractive Initiation	Reactome	R-HSA-749476	2	40	0.0214869	0.108489	NFIC|POLR3A	http://www.reactome.org/cgi-bin/eventbrowser_st_id?ST_ID=R-HSA-749476
RNA Polymerase III Chain Elongation	Reactome	R-HSA-73780	1	17	0.0924413	0.160528	POLR3A	http://www.reactome.org/cgi-bin/eventbrowser_st_id?ST_ID=R-HSA-73780
RNA Polymerase III Transcription	Reactome	R-HSA-74158	2	40	0.0214869	0.108489	NFIC|POLR3A	http://www.reactome.org/cgi-bin/eventbrowser_st_id?ST_ID=R-HSA-74158
RNA Polymerase III Transcription Initiation	Reactome	R-HSA-76046	1	35	0.176374	0.229337	POLR3A	http://www.reactome.org/cgi-bin/eventbrowser_st_id?ST_ID=R-HSA-76046
RNA Polymerase III Transcription Initiation From Type 2 Promoter	Reactome	R-HSA-76066	1	26	0.135421	0.19599	POLR3A	http://www.reactome.org/cgi-bin/eventbrowser_st_id?ST_ID=R-HSA-76066
RNA Polymerase III Transcription Termination	Reactome	R-HSA-73980	2	22	0.00733671	0.0619339	NFIC|POLR3A	http://www.reactome.org/cgi-bin/eventbrowser_st_id?ST_ID=R-HSA-73980
Role of ABL in ROBO-SLIT signaling	Reactome	R-HSA-428890	1	8	0.047336	0.13032	ABL1	http://www.reactome.org/cgi-bin/eventbrowser_st_id?ST_ID=R-HSA-428890
Role of LAT2/NTAL/LAB on calcium mobilization	Reactome	R-HSA-2730905	1	14	0.0776475	0.150678	PIK3R1	http://www.reactome.org/cgi-bin/eventbrowser_st_id?ST_ID=R-HSA-2730905
Role of phospholipids in phagocytosis	Reactome	R-HSA-2029485	1	24	0.126048	0.18708	PIK3R1	http://www.reactome.org/cgi-bin/eventbrowser_st_id?ST_ID=R-HSA-2029485
rRNA processing	Reactome	R-HSA-72312	3	203	0.100003	0.167021	GNL3|RBM28|NOL12	http://www.reactome.org/cgi-bin/eventbrowser_st_id?ST_ID=R-HSA-72312
rRNA processing in the nucleus and cytosol	Reactome	R-HSA-8868773	3	193	0.0893743	0.159492	GNL3|RBM28|NOL12	http://www.reactome.org/cgi-bin/eventbrowser_st_id?ST_ID=R-HSA-8868773
RUNX1 and FOXP3 control the development of regulatory T lymphocytes (Tregs)	Reactome	R-HSA-8877330	2	10	0.00183037	0.0320135	FOXP3|NFATC2	http://www.reactome.org/cgi-bin/eventbrowser_st_id?ST_ID=R-HSA-8877330
RUNX1 regulates genes involved in megakaryocyte differentiation and platelet function	Reactome	R-HSA-8936459	2	96	0.0977793	0.165501	KMT2B|ZFPM1	http://www.reactome.org/cgi-bin/eventbrowser_st_id?ST_ID=R-HSA-8936459
RUNX1 regulates transcription of genes involved in differentiation of HSCs	Reactome	R-HSA-8939236	1	129	0.504176	0.518514	ABL1	http://www.reactome.org/cgi-bin/eventbrowser_st_id?ST_ID=R-HSA-8939236
RUNX1 regulates transcription of genes involved in WNT signaling	Reactome	R-HSA-8939256	1	6	0.0370134	0.125536	FOXP3	http://www.reactome.org/cgi-bin/eventbrowser_st_id?ST_ID=R-HSA-8939256
RUNX2 regulates bone development	Reactome	R-HSA-8941326	3	31	0.000809331	0.0216577	ABL1|RBM14-RBM4|ZNF521	http://www.reactome.org/cgi-bin/eventbrowser_st_id?ST_ID=R-HSA-8941326
RUNX2 regulates osteoblast differentiation	Reactome	R-HSA-8940973	2	23	0.00794666	0.0643588	ABL1|ZNF521	http://www.reactome.org/cgi-bin/eventbrowser_st_id?ST_ID=R-HSA-8940973
RUNX3 regulates CDKN1A transcription	Reactome	R-HSA-8941855	1	7	0.0421885	0.128387	TP53	http://www.reactome.org/cgi-bin/eventbrowser_st_id?ST_ID=R-HSA-8941855
S Phase	Reactome	R-HSA-69242	3	160	0.0580763	0.135613	CDC25B|POLE|POLD3	http://www.reactome.org/cgi-bin/eventbrowser_st_id?ST_ID=R-HSA-69242
Salivary secretion	KEGG PATHWAY	hsa04970	2	90	0.0878946	0.157223	PLCB2|CHRM3	http://www.genome.jp/kegg-bin/show_pathway?hsa04970/hsa:1131%09red/hsa:5330%09red
Salmonella infection	KEGG PATHWAY	hsa05132	3	83	0.0112867	0.0751792	NLRC4|PKN1|CCL4L2	http://www.genome.jp/kegg-bin/show_pathway?hsa05132/hsa:5585%09red/hsa:58484%09red/hsa:9560%09red
Scavenging by Class A Receptors	Reactome	R-HSA-3000480	1	19	0.102172	0.167021	MARCO	http://www.reactome.org/cgi-bin/eventbrowser_st_id?ST_ID=R-HSA-3000480
Scavenging by Class F Receptors	Reactome	R-HSA-3000484	1	6	0.0370134	0.125536	HYOU1	http://www.reactome.org/cgi-bin/eventbrowser_st_id?ST_ID=R-HSA-3000484
Selenoamino acid metabolism	Reactome	R-HSA-2408522	1	117	0.470954	0.489616	LARS1	http://www.reactome.org/cgi-bin/eventbrowser_st_id?ST_ID=R-HSA-2408522
Sema3A PAK dependent Axon repulsion	Reactome	R-HSA-399954	1	16	0.0875365	0.156792	LIMK1	http://www.reactome.org/cgi-bin/eventbrowser_st_id?ST_ID=R-HSA-399954
Sema4D in semaphorin signaling	Reactome	R-HSA-400685	1	24	0.126048	0.18708	LIMK1	http://www.reactome.org/cgi-bin/eventbrowser_st_id?ST_ID=R-HSA-400685
Sema4D induced cell migration and growth-cone collapse	Reactome	R-HSA-416572	1	20	0.106999	0.169828	LIMK1	http://www.reactome.org/cgi-bin/eventbrowser_st_id?ST_ID=R-HSA-416572
Semaphorin interactions	Reactome	R-HSA-373755	1	64	0.295648	0.336223	LIMK1	http://www.reactome.org/cgi-bin/eventbrowser_st_id?ST_ID=R-HSA-373755
Serotonergic synapse	KEGG PATHWAY	hsa04726	4	115	0.00397482	0.0463598	PLA2G4C|PLCB2|HRAS|CYP2D6	http://www.genome.jp/kegg-bin/show_pathway?hsa04726/hsa:8605%09red/hsa:3265%09red/hsa:1564%09red/hsa:5330%09red
SHC1 events in EGFR signaling	Reactome	R-HSA-180336	1	13	0.0726631	0.146641	HRAS	http://www.reactome.org/cgi-bin/eventbrowser_st_id?ST_ID=R-HSA-180336
SHC1 events in ERBB2 signaling	Reactome	R-HSA-1250196	1	19	0.102172	0.167021	HRAS	http://www.reactome.org/cgi-bin/eventbrowser_st_id?ST_ID=R-HSA-1250196
SHC1 events in ERBB4 signaling	Reactome	R-HSA-1250347	1	12	0.0676518	0.143112	HRAS	http://www.reactome.org/cgi-bin/eventbrowser_st_id?ST_ID=R-HSA-1250347
SHC-mediated cascade:FGFR1	Reactome	R-HSA-5654688	1	14	0.0776475	0.150678	HRAS	http://www.reactome.org/cgi-bin/eventbrowser_st_id?ST_ID=R-HSA-5654688
SHC-mediated cascade:FGFR2	Reactome	R-HSA-5654699	1	17	0.0924413	0.160528	HRAS	http://www.reactome.org/cgi-bin/eventbrowser_st_id?ST_ID=R-HSA-5654699
SHC-mediated cascade:FGFR3	Reactome	R-HSA-5654704	1	12	0.0676518	0.143112	HRAS	http://www.reactome.org/cgi-bin/eventbrowser_st_id?ST_ID=R-HSA-5654704
SHC-mediated cascade:FGFR4	Reactome	R-HSA-5654719	1	16	0.0875365	0.156792	HRAS	http://www.reactome.org/cgi-bin/eventbrowser_st_id?ST_ID=R-HSA-5654719
SHC-related events triggered by IGF1R	Reactome	R-HSA-2428933	1	7	0.0421885	0.128387	HRAS	http://www.reactome.org/cgi-bin/eventbrowser_st_id?ST_ID=R-HSA-2428933
Shigellosis	KEGG PATHWAY	hsa05131	2	68	0.0546852	0.134615	ABL1|DOCK1	http://www.genome.jp/kegg-bin/show_pathway?hsa05131/hsa:1793%09red/hsa:25%09red
Signal Transduction	Reactome	R-HSA-162582	34	2689	3.757e-06	0.000626578	OBSCN|ZNF217|COL11A2|HRAS|DOCK1|PRKAA1|OR1F1|OR9G1|RHOT2|ABL1|EDNRA|SPTBN4|OR4C11|FLT1|EEF2K|MEF2C|CHD3|KDM4C|NF1|PLCB2|LIMK1|PIK3R1|PKN1|CHRM3|HCAR1|GMIP|P2RY2|EPAS1|TP53|CCL4L2|GRIN2B|VWF|PPP3CC|WNT11	http://www.reactome.org/cgi-bin/eventbrowser_st_id?ST_ID=R-HSA-162582
Signaling by BRAF and RAF fusions	Reactome	R-HSA-6802952	2	67	0.0533064	0.132449	HRAS|VWF	http://www.reactome.org/cgi-bin/eventbrowser_st_id?ST_ID=R-HSA-6802952
Signaling by cytosolic FGFR1 fusion mutants	Reactome	R-HSA-1839117	1	15	0.0826052	0.153083	PIK3R1	http://www.reactome.org/cgi-bin/eventbrowser_st_id?ST_ID=R-HSA-1839117
Signaling by EGFR	Reactome	R-HSA-177929	2	48	0.0297296	0.124481	HRAS|PIK3R1	http://www.reactome.org/cgi-bin/eventbrowser_st_id?ST_ID=R-HSA-177929
Signaling by EGFR in Cancer	Reactome	R-HSA-1643713	2	24	0.00857864	0.0665404	HRAS|PIK3R1	http://www.reactome.org/cgi-bin/eventbrowser_st_id?ST_ID=R-HSA-1643713
Signaling by EGFRvIII in Cancer	Reactome	R-HSA-5637812	2	14	0.00328119	0.0418117	HRAS|PIK3R1	http://www.reactome.org/cgi-bin/eventbrowser_st_id?ST_ID=R-HSA-5637812
Signaling by ERBB2	Reactome	R-HSA-1227986	2	47	0.02864	0.124481	HRAS|PIK3R1	http://www.reactome.org/cgi-bin/eventbrowser_st_id?ST_ID=R-HSA-1227986
Signaling by ERBB4	Reactome	R-HSA-1236394	2	55	0.0378024	0.125977	HRAS|PIK3R1	http://www.reactome.org/cgi-bin/eventbrowser_st_id?ST_ID=R-HSA-1236394
Signaling by Erythropoietin	Reactome	R-HSA-9006335	2	24	0.00857864	0.0665404	HRAS|PIK3R1	http://www.reactome.org/cgi-bin/eventbrowser_st_id?ST_ID=R-HSA-9006335
Signaling by FGFR in disease	Reactome	R-HSA-1226099	2	57	0.0402461	0.128387	HRAS|PIK3R1	http://www.reactome.org/cgi-bin/eventbrowser_st_id?ST_ID=R-HSA-1226099
Signaling by FGFR1 in disease	Reactome	R-HSA-5655302	2	32	0.0143977	0.0852396	HRAS|PIK3R1	http://www.reactome.org/cgi-bin/eventbrowser_st_id?ST_ID=R-HSA-5655302
Signaling by FGFR2 in disease	Reactome	R-HSA-5655253	2	39	0.0205353	0.105882	HRAS|PIK3R1	http://www.reactome.org/cgi-bin/eventbrowser_st_id?ST_ID=R-HSA-5655253
Signaling by FGFR3 fusions in cancer	Reactome	R-HSA-8853334	2	9	0.00153072	0.0312411	HRAS|PIK3R1	http://www.reactome.org/cgi-bin/eventbrowser_st_id?ST_ID=R-HSA-8853334
Signaling by FGFR3 in disease	Reactome	R-HSA-5655332	2	18	0.00512235	0.0526816	HRAS|PIK3R1	http://www.reactome.org/cgi-bin/eventbrowser_st_id?ST_ID=R-HSA-5655332
Signaling by FGFR3 point mutants in cancer	Reactome	R-HSA-8853338	2	18	0.00512235	0.0526816	HRAS|PIK3R1	http://www.reactome.org/cgi-bin/eventbrowser_st_id?ST_ID=R-HSA-8853338
Signaling by FGFR4 in disease	Reactome	R-HSA-5655291	2	10	0.00183037	0.0320135	HRAS|PIK3R1	http://www.reactome.org/cgi-bin/eventbrowser_st_id?ST_ID=R-HSA-5655291
Signaling by GPCR	Reactome	R-HSA-372790	14	1170	0.00507275	0.0526816	OBSCN|PLCB2|HRAS|CHRM3|OR1F1|HCAR1|OR9G1|PIK3R1|P2RY2|EDNRA|PPP3CC|OR4C11|CCL4L2|WNT11	http://www.reactome.org/cgi-bin/eventbrowser_st_id?ST_ID=R-HSA-372790
Signaling by high-kinase activity BRAF mutants	Reactome	R-HSA-6802948	2	36	0.017791	0.0960016	HRAS|VWF	http://www.reactome.org/cgi-bin/eventbrowser_st_id?ST_ID=R-HSA-6802948
Signaling by Insulin receptor	Reactome	R-HSA-74752	2	70	0.0574803	0.134615	HRAS|PIK3R1	http://www.reactome.org/cgi-bin/eventbrowser_st_id?ST_ID=R-HSA-74752
Signaling by Interleukins	Reactome	R-HSA-449147	10	619	0.00228577	0.0357703	PTPN23|TP53|PIK3R1|HRAS|GRIN2B|NF1|VWF|SPTBN4|MEF2C|SIGIRR	http://www.reactome.org/cgi-bin/eventbrowser_st_id?ST_ID=R-HSA-449147
Signaling by Ligand-Responsive EGFR Variants in Cancer	Reactome	R-HSA-5637815	2	18	0.00512235	0.0526816	HRAS|PIK3R1	http://www.reactome.org/cgi-bin/eventbrowser_st_id?ST_ID=R-HSA-5637815
Signaling by MET	Reactome	R-HSA-6806834	3	77	0.00927563	0.0682291	HRAS|COL11A2|PIK3R1	http://www.reactome.org/cgi-bin/eventbrowser_st_id?ST_ID=R-HSA-6806834
Signaling by moderate kinase activity BRAF mutants	Reactome	R-HSA-6802946	2	47	0.02864	0.124481	HRAS|VWF	http://www.reactome.org/cgi-bin/eventbrowser_st_id?ST_ID=R-HSA-6802946
Signaling by Non-Receptor Tyrosine Kinases	Reactome	R-HSA-9006927	3	52	0.0032665	0.0418117	EPAS1|HRAS|DOCK1	http://www.reactome.org/cgi-bin/eventbrowser_st_id?ST_ID=R-HSA-9006927
Signaling by NOTCH	Reactome	R-HSA-157118	1	231	0.714524	0.716935	TP53	http://www.reactome.org/cgi-bin/eventbrowser_st_id?ST_ID=R-HSA-157118
Signaling by NTRK1 (TRKA)	Reactome	R-HSA-187037	3	76	0.00896271	0.0682291	MEF2C|HRAS|PIK3R1	http://www.reactome.org/cgi-bin/eventbrowser_st_id?ST_ID=R-HSA-187037
Signaling by NTRK2 (TRKB)	Reactome	R-HSA-9006115	3	22	0.000322346	0.0140626	GRIN2B|HRAS|PIK3R1	http://www.reactome.org/cgi-bin/eventbrowser_st_id?ST_ID=R-HSA-9006115
Signaling by NTRK3 (TRKC)	Reactome	R-HSA-9034015	2	15	0.00370557	0.0446671	HRAS|PIK3R1	http://www.reactome.org/cgi-bin/eventbrowser_st_id?ST_ID=R-HSA-9034015
Signaling by NTRKs	Reactome	R-HSA-166520	4	97	0.00220238	0.0350512	GRIN2B|MEF2C|HRAS|PIK3R1	http://www.reactome.org/cgi-bin/eventbrowser_st_id?ST_ID=R-HSA-166520
Signaling by Nuclear Receptors	Reactome	R-HSA-9006931	3	264	0.174075	0.22801	ZNF217|HRAS|PIK3R1	http://www.reactome.org/cgi-bin/eventbrowser_st_id?ST_ID=R-HSA-9006931
Signaling by PDGF	Reactome	R-HSA-186797	2	55	0.0378024	0.125977	HRAS|PIK3R1	http://www.reactome.org/cgi-bin/eventbrowser_st_id?ST_ID=R-HSA-186797
Signaling by PTK6	Reactome	R-HSA-8848021	3	52	0.0032665	0.0418117	EPAS1|HRAS|DOCK1	http://www.reactome.org/cgi-bin/eventbrowser_st_id?ST_ID=R-HSA-8848021
Signaling by RAS mutants	Reactome	R-HSA-6802949	3	60	0.00479155	0.0517023	HRAS|VWF|NF1	http://www.reactome.org/cgi-bin/eventbrowser_st_id?ST_ID=R-HSA-6802949
Signaling by Receptor Tyrosine Kinases	Reactome	R-HSA-9006934	7	458	0.0133201	0.0824637	MEF2C|COL11A2|HRAS|DOCK1|GRIN2B|PIK3R1|FLT1	http://www.reactome.org/cgi-bin/eventbrowser_st_id?ST_ID=R-HSA-9006934
Signaling by Rho GTPases	Reactome	R-HSA-194315	7	449	0.0120774	0.0775041	OBSCN|PKN1|LIMK1|KDM4C|RHOT2|GMIP|ABL1	http://www.reactome.org/cgi-bin/eventbrowser_st_id?ST_ID=R-HSA-194315
Signaling by ROBO receptors	Reactome	R-HSA-376176	1	216	0.690353	0.693202	ABL1	http://www.reactome.org/cgi-bin/eventbrowser_st_id?ST_ID=R-HSA-376176
Signaling by SCF-KIT	Reactome	R-HSA-1433557	2	40	0.0214869	0.108489	HRAS|PIK3R1	http://www.reactome.org/cgi-bin/eventbrowser_st_id?ST_ID=R-HSA-1433557
Signaling by the B Cell Receptor (BCR)	Reactome	R-HSA-983705	3	110	0.0232524	0.114481	HRAS|NFATC2|PIK3R1	http://www.reactome.org/cgi-bin/eventbrowser_st_id?ST_ID=R-HSA-983705
Signaling by Type 1 Insulin-like Growth Factor 1 Receptor (IGF1R)	Reactome	R-HSA-2404192	2	45	0.0265105	0.124481	HRAS|PIK3R1	http://www.reactome.org/cgi-bin/eventbrowser_st_id?ST_ID=R-HSA-2404192
Signaling by VEGF	Reactome	R-HSA-194138	4	106	0.00299979	0.0405426	HRAS|DOCK1|PIK3R1|FLT1	http://www.reactome.org/cgi-bin/eventbrowser_st_id?ST_ID=R-HSA-194138
Signaling by WNT	Reactome	R-HSA-195721	2	329	0.532343	0.545022	PLCB2|WNT11	http://www.reactome.org/cgi-bin/eventbrowser_st_id?ST_ID=R-HSA-195721
Signaling pathways regulating pluripotency of stem cells	KEGG PATHWAY	hsa04550	3	140	0.0422201	0.128387	HRAS|WNT11|PIK3R1	http://www.genome.jp/kegg-bin/show_pathway?hsa04550/hsa:7481%09red/hsa:5295%09red/hsa:3265%09red
Signalling to ERKs	Reactome	R-HSA-187687	1	30	0.153866	0.210182	HRAS	http://www.reactome.org/cgi-bin/eventbrowser_st_id?ST_ID=R-HSA-187687
Signalling to RAS	Reactome	R-HSA-167044	1	18	0.0973199	0.164932	HRAS	http://www.reactome.org/cgi-bin/eventbrowser_st_id?ST_ID=R-HSA-167044
SLC transporter disorders	Reactome	R-HSA-5619102	1	96	0.407398	0.432446	SLC12A3	http://www.reactome.org/cgi-bin/eventbrowser_st_id?ST_ID=R-HSA-5619102
SLC-mediated transmembrane transport	Reactome	R-HSA-425407	2	249	0.391023	0.41922	SLC28A3|SLC12A3	http://www.reactome.org/cgi-bin/eventbrowser_st_id?ST_ID=R-HSA-425407
Small cell lung cancer	KEGG PATHWAY	hsa05222	2	93	0.0927982	0.160626	TP53|PIK3R1	http://www.genome.jp/kegg-bin/show_pathway?hsa05222/hsa:5295%09red/hsa:7157%09red
Smooth Muscle Contraction	Reactome	R-HSA-445355	1	40	0.198285	0.248065	MYL10	http://www.reactome.org/cgi-bin/eventbrowser_st_id?ST_ID=R-HSA-445355
SOS-mediated signalling	Reactome	R-HSA-112412	1	6	0.0370134	0.125536	HRAS	http://www.reactome.org/cgi-bin/eventbrowser_st_id?ST_ID=R-HSA-112412
Sphingolipid signaling pathway	KEGG PATHWAY	hsa04071	4	119	0.00446967	0.0498369	PLCB2|TP53|HRAS|PIK3R1	http://www.genome.jp/kegg-bin/show_pathway?hsa04071/hsa:3265%09red/hsa:5295%09red/hsa:7157%09red/hsa:5330%09red
Spliceosome	KEGG PATHWAY	hsa03040	1	135	0.519999	0.533353	RBM25	http://www.genome.jp/kegg-bin/show_pathway?hsa03040/hsa:58517%09red
Stabilization of p53	Reactome	R-HSA-69541	2	55	0.0378024	0.125977	CDS1|TP53	http://www.reactome.org/cgi-bin/eventbrowser_st_id?ST_ID=R-HSA-69541
Staphylococcus aureus infection	KEGG PATHWAY	hsa05150	1	68	0.310689	0.349771	HLA-DPB1	http://www.genome.jp/kegg-bin/show_pathway?hsa05150/hsa:3125%09red
Stimuli-sensing channels	Reactome	R-HSA-2672351	1	108	0.444592	0.46656	TRPV1	http://www.reactome.org/cgi-bin/eventbrowser_st_id?ST_ID=R-HSA-2672351
Striated Muscle Contraction	Reactome	R-HSA-390522	1	36	0.180803	0.233059	TTN	http://www.reactome.org/cgi-bin/eventbrowser_st_id?ST_ID=R-HSA-390522
SUMO E3 ligases SUMOylate target proteins	Reactome	R-HSA-3108232	2	170	0.23623	0.281634	CHD3|TP53	http://www.reactome.org/cgi-bin/eventbrowser_st_id?ST_ID=R-HSA-3108232
SUMOylation	Reactome	R-HSA-2990846	2	176	0.248124	0.293277	CHD3|TP53	http://www.reactome.org/cgi-bin/eventbrowser_st_id?ST_ID=R-HSA-2990846
SUMOylation of chromatin organization proteins	Reactome	R-HSA-4551638	1	66	0.303209	0.342791	CHD3	http://www.reactome.org/cgi-bin/eventbrowser_st_id?ST_ID=R-HSA-4551638
SUMOylation of transcription factors	Reactome	R-HSA-3232118	1	17	0.0924413	0.160528	TP53	http://www.reactome.org/cgi-bin/eventbrowser_st_id?ST_ID=R-HSA-3232118
superpathway of inositol phosphate compounds	BioCyc	PWY-6371	3	67	0.0064263	0.0590955	PLCB2|PIK3R1|PLCD1	http://biocyc.org/HUMAN/NEW-IMAGE?type=NIL&object=PWY-6371
Surfactant metabolism	Reactome	R-HSA-5683826	1	29	0.149292	0.206356	P2RY2	http://www.reactome.org/cgi-bin/eventbrowser_st_id?ST_ID=R-HSA-5683826
Synaptic adhesion-like molecules	Reactome	R-HSA-8849932	1	21	0.1118	0.174041	GRIN2B	http://www.reactome.org/cgi-bin/eventbrowser_st_id?ST_ID=R-HSA-8849932
Synthesis of DNA	Reactome	R-HSA-69239	2	118	0.13634	0.197001	POLE|POLD3	http://www.reactome.org/cgi-bin/eventbrowser_st_id?ST_ID=R-HSA-69239
Synthesis of IP3 and IP4 in the cytosol	Reactome	R-HSA-1855204	2	28	0.0113218	0.0751792	PLCB2|PLCD1	http://www.reactome.org/cgi-bin/eventbrowser_st_id?ST_ID=R-HSA-1855204
Synthesis of Ketone Bodies	Reactome	R-HSA-77111	1	8	0.047336	0.13032	AACS	http://www.reactome.org/cgi-bin/eventbrowser_st_id?ST_ID=R-HSA-77111
Synthesis of PC	Reactome	R-HSA-1483191	1	28	0.144693	0.203467	CEPT1	http://www.reactome.org/cgi-bin/eventbrowser_st_id?ST_ID=R-HSA-1483191
Synthesis of PE	Reactome	R-HSA-1483213	1	13	0.0726631	0.146641	CEPT1	http://www.reactome.org/cgi-bin/eventbrowser_st_id?ST_ID=R-HSA-1483213
Synthesis of PIPs at the plasma membrane	Reactome	R-HSA-1660499	1	53	0.252577	0.297359	PIK3R1	http://www.reactome.org/cgi-bin/eventbrowser_st_id?ST_ID=R-HSA-1660499
Systemic lupus erythematosus	KEGG PATHWAY	hsa05322	2	133	0.164238	0.218548	GRIN2B|HLA-DPB1	http://www.genome.jp/kegg-bin/show_pathway?hsa05322/hsa:2904%09red/hsa:3125%09red
T cell activation	PANTHER	P00053	4	78	0.00102119	0.0243991	HRAS|PPP3CC|NFATC2|PIK3R1	http://www.pantherdb.org/pathway/pathwayDiagram.jsp?catAccession=P00053
T cell receptor signaling pathway	KEGG PATHWAY	hsa04660	4	103	0.00271512	0.0382403	HRAS|PPP3CC|NFATC2|PIK3R1	http://www.genome.jp/kegg-bin/show_pathway?hsa04660/hsa:5533%09red/hsa:5295%09red/hsa:3265%09red/hsa:4773%09red
Taste transduction	KEGG PATHWAY	hsa04742	4	83	0.00127276	0.0274671	GABRA4|PLCB2|CHRM3|TAS2R45	http://www.genome.jp/kegg-bin/show_pathway?hsa04742/hsa:259291%09red/hsa:1131%09red/hsa:2557%09red/hsa:5330%09red
TBC/RABGAPs	Reactome	R-HSA-8854214	1	46	0.223814	0.269909	GGA1	http://www.reactome.org/cgi-bin/eventbrowser_st_id?ST_ID=R-HSA-8854214
TCR signaling	Reactome	R-HSA-202403	2	117	0.13452	0.19599	HLA-DPB1|PIK3R1	http://www.reactome.org/cgi-bin/eventbrowser_st_id?ST_ID=R-HSA-202403
Telomere C-strand (Lagging Strand) Synthesis	Reactome	R-HSA-174417	2	24	0.00857864	0.0665404	POLE|POLD3	http://www.reactome.org/cgi-bin/eventbrowser_st_id?ST_ID=R-HSA-174417
Telomere C-strand synthesis initiation	Reactome	R-HSA-174430	1	8	0.047336	0.13032	POLE	http://www.reactome.org/cgi-bin/eventbrowser_st_id?ST_ID=R-HSA-174430
Telomere Maintenance	Reactome	R-HSA-157579	2	82	0.0752272	0.150678	POLE|POLD3	http://www.reactome.org/cgi-bin/eventbrowser_st_id?ST_ID=R-HSA-157579
Termination of O-glycan biosynthesis	Reactome	R-HSA-977068	2	24	0.00857864	0.0665404	MUC5AC|MUC3A	http://www.reactome.org/cgi-bin/eventbrowser_st_id?ST_ID=R-HSA-977068
Termination of translesion DNA synthesis	Reactome	R-HSA-5656169	2	32	0.0143977	0.0852396	POLE|POLD3	http://www.reactome.org/cgi-bin/eventbrowser_st_id?ST_ID=R-HSA-5656169
TGF-beta signaling pathway	PANTHER	P00052	1	91	0.391178	0.41922	HRAS	http://www.pantherdb.org/pathway/pathwayDiagram.jsp?catAccession=P00052
Th1 and Th2 cell differentiation	KEGG PATHWAY	hsa04658	3	92	0.0147398	0.0864995	HLA-DPB1|NFATC2|PPP3CC	http://www.genome.jp/kegg-bin/show_pathway?hsa04658/hsa:3125%09red/hsa:5533%09red/hsa:4773%09red
Th17 cell differentiation	KEGG PATHWAY	hsa04659	4	107	0.00309904	0.0412781	FOXP3|NFATC2|PPP3CC|HLA-DPB1	http://www.genome.jp/kegg-bin/show_pathway?hsa04659/hsa:50943%09red/hsa:3125%09red/hsa:5533%09red/hsa:4773%09red
The citric acid (TCA) cycle and respiratory electron transport	Reactome	R-HSA-1428517	3	173	0.0696778	0.146586	MT-CYB|MT-ND1|MT-ND5	http://www.reactome.org/cgi-bin/eventbrowser_st_id?ST_ID=R-HSA-1428517
The role of GTSE1 in G2/M progression after G2 checkpoint	Reactome	R-HSA-8852276	1	76	0.33982	0.373914	TP53	http://www.reactome.org/cgi-bin/eventbrowser_st_id?ST_ID=R-HSA-8852276
Thermogenesis	KEGG PATHWAY	hsa04714	5	231	0.00919575	0.0682291	MT-CYB|MT-ND1|HRAS|MT-ND5|PRKAA1	http://www.genome.jp/kegg-bin/show_pathway?hsa04714/hsa:4519%09red/hsa:4535%09red/hsa:5562%09red/hsa:3265%09red/hsa:4540%09red
Thyroid cancer	KEGG PATHWAY	hsa05216	2	37	0.0186872	0.0992315	HRAS|TP53	http://www.genome.jp/kegg-bin/show_pathway?hsa05216/hsa:3265%09red/hsa:7157%09red
Thyroid hormone signaling pathway	KEGG PATHWAY	hsa04919	6	119	6.17915e-05	0.00486336	PLCB2|TP53|RCN2|HRAS|PIK3R1|PLCD1	http://www.genome.jp/kegg-bin/show_pathway?hsa04919/hsa:5333%09red/hsa:5330%09red/hsa:5295%09red/hsa:7157%09red/hsa:3265%09red/hsa:10231%09red
Thyroid hormone synthesis	KEGG PATHWAY	hsa04918	1	74	0.332655	0.368149	PLCB2	http://www.genome.jp/kegg-bin/show_pathway?hsa04918/hsa:5330%09red
Thyrotropin-releasing hormone receptor signaling pathway	PANTHER	P04394	2	56	0.0390169	0.128387	PLCB2|PLCD1	http://www.pantherdb.org/pathway/pathwayDiagram.jsp?catAccession=P04394
TICAM1, RIP1-mediated IKK complex recruitment	Reactome	R-HSA-168927	1	20	0.106999	0.169828	TICAM1	http://www.reactome.org/cgi-bin/eventbrowser_st_id?ST_ID=R-HSA-168927
TICAM1,TRAF6-dependent induction of TAK1 complex	Reactome	R-HSA-9014325	1	11	0.0626137	0.139396	TICAM1	http://www.reactome.org/cgi-bin/eventbrowser_st_id?ST_ID=R-HSA-9014325
TICAM1-dependent activation of IRF3/IRF7	Reactome	R-HSA-9013973	1	12	0.0676518	0.143112	TICAM1	http://www.reactome.org/cgi-bin/eventbrowser_st_id?ST_ID=R-HSA-9013973
Tie2 Signaling	Reactome	R-HSA-210993	2	17	0.00462642	0.0505318	HRAS|PIK3R1	http://www.reactome.org/cgi-bin/eventbrowser_st_id?ST_ID=R-HSA-210993
Tight junction	KEGG PATHWAY	hsa04530	1	170	0.602781	0.609155	PRKAA1	http://www.genome.jp/kegg-bin/show_pathway?hsa04530/hsa:5562%09red
TLR3-mediated TICAM1-dependent programmed cell death	Reactome	R-HSA-9013957	1	6	0.0370134	0.125536	TICAM1	http://www.reactome.org/cgi-bin/eventbrowser_st_id?ST_ID=R-HSA-9013957
TNF signaling pathway	KEGG PATHWAY	hsa04668	1	112	0.456466	0.476219	PIK3R1	http://www.genome.jp/kegg-bin/show_pathway?hsa04668/hsa:5295%09red
Toll Like Receptor 10 (TLR10) Cascade	Reactome	R-HSA-168142	1	85	0.37113	0.402899	MEF2C	http://www.reactome.org/cgi-bin/eventbrowser_st_id?ST_ID=R-HSA-168142
Toll Like Receptor 2 (TLR2) Cascade	Reactome	R-HSA-181438	2	98	0.101141	0.167021	MEF2C|SIGIRR	http://www.reactome.org/cgi-bin/eventbrowser_st_id?ST_ID=R-HSA-181438
Toll Like Receptor 3 (TLR3) Cascade	Reactome	R-HSA-168164	2	93	0.0927982	0.160626	MEF2C|TICAM1	http://www.reactome.org/cgi-bin/eventbrowser_st_id?ST_ID=R-HSA-168164
Toll Like Receptor 4 (TLR4) Cascade	Reactome	R-HSA-166016	3	128	0.0339232	0.125536	MEF2C|TICAM1|SIGIRR	http://www.reactome.org/cgi-bin/eventbrowser_st_id?ST_ID=R-HSA-166016
Toll Like Receptor 5 (TLR5) Cascade	Reactome	R-HSA-168176	1	85	0.37113	0.402899	MEF2C	http://www.reactome.org/cgi-bin/eventbrowser_st_id?ST_ID=R-HSA-168176
Toll Like Receptor 7/8 (TLR7/8) Cascade	Reactome	R-HSA-168181	2	93	0.0927982	0.160626	MEF2C|TICAM1	http://www.reactome.org/cgi-bin/eventbrowser_st_id?ST_ID=R-HSA-168181
Toll Like Receptor 9 (TLR9) Cascade	Reactome	R-HSA-168138	2	97	0.0994563	0.166967	MEF2C|TICAM1	http://www.reactome.org/cgi-bin/eventbrowser_st_id?ST_ID=R-HSA-168138
Toll Like Receptor TLR1:TLR2 Cascade	Reactome	R-HSA-168179	2	98	0.101141	0.167021	MEF2C|SIGIRR	http://www.reactome.org/cgi-bin/eventbrowser_st_id?ST_ID=R-HSA-168179
Toll Like Receptor TLR6:TLR2 Cascade	Reactome	R-HSA-168188	2	95	0.0961106	0.164932	MEF2C|SIGIRR	http://www.reactome.org/cgi-bin/eventbrowser_st_id?ST_ID=R-HSA-168188
Toll receptor signaling pathway	PANTHER	P00054	1	50	0.240383	0.285261	TICAM1	http://www.pantherdb.org/pathway/pathwayDiagram.jsp?catAccession=P00054
Toll-like Receptor Cascades	Reactome	R-HSA-168898	3	154	0.05306	0.132449	MEF2C|TICAM1|SIGIRR	http://www.reactome.org/cgi-bin/eventbrowser_st_id?ST_ID=R-HSA-168898
Toll-like receptor signaling pathway	KEGG PATHWAY	hsa04620	3	104	0.020175	0.10524	TICAM1|CCL4L2|PIK3R1	http://www.genome.jp/kegg-bin/show_pathway?hsa04620/hsa:9560%09red/hsa:148022%09red/hsa:5295%09red
Toxoplasmosis	KEGG PATHWAY	hsa05145	2	113	0.127298	0.18883	HLA-DPB1|CIITA	http://www.genome.jp/kegg-bin/show_pathway?hsa05145/hsa:3125%09red/hsa:4261%09red
TP53 Regulates Metabolic Genes	Reactome	R-HSA-5628897	2	82	0.0752272	0.150678	TP53|PRKAA1	http://www.reactome.org/cgi-bin/eventbrowser_st_id?ST_ID=R-HSA-5628897
TP53 regulates transcription of additional cell cycle genes whose exact role in the p53 pathway remain uncertain	Reactome	R-HSA-6804115	2	20	0.00618393	0.057402	TP53|TNKS1BP1	http://www.reactome.org/cgi-bin/eventbrowser_st_id?ST_ID=R-HSA-6804115
TP53 Regulates Transcription of Caspase Activators and Caspases	Reactome	R-HSA-6803207	2	12	0.00250589	0.0358597	NLRC4|TP53	http://www.reactome.org/cgi-bin/eventbrowser_st_id?ST_ID=R-HSA-6803207
TP53 Regulates Transcription of Cell Cycle Genes	Reactome	R-HSA-6791312	2	48	0.0297296	0.124481	TP53|TNKS1BP1	http://www.reactome.org/cgi-bin/eventbrowser_st_id?ST_ID=R-HSA-6791312
TP53 Regulates Transcription of Cell Death Genes	Reactome	R-HSA-5633008	2	44	0.025471	0.121282	NLRC4|TP53	http://www.reactome.org/cgi-bin/eventbrowser_st_id?ST_ID=R-HSA-5633008
TP53 Regulates Transcription of Death Receptors and Ligands	Reactome	R-HSA-6803211	1	12	0.0676518	0.143112	TP53	http://www.reactome.org/cgi-bin/eventbrowser_st_id?ST_ID=R-HSA-6803211
TP53 Regulates Transcription of DNA Repair Genes	Reactome	R-HSA-6796648	1	65	0.299438	0.339245	TP53	http://www.reactome.org/cgi-bin/eventbrowser_st_id?ST_ID=R-HSA-6796648
TP53 Regulates Transcription of Genes Involved in Cytochrome C Release	Reactome	R-HSA-6803204	1	20	0.106999	0.169828	TP53	http://www.reactome.org/cgi-bin/eventbrowser_st_id?ST_ID=R-HSA-6803204
TP53 Regulates Transcription of Genes Involved in G1 Cell Cycle Arrest	Reactome	R-HSA-6804116	1	14	0.0776475	0.150678	TP53	http://www.reactome.org/cgi-bin/eventbrowser_st_id?ST_ID=R-HSA-6804116
TP53 Regulates Transcription of Genes Involved in G2 Cell Cycle Arrest	Reactome	R-HSA-6804114	1	18	0.0973199	0.164932	TP53	http://www.reactome.org/cgi-bin/eventbrowser_st_id?ST_ID=R-HSA-6804114
TP53 regulates transcription of several additional cell death genes whose specific roles in p53-dependent apoptosis remain uncertain	Reactome	R-HSA-6803205	1	14	0.0776475	0.150678	TP53	http://www.reactome.org/cgi-bin/eventbrowser_st_id?ST_ID=R-HSA-6803205
TRAF6 mediated induction of NFkB and MAP kinases upon TLR7/8 or 9 activation	Reactome	R-HSA-975138	2	92	0.0911548	0.160528	MEF2C|TICAM1	http://www.reactome.org/cgi-bin/eventbrowser_st_id?ST_ID=R-HSA-975138
TRAF6-mediated induction of TAK1 complex within TLR4 complex	Reactome	R-HSA-937072	1	16	0.0875365	0.156792	TICAM1	http://www.reactome.org/cgi-bin/eventbrowser_st_id?ST_ID=R-HSA-937072
Transcriptional activation of mitochondrial biogenesis	Reactome	R-HSA-2151201	1	55	0.260599	0.303729	MEF2C	http://www.reactome.org/cgi-bin/eventbrowser_st_id?ST_ID=R-HSA-2151201
Transcriptional misregulation in cancer	KEGG PATHWAY	hsa05202	3	186	0.0822364	0.153083	MEF2C|TP53|FLT1	http://www.genome.jp/kegg-bin/show_pathway?hsa05202/hsa:4208%09red/hsa:2321%09red/hsa:7157%09red
Transcriptional Regulation by MECP2	Reactome	R-HSA-8986944	2	61	0.0453063	0.13032	GRIN2B|MEF2C	http://www.reactome.org/cgi-bin/eventbrowser_st_id?ST_ID=R-HSA-8986944
Transcriptional regulation by RUNX1	Reactome	R-HSA-8878171	5	235	0.00983994	0.0704943	ABL1|KMT2B|NFATC2|ZFPM1|FOXP3	http://www.reactome.org/cgi-bin/eventbrowser_st_id?ST_ID=R-HSA-8878171
Transcriptional regulation by RUNX2	Reactome	R-HSA-8878166	3	118	0.0277294	0.124481	ABL1|RBM14-RBM4|ZNF521	http://www.reactome.org/cgi-bin/eventbrowser_st_id?ST_ID=R-HSA-8878166
Transcriptional regulation by RUNX3	Reactome	R-HSA-8878159	1	93	0.397718	0.42436	TP53	http://www.reactome.org/cgi-bin/eventbrowser_st_id?ST_ID=R-HSA-8878159
Transcriptional Regulation by TP53	Reactome	R-HSA-3700989	6	359	0.0144539	0.0853835	CHD3|TP53|CDS1|PRKAA1|TNKS1BP1|NLRC4	http://www.reactome.org/cgi-bin/eventbrowser_st_id?ST_ID=R-HSA-3700989
Transcriptional regulation of pluripotent stem cells	Reactome	R-HSA-452723	1	22	0.116575	0.178158	EPAS1	http://www.reactome.org/cgi-bin/eventbrowser_st_id?ST_ID=R-HSA-452723
Transcription-Coupled Nucleotide Excision Repair (TC-NER)	Reactome	R-HSA-6781827	2	79	0.0706416	0.146641	POLE|POLD3	http://www.reactome.org/cgi-bin/eventbrowser_st_id?ST_ID=R-HSA-6781827
Translation	Reactome	R-HSA-72766	2	291	0.467929	0.487204	LARS1|MRRF	http://www.reactome.org/cgi-bin/eventbrowser_st_id?ST_ID=R-HSA-72766
Translesion synthesis by Y family DNA polymerases bypasses lesions on DNA template	Reactome	R-HSA-110313	2	39	0.0205353	0.105882	POLE|POLD3	http://www.reactome.org/cgi-bin/eventbrowser_st_id?ST_ID=R-HSA-110313
Translocation of ZAP-70 to Immunological synapse	Reactome	R-HSA-202430	1	18	0.0973199	0.164932	HLA-DPB1	http://www.reactome.org/cgi-bin/eventbrowser_st_id?ST_ID=R-HSA-202430
Transmission across Chemical Synapses	Reactome	R-HSA-112315	7	261	0.000654197	0.01967	PPM1F|PLCB2|HRAS|GABRR3|PRKAA1|GRIN2B|GABRA4	http://www.reactome.org/cgi-bin/eventbrowser_st_id?ST_ID=R-HSA-112315
Transport of inorganic cations/anions and amino acids/oligopeptides	Reactome	R-HSA-425393	1	107	0.441583	0.46413	SLC12A3	http://www.reactome.org/cgi-bin/eventbrowser_st_id?ST_ID=R-HSA-425393
Transport of nucleosides and free purine and pyrimidine bases across the plasma membrane	Reactome	R-HSA-83936	1	12	0.0676518	0.143112	SLC28A3	http://www.reactome.org/cgi-bin/eventbrowser_st_id?ST_ID=R-HSA-83936
Transport of small molecules	Reactome	R-HSA-382551	4	720	0.546901	0.557526	SLC28A3|ABCC6|TRPV1|SLC12A3	http://www.reactome.org/cgi-bin/eventbrowser_st_id?ST_ID=R-HSA-382551
Transport of vitamins, nucleosides, and related molecules	Reactome	R-HSA-425397	1	43	0.211153	0.25979	SLC28A3	http://www.reactome.org/cgi-bin/eventbrowser_st_id?ST_ID=R-HSA-425397
Transport to the Golgi and subsequent modification	Reactome	R-HSA-948021	2	185	0.265997	0.309347	ANK2|SPTBN4	http://www.reactome.org/cgi-bin/eventbrowser_st_id?ST_ID=R-HSA-948021
TRIF(TICAM1)-mediated TLR4 signaling	Reactome	R-HSA-937061	2	98	0.101141	0.167021	MEF2C|TICAM1	http://www.reactome.org/cgi-bin/eventbrowser_st_id?ST_ID=R-HSA-937061
TRIF-mediated programmed cell death	Reactome	R-HSA-2562578	1	10	0.0575484	0.134615	TICAM1	http://www.reactome.org/cgi-bin/eventbrowser_st_id?ST_ID=R-HSA-2562578
tRNA Aminoacylation	Reactome	R-HSA-379724	1	42	0.206886	0.255717	LARS1	http://www.reactome.org/cgi-bin/eventbrowser_st_id?ST_ID=R-HSA-379724
tRNA charging	BioCyc	TRNA-CHARGING-PWY	1	38	0.189591	0.241134	LARS1	http://biocyc.org/HUMAN/NEW-IMAGE?type=NIL&object=TRNA-CHARGING-PWY
TRP channels	Reactome	R-HSA-3295583	1	28	0.144693	0.203467	TRPV1	http://www.reactome.org/cgi-bin/eventbrowser_st_id?ST_ID=R-HSA-3295583
Tuberculosis	KEGG PATHWAY	hsa05152	3	179	0.0753587	0.150678	HLA-DPB1|PPP3CC|CIITA	http://www.genome.jp/kegg-bin/show_pathway?hsa05152/hsa:3125%09red/hsa:5533%09red/hsa:4261%09red
Type I diabetes mellitus	KEGG PATHWAY	hsa04940	2	43	0.0244487	0.118309	HLA-DPB1|HLA-A	http://www.genome.jp/kegg-bin/show_pathway?hsa04940/hsa:3105%09red/hsa:3125%09red
Type II diabetes mellitus	KEGG PATHWAY	hsa04930	1	46	0.223814	0.269909	PIK3R1	http://www.genome.jp/kegg-bin/show_pathway?hsa04930/hsa:5295%09red
Ubiquitin Mediated Degradation of Phosphorylated Cdc25A	Reactome	R-HSA-69601	1	51	0.244469	0.289085	CDS1	http://www.reactome.org/cgi-bin/eventbrowser_st_id?ST_ID=R-HSA-69601
Ub-specific processing proteases	Reactome	R-HSA-5689880	1	219	0.695345	0.697953	TP53	http://www.reactome.org/cgi-bin/eventbrowser_st_id?ST_ID=R-HSA-5689880
Unblocking of NMDA receptors, glutamate binding and activation	Reactome	R-HSA-438066	1	22	0.116575	0.178158	GRIN2B	http://www.reactome.org/cgi-bin/eventbrowser_st_id?ST_ID=R-HSA-438066
Unfolded Protein Response (UPR)	Reactome	R-HSA-381119	2	92	0.0911548	0.160528	DNAJC3|HYOU1	http://www.reactome.org/cgi-bin/eventbrowser_st_id?ST_ID=R-HSA-381119
urea cycle	BioCyc	PWY-4984	1	6	0.0370134	0.125536	ASS1	http://biocyc.org/HUMAN/NEW-IMAGE?type=NIL&object=PWY-4984
Valine, leucine and isoleucine degradation	KEGG PATHWAY	hsa00280	1	48	0.232143	0.2777	AACS	http://www.genome.jp/kegg-bin/show_pathway?hsa00280/hsa:65985%09red
Vascular smooth muscle contraction	KEGG PATHWAY	hsa04270	3	132	0.036585	0.125536	PLA2G4C|EDNRA|PLCB2	http://www.genome.jp/kegg-bin/show_pathway?hsa04270/hsa:8605%09red/hsa:1909%09red/hsa:5330%09red
VEGF binds to VEGFR leading to receptor dimerization	Reactome	R-HSA-195399	1	8	0.047336	0.13032	FLT1	http://www.reactome.org/cgi-bin/eventbrowser_st_id?ST_ID=R-HSA-195399
VEGF ligand-receptor interactions	Reactome	R-HSA-194313	1	8	0.047336	0.13032	FLT1	http://www.reactome.org/cgi-bin/eventbrowser_st_id?ST_ID=R-HSA-194313
VEGF signaling pathway	KEGG PATHWAY	hsa04370	5	59	2.5169e-05	0.00246005	PLA2G4C|HRAS|PPP3CC|NFATC2|PIK3R1	http://www.genome.jp/kegg-bin/show_pathway?hsa04370/hsa:8605%09red/hsa:5533%09red/hsa:5295%09red/hsa:3265%09red/hsa:4773%09red
VEGFA-VEGFR2 Pathway	Reactome	R-HSA-4420097	3	97	0.0168882	0.0937085	HRAS|DOCK1|PIK3R1	http://www.reactome.org/cgi-bin/eventbrowser_st_id?ST_ID=R-HSA-4420097
VEGFR2 mediated cell proliferation	Reactome	R-HSA-5218921	1	19	0.102172	0.167021	HRAS	http://www.reactome.org/cgi-bin/eventbrowser_st_id?ST_ID=R-HSA-5218921
Vesicle-mediated transport	Reactome	R-HSA-5653656	6	669	0.157415	0.213241	MARCO|KIF1A|HYOU1|GGA1|ANK2|SPTBN4	http://www.reactome.org/cgi-bin/eventbrowser_st_id?ST_ID=R-HSA-5653656
Viral carcinogenesis	KEGG PATHWAY	hsa05203	4	201	0.0251103	0.121072	HLA-A|TP53|HRAS|PIK3R1	http://www.genome.jp/kegg-bin/show_pathway?hsa05203/hsa:3265%09red/hsa:3105%09red/hsa:5295%09red/hsa:7157%09red
Viral mRNA Translation	Reactome	R-HSA-192823	1	89	0.384567	0.413793	DNAJC3	http://www.reactome.org/cgi-bin/eventbrowser_st_id?ST_ID=R-HSA-192823
Viral myocarditis	KEGG PATHWAY	hsa05416	3	60	0.00479155	0.0517023	ABL1|HLA-DPB1|HLA-A	http://www.genome.jp/kegg-bin/show_pathway?hsa05416/hsa:3105%09red/hsa:3125%09red/hsa:25%09red
Viral protein interaction with cytokine and cytokine receptor	KEGG PATHWAY	hsa04061	1	100	0.420063	0.442729	CCL4L2	http://www.genome.jp/kegg-bin/show_pathway?hsa04061/hsa:9560%09red
VxPx cargo-targeting to cilium	Reactome	R-HSA-5620916	1	21	0.1118	0.174041	CNGA2	http://www.reactome.org/cgi-bin/eventbrowser_st_id?ST_ID=R-HSA-5620916
WNT ligand biogenesis and trafficking	Reactome	R-HSA-3238698	1	26	0.135421	0.19599	WNT11	http://www.reactome.org/cgi-bin/eventbrowser_st_id?ST_ID=R-HSA-3238698
Wnt signaling pathway	PANTHER	P00057	8	294	0.000247256	0.0124841	PLCB2|TP53|CDH20|NFATC2|PCDHB12|PCDH10|PPP3CC|WNT11	http://www.pantherdb.org/pathway/pathwayDiagram.jsp?catAccession=P00057
XBP1(S) activates chaperone genes	Reactome	R-HSA-381038	2	49	0.0308356	0.124481	DNAJC3|HYOU1	http://www.reactome.org/cgi-bin/eventbrowser_st_id?ST_ID=R-HSA-381038
Yersinia infection	KEGG PATHWAY	hsa05135	6	121	6.74957e-05	0.00516053	TICAM1|NFATC2|DOCK1|PKN1|LIMK1|PIK3R1	http://www.genome.jp/kegg-bin/show_pathway?hsa05135/hsa:5585%09red/hsa:3984%09red/hsa:5295%09red/hsa:1793%09red/hsa:4773%09red/hsa:148022%09red
ZBP1(DAI) mediated induction of type I IFNs	Reactome	R-HSA-1606322	1	21	0.1118	0.174041	TICAM1	http://www.reactome.org/cgi-bin/eventbrowser_st_id?ST_ID=R-HSA-1606322
--------------------
#Term	Database	ID	Input number	Background number	P-Value	Corrected P-Value	Input	Hyperlink
Breast cancer, somatic	OMIM	114480	2	22	0.00733671	0.0619339	CDS1|TP53	http://omim.org/entry/114480
Rheumatoid arthritis, progression of	OMIM	180300	1	7	0.0421885	0.128387	CIITA	http://omim.org/entry/180300
Renal cell carcinoma	OMIM	144700	1	7	0.0421885	0.128387	HNF1A	http://omim.org/entry/144700
Hepatoblastoma, somatic	OMIM	114550	1	9	0.0524559	0.131311	TP53	http://omim.org/entry/114550
Prostate cancer	OMIM	176807	1	9	0.0524559	0.131311	CDS1	http://omim.org/entry/176807
Colorectal cancer	OMIM	114500	1	27	0.140069	0.200014	TP53	http://omim.org/entry/114500
Diabetes, type 2	OMIM	125853	1	29	0.149292	0.206356	HNF1A	http://omim.org/entry/125853
--------------------
s	Database	ID	Input number	Background number	P-Value	Corrected P-Value	Input	Hyperlink
protein binding	Gene Ontology	GO:0005515	125	11779	3.23956e-18	8.66907e-15	COL11A2|ZFPM1|RLN1|ASS1|PLVAP|PPP1R3D|C19orf44|HYOU1|NFE2L3|CCDC88A|MICAL1|HNF1A|SLC12A3|TRPV1|NOL12|ZNF202|PIK3R1|FCGBP|IQCC|MON2|COQ8A|STRBP|MRRF|MAGED2|KIF5C|DBF4|CYTIP|FOXP3|ZNF217|HLA-A|DOCK1|HELZ|EDNRA|ZNF599|PLXNB2|PPM1F|CHD3|MFF|CARD8|TTN|NF1|DLX4|KCNIP3|GNL3|PLCB2|DHPS|CDC25B|MYL10|HRAS|GET4|PEX1|EPAS1|TP53|CAMSAP3|IRF8|GLYCTK|MEF2C|KIR2DL1|NUBP1|UTP23|SPOCK2|VWF|EPG5|POLQ|OTUD4|NFATC2|C…	http://amigo.geneontology.org/amigo/term/GO:0005515
cytoplasm	Gene Ontology	GO:0005737	67	4624	2.12082e-14	2.83765e-11	FOXP3|NFATC2|POLQ|GLYCTK|HRAS|LIMK1|HNF1A|PRKAA1|ABL1|TTC7A|LARS1|SPTBN4|ASS1|NKTR|OTUD7A|PTPN23|CHD3|MARCO|CARD8|LILRB1|MEF2C|NFE2L3|CCDC88A|AGTPBP1|NAP1L1|NF1|MICAL1|POLD3|PIK3R1|RALGAPA1|CAPN9|EEF2K|DHPS|RCN2|PKN1|CDC25B|TTLL9|BRSK2|GTPBP6|TNKS1BP1|PLCD1|MUC5AC|SYNE2|GET4|MYO15A|DIS3L2|STAU1|STRBP|TP53|CYP2D6|PRAMEF18|FLACC1|CAMSAP3|IRF8|DZIP1L|ACTRT2|DNAJC3|GRIN2B|RBM25|DOCK1|PARD3B|CDS1|PVR|…	http://amigo.geneontology.org/amigo/term/GO:0005737
ATP binding	Gene Ontology	GO:0005524	32	1463	2.91257e-11	2.59802e-08	OBSCN|STKLD1|POLQ|LIMK1|PRKAA1|HELZ|NLRC4|LARS1|ASS1|FLT1|EEF2K|CHD3|HYOU1|CIITA|NLRP9|TTN|TRPV1|ABCC6|AACS|PKN1|TTLL9|ABL1|EPHA10|MYO15A|BRSK2|TP53|KIF1A|CDS1|KIF5C|GLYCTK|NUBP1|COQ8A	http://amigo.geneontology.org/amigo/term/GO:0005524
cytosol	Gene Ontology	GO:0005829	64	5095	5.32627e-11	3.56328e-08	OBSCN|NFATC2|PPM1F|HRAS|LIMK1|PRKAA1|HELZ|PLA2G4C|KRTAP1-3|GMIP|RHOT2|ITPRID2|LARS1|DNAJC3|ASS1|OTUD7A|PTPN23|SPTBN4|CARD8|CCDC88A|AACS|STAU1|AKR1E2|ANK2|AGTPBP1|MICAL1|ZNF436|TTN|PIK3R1|TRPV1|EEF2K|PLCB2|OTUD4|NF1|SLC12A3|TICAM1|PKN1|CDC25B|MYL10|ABL1|GGA1|TNKS1BP1|FBF1|POLR3A|GET4|FAM72B|NLRC4|PEX1|EPAS1|TP53|KIF1A|KCNIP3|MAGED2|IRF8|GLYCTK|SPIRE2|PLCD1|NUBP1|DOCK1|DHPS|CIITA|MON2|CYTIP|PPP3CC	http://amigo.geneontology.org/amigo/term/GO:0005829
plasma membrane	Gene Ontology	GO:0005886	52	4619	2.15902e-07	0.000115551	OBSCN|RHOT2|HLA-A|PLCD1|MUC5AC|OR1F1|OR9G1|TTC7A|ITPRID2|GABRA4|SORBS2|OR4C11|FLT1|MUC3A|KIR2DL3|MARCO|LILRB1|GMIP|CCDC88A|SLC12A3|ANK2|SULF1|SPTBN4|MICAL1|PIK3R1|TRPV1|HRAS|HLA-DPB1|GABRR3|NLGN2|TAS2R45|CHRM3|CA12|HCAR1|PVR|RER1|SLC28A3|FRMPD3|EPHA10|P2RY2|STAU1|CD5|KCNIP3|POLE|GRIN2B|KIR2DL1|NKTR|SIGIRR|TMIGD2|EDNRA|ABCC6|RTN4RL2	http://amigo.geneontology.org/amigo/term/GO:0005886
nucleoplasm	Gene Ontology	GO:0005654	44	3630	3.32307e-07	0.000125097	FOXP3|ZNF217|POLQ|HRAS|POLR3A|NFATC2|PRKAA1|POLE|RHOT2|ITPRID2|ABL1|ZFPM1|PTPN23|CHD3|CIITA|AKR1E2|KDM4C|ZNF436|KDM4D|DLX4|CLASRP|KMT2B|DOCK1|PKN1|CDC25B|GGA1|GMIP|PLA2G4C|SYNE2|GET4|ABCC6|NFIC|EPAS1|TP53|CARD8|CAMSAP3|MAGED2|IRF8|MEF2C|DBF4|CDS1|POLD3|CYTIP|PEX1	http://amigo.geneontology.org/amigo/term/GO:0005654
calcium ion binding	Gene Ontology	GO:0005509	17	693	3.57472e-07	0.000125097	EEF2K|PLCB2|RHOT2|CDH20|KCNIP3|SPATA21|MYL10|SULF1|PCDHB12|PCDH10|PCLO|TTN|SPOCK2|PLCD1|PLA2G4C|FBLN7|CAPN9	http://amigo.geneontology.org/amigo/term/GO:0005509
metal ion binding	Gene Ontology	GO:0046872	32	2298	1.03463e-06	0.000307631	OBSCN|FOXP3|ZNF217|COL11A2|CEPT1|LIMK1|PRKAA1|HELZ|DCAF15|POLR3A|ZNF839|ZNF599|PPM1F|ZNF532|MICAL1|ZNF436|KDM4D|TRPV1|ZFPM1|ZNF202|ZNF226|XYLT1|GTPBP6|GMIP|PEX1|ZNF521|PPP3CC|CDS1|DZIP1L|NUBP1|A3GALT2|ZNF37A	http://amigo.geneontology.org/amigo/term/GO:0046872
nucleus	Gene Ontology	GO:0005634	54	5208	1.54916e-06	0.00039306	FOXP3|ZNF217|ZFPM1|ZFHX4|CMYA5|LIMK1|NFATC2|PRKAA1|HELZ|POLE|GNL3|ABL1|ZNF599|ASS1|NKTR|OTUD7A|PTPN23|CHD3|SORBS2|CARD8|ZNF532|NFE2L3|NAP1L1|KDM4C|ZNF436|PIK3R1|KDM4D|DLX4|KCNIP3|RALGAPA1|KMT2B|OTUD4|NF1|ZNF226|PPM1F|PKN1|CDC25B|STRBP|TNKS1BP1|SYNE2|AGTPBP1|NFIC|EPAS1|ZNF521|TP53|BRSK2|CDS1|HNF1A|IRF8|MEF2C|NUBP1|DBF4|ZNF407|ZNF37A	http://amigo.geneontology.org/amigo/term/GO:0005634
protein phosphorylation	Gene Ontology	GO:0006468	13	451	1.61572e-06	0.00039306	OBSCN|STKLD1|BRSK2|PKN1|CDS1|CDC25B|LIMK1|GLYCTK|PRKAA1|PIK3R1|COQ8A|ABL1|WNT11	http://amigo.geneontology.org/amigo/term/GO:0006468
integral component of plasma membrane	Gene Ontology	GO:0005887	23	1380	2.31288e-06	0.000515772	HLA-A|GABRR3|CD5|EDNRA|GABRA4|FLT1|PLXNB2|KIR2DL3|MARCO|SLC28A3|BCAP29|KIR2DL1|PCDHB12|SLC12A3|TRPV1|HLA-DPB1|NLGN2|CDH20|CHRM3|EPHA10|P2RY2|GRIN2B|PCDH10	http://amigo.geneontology.org/amigo/term/GO:0005887
signaling receptor activity	Gene Ontology	GO:0038023	9	214	3.72727e-06	0.000626578	KIR2DL3|PVR|NLGN2|CHRM3|GRIN2B|CD5|KIR2DL1|P2RY2|RTN4RL2	http://amigo.geneontology.org/amigo/term/GO:0038023
signal transduction	Gene Ontology	GO:0007165	18	1013	1.33921e-05	0.00162897	EPAS1|DOCK1|LILRB1|HLA-DPB1|PKN1|HRAS|LIMK1|CHRM3|PRKAA1|MICAL1|OR1F1|RLN1|SIGIRR|GABRA4|GABRR3|EDNRA|KCNIP3|FAM83F	http://amigo.geneontology.org/amigo/term/GO:0007165
positive regulation of stress fiber assembly	Gene Ontology	GO:0051496	5	52	1.42499e-05	0.00165794	ABL1|CCDC88A|LIMK1|WNT11|PPM1F	http://amigo.geneontology.org/amigo/term/GO:0051496
RNA polymerase II cis-regulatory region sequence-specific DNA binding	Gene Ontology	GO:0000978	14	656	1.82412e-05	0.00197121	NFIC|EPAS1|ZNF217|ZFPM1|ZNF202|FOXP3|NFE2L3|ZFHX4|IRF8|NFATC2|MEF2C|DLX4|TP53|KCNIP3	http://amigo.geneontology.org/amigo/term/GO:0000978
calmodulin binding	Gene Ontology	GO:0005516	8	200	1.84157e-05	0.00197121	OBSCN|EEF2K|CAMSAP3|CNGA2|TTN|MYO15A|PPP3CC|TRPV1	http://amigo.geneontology.org/amigo/term/GO:0005516
phosphatidylinositol phospholipase C activity	Gene Ontology	GO:0004435	4	26	1.98973e-05	0.00204789	EDNRA|PLCB2|CHRM3|PLCD1	http://amigo.geneontology.org/amigo/term/GO:0004435
membrane	Gene Ontology	GO:0016020	27	2075	2.57405e-05	0.00246005	HLA-A|LIMK1|HELZ|RHOT2|POLR3A|SPTBN4|GNL3|HYOU1|CCDC88A|BCAP29|NF1|ILVBL|HLA-DPB1|DOCK1|NLGN2|PIK3R1|SLC12A3|CDH20|GGA1|PLA2G4C|FAM72B|STAU1|MAGED2|DNAJC3|SIGIRR|NAP1L1|ABCC6	http://amigo.geneontology.org/amigo/term/GO:0016020
protein kinase binding	Gene Ontology	GO:0019901	11	461	5.56164e-05	0.00480095	PTPN23|TP53|BRSK2|TICAM1|CDS1|DNAJC3|MICAL1|ANK2|TTN|CDC25B|FAM83F	http://amigo.geneontology.org/amigo/term/GO:0019901
interferon-gamma-mediated signaling pathway	Gene Ontology	GO:0060333	5	71	5.78837e-05	0.00484053	HLA-DPB1|HLA-A|IRF8|TP53|CIITA	http://amigo.geneontology.org/amigo/term/GO:0060333
negative regulation of transcription by RNA polymerase II	Gene Ontology	GO:0000122	15	832	6.08914e-05	0.00486336	NFIC|FOXP3|ZNF217|ZFPM1|ZNF202|NFE2L3|CIITA|IRF8|NFATC2|MEF2C|KCNIP3|ZFHX4|DLX4|TP53|TRPV1	http://amigo.geneontology.org/amigo/term/GO:0000122
positive regulation of gene expression	Gene Ontology	GO:0010628	10	391	6.95651e-05	0.005171	TICAM1|TP53|LILRB1|PPM1F|PRKAA1|KDM4C|ANK2|TTN|MEF2C|WNT11	http://amigo.geneontology.org/amigo/term/GO:0010628
liver development	Gene Ontology	GO:0001889	5	76	7.85492e-05	0.00553152	AACS|HRAS|HNF1A|ASS1|NF1	http://amigo.geneontology.org/amigo/term/GO:0001889
DNA-binding transcription repressor activity, RNA polymerase II-specific	Gene Ontology	GO:0001227	8	253	9.13838e-05	0.00596446	ZNF217|ZFPM1|ZNF202|NFE2L3|IRF8|NFATC2|DLX4|KCNIP3	http://amigo.geneontology.org/amigo/term/GO:0001227
female pregnancy	Gene Ontology	GO:0007565	5	84	0.000122905	0.00732851	PSG7|PSG4|PSG9|MAGED2|RLN1	http://amigo.geneontology.org/amigo/term/GO:0007565
DNA binding	Gene Ontology	GO:0003677	18	1209	0.00012512	0.00732851	OTUD7A|EPAS1|ZNF521|TP53|ZNF226|ZNF532|FOXP3|CIITA|ZNF407|CHD3|STRBP|POLE|HNF1A|NFATC2|POLR3A|ABL1|ZNF37A|PEX1	http://amigo.geneontology.org/amigo/term/GO:0003677
DNA-binding transcription factor activity	Gene Ontology	GO:0003700	12	607	0.000146416	0.00833639	NFIC|FOXP3|ZNF217|ZNF37A|TP53|NFE2L3|NFATC2|MEF2C|ZNF436|HNF1A|DLX4|ZNF599	http://amigo.geneontology.org/amigo/term/GO:0003700
actin filament binding	Gene Ontology	GO:0051015	7	208	0.000174085	0.00950715	CAMSAP3|MICAL1|TTN|ITPRID2|ABL1|SYNE2|MYO15A	http://amigo.geneontology.org/amigo/term/GO:0051015
chromatin binding	Gene Ontology	GO:0003682	10	443	0.000187597	0.0100402	MEF2C|NFATC2|TP53|POLQ|PKN1|NAP1L1|PRKAA1|KDM4C|POLE|POLR3A	http://amigo.geneontology.org/amigo/term/GO:0003682
cytoskeleton-dependent intracellular transport	Gene Ontology	GO:0030705	3	19	0.000218412	0.0114602	CCDC88A|KIF5C|KIF1A	http://amigo.geneontology.org/amigo/term/GO:0030705
cellular response to lipopolysaccharide	Gene Ontology	GO:0071222	6	158	0.000272957	0.0128794	TICAM1|LILRB1|IRF8|MEF2C|ABL1|ASS1	http://amigo.geneontology.org/amigo/term/GO:0071222
positive regulation of transcription, DNA-templated	Gene Ontology	GO:0045893	11	556	0.000274337	0.0128794	KMT2B|NFATC2|TP53|FOXP3|NFE2L3|CDS1|ZFHX4|MEF2C|HNF1A|CIITA|WNT11	http://amigo.geneontology.org/amigo/term/GO:0045893
B cell homeostasis	Gene Ontology	GO:0001782	3	21	0.00028479	0.0131396	PKN1|FOXP3|MEF2C	http://amigo.geneontology.org/amigo/term/GO:0001782
phosphatidylinositol-mediated signaling	Gene Ontology	GO:0048015	4	55	0.000292552	0.013269	MUC5AC|PLCB2|PIK3R1|PLCD1	http://amigo.geneontology.org/amigo/term/GO:0048015
chaperone binding	Gene Ontology	GO:0051087	5	104	0.00031719	0.0140626	TP53|VWF|DNAJC3|GET4|HYOU1	http://amigo.geneontology.org/amigo/term/GO:0051087
nuclear body	Gene Ontology	GO:0016604	8	307	0.000327785	0.0140626	OBSCN|PTPN23|TP53|ABL1|DBF4|GNL3|LARS1|ZNF202	http://amigo.geneontology.org/amigo/term/GO:0016604
regulation of transcription, DNA-templated	Gene Ontology	GO:0006355	13	773	0.000363311	0.0149572	FOXP3|ZNF217|ZNF37A|TP53|ZNF226|CDS1|CHD3|MEF2C|ABL1|ZNF436|NFATC2|DLX4|ZNF599	http://amigo.geneontology.org/amigo/term/GO:0006355
T cell receptor signaling pathway	Gene Ontology	GO:0050852	6	174	0.000448241	0.0171005	FOXP3|HLA-DPB1|HLA-A|PIK3R1|ABL1|HRAS	http://amigo.geneontology.org/amigo/term/GO:0050852
DNA-directed DNA polymerase activity	Gene Ontology	GO:0003887	3	25	0.000453713	0.0171005	POLE|POLD3|POLQ	http://amigo.geneontology.org/amigo/term/GO:0003887
intrinsic apoptotic signaling pathway	Gene Ontology	GO:0097193	3	25	0.000453713	0.0171005	PPM1F|HRAS|TP53	http://amigo.geneontology.org/amigo/term/GO:0097193
M band	Gene Ontology	GO:0031430	3	25	0.000453713	0.0171005	OBSCN|CMYA5|ANK2	http://amigo.geneontology.org/amigo/term/GO:0031430
positive regulation of interferon-gamma production	Gene Ontology	GO:0032729	4	63	0.000476458	0.0177084	ZFPM1|HLA-A|IRF8|HRAS	http://amigo.geneontology.org/amigo/term/GO:0032729
vascular endothelial growth factor receptor signaling pathway	Gene Ontology	GO:0048010	4	64	0.000504123	0.0182302	DOCK1|SULF1|PIK3R1|FLT1	http://amigo.geneontology.org/amigo/term/GO:0048010
double-strand break repair	Gene Ontology	GO:0006302	4	64	0.000504123	0.0182302	TP53|TNKS1BP1|POLQ|CDS1	http://amigo.geneontology.org/amigo/term/GO:0006302
protein localization to cell surface	Gene Ontology	GO:0034394	3	27	0.000557863	0.0191426	GGA1|ANK2|WNT11	http://amigo.geneontology.org/amigo/term/GO:0034394
positive regulation of apoptotic process	Gene Ontology	GO:0043065	8	335	0.000574664	0.0191426	OBSCN|TP53|LILRB1|ABL1|NF1|NLRC4|TRPV1|WNT11	http://amigo.geneontology.org/amigo/term/GO:0043065
neuron projection	Gene Ontology	GO:0043005	8	336	0.000585681	0.0191426	GABRR3|KIF1A|LIMK1|GRIN2B|ANK2|EPHA10|GABRA4|RTN4RL2	http://amigo.geneontology.org/amigo/term/GO:0043005
negative regulation of vascular endothelial cell proliferation	Gene Ontology	GO:1905563	2	5	0.000592803	0.0191426	MEF2C|FLT1	http://amigo.geneontology.org/amigo/term/GO:1905563
negative regulation of histone H3-K9 trimethylation	Gene Ontology	GO:1900113	2	5	0.000592803	0.0191426	KDM4C|KDM4D	http://amigo.geneontology.org/amigo/term/GO:1900113
regulation of germinal center formation	Gene Ontology	GO:0002634	2	5	0.000592803	0.0191426	PKN1|MEF2C	http://amigo.geneontology.org/amigo/term/GO:0002634
calmodulin-dependent protein phosphatase activity	Gene Ontology	GO:0033192	2	5	0.000592803	0.0191426	PPM1F|PPP3CC	http://amigo.geneontology.org/amigo/term/GO:0033192
cellular response to drug	Gene Ontology	GO:0035690	4	67	0.000593966	0.0191426	MEF2C|PPM1F|TP53|CDS1	http://amigo.geneontology.org/amigo/term/GO:0035690
spectrin binding	Gene Ontology	GO:0030507	3	28	0.000615196	0.0191426	CAMSAP3|ANK2|SPTBN4	http://amigo.geneontology.org/amigo/term/GO:0030507
histone acetyltransferase binding	Gene Ontology	GO:0035035	3	28	0.000615196	0.0191426	EPAS1|TP53|FOXP3	http://amigo.geneontology.org/amigo/term/GO:0035035
zinc ion binding	Gene Ontology	GO:0008270	13	820	0.000624305	0.0192028	OTUD7A|GRIN2B|CHD3|TP53|KMT2B|ZFHX4|CA12|ZADH2|KDM4C|POLE|DBF4|ZNF407|AGTPBP1	http://amigo.geneontology.org/amigo/term/GO:0008270
transcription regulatory region sequence-specific DNA binding	Gene Ontology	GO:0000976	7	263	0.000683393	0.0201529	ZNF217|TP53|NFE2L3|CIITA|MEF2C|HNF1A|ZFHX4	http://amigo.geneontology.org/amigo/term/GO:0000976
protein-containing complex	Gene Ontology	GO:0032991	11	623	0.000694281	0.0201945	GGA1|FOXP3|TP53|CARD8|MFF|PPM1F|PKN1|MEF2C|HNF1A|PARD3B|ABL1	http://amigo.geneontology.org/amigo/term/GO:0032991
protein phosphatase 1 binding	Gene Ontology	GO:0008157	3	30	0.000740841	0.0210903	STAU1|PPP1R3D|LILRB1	http://amigo.geneontology.org/amigo/term/GO:0008157
cellular response to gamma radiation	Gene Ontology	GO:0071480	3	30	0.000740841	0.0210903	CDS1|HRAS|TP53	http://amigo.geneontology.org/amigo/term/GO:0071480
Z disc	Gene Ontology	GO:0030018	5	127	0.000760268	0.0214155	OBSCN|ANK2|SYNE2|SORBS2|TTN	http://amigo.geneontology.org/amigo/term/GO:0030018
extracellular ligand-gated ion channel activity	Gene Ontology	GO:0005230	2	6	0.000787605	0.0215064	GABRR3|TRPV1	http://amigo.geneontology.org/amigo/term/GO:0005230
negative regulation of neuroblast proliferation	Gene Ontology	GO:0007406	2	6	0.000787605	0.0215064	TP53|NF1	http://amigo.geneontology.org/amigo/term/GO:0007406
embryonic skeletal system development	Gene Ontology	GO:0048706	3	31	0.000809331	0.0216577	WNT11|SULF1|XYLT1	http://amigo.geneontology.org/amigo/term/GO:0048706
protein serine/threonine kinase activity	Gene Ontology	GO:0004674	8	357	0.000859458	0.0226387	OBSCN|STKLD1|BRSK2|PKN1|CDS1|LIMK1|PRKAA1|TTN	http://amigo.geneontology.org/amigo/term/GO:0004674
DNA replication	Gene Ontology	GO:0006260	5	131	0.000869518	0.0226387	NFIC|CCDC88A|POLE|DBF4|NAP1L1	http://amigo.geneontology.org/amigo/term/GO:0006260
cellular response to ionizing radiation	Gene Ontology	GO:0071479	3	32	0.000881716	0.0226387	TP53|TNKS1BP1|KDM4D	http://amigo.geneontology.org/amigo/term/GO:0071479
negative regulation of protein kinase activity	Gene Ontology	GO:0006469	4	75	0.000888292	0.0226387	PKN1|PPM1F|NF1|DNAJC3	http://amigo.geneontology.org/amigo/term/GO:0006469
histone methyltransferase complex	Gene Ontology	GO:0035097	3	33	0.000958081	0.023961	KDM4C|KMT2B|KDM4D	http://amigo.geneontology.org/amigo/term/GO:0035097
regulation of peptidyl-serine phosphorylation	Gene Ontology	GO:0033135	2	7	0.00100905	0.0243263	SPTBN4|PRKAA1	http://amigo.geneontology.org/amigo/term/GO:0033135
negative regulation of interleukin-4 production	Gene Ontology	GO:0032713	2	7	0.00100905	0.0243263	FOXP3|ZFPM1	http://amigo.geneontology.org/amigo/term/GO:0032713
cell body fiber	Gene Ontology	GO:0070852	2	7	0.00100905	0.0243263	SPTBN4|ASS1	http://amigo.geneontology.org/amigo/term/GO:0070852
multicellular organism development	Gene Ontology	GO:0007275	9	462	0.00108832	0.025773	OBSCN|EPAS1|STRBP|CDH20|GRIN2B|EPHA10|DLX4|PEX1|FLT1	http://amigo.geneontology.org/amigo/term/GO:0007275
postsynaptic membrane	Gene Ontology	GO:0045211	5	141	0.00119356	0.0274671	GRIN2B|TRPV1|ANK2|GABRR3|NLGN2	http://amigo.geneontology.org/amigo/term/GO:0045211
DNA damage induced protein phosphorylation	Gene Ontology	GO:0006975	2	8	0.00125685	0.0274671	ABL1|CDS1	http://amigo.geneontology.org/amigo/term/GO:0006975
negative regulation of ubiquitin-protein transferase activity	Gene Ontology	GO:0051444	2	8	0.00125685	0.0274671	ABL1|LIMK1	http://amigo.geneontology.org/amigo/term/GO:0051444
positive regulation of skeletal muscle tissue development	Gene Ontology	GO:0048643	2	8	0.00125685	0.0274671	MEF2C|PRKAA1	http://amigo.geneontology.org/amigo/term/GO:0048643
atrial septum development	Gene Ontology	GO:0003283	2	8	0.00125685	0.0274671	ANK2|WNT11	http://amigo.geneontology.org/amigo/term/GO:0003283
protein kinase activity	Gene Ontology	GO:0004672	6	216	0.00133178	0.0282844	EEF2K|PKN1|LIMK1|PRKAA1|COQ8A|ABL1	http://amigo.geneontology.org/amigo/term/GO:0004672
sarcomere organization	Gene Ontology	GO:0045214	3	38	0.00140247	0.0295512	OBSCN|TTN|CAPN9	http://amigo.geneontology.org/amigo/term/GO:0045214
endoplasmic reticulum	Gene Ontology	GO:0005783	14	1018	0.00148807	0.0308688	STAU1|TP53|BRSK2|CYP2D6|HYOU1|CCDC88A|HLA-A|SULF1|DNAJC3|KCNIP3|RER1|LARS1|VWF|ASS1	http://amigo.geneontology.org/amigo/term/GO:0005783
positive regulation of nitric oxide biosynthetic process	Gene Ontology	GO:0045429	3	39	0.00150441	0.0309676	TICAM1|ASS1|TRPV1	http://amigo.geneontology.org/amigo/term/GO:0045429
mitochondrion	Gene Ontology	GO:0005739	16	1258	0.00154104	0.0312411	TICAM1|ZNF217|TP53|MRRF|CYP2D6|MYL10|GLYCTK|AGTPBP1|ANK2|RHOT2|COQ8A|ABL1|SYNE2|PPP3CC|TRPV1|MFF	http://amigo.geneontology.org/amigo/term/GO:0005739
ciliary basal body	Gene Ontology	GO:0036064	5	151	0.0015993	0.0318048	CCDC88A|FBF1|TTLL9|DZIP1L|PTPN23	http://amigo.geneontology.org/amigo/term/GO:0036064
kinase activity	Gene Ontology	GO:0016301	4	89	0.00162827	0.0318048	ABL1|CDS1|CIITA|COQ8A	http://amigo.geneontology.org/amigo/term/GO:0016301
nuclear chromatin	Gene Ontology	GO:0000790	13	915	0.00164859	0.0319682	NFIC|FOXP3|NFATC2|ZFPM1|TP53|EPAS1|NFE2L3|ZFHX4|IRF8|KDM4C|HNF1A|DLX4|MEF2C	http://amigo.geneontology.org/amigo/term/GO:0000790
positive regulation of cell migration	Gene Ontology	GO:0030335	6	227	0.00170144	0.0319994	PPM1F|HRAS|PIK3R1|SYNE2|WNT11|FLT1	http://amigo.geneontology.org/amigo/term/GO:0030335
positive regulation of B cell proliferation	Gene Ontology	GO:0030890	3	41	0.00172194	0.0319994	MEF2C|TICAM1|NFATC2	http://amigo.geneontology.org/amigo/term/GO:0030890
SH2 domain binding	Gene Ontology	GO:0042169	3	41	0.00172194	0.0319994	ABL1|CCDC88A|LILRB1	http://amigo.geneontology.org/amigo/term/GO:0042169
adherens junction	Gene Ontology	GO:0005912	5	155	0.00178704	0.0320135	CDH20|PVR|SPTBN4|TNKS1BP1|PARD3B	http://amigo.geneontology.org/amigo/term/GO:0005912
positive regulation of transcription by RNA polymerase II	Gene Ontology	GO:0045944	15	1159	0.00182362	0.0320135	NFIC|EPAS1|NFATC2|ZFPM1|TP53|LILRB1|FOXP3|CIITA|HRAS|IRF8|MEF2C|ABL1|HNF1A|PIK3R1|DLX4	http://amigo.geneontology.org/amigo/term/GO:0045944
glycosaminoglycan metabolic process	Gene Ontology	GO:0030203	2	10	0.00183037	0.0320135	CHST9|XYLT1	http://amigo.geneontology.org/amigo/term/GO:0030203
negative regulation of heart rate	Gene Ontology	GO:0010459	2	10	0.00183037	0.0320135	SPTBN4|TRPV1	http://amigo.geneontology.org/amigo/term/GO:0010459
regulation of dendritic spine development	Gene Ontology	GO:0060998	2	10	0.00183037	0.0320135	MEF2C|KIF1A	http://amigo.geneontology.org/amigo/term/GO:0060998
postsynapse	Gene Ontology	GO:0098794	4	93	0.00190035	0.0328612	ABL1|GABRA4|MEF2C|KIF1A	http://amigo.geneontology.org/amigo/term/GO:0098794
cytoskeleton	Gene Ontology	GO:0005856	8	406	0.0019034	0.0328612	LIMK1|ACTRT2|SPIRE2|GRIN2B|ANK2|PCLO|FRMPD3|TNKS1BP1	http://amigo.geneontology.org/amigo/term/GO:0005856
structural constituent of muscle	Gene Ontology	GO:0008307	3	43	0.00195817	0.0333761	OBSCN|SORBS2|TTN	http://amigo.geneontology.org/amigo/term/GO:0008307
intrinsic apoptotic signaling pathway in response to DNA damage	Gene Ontology	GO:0008630	3	43	0.00195817	0.0333761	ABL1|CDS1|PIK3R1	http://amigo.geneontology.org/amigo/term/GO:0008630
regulation of protein phosphorylation	Gene Ontology	GO:0001932	3	44	0.00208346	0.0349586	PLXNB2|CCDC88A|KDM4D	http://amigo.geneontology.org/amigo/term/GO:0001932
homophilic cell adhesion via plasma membrane adhesion molecules	Gene Ontology	GO:0007156	5	162	0.00215375	0.0349586	CDH20|PCDHB12|PCDH10|PVR|PLXNB2	http://amigo.geneontology.org/amigo/term/GO:0007156
negative regulation of lipopolysaccharide-mediated signaling pathway	Gene Ontology	GO:0031665	2	11	0.00215552	0.0349586	CARD8|SIGIRR	http://amigo.geneontology.org/amigo/term/GO:0031665
secondary heart field specification	Gene Ontology	GO:0003139	2	11	0.00215552	0.0349586	MEF2C|WNT11	http://amigo.geneontology.org/amigo/term/GO:0003139
chloride ion homeostasis	Gene Ontology	GO:0055064	2	11	0.00215552	0.0349586	CA12|SLC12A3	http://amigo.geneontology.org/amigo/term/GO:0055064
regulation of microtubule polymerization	Gene Ontology	GO:0031113	2	11	0.00215552	0.0349586	ABL1|CAMSAP3	http://amigo.geneontology.org/amigo/term/GO:0031113
regulation of megakaryocyte differentiation	Gene Ontology	GO:0045652	3	45	0.00221362	0.0350512	MEF2C|KMT2B|ZFPM1	http://amigo.geneontology.org/amigo/term/GO:0045652
negative regulation of I-kappaB kinase/NF-kappaB signaling	Gene Ontology	GO:0043124	3	45	0.00221362	0.0350512	OTUD7A|ABL1|CARD8	http://amigo.geneontology.org/amigo/term/GO:0043124
dendrite	Gene Ontology	GO:0030425	8	420	0.00233653	0.0358597	STAU1|KIF1A|CHRM3|PRKAA1|NF1|ABL1|KCNIP3|RTN4RL2	http://amigo.geneontology.org/amigo/term/GO:0030425
nucleolus	Gene Ontology	GO:0005730	12	839	0.00233857	0.0358597	GNL3|CHD3|ZNF202|AGTPBP1|MAGED2|UTP23|NF1|ABL1|TP53|GET4|RBM28|NOL12	http://amigo.geneontology.org/amigo/term/GO:0005730
outflow tract morphogenesis	Gene Ontology	GO:0003151	3	46	0.00234873	0.0358597	MEF2C|ZFPM1|WNT11	http://amigo.geneontology.org/amigo/term/GO:0003151
DNA synthesis involved in DNA repair	Gene Ontology	GO:0000731	2	12	0.00250589	0.0358597	POLE|POLD3	http://amigo.geneontology.org/amigo/term/GO:0000731
pyroptosis	Gene Ontology	GO:0070269	2	12	0.00250589	0.0358597	NLRC4|NLRP9	http://amigo.geneontology.org/amigo/term/GO:0070269
detection of bacterium	Gene Ontology	GO:0016045	2	12	0.00250589	0.0358597	NLRC4|HLA-A	http://amigo.geneontology.org/amigo/term/GO:0016045
protein localization to synapse	Gene Ontology	GO:0035418	2	12	0.00250589	0.0358597	NLGN2|PCLO	http://amigo.geneontology.org/amigo/term/GO:0035418
calcineurin-NFAT signaling cascade	Gene Ontology	GO:0033173	2	12	0.00250589	0.0358597	NFATC2|PPP3CC	http://amigo.geneontology.org/amigo/term/GO:0033173
signal transduction in response to DNA damage	Gene Ontology	GO:0042770	2	12	0.00250589	0.0358597	ABL1|CDS1	http://amigo.geneontology.org/amigo/term/GO:0042770
cardiac muscle tissue morphogenesis	Gene Ontology	GO:0055008	2	12	0.00250589	0.0358597	ZFPM1|TTN	http://amigo.geneontology.org/amigo/term/GO:0055008
PML body	Gene Ontology	GO:0016605	4	101	0.00253598	0.0360973	CDS1|SPTBN4|TP53|CIITA	http://amigo.geneontology.org/amigo/term/GO:0016605
cellular response to glucose starvation	Gene Ontology	GO:0042149	3	48	0.002634	0.0372941	TP53|BRSK2|PRKAA1	http://amigo.geneontology.org/amigo/term/GO:0042149
presynapse assembly	Gene Ontology	GO:0099054	2	13	0.00288121	0.039539	NLGN2|LRRTM3	http://amigo.geneontology.org/amigo/term/GO:0099054
positive regulation of phospholipase C activity	Gene Ontology	GO:0010863	2	13	0.00288121	0.039539	HRAS|FLT1	http://amigo.geneontology.org/amigo/term/GO:0010863
replicative senescence	Gene Ontology	GO:0090399	2	13	0.00288121	0.039539	CDS1|TP53	http://amigo.geneontology.org/amigo/term/GO:0090399
osteoblast differentiation	Gene Ontology	GO:0001649	4	106	0.00299979	0.0405426	MEF2C|BCAP29|WNT11|NF1	http://amigo.geneontology.org/amigo/term/GO:0001649
stem cell population maintenance	Gene Ontology	GO:0019827	3	51	0.00310049	0.0412781	KDM4C|GNL3|DIS3L2	http://amigo.geneontology.org/amigo/term/GO:0019827
DNA-binding transcription factor activity, RNA polymerase II-specific	Gene Ontology	GO:0000981	12	874	0.00323547	0.0418117	NFIC|EPAS1|NFATC2|ZFPM1|TP53|FOXP3|NFE2L3|ZFHX4|IRF8|MEF2C|HNF1A|DLX4	http://amigo.geneontology.org/amigo/term/GO:0000981
histone demethylase activity (H3-K9 specific)	Gene Ontology	GO:0032454	2	14	0.00328119	0.0418117	KDM4C|KDM4D	http://amigo.geneontology.org/amigo/term/GO:0032454
DNA damage response, signal transduction by p53 class mediator resulting in transcription of p21 class mediator	Gene Ontology	GO:0006978	2	14	0.00328119	0.0418117	CDS1|TP53	http://amigo.geneontology.org/amigo/term/GO:0006978
pericentric heterochromatin	Gene Ontology	GO:0005721	2	14	0.00328119	0.0418117	KDM4C|KDM4D	http://amigo.geneontology.org/amigo/term/GO:0005721
MAPK cascade	Gene Ontology	GO:0000165	6	261	0.00334553	0.0424295	PLVAP|MEF2C|HRAS|GRIN2B|NF1|SPTBN4	http://amigo.geneontology.org/amigo/term/GO:0000165
T cell costimulation	Gene Ontology	GO:0031295	3	53	0.00343786	0.0431912	TMIGD2|PIK3R1|CD5	http://amigo.geneontology.org/amigo/term/GO:0031295
endocytosis	Gene Ontology	GO:0006897	5	182	0.00350219	0.0437937	ABL1|CD5|ANK2|MARCO|HRAS	http://amigo.geneontology.org/amigo/term/GO:0006897
Golgi apparatus	Gene Ontology	GO:0005794	13	1002	0.00355228	0.0440088	GLYCTK|GOLGA6L4|CCDC88A|HLA-A|AKR1E2|SULF1|GGA1|RER1|HRAS|CDS1|A3GALT2|KCNIP3|CEPT1	http://amigo.geneontology.org/amigo/term/GO:0005794
protein kinase C binding	Gene Ontology	GO:0005080	3	54	0.00361463	0.0443434	ABL1|CCDC88A|PKN1	http://amigo.geneontology.org/amigo/term/GO:0005080
response to ischemia	Gene Ontology	GO:0002931	3	54	0.00361463	0.0443434	EEF2K|TP53|HYOU1	http://amigo.geneontology.org/amigo/term/GO:0002931
regulation of regulatory T cell differentiation	Gene Ontology	GO:0045589	2	15	0.00370557	0.0446671	FOXP3|NFATC2	http://amigo.geneontology.org/amigo/term/GO:0045589
histone H3-K9 demethylation	Gene Ontology	GO:0033169	2	15	0.00370557	0.0446671	KDM4C|KDM4D	http://amigo.geneontology.org/amigo/term/GO:0033169
GTPase activator activity	Gene Ontology	GO:0005096	6	268	0.00379488	0.0453589	DOCK1|NF1|GMIP|LARS1|RALGAPA1|WNT11	http://amigo.geneontology.org/amigo/term/GO:0005096
histone deacetylase binding	Gene Ontology	GO:0042826	4	114	0.00385717	0.0454705	PKN1|FOXP3|TP53|MEF2C	http://amigo.geneontology.org/amigo/term/GO:0042826
cellular response to hypoxia	Gene Ontology	GO:0071456	4	114	0.00385717	0.0454705	EPAS1|TP53|PRKAA1|HYOU1	http://amigo.geneontology.org/amigo/term/GO:0071456
DNA damage response, signal transduction by p53 class mediator resulting in cell cycle arrest	Gene Ontology	GO:0006977	3	56	0.00398459	0.0463598	TP53|TNKS1BP1|CDS1	http://amigo.geneontology.org/amigo/term/GO:0006977
histone demethylase activity	Gene Ontology	GO:0032452	2	16	0.00415406	0.0477093	KDM4C|KDM4D	http://amigo.geneontology.org/amigo/term/GO:0032452
smooth muscle contraction	Gene Ontology	GO:0006939	2	16	0.00415406	0.0477093	EDNRA|CHRM3	http://amigo.geneontology.org/amigo/term/GO:0006939
ATP-dependent microtubule motor activity, plus-end-directed	Gene Ontology	GO:0008574	2	16	0.00415406	0.0477093	KIF5C|KIF1A	http://amigo.geneontology.org/amigo/term/GO:0008574
phospholipid metabolic process	Gene Ontology	GO:0006644	3	57	0.00417787	0.0477777	PLA2G4C|PLCB2|PLCD1	http://amigo.geneontology.org/amigo/term/GO:0006644
integral component of membrane	Gene Ontology	GO:0016021	32	3643	0.0044571	0.0498369	A3GALT2|SVOPL|CNGA2|OR1F1|OR9G1|OR4C11|PLVAP|PVR|LILRB1|TMIGD2|ILVBL|FNDC3B|TRPV1|MUC3A|ITPRIPL2|TAS2R45|CDH20|FAM189B|CA12|XYLT1|CHST9|HCAR1|GXYLT2|COQ8A|SYNE2|CYP2D6|CEPT1|FAM237A|KIR2DL3|KIR2DL1|SIGIRR|ABCC6	http://amigo.geneontology.org/amigo/term/GO:0016021
O-glycan processing	Gene Ontology	GO:0016266	3	59	0.00458131	0.0505318	MUC5AC|MUC3A|GXYLT2	http://amigo.geneontology.org/amigo/term/GO:0016266
neuronal cell body	Gene Ontology	GO:0043025	7	376	0.00487933	0.0524381	STAU1|KIF1A|KIF5C|PRKAA1|ABL1|SPTBN4|TRPV1	http://amigo.geneontology.org/amigo/term/GO:0043025
positive regulation of synapse assembly	Gene Ontology	GO:0051965	3	61	0.00500753	0.0526816	EEF2K|NLGN2|LRRTM3	http://amigo.geneontology.org/amigo/term/GO:0051965
proteoglycan biosynthetic process	Gene Ontology	GO:0030166	2	18	0.00512235	0.0526816	CHST9|XYLT1	http://amigo.geneontology.org/amigo/term/GO:0030166
cellular response to ATP	Gene Ontology	GO:0071318	2	18	0.00512235	0.0526816	P2RY2|TRPV1	http://amigo.geneontology.org/amigo/term/GO:0071318
peptidyl-tyrosine phosphorylation	Gene Ontology	GO:0018108	4	124	0.00514453	0.0526816	ABL1|FLT1|TTN|EPHA10	http://amigo.geneontology.org/amigo/term/GO:0018108
defense response to virus	Gene Ontology	GO:0051607	5	200	0.00515792	0.0526816	TICAM1|POLR3A|NLRP9|LILRB1|DNAJC3	http://amigo.geneontology.org/amigo/term/GO:0051607
excitatory postsynaptic potential	Gene Ontology	GO:0060079	3	62	0.00522929	0.053006	GRIN2B|MEF2C|TRPV1	http://amigo.geneontology.org/amigo/term/GO:0060079
autophagy	Gene Ontology	GO:0006914	4	126	0.00543254	0.0545017	ABL1|IRF8|TP53|EPG5	http://amigo.geneontology.org/amigo/term/GO:0006914
GABA-A receptor complex	Gene Ontology	GO:1902711	2	19	0.00564161	0.0545017	GABRA4|GABRR3	http://amigo.geneontology.org/amigo/term/GO:1902711
platelet formation	Gene Ontology	GO:0030220	2	19	0.00564161	0.0545017	MEF2C|ZFPM1	http://amigo.geneontology.org/amigo/term/GO:0030220
positive regulation of actin cytoskeleton reorganization	Gene Ontology	GO:2000251	2	19	0.00564161	0.0545017	ABL1|HRAS	http://amigo.geneontology.org/amigo/term/GO:2000251
negative regulation of interleukin-10 production	Gene Ontology	GO:0032693	2	19	0.00564161	0.0545017	FOXP3|LILRB1	http://amigo.geneontology.org/amigo/term/GO:0032693
negative regulation of cell-matrix adhesion	Gene Ontology	GO:0001953	2	19	0.00564161	0.0545017	NF1|PIK3R1	http://amigo.geneontology.org/amigo/term/GO:0001953
regulation of mitochondrion organization	Gene Ontology	GO:0010821	2	19	0.00564161	0.0545017	RHOT2|MFF	http://amigo.geneontology.org/amigo/term/GO:0010821
cytoskeletal anchor activity	Gene Ontology	GO:0008093	2	19	0.00564161	0.0545017	ANK2|SORBS2	http://amigo.geneontology.org/amigo/term/GO:0008093
GABA-A receptor activity	Gene Ontology	GO:0004890	2	19	0.00564161	0.0545017	GABRA4|GABRR3	http://amigo.geneontology.org/amigo/term/GO:0004890
cell surface	Gene Ontology	GO:0009986	9	598	0.005845	0.0560617	PLVAP|PLXNB2|PVR|NLGN2|HLA-A|SULF1|GRIN2B|RER1|RTN4RL2	http://amigo.geneontology.org/amigo/term/GO:0009986
cell cycle arrest	Gene Ontology	GO:0007050	4	130	0.00604049	0.0573204	ABL1|HRAS|TP53|PRKAA1	http://amigo.geneontology.org/amigo/term/GO:0007050
ankyrin binding	Gene Ontology	GO:0030506	2	20	0.00618393	0.057402	OBSCN|SPTBN4	http://amigo.geneontology.org/amigo/term/GO:0030506
regulation of long-term neuronal synaptic plasticity	Gene Ontology	GO:0048169	2	20	0.00618393	0.057402	HRAS|NF1	http://amigo.geneontology.org/amigo/term/GO:0048169
necroptotic process	Gene Ontology	GO:0070266	2	20	0.00618393	0.057402	TICAM1|TP53	http://amigo.geneontology.org/amigo/term/GO:0070266
regulation of signal transduction by p53 class mediator	Gene Ontology	GO:1901796	4	131	0.00619925	0.057402	CDS1|CHD3|TP53|PRKAA1	http://amigo.geneontology.org/amigo/term/GO:1901796
positive regulation of cell population proliferation	Gene Ontology	GO:0008284	8	501	0.00655891	0.0596918	DHPS|PRAMEF18|CDC25B|HRAS|PRKAA1|KDM4C|NAP1L1|FLT1	http://amigo.geneontology.org/amigo/term/GO:0008284
mitotic cell cycle	Gene Ontology	GO:0000278	4	134	0.0066921	0.0596918	ABL1|CDC25B|POLE|DIS3L2	http://amigo.geneontology.org/amigo/term/GO:0000278
nuclear speck	Gene Ontology	GO:0016607	7	400	0.00673332	0.0596918	EPAS1|ZNF217|DOCK1|LIMK1|PRKAA1|MEF2C|RBM25	http://amigo.geneontology.org/amigo/term/GO:0016607
adrenal gland development	Gene Ontology	GO:0030325	2	21	0.00674905	0.0596918	WNT11|NF1	http://amigo.geneontology.org/amigo/term/GO:0030325
regulation of AMPA receptor activity	Gene Ontology	GO:2000311	2	21	0.00674905	0.0596918	MEF2C|NLGN2	http://amigo.geneontology.org/amigo/term/GO:2000311
magnesium ion binding	Gene Ontology	GO:0000287	5	214	0.00678113	0.0596918	ILVBL|NLRC4|BRSK2|ABL1|DIS3L2	http://amigo.geneontology.org/amigo/term/GO:0000287
Fc-gamma receptor signaling pathway involved in phagocytosis	Gene Ontology	GO:0038096	4	135	0.00686197	0.0602053	ABL1|LIMK1|DOCK1|PIK3R1	http://amigo.geneontology.org/amigo/term/GO:0038096
extracellular matrix structural constituent	Gene Ontology	GO:0005201	4	137	0.00721023	0.0619339	MUC5AC|MUC3A|VWF|COL11A2	http://amigo.geneontology.org/amigo/term/GO:0005201
release of cytochrome c from mitochondria	Gene Ontology	GO:0001836	2	22	0.00733671	0.0619339	TP53|MFF	http://amigo.geneontology.org/amigo/term/GO:0001836
tau-protein kinase activity	Gene Ontology	GO:0050321	2	22	0.00733671	0.0619339	BRSK2|PRKAA1	http://amigo.geneontology.org/amigo/term/GO:0050321
apical junction complex	Gene Ontology	GO:0043296	2	22	0.00733671	0.0619339	PARD3B|FBF1	http://amigo.geneontology.org/amigo/term/GO:0043296
cytoskeleton organization	Gene Ontology	GO:0007010	4	138	0.00738864	0.0619812	MICAL1|ANK2|SPTBN4|PCLO	http://amigo.geneontology.org/amigo/term/GO:0007010
regulation of small GTPase mediated signal transduction	Gene Ontology	GO:0051056	4	139	0.00756995	0.0633037	OBSCN|RALGAPA1|RHOT2|GMIP	http://amigo.geneontology.org/amigo/term/GO:0051056
regulation of immune response	Gene Ontology	GO:0050776	5	221	0.00771376	0.0642051	KIR2DL3|KIR2DL1|PVR|HLA-A|LILRB1	http://amigo.geneontology.org/amigo/term/GO:0050776
drug binding	Gene Ontology	GO:0008144	3	72	0.00777371	0.0642051	CHRM3|DCAF15|CYP2D6	http://amigo.geneontology.org/amigo/term/GO:0008144
insulin receptor binding	Gene Ontology	GO:0005158	2	23	0.00794666	0.0643588	CCDC88A|PIK3R1	http://amigo.geneontology.org/amigo/term/GO:0005158
nucleotide-excision repair, DNA gap filling	Gene Ontology	GO:0006297	2	23	0.00794666	0.0643588	POLE|POLD3	http://amigo.geneontology.org/amigo/term/GO:0006297
artery morphogenesis	Gene Ontology	GO:0048844	2	23	0.00794666	0.0643588	WNT11|NF1	http://amigo.geneontology.org/amigo/term/GO:0048844
integral component of mitochondrial outer membrane	Gene Ontology	GO:0031307	2	23	0.00794666	0.0643588	RHOT2|MFF	http://amigo.geneontology.org/amigo/term/GO:0031307
RNA binding	Gene Ontology	GO:0003723	15	1366	0.00803353	0.0647522	GNL3|STAU1|CHD3|NAP1L1|HLA-A|OTUD4|STRBP|HELZ|RBM25|UTP23|FNDC3B|SORBS2|ASS1|RBM28|NOL12	http://amigo.geneontology.org/amigo/term/GO:0003723
Ras protein signal transduction	Gene Ontology	GO:0007265	3	73	0.00806161	0.0647834	HRAS|TP53|NF1	http://amigo.geneontology.org/amigo/term/GO:0007265
cell cortex	Gene Ontology	GO:0005938	4	142	0.00813137	0.0651484	PLA2G4C|CYTIP|PARD3B|SPIRE2	http://amigo.geneontology.org/amigo/term/GO:0005938
focal adhesion	Gene Ontology	GO:0005925	7	418	0.00843472	0.0665404	PVR|HYOU1|LIMK1|SYNE2|SORBS2|FBLN7|FLT1	http://amigo.geneontology.org/amigo/term/GO:0005925
centriole	Gene Ontology	GO:0005814	4	144	0.00852043	0.0665404	CCDC88A|NUBP1|DZIP1L|FBF1	http://amigo.geneontology.org/amigo/term/GO:0005814
defense response to protozoan	Gene Ontology	GO:0042832	2	24	0.00857864	0.0665404	HRAS|IRF8	http://amigo.geneontology.org/amigo/term/GO:0042832
telomere maintenance via semi-conservative replication	Gene Ontology	GO:0032201	2	24	0.00857864	0.0665404	POLE|POLD3	http://amigo.geneontology.org/amigo/term/GO:0032201
protein-macromolecule adaptor activity	Gene Ontology	GO:0030674	3	76	0.00896271	0.0682291	ANK2|POLD3|COL11A2	http://amigo.geneontology.org/amigo/term/GO:0030674
negative regulation of osteoclast differentiation	Gene Ontology	GO:0045671	2	25	0.00923239	0.0682291	NF1|PIK3R1	http://amigo.geneontology.org/amigo/term/GO:0045671
positive regulation of focal adhesion assembly	Gene Ontology	GO:0051894	2	25	0.00923239	0.0682291	ABL1|PPM1F	http://amigo.geneontology.org/amigo/term/GO:0051894
integral component of postsynaptic specialization membrane	Gene Ontology	GO:0099060	2	25	0.00923239	0.0682291	GABRA4|NLGN2	http://amigo.geneontology.org/amigo/term/GO:0099060
protein localization	Gene Ontology	GO:0008104	3	77	0.00927563	0.0682291	GGA1|TP53|PARD3B	http://amigo.geneontology.org/amigo/term/GO:0008104
transcription factor binding	Gene Ontology	GO:0008134	6	325	0.0092808	0.0682291	EPAS1|NFATC2|TP53|ZFPM1|MEF2C|PIK3R1	http://amigo.geneontology.org/amigo/term/GO:0008134
extracellular matrix	Gene Ontology	GO:0031012	5	233	0.00951409	0.0695621	WNT11|RTN4RL2|SPOCK2|COL11A2|LRRTM3	http://amigo.geneontology.org/amigo/term/GO:0031012
glycosaminoglycan binding	Gene Ontology	GO:0005539	2	26	0.00990767	0.0704943	SPOCK2|SULF1	http://amigo.geneontology.org/amigo/term/GO:0005539
chondroitin sulfate biosynthetic process	Gene Ontology	GO:0030206	2	26	0.00990767	0.0704943	CHST9|XYLT1	http://amigo.geneontology.org/amigo/term/GO:0030206
positive regulation of protein insertion into mitochondrial membrane involved in apoptotic signaling pathway	Gene Ontology	GO:1900740	2	26	0.00990767	0.0704943	PPP3CC|TP53	http://amigo.geneontology.org/amigo/term/GO:1900740
positive regulation of muscle cell differentiation	Gene Ontology	GO:0051149	2	26	0.00990767	0.0704943	ABL1|MEF2C	http://amigo.geneontology.org/amigo/term/GO:0051149
mRNA 5'-UTR binding	Gene Ontology	GO:0048027	2	26	0.00990767	0.0704943	GNL3|UTP23	http://amigo.geneontology.org/amigo/term/GO:0048027
extracellular exosome	Gene Ontology	GO:0070062	20	2085	0.00993137	0.0704943	PLVAP|PTPN23|SPTBN4|PLXNB2|HYOU1|HLA-A|RTN4RL2|FCGBP|VWF|PCLO|TTN|SLC12A3|PLCD1|MUC5AC|MON2|SYNE2|DNAJC3|ASS1|MYO15A|STAU1	http://amigo.geneontology.org/amigo/term/GO:0070062
protein localization to plasma membrane	Gene Ontology	GO:0072659	4	152	0.0101979	0.0720043	ANK2|SPTBN4|KCNIP3|TTC7A	http://amigo.geneontology.org/amigo/term/GO:0072659
phosphatidylinositol binding	Gene Ontology	GO:0035091	3	80	0.0102524	0.072009	CCDC88A|TRPV1|PARD3B	http://amigo.geneontology.org/amigo/term/GO:0035091
amyloid-beta binding	Gene Ontology	GO:0001540	3	80	0.0102524	0.072009	GRIN2B|MARCO|LILRB1	http://amigo.geneontology.org/amigo/term/GO:0001540
cellular response to calcium ion	Gene Ontology	GO:0071277	3	81	0.0105907	0.0722059	EEF2K|MEF2C|PRKAA1	http://amigo.geneontology.org/amigo/term/GO:0071277
DNA biosynthetic process	Gene Ontology	GO:0071897	2	27	0.0106042	0.0722059	POLD3|POLQ	http://amigo.geneontology.org/amigo/term/GO:0071897
smooth endoplasmic reticulum	Gene Ontology	GO:0005790	2	27	0.0106042	0.0722059	DNAJC3|HYOU1	http://amigo.geneontology.org/amigo/term/GO:0005790
response to gamma radiation	Gene Ontology	GO:0010332	2	27	0.0106042	0.0722059	TP53|PRKAA1	http://amigo.geneontology.org/amigo/term/GO:0010332
gamma-aminobutyric acid signaling pathway	Gene Ontology	GO:0007214	2	27	0.0106042	0.0722059	GABRA4|GABRR3	http://amigo.geneontology.org/amigo/term/GO:0007214
cytokine production	Gene Ontology	GO:0001816	2	27	0.0106042	0.0722059	FOXP3|NFATC2	http://amigo.geneontology.org/amigo/term/GO:0001816
calcium-mediated signaling	Gene Ontology	GO:0019722	3	82	0.0109355	0.0738974	GRIN2B|CHRM3|RCN2	http://amigo.geneontology.org/amigo/term/GO:0019722
neurotransmitter receptor activity	Gene Ontology	GO:0030594	3	82	0.0109355	0.0738974	GABRA4|GABRR3|CHRM3	http://amigo.geneontology.org/amigo/term/GO:0030594
positive regulation of release of cytochrome c from mitochondria	Gene Ontology	GO:0090200	2	28	0.0113218	0.0751792	TP53|MFF	http://amigo.geneontology.org/amigo/term/GO:0090200
integral component of lumenal side of endoplasmic reticulum membrane	Gene Ontology	GO:0071556	2	28	0.0113218	0.0751792	HLA-DPB1|HLA-A	http://amigo.geneontology.org/amigo/term/GO:0071556
androgen receptor binding	Gene Ontology	GO:0050681	2	28	0.0113218	0.0751792	KDM4C|PKN1	http://amigo.geneontology.org/amigo/term/GO:0050681
negative regulation of fibroblast proliferation	Gene Ontology	GO:0048147	2	28	0.0113218	0.0751792	TP53|NF1	http://amigo.geneontology.org/amigo/term/GO:0048147
sequence-specific double-stranded DNA binding	Gene Ontology	GO:1990837	8	553	0.011369	0.0753057	NFIC|EPAS1|NFATC2|FOXP3|IRF8|MEF2C|ABL1|DLX4	http://amigo.geneontology.org/amigo/term/GO:1990837
actin cytoskeleton	Gene Ontology	GO:0015629	5	245	0.0115847	0.0765447	ABL1|MICAL1|MYO15A|SORBS2|FLT1	http://amigo.geneontology.org/amigo/term/GO:0015629
extracellular region	Gene Ontology	GO:0005576	18	1843	0.0119881	0.0775041	MUC3A|LILRB1|COL11A2|HYOU1|MAGED2|PSG9|DNAJC3|CHST9|DIPK2B|TTN|EPHA10|PSG7|PSG4|RTN4RL2|FBLN7|VWF|WNT11|RLN1	http://amigo.geneontology.org/amigo/term/GO:0005576
response to antibiotic	Gene Ontology	GO:0046677	2	29	0.0120602	0.0775041	CIITA|TP53	http://amigo.geneontology.org/amigo/term/GO:0046677
regulation of cell motility	Gene Ontology	GO:2000145	2	29	0.0120602	0.0775041	ABL1|PKN1	http://amigo.geneontology.org/amigo/term/GO:2000145
arachidonic acid metabolic process	Gene Ontology	GO:0019369	2	29	0.0120602	0.0775041	PLA2G4C|CYP2D6	http://amigo.geneontology.org/amigo/term/GO:0019369
regulation of NMDA receptor activity	Gene Ontology	GO:2000310	2	29	0.0120602	0.0775041	GRIN2B|MEF2C	http://amigo.geneontology.org/amigo/term/GO:2000310
intrinsic apoptotic signaling pathway in response to DNA damage by p53 class mediator	Gene Ontology	GO:0042771	2	29	0.0120602	0.0775041	CDS1|TP53	http://amigo.geneontology.org/amigo/term/GO:0042771
response to hypoxia	Gene Ontology	GO:0001666	4	160	0.0120759	0.0775041	EDNRA|NF1|PRKAA1|EPAS1	http://amigo.geneontology.org/amigo/term/GO:0001666
cellular response to DNA damage stimulus	Gene Ontology	GO:0006974	5	248	0.0121466	0.0775758	ABL1|CDS1|NFATC2|TP53|POLQ	http://amigo.geneontology.org/amigo/term/GO:0006974
chemical synaptic transmission	Gene Ontology	GO:0007268	5	248	0.0121466	0.0775758	GRIN2B|CHRM3|GABRR3|NLGN2|GABRA4	http://amigo.geneontology.org/amigo/term/GO:0007268
ephrin receptor signaling pathway	Gene Ontology	GO:0048013	3	86	0.012379	0.0783127	GRIN2B|HRAS|EPHA10	http://amigo.geneontology.org/amigo/term/GO:0048013
glutamatergic synapse	Gene Ontology	GO:0098978	6	354	0.0135902	0.0824637	STAU1|HRAS|CHRM3|PCLO|LRRTM3|PPP3CC	http://amigo.geneontology.org/amigo/term/GO:0098978
apical plasma membrane	Gene Ontology	GO:0016324	6	354	0.0135902	0.0824637	PARD3B|PRKAA1|ANK2|SLC12A3|ABCC6|SORBS2	http://amigo.geneontology.org/amigo/term/GO:0016324
regulation of heart rate	Gene Ontology	GO:0002027	2	31	0.0135984	0.0824637	EPAS1|ANK2	http://amigo.geneontology.org/amigo/term/GO:0002027
protein K63-linked deubiquitination	Gene Ontology	GO:0070536	2	31	0.0135984	0.0824637	OTUD7A|OTUD4	http://amigo.geneontology.org/amigo/term/GO:0070536
positive regulation of mitotic cell cycle	Gene Ontology	GO:0045931	2	31	0.0135984	0.0824637	ABL1|CDC25B	http://amigo.geneontology.org/amigo/term/GO:0045931
negative regulation of endothelial cell proliferation	Gene Ontology	GO:0001937	2	31	0.0135984	0.0824637	SULF1|NF1	http://amigo.geneontology.org/amigo/term/GO:0001937
regulation of neuron projection development	Gene Ontology	GO:0010975	2	31	0.0135984	0.0824637	CCDC88A|BRSK2	http://amigo.geneontology.org/amigo/term/GO:0010975
embryonic organ development	Gene Ontology	GO:0048568	2	31	0.0135984	0.0824637	POLE|TP53	http://amigo.geneontology.org/amigo/term/GO:0048568
peptide antigen binding	Gene Ontology	GO:0042605	2	31	0.0135984	0.0824637	HLA-DPB1|HLA-A	http://amigo.geneontology.org/amigo/term/GO:0042605
positive regulation of protein targeting to membrane	Gene Ontology	GO:0090314	2	31	0.0135984	0.0824637	HRAS|MFF	http://amigo.geneontology.org/amigo/term/GO:0090314
actin cytoskeleton organization	Gene Ontology	GO:0030036	4	166	0.0136207	0.0824637	ABL1|LIMK1|NF1|SPIRE2	http://amigo.geneontology.org/amigo/term/GO:0030036
identical protein binding	Gene Ontology	GO:0042802	15	1456	0.0136847	0.0826645	PLVAP|DHPS|NLGN2|KIF1A|MFF|TRPV1|KIR2DL3|KIR2DL1|TTN|CDS1|NLRC4|TP53|VWF|ASS1|NOL12	http://amigo.geneontology.org/amigo/term/GO:0042802
mitochondrion organization	Gene Ontology	GO:0007005	3	91	0.01433	0.0852396	EPAS1|AGTPBP1|RHOT2	http://amigo.geneontology.org/amigo/term/GO:0007005
blood vessel remodeling	Gene Ontology	GO:0001974	2	32	0.0143977	0.0852396	MEF2C|EPAS1	http://amigo.geneontology.org/amigo/term/GO:0001974
positive regulation of interferon-beta production	Gene Ontology	GO:0032728	2	32	0.0143977	0.0852396	TICAM1|POLR3A	http://amigo.geneontology.org/amigo/term/GO:0032728
mismatch repair	Gene Ontology	GO:0006298	2	32	0.0143977	0.0852396	ABL1|POLD3	http://amigo.geneontology.org/amigo/term/GO:0006298
regulation of microtubule cytoskeleton organization	Gene Ontology	GO:0070507	2	32	0.0143977	0.0852396	CAMSAP3|PRKAA1	http://amigo.geneontology.org/amigo/term/GO:0070507
protein autophosphorylation	Gene Ontology	GO:0046777	4	170	0.0147172	0.0864995	EEF2K|CDS1|ABL1|FLT1	http://amigo.geneontology.org/amigo/term/GO:0046777
lysosome	Gene Ontology	GO:0005764	5	262	0.0150139	0.0873827	GRIN2B|LARS1|ANK2|ASS1|EPG5	http://amigo.geneontology.org/amigo/term/GO:0005764
helicase activity	Gene Ontology	GO:0004386	2	33	0.0152169	0.0873827	CHD3|HELZ	http://amigo.geneontology.org/amigo/term/GO:0004386
spleen development	Gene Ontology	GO:0048536	2	33	0.0152169	0.0873827	ABL1|PKN1	http://amigo.geneontology.org/amigo/term/GO:0048536
extrinsic apoptotic signaling pathway via death domain receptors	Gene Ontology	GO:0008625	2	33	0.0152169	0.0873827	NF1|PIK3R1	http://amigo.geneontology.org/amigo/term/GO:0008625
insulin secretion	Gene Ontology	GO:0030073	2	33	0.0152169	0.0873827	HNF1A|PCLO	http://amigo.geneontology.org/amigo/term/GO:0030073
blood coagulation	Gene Ontology	GO:0007596	4	173	0.0155752	0.0888919	ZFPM1|MICAL1|VWF|DOCK1	http://amigo.geneontology.org/amigo/term/GO:0007596
actin binding	Gene Ontology	GO:0003779	5	266	0.0159096	0.0902623	CCDC88A|SYNE2|SPTBN4|MICAL1|SPIRE2	http://amigo.geneontology.org/amigo/term/GO:0003779
cellular response to oxidative stress	Gene Ontology	GO:0034599	3	95	0.016009	0.0902623	ABL1|STAU1|PRKAA1	http://amigo.geneontology.org/amigo/term/GO:0034599
ventricular septum morphogenesis	Gene Ontology	GO:0060412	2	34	0.0160556	0.0902623	ZFPM1|WNT11	http://amigo.geneontology.org/amigo/term/GO:0060412
protein K48-linked deubiquitination	Gene Ontology	GO:0071108	2	34	0.0160556	0.0902623	OTUD7A|OTUD4	http://amigo.geneontology.org/amigo/term/GO:0071108
intrinsic apoptotic signaling pathway in response to endoplasmic reticulum stress	Gene Ontology	GO:0070059	2	34	0.0160556	0.0902623	TP53|BRSK2	http://amigo.geneontology.org/amigo/term/GO:0070059
activation of phospholipase C activity	Gene Ontology	GO:0007202	2	34	0.0160556	0.0902623	EDNRA|PLCB2	http://amigo.geneontology.org/amigo/term/GO:0007202
establishment of cell polarity	Gene Ontology	GO:0030010	2	35	0.0169138	0.0937085	BRSK2|PARD3B	http://amigo.geneontology.org/amigo/term/GO:0030010
positive regulation of epithelial cell migration	Gene Ontology	GO:0010634	2	35	0.0169138	0.0937085	PPM1F|DOCK1	http://amigo.geneontology.org/amigo/term/GO:0010634
activating transcription factor binding	Gene Ontology	GO:0033613	2	35	0.0169138	0.0937085	MEF2C|CIITA	http://amigo.geneontology.org/amigo/term/GO:0033613
positive regulation of protein phosphorylation	Gene Ontology	GO:0001934	4	178	0.0170739	0.0942058	ABL1|CDS1|HRAS|MARCO	http://amigo.geneontology.org/amigo/term/GO:0001934
chloride transmembrane transport	Gene Ontology	GO:1902476	3	98	0.0173378	0.095465	GABRA4|GABRR3|SLC12A3	http://amigo.geneontology.org/amigo/term/GO:1902476
immune system process	Gene Ontology	GO:0002376	2	36	0.017791	0.0960016	IRF8|DCAF15	http://amigo.geneontology.org/amigo/term/GO:0002376
acute-phase response	Gene Ontology	GO:0006953	2	36	0.017791	0.0960016	ASS1|SIGIRR	http://amigo.geneontology.org/amigo/term/GO:0006953
negative regulation of interferon-gamma production	Gene Ontology	GO:0032689	2	36	0.017791	0.0960016	FOXP3|LILRB1	http://amigo.geneontology.org/amigo/term/GO:0032689
negative regulation of apoptotic process	Gene Ontology	GO:0043066	7	487	0.0179484	0.0966397	EEF2K|TP53|PRAMEF18|PRKAA1|DNAJC3|PIK3R1|WNT11	http://amigo.geneontology.org/amigo/term/GO:0043066
protein stabilization	Gene Ontology	GO:0050821	4	183	0.0186599	0.0992315	CDS1|ANK2|TP53|PIK3R1	http://amigo.geneontology.org/amigo/term/GO:0050821
phosphatidylinositol 3-kinase signaling	Gene Ontology	GO:0014065	2	37	0.0186872	0.0992315	NF1|PIK3R1	http://amigo.geneontology.org/amigo/term/GO:0014065
Wnt signaling pathway, calcium modulating pathway	Gene Ontology	GO:0007223	2	37	0.0186872	0.0992315	PLCB2|WNT11	http://amigo.geneontology.org/amigo/term/GO:0007223
positive regulation of cell-substrate adhesion	Gene Ontology	GO:0010811	2	37	0.0186872	0.0992315	PPM1F|SPOCK2	http://amigo.geneontology.org/amigo/term/GO:0010811
structural constituent of cytoskeleton	Gene Ontology	GO:0005200	3	101	0.0187264	0.0992315	ANK2|SORBS2|SPTBN4	http://amigo.geneontology.org/amigo/term/GO:0005200
chromatin remodeling	Gene Ontology	GO:0006338	3	102	0.0192026	0.101353	KDM4C|FOXP3|KDM4D	http://amigo.geneontology.org/amigo/term/GO:0006338
positive regulation of neuron death	Gene Ontology	GO:1901216	2	38	0.019602	0.102652	GRIN2B|ABL1	http://amigo.geneontology.org/amigo/term/GO:1901216
positive regulation of substrate adhesion-dependent cell spreading	Gene Ontology	GO:1900026	2	38	0.019602	0.102652	ABL1|DOCK1	http://amigo.geneontology.org/amigo/term/GO:1900026
endoplasmic reticulum to Golgi vesicle-mediated transport	Gene Ontology	GO:0006888	4	188	0.0203343	0.105865	ANK2|BCAP29|SPTBN4|HYOU1	http://amigo.geneontology.org/amigo/term/GO:0006888
heart development	Gene Ontology	GO:0007507	4	189	0.0206799	0.106218	MEF2C|EDNRA|ZFPM1|NF1	http://amigo.geneontology.org/amigo/term/GO:0007507
protein C-terminus binding	Gene Ontology	GO:0008022	4	189	0.0206799	0.106218	ABL1|CIITA|HRAS|PRKAA1	http://amigo.geneontology.org/amigo/term/GO:0008022
positive regulation of pri-miRNA transcription by RNA polymerase II	Gene Ontology	GO:1902895	2	40	0.0214869	0.108489	GNL3|TP53	http://amigo.geneontology.org/amigo/term/GO:1902895
endocytic recycling	Gene Ontology	GO:0032456	2	40	0.0214869	0.108489	PTPN23|EPG5	http://amigo.geneontology.org/amigo/term/GO:0032456
centrosome	Gene Ontology	GO:0005813	7	506	0.021534	0.108522	CHD3|TP53|BRSK2|CCDC88A|CDC25B|FBF1|CAMSAP3	http://amigo.geneontology.org/amigo/term/GO:0005813
protease binding	Gene Ontology	GO:0002020	3	107	0.0216836	0.10907	VWF|TP53|TTN	http://amigo.geneontology.org/amigo/term/GO:0002020
negative regulation of T cell proliferation	Gene Ontology	GO:0042130	2	41	0.0224565	0.111107	FOXP3|LILRB1	http://amigo.geneontology.org/amigo/term/GO:0042130
adherens junction organization	Gene Ontology	GO:0034332	2	42	0.0234438	0.114481	CDH20|PVR	http://amigo.geneontology.org/amigo/term/GO:0034332
4 iron, 4 sulfur cluster binding	Gene Ontology	GO:0051539	2	42	0.0234438	0.114481	POLE|NUBP1	http://amigo.geneontology.org/amigo/term/GO:0051539
positive regulation of insulin secretion	Gene Ontology	GO:0032024	2	42	0.0234438	0.114481	AACS|NLGN2	http://amigo.geneontology.org/amigo/term/GO:0032024
phosphotyrosine residue binding	Gene Ontology	GO:0001784	2	42	0.0234438	0.114481	ABL1|PIK3R1	http://amigo.geneontology.org/amigo/term/GO:0001784
regulation of apoptotic process	Gene Ontology	GO:0042981	4	197	0.0235751	0.114912	NLRC4|ABL1|RBM25|TP53	http://amigo.geneontology.org/amigo/term/GO:0042981
protein heterodimerization activity	Gene Ontology	GO:0046982	5	297	0.0240739	0.11713	MEF2C|EPAS1|TP53|RALGAPA1|PIK3R1	http://amigo.geneontology.org/amigo/term/GO:0046982
sequence-specific DNA binding	Gene Ontology	GO:0043565	6	405	0.0242534	0.11779	EPAS1|FOXP3|MEF2C|ZNF436|DLX4|ZNF599	http://amigo.geneontology.org/amigo/term/GO:0043565
stimulatory C-type lectin receptor signaling pathway	Gene Ontology	GO:0002223	3	112	0.0243316	0.117955	MUC5AC|MUC3A|HRAS	http://amigo.geneontology.org/amigo/term/GO:0002223
sarcoplasmic reticulum	Gene Ontology	GO:0016529	2	44	0.025471	0.121282	SYNE2|CMYA5	http://amigo.geneontology.org/amigo/term/GO:0016529
neuromuscular process controlling balance	Gene Ontology	GO:0050885	2	44	0.025471	0.121282	ABL1|NLGN2	http://amigo.geneontology.org/amigo/term/GO:0050885
negative regulation of cell migration	Gene Ontology	GO:0030336	3	115	0.0260005	0.123583	WNT11|SULF1|NF1	http://amigo.geneontology.org/amigo/term/GO:0030336
skeletal muscle cell differentiation	Gene Ontology	GO:0035914	2	45	0.0265105	0.124481	MEF2C|EPAS1	http://amigo.geneontology.org/amigo/term/GO:0035914
scavenger receptor activity	Gene Ontology	GO:0005044	2	45	0.0265105	0.124481	CD5|MARCO	http://amigo.geneontology.org/amigo/term/GO:0005044
tau protein binding	Gene Ontology	GO:0048156	2	45	0.0265105	0.124481	BRSK2|PRKAA1	http://amigo.geneontology.org/amigo/term/GO:0048156
positive regulation of GTPase activity	Gene Ontology	GO:0043547	5	307	0.0271913	0.124481	LARS1|HRAS|DOCK1|WNT11|NF1	http://amigo.geneontology.org/amigo/term/GO:0043547
negative regulation of fat cell differentiation	Gene Ontology	GO:0045599	2	46	0.0275669	0.124481	ZFPM1|ZADH2	http://amigo.geneontology.org/amigo/term/GO:0045599
intercalated disc	Gene Ontology	GO:0014704	2	46	0.0275669	0.124481	ANK2|SPTBN4	http://amigo.geneontology.org/amigo/term/GO:0014704
negative regulation of GTPase activity	Gene Ontology	GO:0034260	2	46	0.0275669	0.124481	HRAS|GMIP	http://amigo.geneontology.org/amigo/term/GO:0034260
negative regulation of transcription, DNA-templated	Gene Ontology	GO:0045892	7	536	0.0281627	0.124481	FOXP3|ZNF217|TP53|PRAMEF18|PPM1F|CIITA|WNT11	http://amigo.geneontology.org/amigo/term/GO:0045892
axon	Gene Ontology	GO:0030424	5	310	0.0281743	0.124481	RTN4RL2|PCLO|KIF1A|PRKAA1|NF1	http://amigo.geneontology.org/amigo/term/GO:0030424
inositol phosphate metabolic process	Gene Ontology	GO:0043647	2	47	0.02864	0.124481	PLCB2|PLCD1	http://amigo.geneontology.org/amigo/term/GO:0043647
cardiac conduction	Gene Ontology	GO:0061337	2	47	0.02864	0.124481	SPTBN4|KCNIP3	http://amigo.geneontology.org/amigo/term/GO:0061337
chloride channel complex	Gene Ontology	GO:0034707	2	48	0.0297296	0.124481	GABRA4|GABRR3	http://amigo.geneontology.org/amigo/term/GO:0034707
collagen fibril organization	Gene Ontology	GO:0030199	2	48	0.0297296	0.124481	NF1|COL11A2	http://amigo.geneontology.org/amigo/term/GO:0030199
erythrocyte differentiation	Gene Ontology	GO:0030218	2	48	0.0297296	0.124481	EPAS1|ZFPM1	http://amigo.geneontology.org/amigo/term/GO:0030218
B cell receptor signaling pathway	Gene Ontology	GO:0050853	3	122	0.0301276	0.124481	ABL1|MEF2C|NFATC2	http://amigo.geneontology.org/amigo/term/GO:0050853
immune response	Gene Ontology	GO:0006955	6	427	0.0302166	0.124481	TMIGD2|HLA-A|IRF8|KIR2DL3|KIR2DL1|CIITA	http://amigo.geneontology.org/amigo/term/GO:0006955
apoptotic process	Gene Ontology	GO:0006915	7	546	0.0306493	0.124481	DOCK1|BCAP29|SULF1|MEF2C|CARD8|NLRC4|KCNIP3	http://amigo.geneontology.org/amigo/term/GO:0006915
guanyl-nucleotide exchange factor activity	Gene Ontology	GO:0005085	3	123	0.0307437	0.124481	OBSCN|CCDC88A|DOCK1	http://amigo.geneontology.org/amigo/term/GO:0005085
kinesin complex	Gene Ontology	GO:0005871	2	49	0.0308356	0.124481	KIF5C|KIF1A	http://amigo.geneontology.org/amigo/term/GO:0005871
regulation of cell adhesion	Gene Ontology	GO:0030155	2	49	0.0308356	0.124481	ABL1|CYTIP	http://amigo.geneontology.org/amigo/term/GO:0030155
phosphatase binding	Gene Ontology	GO:0019902	2	49	0.0308356	0.124481	NFATC2|SPTBN4	http://amigo.geneontology.org/amigo/term/GO:0019902
platelet degranulation	Gene Ontology	GO:0002576	3	124	0.0313664	0.124481	VWF|MAGED2|TTN	http://amigo.geneontology.org/amigo/term/GO:0002576
positive regulation of DNA demethylation	Gene Ontology	GO:1901537	1	5	0.0318105	0.124481	OTUD4	http://amigo.geneontology.org/amigo/term/GO:1901537
negative regulation of hypoxia-induced intrinsic apoptotic signaling pathway	Gene Ontology	GO:1903298	1	5	0.0318105	0.124481	HYOU1	http://amigo.geneontology.org/amigo/term/GO:1903298
protein side chain deglutamylation	Gene Ontology	GO:0035610	1	5	0.0318105	0.124481	AGTPBP1	http://amigo.geneontology.org/amigo/term/GO:0035610
positive regulation of protein localization to synapse	Gene Ontology	GO:1902474	1	5	0.0318105	0.124481	NLGN2	http://amigo.geneontology.org/amigo/term/GO:1902474
fructose catabolic process to hydroxyacetone phosphate and glyceraldehyde-3-phosphate	Gene Ontology	GO:0061624	1	5	0.0318105	0.124481	GLYCTK	http://amigo.geneontology.org/amigo/term/GO:0061624
membrane depolarization during SA node cell action potential	Gene Ontology	GO:0086046	1	5	0.0318105	0.124481	ANK2	http://amigo.geneontology.org/amigo/term/GO:0086046
platelet activating factor biosynthetic process	Gene Ontology	GO:0006663	1	5	0.0318105	0.124481	PLA2G4C	http://amigo.geneontology.org/amigo/term/GO:0006663
B cell lineage commitment	Gene Ontology	GO:0002326	1	5	0.0318105	0.124481	TP53	http://amigo.geneontology.org/amigo/term/GO:0002326
Piccolo NuA4 histone acetyltransferase complex	Gene Ontology	GO:0032777	1	5	0.0318105	0.124481	EPC2	http://amigo.geneontology.org/amigo/term/GO:0032777
sensory perception of bitter taste	Gene Ontology	GO:0050913	1	5	0.0318105	0.124481	PLCB2	http://amigo.geneontology.org/amigo/term/GO:0050913
response to purine-containing compound	Gene Ontology	GO:0014074	1	5	0.0318105	0.124481	AACS	http://amigo.geneontology.org/amigo/term/GO:0014074
regulation of calcineurin-NFAT signaling cascade	Gene Ontology	GO:0070884	1	5	0.0318105	0.124481	RCN2	http://amigo.geneontology.org/amigo/term/GO:0070884
IPAF inflammasome complex	Gene Ontology	GO:0072557	1	5	0.0318105	0.124481	NLRC4	http://amigo.geneontology.org/amigo/term/GO:0072557
positive regulation of endoplasmic reticulum unfolded protein response	Gene Ontology	GO:1900103	1	5	0.0318105	0.124481	PIK3R1	http://amigo.geneontology.org/amigo/term/GO:1900103
negative regulation of vascular associated smooth muscle cell differentiation	Gene Ontology	GO:1905064	1	5	0.0318105	0.124481	NFATC2	http://amigo.geneontology.org/amigo/term/GO:1905064
sarcoplasmic reticulum calcium ion transport	Gene Ontology	GO:0070296	1	5	0.0318105	0.124481	ANK2	http://amigo.geneontology.org/amigo/term/GO:0070296
platelet-derived growth factor receptor-beta signaling pathway	Gene Ontology	GO:0035791	1	5	0.0318105	0.124481	ABL1	http://amigo.geneontology.org/amigo/term/GO:0035791
chemosensory behavior	Gene Ontology	GO:0007635	1	5	0.0318105	0.124481	TRPV1	http://amigo.geneontology.org/amigo/term/GO:0007635
glutamate-gated calcium ion channel activity	Gene Ontology	GO:0022849	1	5	0.0318105	0.124481	GRIN2B	http://amigo.geneontology.org/amigo/term/GO:0022849
mesonephric duct development	Gene Ontology	GO:0072177	1	5	0.0318105	0.124481	WNT11	http://amigo.geneontology.org/amigo/term/GO:0072177
oocyte differentiation	Gene Ontology	GO:0009994	1	5	0.0318105	0.124481	KMT2B	http://amigo.geneontology.org/amigo/term/GO:0009994
paraxial mesoderm formation	Gene Ontology	GO:0048341	1	5	0.0318105	0.124481	WNT11	http://amigo.geneontology.org/amigo/term/GO:0048341
interkinetic nuclear migration	Gene Ontology	GO:0022027	1	5	0.0318105	0.124481	KIF1A	http://amigo.geneontology.org/amigo/term/GO:0022027
phosphatidylinositol 3-kinase regulator activity	Gene Ontology	GO:0035014	1	5	0.0318105	0.124481	PIK3R1	http://amigo.geneontology.org/amigo/term/GO:0035014
saliva secretion	Gene Ontology	GO:0046541	1	5	0.0318105	0.124481	CHRM3	http://amigo.geneontology.org/amigo/term/GO:0046541
positive regulation of thymocyte apoptotic process	Gene Ontology	GO:0070245	1	5	0.0318105	0.124481	TP53	http://amigo.geneontology.org/amigo/term/GO:0070245
protein localization to ciliary membrane	Gene Ontology	GO:1903441	1	5	0.0318105	0.124481	GGA1	http://amigo.geneontology.org/amigo/term/GO:1903441
cytoskeleton-nuclear membrane anchor activity	Gene Ontology	GO:0140444	1	5	0.0318105	0.124481	SYNE2	http://amigo.geneontology.org/amigo/term/GO:0140444
positive regulation of synaptic vesicle clustering	Gene Ontology	GO:2000809	1	5	0.0318105	0.124481	NLGN2	http://amigo.geneontology.org/amigo/term/GO:2000809
uridine transmembrane transporter activity	Gene Ontology	GO:0015213	1	5	0.0318105	0.124481	SLC28A3	http://amigo.geneontology.org/amigo/term/GO:0015213
Weibel-Palade body	Gene Ontology	GO:0033093	1	5	0.0318105	0.124481	VWF	http://amigo.geneontology.org/amigo/term/GO:0033093
antigen processing and presentation of exogenous peptide antigen via MHC class I	Gene Ontology	GO:0042590	1	5	0.0318105	0.124481	HLA-A	http://amigo.geneontology.org/amigo/term/GO:0042590
MHC class I receptor activity	Gene Ontology	GO:0032393	1	5	0.0318105	0.124481	LILRB1	http://amigo.geneontology.org/amigo/term/GO:0032393
N-acetylgalactosamine 4-O-sulfotransferase activity	Gene Ontology	GO:0001537	1	5	0.0318105	0.124481	CHST9	http://amigo.geneontology.org/amigo/term/GO:0001537
cellular ion homeostasis	Gene Ontology	GO:0006873	1	5	0.0318105	0.124481	P2RY2	http://amigo.geneontology.org/amigo/term/GO:0006873
negative regulation of interleukin-1-mediated signaling pathway	Gene Ontology	GO:2000660	1	5	0.0318105	0.124481	OTUD4	http://amigo.geneontology.org/amigo/term/GO:2000660
maintenance of presynaptic active zone structure	Gene Ontology	GO:0048790	1	5	0.0318105	0.124481	PCLO	http://amigo.geneontology.org/amigo/term/GO:0048790
negative regulation of neurotransmitter secretion	Gene Ontology	GO:0046929	1	5	0.0318105	0.124481	NF1	http://amigo.geneontology.org/amigo/term/GO:0046929
cardiac ventricle formation	Gene Ontology	GO:0003211	1	5	0.0318105	0.124481	MEF2C	http://amigo.geneontology.org/amigo/term/GO:0003211
C-terminal protein deglutamylation	Gene Ontology	GO:0035609	1	5	0.0318105	0.124481	AGTPBP1	http://amigo.geneontology.org/amigo/term/GO:0035609
anterograde neuronal dense core vesicle transport	Gene Ontology	GO:1990048	1	5	0.0318105	0.124481	KIF1A	http://amigo.geneontology.org/amigo/term/GO:1990048
epsilon DNA polymerase complex	Gene Ontology	GO:0008622	1	5	0.0318105	0.124481	POLE	http://amigo.geneontology.org/amigo/term/GO:0008622
epithelial cell migration	Gene Ontology	GO:0010631	1	5	0.0318105	0.124481	PKN1	http://amigo.geneontology.org/amigo/term/GO:0010631
cellular response to temperature stimulus	Gene Ontology	GO:0071502	1	5	0.0318105	0.124481	TRPV1	http://amigo.geneontology.org/amigo/term/GO:0071502
negative regulation of mesenchymal cell proliferation	Gene Ontology	GO:0072201	1	5	0.0318105	0.124481	WNT11	http://amigo.geneontology.org/amigo/term/GO:0072201
cytoskeleton of presynaptic active zone	Gene Ontology	GO:0048788	1	5	0.0318105	0.124481	PCLO	http://amigo.geneontology.org/amigo/term/GO:0048788
positive regulation of interleukin-18 production	Gene Ontology	GO:0032741	1	5	0.0318105	0.124481	NLRP9	http://amigo.geneontology.org/amigo/term/GO:0032741
ventricular cardiac muscle cell differentiation	Gene Ontology	GO:0055012	1	5	0.0318105	0.124481	MEF2C	http://amigo.geneontology.org/amigo/term/GO:0055012
amygdala development	Gene Ontology	GO:0021764	1	5	0.0318105	0.124481	NF1	http://amigo.geneontology.org/amigo/term/GO:0021764
-	Gene Ontology	GO:0001302	1	5	0.0318105	0.124481	CDS1	http://amigo.geneontology.org/amigo/term/GO:0001302
uridine transport	Gene Ontology	GO:0015862	1	5	0.0318105	0.124481	SLC28A3	http://amigo.geneontology.org/amigo/term/GO:0015862
alpha-beta T cell differentiation	Gene Ontology	GO:0046632	1	5	0.0318105	0.124481	ABL1	http://amigo.geneontology.org/amigo/term/GO:0046632
negative regulation of T cell cytokine production	Gene Ontology	GO:0002725	1	5	0.0318105	0.124481	FOXP3	http://amigo.geneontology.org/amigo/term/GO:0002725
single-stranded DNA 3'-5' exodeoxyribonuclease activity	Gene Ontology	GO:0008310	1	5	0.0318105	0.124481	POLE	http://amigo.geneontology.org/amigo/term/GO:0008310
histone serine kinase activity	Gene Ontology	GO:0035174	1	5	0.0318105	0.124481	PRKAA1	http://amigo.geneontology.org/amigo/term/GO:0035174
ankyrin repeat binding	Gene Ontology	GO:0071532	1	5	0.0318105	0.124481	TNKS1BP1	http://amigo.geneontology.org/amigo/term/GO:0071532
positive regulation of MHC class I biosynthetic process	Gene Ontology	GO:0045345	1	5	0.0318105	0.124481	CIITA	http://amigo.geneontology.org/amigo/term/GO:0045345
outer dense fiber	Gene Ontology	GO:0001520	1	5	0.0318105	0.124481	FLACC1	http://amigo.geneontology.org/amigo/term/GO:0001520
5'-deoxyribose-5-phosphate lyase activity	Gene Ontology	GO:0051575	1	5	0.0318105	0.124481	POLQ	http://amigo.geneontology.org/amigo/term/GO:0051575
soft palate development	Gene Ontology	GO:0060023	1	5	0.0318105	0.124481	COL11A2	http://amigo.geneontology.org/amigo/term/GO:0060023
negative regulation of osteoclast development	Gene Ontology	GO:2001205	1	5	0.0318105	0.124481	LILRB1	http://amigo.geneontology.org/amigo/term/GO:2001205
negative regulation of cytokine production involved in immune response	Gene Ontology	GO:0002719	1	5	0.0318105	0.124481	LILRB1	http://amigo.geneontology.org/amigo/term/GO:0002719
T cell lineage commitment	Gene Ontology	GO:0002360	1	5	0.0318105	0.124481	TP53	http://amigo.geneontology.org/amigo/term/GO:0002360
regulation of cell cycle G2/M phase transition	Gene Ontology	GO:1902749	1	5	0.0318105	0.124481	TP53	http://amigo.geneontology.org/amigo/term/GO:1902749
activation of protein kinase C activity	Gene Ontology	GO:1990051	1	5	0.0318105	0.124481	ABL1	http://amigo.geneontology.org/amigo/term/GO:1990051
NFAT protein binding	Gene Ontology	GO:0051525	1	5	0.0318105	0.124481	FOXP3	http://amigo.geneontology.org/amigo/term/GO:0051525
convergent extension involved in axis elongation	Gene Ontology	GO:0060028	1	5	0.0318105	0.124481	WNT11	http://amigo.geneontology.org/amigo/term/GO:0060028
ErbB-3 class receptor binding	Gene Ontology	GO:0043125	1	5	0.0318105	0.124481	PIK3R1	http://amigo.geneontology.org/amigo/term/GO:0043125
inhibition of cysteine-type endopeptidase activity	Gene Ontology	GO:0097340	1	5	0.0318105	0.124481	CARD8	http://amigo.geneontology.org/amigo/term/GO:0097340
negative regulation of serotonin secretion	Gene Ontology	GO:0014063	1	5	0.0318105	0.124481	LILRB1	http://amigo.geneontology.org/amigo/term/GO:0014063
calcineurin complex	Gene Ontology	GO:0005955	1	5	0.0318105	0.124481	PPP3CC	http://amigo.geneontology.org/amigo/term/GO:0005955
retrograde neuronal dense core vesicle transport	Gene Ontology	GO:1990049	1	5	0.0318105	0.124481	KIF1A	http://amigo.geneontology.org/amigo/term/GO:1990049
cytoplasmic microtubule organization	Gene Ontology	GO:0031122	2	50	0.0319576	0.124481	CCDC88A|CAMSAP3	http://amigo.geneontology.org/amigo/term/GO:0031122
positive regulation of tumor necrosis factor production	Gene Ontology	GO:0032760	2	50	0.0319576	0.124481	TICAM1|PIK3R1	http://amigo.geneontology.org/amigo/term/GO:0032760
regulation of synaptic plasticity	Gene Ontology	GO:0048167	2	50	0.0319576	0.124481	GRIN2B|MEF2C	http://amigo.geneontology.org/amigo/term/GO:0048167
epidermal growth factor receptor signaling pathway	Gene Ontology	GO:0007173	2	50	0.0319576	0.124481	ABL1|PIK3R1	http://amigo.geneontology.org/amigo/term/GO:0007173
skeletal muscle tissue development	Gene Ontology	GO:0007519	2	50	0.0319576	0.124481	MEF2C|NF1	http://amigo.geneontology.org/amigo/term/GO:0007519
cellular response to UV	Gene Ontology	GO:0034644	2	51	0.0330956	0.125536	TP53|PIK3R1	http://amigo.geneontology.org/amigo/term/GO:0034644
nervous system process	Gene Ontology	GO:0050877	2	51	0.0330956	0.125536	GABRA4|GABRR3	http://amigo.geneontology.org/amigo/term/GO:0050877
cellular response to amino acid stimulus	Gene Ontology	GO:0071230	2	51	0.0330956	0.125536	LARS1|ASS1	http://amigo.geneontology.org/amigo/term/GO:0071230
integral component of postsynaptic density membrane	Gene Ontology	GO:0099061	2	51	0.0330956	0.125536	CHRM3|LRRTM3	http://amigo.geneontology.org/amigo/term/GO:0099061
axon guidance	Gene Ontology	GO:0007411	4	222	0.0341461	0.125536	KIF5C|SPTBN4|PIK3R1|EPHA10	http://amigo.geneontology.org/amigo/term/GO:0007411
positive regulation of type I interferon production	Gene Ontology	GO:0032481	2	52	0.0342492	0.125536	TICAM1|POLR3A	http://amigo.geneontology.org/amigo/term/GO:0032481
positive regulation of neuron apoptotic process	Gene Ontology	GO:0043525	2	52	0.0342492	0.125536	TP53|NF1	http://amigo.geneontology.org/amigo/term/GO:0043525
cellular response to cAMP	Gene Ontology	GO:0071320	2	53	0.0354184	0.125536	EEF2K|ASS1	http://amigo.geneontology.org/amigo/term/GO:0071320
cellular response to cytokine stimulus	Gene Ontology	GO:0071345	2	53	0.0354184	0.125536	PTPN23|SIGIRR	http://amigo.geneontology.org/amigo/term/GO:0071345
ER to Golgi transport vesicle membrane	Gene Ontology	GO:0012507	2	53	0.0354184	0.125536	HLA-DPB1|HLA-A	http://amigo.geneontology.org/amigo/term/GO:0012507
SH3 domain binding	Gene Ontology	GO:0017124	3	131	0.0359097	0.125536	ABL1|MICAL1|DOCK1	http://amigo.geneontology.org/amigo/term/GO:0017124
transcription regulator complex	Gene Ontology	GO:0005667	4	226	0.0360552	0.125536	EPAS1|NFATC2|ZFPM1|TP53	http://amigo.geneontology.org/amigo/term/GO:0005667
positive regulation of cysteine-type endopeptidase activity involved in apoptotic process	Gene Ontology	GO:0043280	2	54	0.0366029	0.125536	PPM1F|CARD8	http://amigo.geneontology.org/amigo/term/GO:0043280
transmembrane receptor protein tyrosine kinase activity	Gene Ontology	GO:0004714	2	54	0.0366029	0.125536	FLT1|EPHA10	http://amigo.geneontology.org/amigo/term/GO:0004714
cleavage furrow	Gene Ontology	GO:0032154	2	54	0.0366029	0.125536	PKN1|SPIRE2	http://amigo.geneontology.org/amigo/term/GO:0032154
regulation of blood vessel endothelial cell migration	Gene Ontology	GO:0043535	1	6	0.0370134	0.125536	NF1	http://amigo.geneontology.org/amigo/term/GO:0043535
norepinephrine metabolic process	Gene Ontology	GO:0042415	1	6	0.0370134	0.125536	EPAS1	http://amigo.geneontology.org/amigo/term/GO:0042415
negative regulation of mitophagy	Gene Ontology	GO:1901525	1	6	0.0370134	0.125536	TP53	http://amigo.geneontology.org/amigo/term/GO:1901525
drug catabolic process	Gene Ontology	GO:0042737	1	6	0.0370134	0.125536	CYP2D6	http://amigo.geneontology.org/amigo/term/GO:0042737
mRNA transcription	Gene Ontology	GO:0009299	1	6	0.0370134	0.125536	TP53	http://amigo.geneontology.org/amigo/term/GO:0009299
negative regulation of histone deacetylation	Gene Ontology	GO:0031064	1	6	0.0370134	0.125536	FOXP3	http://amigo.geneontology.org/amigo/term/GO:0031064
positive regulation of transcription from RNA polymerase II promoter in response to hypoxia	Gene Ontology	GO:0061419	1	6	0.0370134	0.125536	TP53	http://amigo.geneontology.org/amigo/term/GO:0061419
calcineurin-mediated signaling	Gene Ontology	GO:0097720	1	6	0.0370134	0.125536	PPP3CC	http://amigo.geneontology.org/amigo/term/GO:0097720
negative regulation of dendritic cell differentiation	Gene Ontology	GO:2001199	1	6	0.0370134	0.125536	LILRB1	http://amigo.geneontology.org/amigo/term/GO:2001199
ripoptosome	Gene Ontology	GO:0097342	1	6	0.0370134	0.125536	TICAM1	http://amigo.geneontology.org/amigo/term/GO:0097342
negative regulation of protein transport	Gene Ontology	GO:0051224	1	6	0.0370134	0.125536	PPM1F	http://amigo.geneontology.org/amigo/term/GO:0051224
motor behavior	Gene Ontology	GO:0061744	1	6	0.0370134	0.125536	PRKAA1	http://amigo.geneontology.org/amigo/term/GO:0061744
neurotrophin TRKA receptor binding	Gene Ontology	GO:0005168	1	6	0.0370134	0.125536	PIK3R1	http://amigo.geneontology.org/amigo/term/GO:0005168
positive regulation of potassium ion transmembrane transporter activity	Gene Ontology	GO:1901018	1	6	0.0370134	0.125536	ANK2	http://amigo.geneontology.org/amigo/term/GO:1901018
positive regulation of natural killer cell mediated cytotoxicity directed against tumor cell target	Gene Ontology	GO:0002860	1	6	0.0370134	0.125536	PVR	http://amigo.geneontology.org/amigo/term/GO:0002860
aspartate metabolic process	Gene Ontology	GO:0006531	1	6	0.0370134	0.125536	ASS1	http://amigo.geneontology.org/amigo/term/GO:0006531
protein localization to endoplasmic reticulum	Gene Ontology	GO:0070972	1	6	0.0370134	0.125536	ANK2	http://amigo.geneontology.org/amigo/term/GO:0070972
floor plate development	Gene Ontology	GO:0033504	1	6	0.0370134	0.125536	DZIP1L	http://amigo.geneontology.org/amigo/term/GO:0033504
tail-anchored membrane protein insertion into ER membrane	Gene Ontology	GO:0071816	1	6	0.0370134	0.125536	GET4	http://amigo.geneontology.org/amigo/term/GO:0071816
positive regulation of alkaline phosphatase activity	Gene Ontology	GO:0010694	1	6	0.0370134	0.125536	MEF2C	http://amigo.geneontology.org/amigo/term/GO:0010694
heterocycle metabolic process	Gene Ontology	GO:0046483	1	6	0.0370134	0.125536	CYP2D6	http://amigo.geneontology.org/amigo/term/GO:0046483
regulation of fibroblast growth factor receptor signaling pathway	Gene Ontology	GO:0040036	1	6	0.0370134	0.125536	SULF1	http://amigo.geneontology.org/amigo/term/GO:0040036
pyrimidine-containing compound transmembrane transport	Gene Ontology	GO:0072531	1	6	0.0370134	0.125536	SLC28A3	http://amigo.geneontology.org/amigo/term/GO:0072531
response to isolation stress	Gene Ontology	GO:0035900	1	6	0.0370134	0.125536	HRAS	http://amigo.geneontology.org/amigo/term/GO:0035900
regulation of tissue remodeling	Gene Ontology	GO:0034103	1	6	0.0370134	0.125536	TP53	http://amigo.geneontology.org/amigo/term/GO:0034103
mitochondrial DNA repair	Gene Ontology	GO:0043504	1	6	0.0370134	0.125536	TP53	http://amigo.geneontology.org/amigo/term/GO:0043504
positive regulation of myeloid dendritic cell cytokine production	Gene Ontology	GO:0002735	1	6	0.0370134	0.125536	TICAM1	http://amigo.geneontology.org/amigo/term/GO:0002735
activated T cell proliferation	Gene Ontology	GO:0050798	1	6	0.0370134	0.125536	ABL1	http://amigo.geneontology.org/amigo/term/GO:0050798
peptide cross-linking via chondroitin 4-sulfate glycosaminoglycan	Gene Ontology	GO:0019800	1	6	0.0370134	0.125536	SPOCK2	http://amigo.geneontology.org/amigo/term/GO:0019800
vesicle tethering to Golgi	Gene Ontology	GO:0099041	1	6	0.0370134	0.125536	FAM91A1	http://amigo.geneontology.org/amigo/term/GO:0099041
skeletal muscle thin filament assembly	Gene Ontology	GO:0030240	1	6	0.0370134	0.125536	TTN	http://amigo.geneontology.org/amigo/term/GO:0030240
positive regulation of mucus secretion	Gene Ontology	GO:0070257	1	6	0.0370134	0.125536	P2RY2	http://amigo.geneontology.org/amigo/term/GO:0070257
negative regulation of cartilage development	Gene Ontology	GO:0061037	1	6	0.0370134	0.125536	WNT11	http://amigo.geneontology.org/amigo/term/GO:0061037
base-excision repair, gap-filling	Gene Ontology	GO:0006287	1	6	0.0370134	0.125536	POLE	http://amigo.geneontology.org/amigo/term/GO:0006287
positive regulation of transforming growth factor beta1 production	Gene Ontology	GO:0032914	1	6	0.0370134	0.125536	FOXP3	http://amigo.geneontology.org/amigo/term/GO:0032914
positive regulation of oxidoreductase activity	Gene Ontology	GO:0051353	1	6	0.0370134	0.125536	ABL1	http://amigo.geneontology.org/amigo/term/GO:0051353
positive regulation of nuclear cell cycle DNA replication	Gene Ontology	GO:0010571	1	6	0.0370134	0.125536	DBF4	http://amigo.geneontology.org/amigo/term/GO:0010571
positive regulation of cell proliferation in bone marrow	Gene Ontology	GO:0071864	1	6	0.0370134	0.125536	MEF2C	http://amigo.geneontology.org/amigo/term/GO:0071864
regulation of transcription from RNA polymerase II promoter in response to oxidative stress	Gene Ontology	GO:0043619	1	6	0.0370134	0.125536	EPAS1	http://amigo.geneontology.org/amigo/term/GO:0043619
chromatin assembly or disassembly	Gene Ontology	GO:0006333	1	6	0.0370134	0.125536	CHD3	http://amigo.geneontology.org/amigo/term/GO:0006333
B cell proliferation involved in immune response	Gene Ontology	GO:0002322	1	6	0.0370134	0.125536	ABL1	http://amigo.geneontology.org/amigo/term/GO:0002322
protection from natural killer cell mediated cytotoxicity	Gene Ontology	GO:0042270	1	6	0.0370134	0.125536	HLA-A	http://amigo.geneontology.org/amigo/term/GO:0042270
insulin binding	Gene Ontology	GO:0043559	1	6	0.0370134	0.125536	PIK3R1	http://amigo.geneontology.org/amigo/term/GO:0043559
cartilage morphogenesis	Gene Ontology	GO:0060536	1	6	0.0370134	0.125536	MEF2C	http://amigo.geneontology.org/amigo/term/GO:0060536
female meiosis I	Gene Ontology	GO:0007144	1	6	0.0370134	0.125536	CDC25B	http://amigo.geneontology.org/amigo/term/GO:0007144
monoterpenoid metabolic process	Gene Ontology	GO:0016098	1	6	0.0370134	0.125536	CYP2D6	http://amigo.geneontology.org/amigo/term/GO:0016098
negative regulation of T cell mediated cytotoxicity	Gene Ontology	GO:0001915	1	6	0.0370134	0.125536	LILRB1	http://amigo.geneontology.org/amigo/term/GO:0001915
negative regulation of CREB transcription factor activity	Gene Ontology	GO:0032792	1	6	0.0370134	0.125536	FOXP3	http://amigo.geneontology.org/amigo/term/GO:0032792
negative regulation of leukocyte cell-cell adhesion	Gene Ontology	GO:1903038	1	6	0.0370134	0.125536	ASS1	http://amigo.geneontology.org/amigo/term/GO:1903038
histone dephosphorylation	Gene Ontology	GO:0016576	1	6	0.0370134	0.125536	PPM1F	http://amigo.geneontology.org/amigo/term/GO:0016576
regulation of stem cell differentiation	Gene Ontology	GO:2000736	1	6	0.0370134	0.125536	KDM4C	http://amigo.geneontology.org/amigo/term/GO:2000736
postsynaptic density protein 95 clustering	Gene Ontology	GO:0097119	1	6	0.0370134	0.125536	NLGN2	http://amigo.geneontology.org/amigo/term/GO:0097119
MHC class Ib protein binding	Gene Ontology	GO:0023029	1	6	0.0370134	0.125536	LILRB1	http://amigo.geneontology.org/amigo/term/GO:0023029
SA node cell action potential	Gene Ontology	GO:0086015	1	6	0.0370134	0.125536	ANK2	http://amigo.geneontology.org/amigo/term/GO:0086015
G-protein gamma-subunit binding	Gene Ontology	GO:0031682	1	6	0.0370134	0.125536	CCDC88A	http://amigo.geneontology.org/amigo/term/GO:0031682
positive regulation of natural killer cell activation	Gene Ontology	GO:0032816	1	6	0.0370134	0.125536	TICAM1	http://amigo.geneontology.org/amigo/term/GO:0032816
cytoplasmic sequestering of protein	Gene Ontology	GO:0051220	1	6	0.0370134	0.125536	GET4	http://amigo.geneontology.org/amigo/term/GO:0051220
supercoiled DNA binding	Gene Ontology	GO:0097100	1	6	0.0370134	0.125536	ABL1	http://amigo.geneontology.org/amigo/term/GO:0097100
histone H3-K4 dimethylation	Gene Ontology	GO:0044648	1	6	0.0370134	0.125536	KMT2B	http://amigo.geneontology.org/amigo/term/GO:0044648
negative regulation of tubulin deacetylation	Gene Ontology	GO:1904428	1	6	0.0370134	0.125536	PRKAA1	http://amigo.geneontology.org/amigo/term/GO:1904428
negative regulation of vascular associated smooth muscle cell migration	Gene Ontology	GO:1904753	1	6	0.0370134	0.125536	MEF2C	http://amigo.geneontology.org/amigo/term/GO:1904753
microtubule cytoskeleton organization	Gene Ontology	GO:0000226	3	133	0.0372667	0.125758	CAMSAP3|TTLL9|PARD3B	http://amigo.geneontology.org/amigo/term/GO:0000226
G2/M transition of mitotic cell cycle	Gene Ontology	GO:0000086	3	133	0.0372667	0.125758	CDS1|BRSK2|CDC25B	http://amigo.geneontology.org/amigo/term/GO:0000086
ATPase activity	Gene Ontology	GO:0016887	4	229	0.0375268	0.125977	ABCC6|CHD3|KIF5C|KIF1A	http://amigo.geneontology.org/amigo/term/GO:0016887
perinuclear region of cytoplasm	Gene Ontology	GO:0048471	8	697	0.0376268	0.125977	PLVAP|PPM1F|BRSK2|CMYA5|ABL1|SORBS2|HRAS|EPG5	http://amigo.geneontology.org/amigo/term/GO:0048471
IRE1-mediated unfolded protein response	Gene Ontology	GO:0036498	2	55	0.0378024	0.125977	DNAJC3|HYOU1	http://amigo.geneontology.org/amigo/term/GO:0036498
cellular response to heat	Gene Ontology	GO:0034605	2	55	0.0378024	0.125977	TRPV1|NF1	http://amigo.geneontology.org/amigo/term/GO:0034605
damaged DNA binding	Gene Ontology	GO:0003684	2	55	0.0378024	0.125977	POLQ|KDM4D	http://amigo.geneontology.org/amigo/term/GO:0003684
positive regulation of protein localization to plasma membrane	Gene Ontology	GO:1903078	2	55	0.0378024	0.125977	RER1|PIK3R1	http://amigo.geneontology.org/amigo/term/GO:1903078
brain development	Gene Ontology	GO:0007420	4	231	0.0385269	0.128231	GRIN2B|PLXNB2|PPP3CC|NF1	http://amigo.geneontology.org/amigo/term/GO:0007420
calcium-dependent phospholipid binding	Gene Ontology	GO:0005544	2	56	0.0390169	0.128387	PLA2G4C|PCLO	http://amigo.geneontology.org/amigo/term/GO:0005544
RNA polymerase II transcription factor binding	Gene Ontology	GO:0001085	2	56	0.0390169	0.128387	ZFPM1|TP53	http://amigo.geneontology.org/amigo/term/GO:0001085
substrate adhesion-dependent cell spreading	Gene Ontology	GO:0034446	2	56	0.0390169	0.128387	ABL1|PIK3R1	http://amigo.geneontology.org/amigo/term/GO:0034446
phosphatidylinositol phosphorylation	Gene Ontology	GO:0046854	2	56	0.0390169	0.128387	TTC7A|PIK3R1	http://amigo.geneontology.org/amigo/term/GO:0046854
cell migration	Gene Ontology	GO:0016477	4	232	0.0390326	0.128387	CCDC88A|NFATC2|DOCK1|FLT1	http://amigo.geneontology.org/amigo/term/GO:0016477
protein self-association	Gene Ontology	GO:0043621	2	57	0.0402461	0.128387	TP53|TTN	http://amigo.geneontology.org/amigo/term/GO:0043621
axon cytoplasm	Gene Ontology	GO:1904115	2	57	0.0402461	0.128387	KIF5C|KIF1A	http://amigo.geneontology.org/amigo/term/GO:1904115
positive regulation of interleukin-1 beta production	Gene Ontology	GO:0032731	2	57	0.0402461	0.128387	NLRC4|CARD8	http://amigo.geneontology.org/amigo/term/GO:0032731
positive regulation of autophagy	Gene Ontology	GO:0010508	2	58	0.0414898	0.128387	TICAM1|PRKAA1	http://amigo.geneontology.org/amigo/term/GO:0010508
neuron differentiation	Gene Ontology	GO:0030182	3	139	0.0414931	0.128387	MEF2C|BRSK2|WNT11	http://amigo.geneontology.org/amigo/term/GO:0030182
nuclear membrane	Gene Ontology	GO:0031965	4	237	0.0416181	0.128387	ABL1|TP53|SYNE2|CEPT1	http://amigo.geneontology.org/amigo/term/GO:0031965
cell division	Gene Ontology	GO:0051301	5	346	0.0417426	0.128387	CDS1|CDC25B|BRSK2|PARD3B|DIS3L2	http://amigo.geneontology.org/amigo/term/GO:0051301
collateral sprouting	Gene Ontology	GO:0048668	1	7	0.0421885	0.128387	ABL1	http://amigo.geneontology.org/amigo/term/GO:0048668
nucleoside transmembrane transporter activity	Gene Ontology	GO:0005337	1	7	0.0421885	0.128387	SLC28A3	http://amigo.geneontology.org/amigo/term/GO:0005337
positive regulation of cholesterol biosynthetic process	Gene Ontology	GO:0045542	1	7	0.0421885	0.128387	PRKAA1	http://amigo.geneontology.org/amigo/term/GO:0045542
coumarin metabolic process	Gene Ontology	GO:0009804	1	7	0.0421885	0.128387	CYP2D6	http://amigo.geneontology.org/amigo/term/GO:0009804
stem cell division	Gene Ontology	GO:0017145	1	7	0.0421885	0.128387	GNL3	http://amigo.geneontology.org/amigo/term/GO:0017145
glycinergic synapse	Gene Ontology	GO:0098690	1	7	0.0421885	0.128387	NLGN2	http://amigo.geneontology.org/amigo/term/GO:0098690
cleavage furrow formation	Gene Ontology	GO:0036089	1	7	0.0421885	0.128387	SPIRE2	http://amigo.geneontology.org/amigo/term/GO:0036089
intracellular cGMP-activated cation channel activity	Gene Ontology	GO:0005223	1	7	0.0421885	0.128387	CNGA2	http://amigo.geneontology.org/amigo/term/GO:0005223
protein deubiquitination involved in ubiquitin-dependent protein catabolic process	Gene Ontology	GO:0071947	1	7	0.0421885	0.128387	OTUD7A	http://amigo.geneontology.org/amigo/term/GO:0071947
positive regulation of cellular protein localization	Gene Ontology	GO:1903829	1	7	0.0421885	0.128387	PRKAA1	http://amigo.geneontology.org/amigo/term/GO:1903829
negative regulation of interleukin-5 production	Gene Ontology	GO:0032714	1	7	0.0421885	0.128387	FOXP3	http://amigo.geneontology.org/amigo/term/GO:0032714
neural tube patterning	Gene Ontology	GO:0021532	1	7	0.0421885	0.128387	DZIP1L	http://amigo.geneontology.org/amigo/term/GO:0021532
chromatin assembly	Gene Ontology	GO:0031497	1	7	0.0421885	0.128387	TP53	http://amigo.geneontology.org/amigo/term/GO:0031497
neural crest cell differentiation	Gene Ontology	GO:0014033	1	7	0.0421885	0.128387	MEF2C	http://amigo.geneontology.org/amigo/term/GO:0014033
positive regulation of anoikis	Gene Ontology	GO:2000210	1	7	0.0421885	0.128387	CDS1	http://amigo.geneontology.org/amigo/term/GO:2000210
positive regulation of behavioral fear response	Gene Ontology	GO:2000987	1	7	0.0421885	0.128387	MEF2C	http://amigo.geneontology.org/amigo/term/GO:2000987
regulation of Cdc42 protein signal transduction	Gene Ontology	GO:0032489	1	7	0.0421885	0.128387	ABL1	http://amigo.geneontology.org/amigo/term/GO:0032489
calcium ion transmembrane import into cytosol	Gene Ontology	GO:0097553	1	7	0.0421885	0.128387	GRIN2B	http://amigo.geneontology.org/amigo/term/GO:0097553
positive regulation of transcription from RNA polymerase II promoter in response to stress	Gene Ontology	GO:0036003	1	7	0.0421885	0.128387	TP53	http://amigo.geneontology.org/amigo/term/GO:0036003
negative regulation of dendritic cell apoptotic process	Gene Ontology	GO:2000669	1	7	0.0421885	0.128387	LILRB1	http://amigo.geneontology.org/amigo/term/GO:2000669
paranodal junction assembly	Gene Ontology	GO:0030913	1	7	0.0421885	0.128387	ANK2	http://amigo.geneontology.org/amigo/term/GO:0030913
chloride channel regulator activity	Gene Ontology	GO:0017081	1	7	0.0421885	0.128387	TRPV1	http://amigo.geneontology.org/amigo/term/GO:0017081
hair follicle maturation	Gene Ontology	GO:0048820	1	7	0.0421885	0.128387	NF1	http://amigo.geneontology.org/amigo/term/GO:0048820
miRNA catabolic process	Gene Ontology	GO:0010587	1	7	0.0421885	0.128387	DIS3L2	http://amigo.geneontology.org/amigo/term/GO:0010587
cellular response to UV-C	Gene Ontology	GO:0071494	1	7	0.0421885	0.128387	TP53	http://amigo.geneontology.org/amigo/term/GO:0071494
nucleoside transmembrane transport	Gene Ontology	GO:1901642	1	7	0.0421885	0.128387	SLC28A3	http://amigo.geneontology.org/amigo/term/GO:1901642
G protein-coupled acetylcholine receptor activity	Gene Ontology	GO:0016907	1	7	0.0421885	0.128387	CHRM3	http://amigo.geneontology.org/amigo/term/GO:0016907
response to methylmercury	Gene Ontology	GO:0051597	1	7	0.0421885	0.128387	ANK2	http://amigo.geneontology.org/amigo/term/GO:0051597
glycogen granule	Gene Ontology	GO:0042587	1	7	0.0421885	0.128387	PPP1R3D	http://amigo.geneontology.org/amigo/term/GO:0042587
vascular endothelial growth factor-activated receptor activity	Gene Ontology	GO:0005021	1	7	0.0421885	0.128387	FLT1	http://amigo.geneontology.org/amigo/term/GO:0005021
negative regulation of MyD88-independent toll-like receptor signaling pathway	Gene Ontology	GO:0034128	1	7	0.0421885	0.128387	TICAM1	http://amigo.geneontology.org/amigo/term/GO:0034128
excitatory synapse assembly	Gene Ontology	GO:1904861	1	7	0.0421885	0.128387	PLXNB2	http://amigo.geneontology.org/amigo/term/GO:1904861
endothelin receptor signaling pathway	Gene Ontology	GO:0086100	1	7	0.0421885	0.128387	EDNRA	http://amigo.geneontology.org/amigo/term/GO:0086100
protein localization to endoplasmic reticulum exit site	Gene Ontology	GO:0070973	1	7	0.0421885	0.128387	BCAP29	http://amigo.geneontology.org/amigo/term/GO:0070973
glucose import	Gene Ontology	GO:0046323	1	7	0.0421885	0.128387	HNF1A	http://amigo.geneontology.org/amigo/term/GO:0046323
clustering of voltage-gated sodium channels	Gene Ontology	GO:0045162	1	7	0.0421885	0.128387	SPTBN4	http://amigo.geneontology.org/amigo/term/GO:0045162
gene silencing	Gene Ontology	GO:0016458	1	7	0.0421885	0.128387	KMT2B	http://amigo.geneontology.org/amigo/term/GO:0016458
endonucleolytic cleavage in 5'-ETS of tricistronic rRNA transcript (SSU-rRNA, 5.8S rRNA, LSU-rRNA)	Gene Ontology	GO:0000480	1	7	0.0421885	0.128387	UTP23	http://amigo.geneontology.org/amigo/term/GO:0000480
positive regulation of inhibitory postsynaptic potential	Gene Ontology	GO:0097151	1	7	0.0421885	0.128387	NLGN2	http://amigo.geneontology.org/amigo/term/GO:0097151
apical junction assembly	Gene Ontology	GO:0043297	1	7	0.0421885	0.128387	FBF1	http://amigo.geneontology.org/amigo/term/GO:0043297
telethonin binding	Gene Ontology	GO:0031433	1	7	0.0421885	0.128387	TTN	http://amigo.geneontology.org/amigo/term/GO:0031433
cellular response to laminar fluid shear stress	Gene Ontology	GO:0071499	1	7	0.0421885	0.128387	ASS1	http://amigo.geneontology.org/amigo/term/GO:0071499
CDP-choline pathway	Gene Ontology	GO:0006657	1	7	0.0421885	0.128387	CEPT1	http://amigo.geneontology.org/amigo/term/GO:0006657
positive regulation of synaptic vesicle endocytosis	Gene Ontology	GO:1900244	1	7	0.0421885	0.128387	PPP3CC	http://amigo.geneontology.org/amigo/term/GO:1900244
lipid metabolic process	Gene Ontology	GO:0006629	3	140	0.0422201	0.128387	CEPT1|ZNF202|TRPV1	http://amigo.geneontology.org/amigo/term/GO:0006629
tubulin binding	Gene Ontology	GO:0015631	2	59	0.0427479	0.129551	AGTPBP1|TTLL9	http://amigo.geneontology.org/amigo/term/GO:0015631
cell adhesion molecule binding	Gene Ontology	GO:0050839	2	59	0.0427479	0.129551	PVR|NLGN2	http://amigo.geneontology.org/amigo/term/GO:0050839
DNA-binding transcription activator activity, RNA polymerase II-specific	Gene Ontology	GO:0001228	6	466	0.0429963	0.130156	NFIC|EPAS1|NFATC2|TP53|MEF2C|HNF1A	http://amigo.geneontology.org/amigo/term/GO:0001228
cell population proliferation	Gene Ontology	GO:0008283	3	142	0.0436931	0.13032	GNL3|EDNRA|USPL1	http://amigo.geneontology.org/amigo/term/GO:0008283
axon terminus	Gene Ontology	GO:0043679	2	60	0.0440201	0.13032	KCNIP3|CHRM3	http://amigo.geneontology.org/amigo/term/GO:0043679
nucleotide binding	Gene Ontology	GO:0000166	2	60	0.0440201	0.13032	POLE|NUBP1	http://amigo.geneontology.org/amigo/term/GO:0000166
cellular response to glucose stimulus	Gene Ontology	GO:0071333	2	60	0.0440201	0.13032	AACS|PRKAA1	http://amigo.geneontology.org/amigo/term/GO:0071333
adenylate cyclase-inhibiting G protein-coupled receptor signaling pathway	Gene Ontology	GO:0007193	2	60	0.0440201	0.13032	EDNRA|MARCO	http://amigo.geneontology.org/amigo/term/GO:0007193
collagen trimer	Gene Ontology	GO:0005581	2	60	0.0440201	0.13032	MARCO|COL11A2	http://amigo.geneontology.org/amigo/term/GO:0005581
cartilage development	Gene Ontology	GO:0051216	2	60	0.0440201	0.13032	SULF1|COL11A2	http://amigo.geneontology.org/amigo/term/GO:0051216
learning or memory	Gene Ontology	GO:0007611	2	60	0.0440201	0.13032	GRIN2B|MEF2C	http://amigo.geneontology.org/amigo/term/GO:0007611
enzyme binding	Gene Ontology	GO:0019899	5	353	0.0447686	0.13032	KDM4C|TP53|ANK2|TNKS1BP1|TTN	http://amigo.geneontology.org/amigo/term/GO:0019899
sensory perception of sound	Gene Ontology	GO:0007605	3	144	0.0451915	0.13032	MYO15A|SPTBN4|COL11A2	http://amigo.geneontology.org/amigo/term/GO:0007605
site of double-strand break	Gene Ontology	GO:0035861	2	61	0.0453063	0.13032	TP53|KDM4D	http://amigo.geneontology.org/amigo/term/GO:0035861
positive regulation of MAP kinase activity	Gene Ontology	GO:0043406	2	61	0.0453063	0.13032	HRAS|FLT1	http://amigo.geneontology.org/amigo/term/GO:0043406
G protein-coupled receptor signaling pathway	Gene Ontology	GO:0007186	11	1132	0.0457329	0.13032	OBSCN|PLCB2|TAS2R45|CHRM3|OR1F1|HCAR1|OR9G1|PIK3R1|P2RY2|EDNRA|OR4C11	http://amigo.geneontology.org/amigo/term/GO:0007186
protein serine/threonine phosphatase activity	Gene Ontology	GO:0004722	2	62	0.0466063	0.13032	PPM1F|PPP1R3D	http://amigo.geneontology.org/amigo/term/GO:0004722
axon hillock	Gene Ontology	GO:0043203	1	8	0.047336	0.13032	SPTBN4	http://amigo.geneontology.org/amigo/term/GO:0043203
anterograde axonal protein transport	Gene Ontology	GO:0099641	1	8	0.047336	0.13032	KIF5C	http://amigo.geneontology.org/amigo/term/GO:0099641
regulation of cardiac muscle contraction by calcium ion signaling	Gene Ontology	GO:0010882	1	8	0.047336	0.13032	ANK2	http://amigo.geneontology.org/amigo/term/GO:0010882
histone H3-K4 monomethylation	Gene Ontology	GO:0097692	1	8	0.047336	0.13032	KMT2B	http://amigo.geneontology.org/amigo/term/GO:0097692
thiamine pyrophosphate binding	Gene Ontology	GO:0030976	1	8	0.047336	0.13032	ILVBL	http://amigo.geneontology.org/amigo/term/GO:0030976
neuronal dense core vesicle	Gene Ontology	GO:0098992	1	8	0.047336	0.13032	KIF1A	http://amigo.geneontology.org/amigo/term/GO:0098992
mitotic G1 DNA damage checkpoint	Gene Ontology	GO:0031571	1	8	0.047336	0.13032	TP53	http://amigo.geneontology.org/amigo/term/GO:0031571
MHC class I peptide loading complex	Gene Ontology	GO:0042824	1	8	0.047336	0.13032	HLA-A	http://amigo.geneontology.org/amigo/term/GO:0042824
glycogen binding	Gene Ontology	GO:2001069	1	8	0.047336	0.13032	PPP1R3D	http://amigo.geneontology.org/amigo/term/GO:2001069
bubble DNA binding	Gene Ontology	GO:0000405	1	8	0.047336	0.13032	ABL1	http://amigo.geneontology.org/amigo/term/GO:0000405
B cell apoptotic process	Gene Ontology	GO:0001783	1	8	0.047336	0.13032	PKN1	http://amigo.geneontology.org/amigo/term/GO:0001783
antigen processing and presentation of endogenous peptide antigen via MHC class I via ER pathway, TAP-independent	Gene Ontology	GO:0002486	1	8	0.047336	0.13032	HLA-A	http://amigo.geneontology.org/amigo/term/GO:0002486
myotube differentiation	Gene Ontology	GO:0014902	1	8	0.047336	0.13032	MEF2C	http://amigo.geneontology.org/amigo/term/GO:0014902
mitochondrion transport along microtubule	Gene Ontology	GO:0047497	1	8	0.047336	0.13032	RHOT2	http://amigo.geneontology.org/amigo/term/GO:0047497
ADP-ribosylation factor binding	Gene Ontology	GO:0030306	1	8	0.047336	0.13032	GGA1	http://amigo.geneontology.org/amigo/term/GO:0030306
synaptic vesicle clustering	Gene Ontology	GO:0097091	1	8	0.047336	0.13032	PCLO	http://amigo.geneontology.org/amigo/term/GO:0097091
skeletal muscle acetylcholine-gated channel clustering	Gene Ontology	GO:0071340	1	8	0.047336	0.13032	RER1	http://amigo.geneontology.org/amigo/term/GO:0071340
calcium-independent phospholipase A2 activity	Gene Ontology	GO:0047499	1	8	0.047336	0.13032	PLA2G4C	http://amigo.geneontology.org/amigo/term/GO:0047499
positive regulation of early endosome to late endosome transport	Gene Ontology	GO:2000643	1	8	0.047336	0.13032	PTPN23	http://amigo.geneontology.org/amigo/term/GO:2000643
MDM2/MDM4 family protein binding	Gene Ontology	GO:0097371	1	8	0.047336	0.13032	TP53	http://amigo.geneontology.org/amigo/term/GO:0097371
hyperosmotic response	Gene Ontology	GO:0006972	1	8	0.047336	0.13032	PKN1	http://amigo.geneontology.org/amigo/term/GO:0006972
zonula adherens	Gene Ontology	GO:0005915	1	8	0.047336	0.13032	CAMSAP3	http://amigo.geneontology.org/amigo/term/GO:0005915
megakaryocyte differentiation	Gene Ontology	GO:0030219	1	8	0.047336	0.13032	ZFPM1	http://amigo.geneontology.org/amigo/term/GO:0030219
cardiac muscle hypertrophy	Gene Ontology	GO:0003300	1	8	0.047336	0.13032	TTN	http://amigo.geneontology.org/amigo/term/GO:0003300
NMDA glutamate receptor activity	Gene Ontology	GO:0004972	1	8	0.047336	0.13032	GRIN2B	http://amigo.geneontology.org/amigo/term/GO:0004972
cAMP-dependent protein kinase activity	Gene Ontology	GO:0004691	1	8	0.047336	0.13032	PRKAA1	http://amigo.geneontology.org/amigo/term/GO:0004691
-	Gene Ontology	GO:0042536	1	8	0.047336	0.13032	LILRB1	http://amigo.geneontology.org/amigo/term/GO:0042536
ossification involved in bone maturation	Gene Ontology	GO:0043931	1	8	0.047336	0.13032	XYLT1	http://amigo.geneontology.org/amigo/term/GO:0043931
microtubule minus-end	Gene Ontology	GO:0036449	1	8	0.047336	0.13032	CAMSAP3	http://amigo.geneontology.org/amigo/term/GO:0036449
protein desumoylation	Gene Ontology	GO:0016926	1	8	0.047336	0.13032	USPL1	http://amigo.geneontology.org/amigo/term/GO:0016926
unmethylated CpG binding	Gene Ontology	GO:0045322	1	8	0.047336	0.13032	KMT2B	http://amigo.geneontology.org/amigo/term/GO:0045322
cell morphogenesis involved in neuron differentiation	Gene Ontology	GO:0048667	1	8	0.047336	0.13032	MEF2C	http://amigo.geneontology.org/amigo/term/GO:0048667
sodium ion transmembrane transporter activity	Gene Ontology	GO:0015081	1	8	0.047336	0.13032	SLC12A3	http://amigo.geneontology.org/amigo/term/GO:0015081
positive regulation of cation channel activity	Gene Ontology	GO:2001259	1	8	0.047336	0.13032	ANK2	http://amigo.geneontology.org/amigo/term/GO:2001259
beta-2-microglobulin binding	Gene Ontology	GO:0030881	1	8	0.047336	0.13032	HLA-A	http://amigo.geneontology.org/amigo/term/GO:0030881
negative regulation of protein kinase activity by regulation of protein phosphorylation	Gene Ontology	GO:0044387	1	8	0.047336	0.13032	PPM1F	http://amigo.geneontology.org/amigo/term/GO:0044387
DNA strand renaturation	Gene Ontology	GO:0000733	1	8	0.047336	0.13032	TP53	http://amigo.geneontology.org/amigo/term/GO:0000733
negative regulation of cytokine-mediated signaling pathway	Gene Ontology	GO:0001960	1	8	0.047336	0.13032	SIGIRR	http://amigo.geneontology.org/amigo/term/GO:0001960
germinal center formation	Gene Ontology	GO:0002467	1	8	0.047336	0.13032	MEF2C	http://amigo.geneontology.org/amigo/term/GO:0002467
UDP-xylosyltransferase activity	Gene Ontology	GO:0035252	1	8	0.047336	0.13032	GXYLT2	http://amigo.geneontology.org/amigo/term/GO:0035252
regulation of histone H3-K4 methylation	Gene Ontology	GO:0051569	1	8	0.047336	0.13032	KMT2B	http://amigo.geneontology.org/amigo/term/GO:0051569
sperm fibrous sheath	Gene Ontology	GO:0035686	1	8	0.047336	0.13032	FLACC1	http://amigo.geneontology.org/amigo/term/GO:0035686
neuroepithelial cell differentiation	Gene Ontology	GO:0060563	1	8	0.047336	0.13032	ABL1	http://amigo.geneontology.org/amigo/term/GO:0060563
circadian behavior	Gene Ontology	GO:0048512	1	8	0.047336	0.13032	TP53	http://amigo.geneontology.org/amigo/term/GO:0048512
forebrain morphogenesis	Gene Ontology	GO:0048853	1	8	0.047336	0.13032	NF1	http://amigo.geneontology.org/amigo/term/GO:0048853
glycosphingolipid biosynthetic process	Gene Ontology	GO:0006688	1	8	0.047336	0.13032	A3GALT2	http://amigo.geneontology.org/amigo/term/GO:0006688
cell-cell junction maintenance	Gene Ontology	GO:0045217	1	8	0.047336	0.13032	NLGN2	http://amigo.geneontology.org/amigo/term/GO:0045217
regulation of protein autophosphorylation	Gene Ontology	GO:0031952	1	8	0.047336	0.13032	EEF2K	http://amigo.geneontology.org/amigo/term/GO:0031952
minor groove of adenine-thymine-rich DNA binding	Gene Ontology	GO:0003680	1	8	0.047336	0.13032	MEF2C	http://amigo.geneontology.org/amigo/term/GO:0003680
Bergmann glial cell differentiation	Gene Ontology	GO:0060020	1	8	0.047336	0.13032	ABL1	http://amigo.geneontology.org/amigo/term/GO:0060020
ribosome disassembly	Gene Ontology	GO:0032790	1	8	0.047336	0.13032	MRRF	http://amigo.geneontology.org/amigo/term/GO:0032790
mitochondrial outer membrane permeabilization	Gene Ontology	GO:0097345	1	8	0.047336	0.13032	RHOT2	http://amigo.geneontology.org/amigo/term/GO:0097345
adenylate cyclase-inhibiting G protein-coupled acetylcholine receptor signaling pathway	Gene Ontology	GO:0007197	1	8	0.047336	0.13032	CHRM3	http://amigo.geneontology.org/amigo/term/GO:0007197
endopeptidase activator activity	Gene Ontology	GO:0061133	1	8	0.047336	0.13032	NLRC4	http://amigo.geneontology.org/amigo/term/GO:0061133
hyaloid vascular plexus regression	Gene Ontology	GO:1990384	1	8	0.047336	0.13032	FLT1	http://amigo.geneontology.org/amigo/term/GO:1990384
positive regulation of execution phase of apoptosis	Gene Ontology	GO:1900119	1	8	0.047336	0.13032	TP53	http://amigo.geneontology.org/amigo/term/GO:1900119
cellular response to alkaloid	Gene Ontology	GO:0071312	1	8	0.047336	0.13032	TRPV1	http://amigo.geneontology.org/amigo/term/GO:0071312
cell adhesion	Gene Ontology	GO:0007155	6	478	0.0475193	0.130556	CDH20|PCDHB12|PCDH10|PARD3B|VWF|FBLN7	http://amigo.geneontology.org/amigo/term/GO:0007155
synapse assembly	Gene Ontology	GO:0007416	2	63	0.0479198	0.130984	NLGN2|SPOCK2	http://amigo.geneontology.org/amigo/term/GO:0007416
apoptotic signaling pathway	Gene Ontology	GO:0097190	2	64	0.0492468	0.131311	TICAM1|CD5	http://amigo.geneontology.org/amigo/term/GO:0097190
chloride channel activity	Gene Ontology	GO:0005254	2	64	0.0492468	0.131311	GABRA4|GABRR3	http://amigo.geneontology.org/amigo/term/GO:0005254
vesicle-mediated transport	Gene Ontology	GO:0016192	3	150	0.049838	0.131311	SPTBN4|KIF1A|SPIRE2	http://amigo.geneontology.org/amigo/term/GO:0016192
microtubule binding	Gene Ontology	GO:0008017	4	252	0.0499433	0.131311	CCDC88A|STRBP|KIF5C|KIF1A	http://amigo.geneontology.org/amigo/term/GO:0008017
extracellular matrix organization	Gene Ontology	GO:0030198	4	252	0.0499433	0.131311	SPOCK2|VWF|NF1|COL11A2	http://amigo.geneontology.org/amigo/term/GO:0030198
type I interferon signaling pathway	Gene Ontology	GO:0060337	2	66	0.0519403	0.131311	HLA-A|IRF8	http://amigo.geneontology.org/amigo/term/GO:0060337
rhythmic process	Gene Ontology	GO:0048511	2	66	0.0519403	0.131311	EPAS1|PRKAA1	http://amigo.geneontology.org/amigo/term/GO:0048511
activation of protein kinase activity	Gene Ontology	GO:0032147	2	66	0.0519403	0.131311	CCDC88A|WNT11	http://amigo.geneontology.org/amigo/term/GO:0032147
endocytic vesicle membrane	Gene Ontology	GO:0030666	2	66	0.0519403	0.131311	HLA-DPB1|MARCO	http://amigo.geneontology.org/amigo/term/GO:0030666
roof of mouth development	Gene Ontology	GO:0060021	2	66	0.0519403	0.131311	MEF2C|COL11A2	http://amigo.geneontology.org/amigo/term/GO:0060021
platelet alpha granule lumen	Gene Ontology	GO:0031093	2	66	0.0519403	0.131311	MAGED2|VWF	http://amigo.geneontology.org/amigo/term/GO:0031093
hematopoietic progenitor cell differentiation	Gene Ontology	GO:0002244	2	66	0.0519403	0.131311	TP53|FLT1	http://amigo.geneontology.org/amigo/term/GO:0002244
intracellular signal transduction	Gene Ontology	GO:0035556	5	369	0.0521675	0.131311	PLA2G4C|PKN1|BRSK2|PRKAA1|GMIP	http://amigo.geneontology.org/amigo/term/GO:0035556
central nervous system projection neuron axonogenesis	Gene Ontology	GO:0021952	1	9	0.0524559	0.131311	SPTBN4	http://amigo.geneontology.org/amigo/term/GO:0021952
antigen processing and presentation of exogenous peptide antigen via MHC class I, TAP-independent	Gene Ontology	GO:0002480	1	9	0.0524559	0.131311	HLA-A	http://amigo.geneontology.org/amigo/term/GO:0002480
establishment of centrosome localization	Gene Ontology	GO:0051660	1	9	0.0524559	0.131311	PARD3B	http://amigo.geneontology.org/amigo/term/GO:0051660
cell recognition	Gene Ontology	GO:0008037	1	9	0.0524559	0.131311	CD5	http://amigo.geneontology.org/amigo/term/GO:0008037
regulation of glucose transmembrane transport	Gene Ontology	GO:0010827	1	9	0.0524559	0.131311	EDNRA	http://amigo.geneontology.org/amigo/term/GO:0010827
nucleotide-activated protein kinase complex	Gene Ontology	GO:0031588	1	9	0.0524559	0.131311	PRKAA1	http://amigo.geneontology.org/amigo/term/GO:0031588
myeloid cell homeostasis	Gene Ontology	GO:0002262	1	9	0.0524559	0.131311	FOXP3	http://amigo.geneontology.org/amigo/term/GO:0002262
NAD(P)H oxidase H2O2-forming activity	Gene Ontology	GO:0016174	1	9	0.0524559	0.131311	MICAL1	http://amigo.geneontology.org/amigo/term/GO:0016174
glial cell-derived neurotrophic factor receptor signaling pathway	Gene Ontology	GO:0035860	1	9	0.0524559	0.131311	SULF1	http://amigo.geneontology.org/amigo/term/GO:0035860
regulation of neurotransmitter receptor localization to postsynaptic specialization membrane	Gene Ontology	GO:0098696	1	9	0.0524559	0.131311	HRAS	http://amigo.geneontology.org/amigo/term/GO:0098696
positive regulation of adenylate cyclase activity	Gene Ontology	GO:0045762	1	9	0.0524559	0.131311	NF1	http://amigo.geneontology.org/amigo/term/GO:0045762
carbohydrate biosynthetic process	Gene Ontology	GO:0016051	1	9	0.0524559	0.131311	CHST9	http://amigo.geneontology.org/amigo/term/GO:0016051
fatty acid alpha-oxidation	Gene Ontology	GO:0001561	1	9	0.0524559	0.131311	ILVBL	http://amigo.geneontology.org/amigo/term/GO:0001561
cellular response to acidic pH	Gene Ontology	GO:0071468	1	9	0.0524559	0.131311	TRPV1	http://amigo.geneontology.org/amigo/term/GO:0071468
T cell mediated immunity	Gene Ontology	GO:0002456	1	9	0.0524559	0.131311	FOXP3	http://amigo.geneontology.org/amigo/term/GO:0002456
positive regulation of Wnt signaling pathway, planar cell polarity pathway	Gene Ontology	GO:2000096	1	9	0.0524559	0.131311	ABL1	http://amigo.geneontology.org/amigo/term/GO:2000096
cardiac muscle fiber development	Gene Ontology	GO:0048739	1	9	0.0524559	0.131311	TTN	http://amigo.geneontology.org/amigo/term/GO:0048739
regulation of vesicle-mediated transport	Gene Ontology	GO:0060627	1	9	0.0524559	0.131311	PRKAA1	http://amigo.geneontology.org/amigo/term/GO:0060627
bone marrow development	Gene Ontology	GO:0048539	1	9	0.0524559	0.131311	TP53	http://amigo.geneontology.org/amigo/term/GO:0048539
positive regulation of potassium ion transport	Gene Ontology	GO:0043268	1	9	0.0524559	0.131311	ANK2	http://amigo.geneontology.org/amigo/term/GO:0043268
cellular response to manganese ion	Gene Ontology	GO:0071287	1	9	0.0524559	0.131311	A3GALT2	http://amigo.geneontology.org/amigo/term/GO:0071287
calcium-release channel activity	Gene Ontology	GO:0015278	1	9	0.0524559	0.131311	TRPV1	http://amigo.geneontology.org/amigo/term/GO:0015278
protein retention in ER lumen	Gene Ontology	GO:0006621	1	9	0.0524559	0.131311	RER1	http://amigo.geneontology.org/amigo/term/GO:0006621
diaphragm development	Gene Ontology	GO:0060539	1	9	0.0524559	0.131311	ASS1	http://amigo.geneontology.org/amigo/term/GO:0060539
hemostasis	Gene Ontology	GO:0007599	1	9	0.0524559	0.131311	VWF	http://amigo.geneontology.org/amigo/term/GO:0007599
ketone body biosynthetic process	Gene Ontology	GO:0046951	1	9	0.0524559	0.131311	AACS	http://amigo.geneontology.org/amigo/term/GO:0046951
regulation of ATPase activity	Gene Ontology	GO:0043462	1	9	0.0524559	0.131311	BRSK2	http://amigo.geneontology.org/amigo/term/GO:0043462
T cell receptor binding	Gene Ontology	GO:0042608	1	9	0.0524559	0.131311	HLA-A	http://amigo.geneontology.org/amigo/term/GO:0042608
glomerular basement membrane development	Gene Ontology	GO:0032836	1	9	0.0524559	0.131311	SULF1	http://amigo.geneontology.org/amigo/term/GO:0032836
atrial cardiac muscle cell action potential	Gene Ontology	GO:0086014	1	9	0.0524559	0.131311	ANK2	http://amigo.geneontology.org/amigo/term/GO:0086014
parturition	Gene Ontology	GO:0007567	1	9	0.0524559	0.131311	PLA2G4C	http://amigo.geneontology.org/amigo/term/GO:0007567
T-tubule organization	Gene Ontology	GO:0033292	1	9	0.0524559	0.131311	ANK2	http://amigo.geneontology.org/amigo/term/GO:0033292
cellular response to testosterone stimulus	Gene Ontology	GO:0071394	1	9	0.0524559	0.131311	AACS	http://amigo.geneontology.org/amigo/term/GO:0071394
peroxisome fission	Gene Ontology	GO:0016559	1	9	0.0524559	0.131311	MFF	http://amigo.geneontology.org/amigo/term/GO:0016559
vascular endothelial growth factor receptor 2 binding	Gene Ontology	GO:0043184	1	9	0.0524559	0.131311	CCDC88A	http://amigo.geneontology.org/amigo/term/GO:0043184
excitatory chemical synaptic transmission	Gene Ontology	GO:0098976	1	9	0.0524559	0.131311	GRIN2B	http://amigo.geneontology.org/amigo/term/GO:0098976
T-helper 1 type immune response	Gene Ontology	GO:0042088	1	9	0.0524559	0.131311	HRAS	http://amigo.geneontology.org/amigo/term/GO:0042088
lung-associated mesenchyme development	Gene Ontology	GO:0060484	1	9	0.0524559	0.131311	WNT11	http://amigo.geneontology.org/amigo/term/GO:0060484
spectrin	Gene Ontology	GO:0008091	1	9	0.0524559	0.131311	SPTBN4	http://amigo.geneontology.org/amigo/term/GO:0008091
oxidoreductase activity, acting on paired donors, with incorporation or reduction of molecular oxygen	Gene Ontology	GO:0016705	1	9	0.0524559	0.131311	CYP2D6	http://amigo.geneontology.org/amigo/term/GO:0016705
response to caffeine	Gene Ontology	GO:0031000	1	9	0.0524559	0.131311	PRKAA1	http://amigo.geneontology.org/amigo/term/GO:0031000
nuclear-transcribed mRNA catabolic process, exonucleolytic, 3'-5'	Gene Ontology	GO:0034427	1	9	0.0524559	0.131311	DIS3L2	http://amigo.geneontology.org/amigo/term/GO:0034427
sarcoplasm	Gene Ontology	GO:0016528	1	9	0.0524559	0.131311	MEF2C	http://amigo.geneontology.org/amigo/term/GO:0016528
NLRP3 inflammasome complex	Gene Ontology	GO:0072559	1	9	0.0524559	0.131311	CARD8	http://amigo.geneontology.org/amigo/term/GO:0072559
chondroitin sulfate proteoglycan biosynthetic process	Gene Ontology	GO:0050650	1	9	0.0524559	0.131311	XYLT1	http://amigo.geneontology.org/amigo/term/GO:0050650
spanning component of membrane	Gene Ontology	GO:0089717	1	9	0.0524559	0.131311	NLGN2	http://amigo.geneontology.org/amigo/term/GO:0089717
cellular response to parathyroid hormone stimulus	Gene Ontology	GO:0071374	1	9	0.0524559	0.131311	MEF2C	http://amigo.geneontology.org/amigo/term/GO:0071374
antigen processing and presentation of endogenous peptide antigen via MHC class I	Gene Ontology	GO:0019885	1	9	0.0524559	0.131311	HLA-A	http://amigo.geneontology.org/amigo/term/GO:0019885
cell growth involved in cardiac muscle cell development	Gene Ontology	GO:0061049	1	9	0.0524559	0.131311	SORBS2	http://amigo.geneontology.org/amigo/term/GO:0061049
positive regulation of cardiac muscle cell differentiation	Gene Ontology	GO:2000727	1	9	0.0524559	0.131311	MEF2C	http://amigo.geneontology.org/amigo/term/GO:2000727
intracellular cAMP-activated cation channel activity	Gene Ontology	GO:0005222	1	9	0.0524559	0.131311	CNGA2	http://amigo.geneontology.org/amigo/term/GO:0005222
ovulation	Gene Ontology	GO:0030728	1	9	0.0524559	0.131311	KMT2B	http://amigo.geneontology.org/amigo/term/GO:0030728
mitochondrial fragmentation involved in apoptotic process	Gene Ontology	GO:0043653	1	9	0.0524559	0.131311	MFF	http://amigo.geneontology.org/amigo/term/GO:0043653
surfactant homeostasis	Gene Ontology	GO:0043129	1	9	0.0524559	0.131311	EPAS1	http://amigo.geneontology.org/amigo/term/GO:0043129
positive regulation of macrophage cytokine production	Gene Ontology	GO:0060907	1	9	0.0524559	0.131311	LILRB1	http://amigo.geneontology.org/amigo/term/GO:0060907
negative regulation of T-helper 17 cell differentiation	Gene Ontology	GO:2000320	1	9	0.0524559	0.131311	FOXP3	http://amigo.geneontology.org/amigo/term/GO:2000320
renal system process	Gene Ontology	GO:0003014	1	9	0.0524559	0.131311	PKN1	http://amigo.geneontology.org/amigo/term/GO:0003014
potassium:chloride symporter activity	Gene Ontology	GO:0015379	1	9	0.0524559	0.131311	SLC12A3	http://amigo.geneontology.org/amigo/term/GO:0015379
MHC class I protein complex	Gene Ontology	GO:0042612	1	9	0.0524559	0.131311	HLA-A	http://amigo.geneontology.org/amigo/term/GO:0042612
microtubule motor activity	Gene Ontology	GO:0003777	2	67	0.0533064	0.132449	KIF5C|KIF1A	http://amigo.geneontology.org/amigo/term/GO:0003777
cellular response to hydrogen peroxide	Gene Ontology	GO:0070301	2	67	0.0533064	0.132449	ABL1|PRKAA1	http://amigo.geneontology.org/amigo/term/GO:0070301
regulation of transcription by RNA polymerase II	Gene Ontology	GO:0006357	8	751	0.0536492	0.133177	EPAS1|CHD3|NFE2L3|EPC2|KDM4C|PKN1|HNF1A|DLX4	http://amigo.geneontology.org/amigo/term/GO:0006357
GTP binding	Gene Ontology	GO:0005525	5	373	0.0541223	0.134227	GNL3|CIITA|HRAS|GTPBP6|RHOT2	http://amigo.geneontology.org/amigo/term/GO:0005525
response to nutrient	Gene Ontology	GO:0007584	2	68	0.0546852	0.134615	AACS|ASS1	http://amigo.geneontology.org/amigo/term/GO:0007584
nucleic acid phosphodiester bond hydrolysis	Gene Ontology	GO:0090305	2	69	0.0560766	0.134615	POLE|POLQ	http://amigo.geneontology.org/amigo/term/GO:0090305
mRNA processing	Gene Ontology	GO:0006397	3	158	0.05638	0.134615	RBM25|CLASRP|RBM28	http://amigo.geneontology.org/amigo/term/GO:0006397
GABA-ergic synapse	Gene Ontology	GO:0098982	2	70	0.0574803	0.134615	GABRA4|PCLO	http://amigo.geneontology.org/amigo/term/GO:0098982
histone H3-K36 demethylation	Gene Ontology	GO:0070544	1	10	0.0575484	0.134615	KDM4C	http://amigo.geneontology.org/amigo/term/GO:0070544
phosphatidyl phospholipase B activity	Gene Ontology	GO:0102545	1	10	0.0575484	0.134615	PLA2G4C	http://amigo.geneontology.org/amigo/term/GO:0102545
lipid droplet formation	Gene Ontology	GO:0140042	1	10	0.0575484	0.134615	PLA2G4C	http://amigo.geneontology.org/amigo/term/GO:0140042
cellular response to oxidised low-density lipoprotein particle stimulus	Gene Ontology	GO:0140052	1	10	0.0575484	0.134615	TICAM1	http://amigo.geneontology.org/amigo/term/GO:0140052
tubulin-glutamic acid ligase activity	Gene Ontology	GO:0070740	1	10	0.0575484	0.134615	TTLL9	http://amigo.geneontology.org/amigo/term/GO:0070740
positive regulation of MHC class II biosynthetic process	Gene Ontology	GO:0045348	1	10	0.0575484	0.134615	CIITA	http://amigo.geneontology.org/amigo/term/GO:0045348
post-transcriptional gene silencing by RNA	Gene Ontology	GO:0035194	1	10	0.0575484	0.134615	HELZ	http://amigo.geneontology.org/amigo/term/GO:0035194
positive regulation of protein kinase C signaling	Gene Ontology	GO:0090037	1	10	0.0575484	0.134615	WNT11	http://amigo.geneontology.org/amigo/term/GO:0090037
positive regulation of growth	Gene Ontology	GO:0045927	1	10	0.0575484	0.134615	PPM1F	http://amigo.geneontology.org/amigo/term/GO:0045927
regulation of synapse assembly	Gene Ontology	GO:0051963	1	10	0.0575484	0.134615	MEF2C	http://amigo.geneontology.org/amigo/term/GO:0051963
negative regulation of histone acetylation	Gene Ontology	GO:0035067	1	10	0.0575484	0.134615	FOXP3	http://amigo.geneontology.org/amigo/term/GO:0035067
positive regulation of T cell cytokine production	Gene Ontology	GO:0002726	1	10	0.0575484	0.134615	HLA-A	http://amigo.geneontology.org/amigo/term/GO:0002726
endoplasmic reticulum chaperone complex	Gene Ontology	GO:0034663	1	10	0.0575484	0.134615	HYOU1	http://amigo.geneontology.org/amigo/term/GO:0034663
histone demethylase activity (H3-K36 specific)	Gene Ontology	GO:0051864	1	10	0.0575484	0.134615	KDM4C	http://amigo.geneontology.org/amigo/term/GO:0051864
iron-sulfur cluster binding	Gene Ontology	GO:0051536	1	10	0.0575484	0.134615	NUBP1	http://amigo.geneontology.org/amigo/term/GO:0051536
artery smooth muscle contraction	Gene Ontology	GO:0014824	1	10	0.0575484	0.134615	EDNRA	http://amigo.geneontology.org/amigo/term/GO:0014824
phospholipase C activity	Gene Ontology	GO:0004629	1	10	0.0575484	0.134615	PLCB2	http://amigo.geneontology.org/amigo/term/GO:0004629
midgut development	Gene Ontology	GO:0007494	1	10	0.0575484	0.134615	ASS1	http://amigo.geneontology.org/amigo/term/GO:0007494
glutamate binding	Gene Ontology	GO:0016595	1	10	0.0575484	0.134615	GRIN2B	http://amigo.geneontology.org/amigo/term/GO:0016595
Golgi medial cisterna	Gene Ontology	GO:0005797	1	10	0.0575484	0.134615	HLA-A	http://amigo.geneontology.org/amigo/term/GO:0005797
positive regulation of telomere maintenance	Gene Ontology	GO:0032206	1	10	0.0575484	0.134615	GNL3	http://amigo.geneontology.org/amigo/term/GO:0032206
cellular response to leucine	Gene Ontology	GO:0071233	1	10	0.0575484	0.134615	LARS1	http://amigo.geneontology.org/amigo/term/GO:0071233
response to salt stress	Gene Ontology	GO:0009651	1	10	0.0575484	0.134615	TP53	http://amigo.geneontology.org/amigo/term/GO:0009651
postsynaptic membrane assembly	Gene Ontology	GO:0097104	1	10	0.0575484	0.134615	NLGN2	http://amigo.geneontology.org/amigo/term/GO:0097104
cellular response to brain-derived neurotrophic factor stimulus	Gene Ontology	GO:1990416	1	10	0.0575484	0.134615	EEF2K	http://amigo.geneontology.org/amigo/term/GO:1990416
negative regulation of natural killer cell mediated cytotoxicity	Gene Ontology	GO:0045953	1	10	0.0575484	0.134615	LILRB1	http://amigo.geneontology.org/amigo/term/GO:0045953
cellular response to leucine starvation	Gene Ontology	GO:1990253	1	10	0.0575484	0.134615	LARS1	http://amigo.geneontology.org/amigo/term/GO:1990253
positive regulation of RNA polymerase II transcription preinitiation complex assembly	Gene Ontology	GO:0045899	1	10	0.0575484	0.134615	TP53	http://amigo.geneontology.org/amigo/term/GO:0045899
insulin receptor substrate binding	Gene Ontology	GO:0043560	1	10	0.0575484	0.134615	PIK3R1	http://amigo.geneontology.org/amigo/term/GO:0043560
negative regulation of collagen biosynthetic process	Gene Ontology	GO:0032966	1	10	0.0575484	0.134615	CIITA	http://amigo.geneontology.org/amigo/term/GO:0032966
phosphatidylinositol 3-kinase regulatory subunit binding	Gene Ontology	GO:0036312	1	10	0.0575484	0.134615	PIK3R1	http://amigo.geneontology.org/amigo/term/GO:0036312
negative regulation of production of miRNAs involved in gene silencing by miRNA	Gene Ontology	GO:1903799	1	10	0.0575484	0.134615	TP53	http://amigo.geneontology.org/amigo/term/GO:1903799
integral component of mitochondrial membrane	Gene Ontology	GO:0032592	1	10	0.0575484	0.134615	MFF	http://amigo.geneontology.org/amigo/term/GO:0032592
regulation of bone resorption	Gene Ontology	GO:0045124	1	10	0.0575484	0.134615	NF1	http://amigo.geneontology.org/amigo/term/GO:0045124
protein K11-linked deubiquitination	Gene Ontology	GO:0035871	1	10	0.0575484	0.134615	OTUD7A	http://amigo.geneontology.org/amigo/term/GO:0035871
negative regulation of astrocyte differentiation	Gene Ontology	GO:0048712	1	10	0.0575484	0.134615	NF1	http://amigo.geneontology.org/amigo/term/GO:0048712
small ribosomal subunit rRNA binding	Gene Ontology	GO:0070181	1	10	0.0575484	0.134615	UTP23	http://amigo.geneontology.org/amigo/term/GO:0070181
butyrate-CoA ligase activity	Gene Ontology	GO:0047760	1	10	0.0575484	0.134615	AACS	http://amigo.geneontology.org/amigo/term/GO:0047760
positive regulation of cysteine-type endopeptidase activity	Gene Ontology	GO:2001056	1	10	0.0575484	0.134615	GRIN2B	http://amigo.geneontology.org/amigo/term/GO:2001056
SUMO binding	Gene Ontology	GO:0032183	1	10	0.0575484	0.134615	USPL1	http://amigo.geneontology.org/amigo/term/GO:0032183
granulocyte differentiation	Gene Ontology	GO:0030851	1	10	0.0575484	0.134615	ZFPM1	http://amigo.geneontology.org/amigo/term/GO:0030851
AMP-activated protein kinase activity	Gene Ontology	GO:0004679	1	10	0.0575484	0.134615	PRKAA1	http://amigo.geneontology.org/amigo/term/GO:0004679
TFIID-class transcription factor complex binding	Gene Ontology	GO:0001094	1	10	0.0575484	0.134615	TP53	http://amigo.geneontology.org/amigo/term/GO:0001094
presynaptic membrane assembly	Gene Ontology	GO:0097105	1	10	0.0575484	0.134615	NLGN2	http://amigo.geneontology.org/amigo/term/GO:0097105
negative regulation of cell-cell adhesion mediated by cadherin	Gene Ontology	GO:2000048	1	10	0.0575484	0.134615	PPM1F	http://amigo.geneontology.org/amigo/term/GO:2000048
MHC class II receptor activity	Gene Ontology	GO:0032395	1	10	0.0575484	0.134615	HLA-DPB1	http://amigo.geneontology.org/amigo/term/GO:0032395
ciliary transition fiber	Gene Ontology	GO:0097539	1	10	0.0575484	0.134615	FBF1	http://amigo.geneontology.org/amigo/term/GO:0097539
RNA splicing	Gene Ontology	GO:0008380	3	160	0.0580763	0.135613	RBM25|CLASRP|RBM28	http://amigo.geneontology.org/amigo/term/GO:0008380
inflammatory response	Gene Ontology	GO:0006954	5	381	0.0581583	0.135686	PLA2G4C|TICAM1|NLRC4|NLRP9|CIITA	http://amigo.geneontology.org/amigo/term/GO:0006954
negative regulation of DNA-binding transcription factor activity	Gene Ontology	GO:0043433	2	71	0.0588961	0.137136	FOXP3|SIGIRR	http://amigo.geneontology.org/amigo/term/GO:0043433
regulation of GTPase activity	Gene Ontology	GO:0043087	2	71	0.0588961	0.137136	PLXNB2|NF1	http://amigo.geneontology.org/amigo/term/GO:0043087
peptidyl-serine phosphorylation	Gene Ontology	GO:0018105	3	161	0.0589335	0.137136	PKN1|CDS1|BRSK2	http://amigo.geneontology.org/amigo/term/GO:0018105
early endosome	Gene Ontology	GO:0005769	4	267	0.0591169	0.137443	GGA1|PTPN23|CYTIP|ANK2	http://amigo.geneontology.org/amigo/term/GO:0005769
positive regulation of kinase activity	Gene Ontology	GO:0033674	2	72	0.060324	0.139396	FLT1|EPHA10	http://amigo.geneontology.org/amigo/term/GO:0033674
double-stranded RNA binding	Gene Ontology	GO:0003725	2	72	0.060324	0.139396	STAU1|STRBP	http://amigo.geneontology.org/amigo/term/GO:0003725
DNA duplex unwinding	Gene Ontology	GO:0032508	2	73	0.0617638	0.139396	CHD3|POLQ	http://amigo.geneontology.org/amigo/term/GO:0032508
mRNA 3'-UTR binding	Gene Ontology	GO:0003730	2	73	0.0617638	0.139396	TP53|UTP23	http://amigo.geneontology.org/amigo/term/GO:0003730
positive regulation of histone deacetylation	Gene Ontology	GO:0031065	1	11	0.0626137	0.139396	TP53	http://amigo.geneontology.org/amigo/term/GO:0031065
NMDA selective glutamate receptor complex	Gene Ontology	GO:0017146	1	11	0.0626137	0.139396	GRIN2B	http://amigo.geneontology.org/amigo/term/GO:0017146
urea cycle	Gene Ontology	GO:0000050	1	11	0.0626137	0.139396	ASS1	http://amigo.geneontology.org/amigo/term/GO:0000050
manchette	Gene Ontology	GO:0002177	1	11	0.0626137	0.139396	STRBP	http://amigo.geneontology.org/amigo/term/GO:0002177
actin nucleation	Gene Ontology	GO:0045010	1	11	0.0626137	0.139396	SPIRE2	http://amigo.geneontology.org/amigo/term/GO:0045010
semaphorin receptor complex	Gene Ontology	GO:0002116	1	11	0.0626137	0.139396	PLXNB2	http://amigo.geneontology.org/amigo/term/GO:0002116
macrophage activation involved in immune response	Gene Ontology	GO:0002281	1	11	0.0626137	0.139396	TICAM1	http://amigo.geneontology.org/amigo/term/GO:0002281
cellular response to cold	Gene Ontology	GO:0070417	1	11	0.0626137	0.139396	DNAJC3	http://amigo.geneontology.org/amigo/term/GO:0070417
profilin binding	Gene Ontology	GO:0005522	1	11	0.0626137	0.139396	PCLO	http://amigo.geneontology.org/amigo/term/GO:0005522
phosphatidylethanolamine binding	Gene Ontology	GO:0008429	1	11	0.0626137	0.139396	NF1	http://amigo.geneontology.org/amigo/term/GO:0008429
ciliary rootlet	Gene Ontology	GO:0035253	1	11	0.0626137	0.139396	KIF5C	http://amigo.geneontology.org/amigo/term/GO:0035253
inhibitory extracellular ligand-gated ion channel activity	Gene Ontology	GO:0005237	1	11	0.0626137	0.139396	GABRA4	http://amigo.geneontology.org/amigo/term/GO:0005237
positive regulation of extrinsic apoptotic signaling pathway in absence of ligand	Gene Ontology	GO:2001241	1	11	0.0626137	0.139396	NF1	http://amigo.geneontology.org/amigo/term/GO:2001241
T cell mediated cytotoxicity	Gene Ontology	GO:0001913	1	11	0.0626137	0.139396	HLA-A	http://amigo.geneontology.org/amigo/term/GO:0001913
epithelial cell-cell adhesion	Gene Ontology	GO:0090136	1	11	0.0626137	0.139396	CAMSAP3	http://amigo.geneontology.org/amigo/term/GO:0090136
toxic substance binding	Gene Ontology	GO:0015643	1	11	0.0626137	0.139396	ASS1	http://amigo.geneontology.org/amigo/term/GO:0015643
acetylcholine receptor signaling pathway	Gene Ontology	GO:0095500	1	11	0.0626137	0.139396	CHRM3	http://amigo.geneontology.org/amigo/term/GO:0095500
embryonic viscerocranium morphogenesis	Gene Ontology	GO:0048703	1	11	0.0626137	0.139396	MEF2C	http://amigo.geneontology.org/amigo/term/GO:0048703
aminoacyl-tRNA editing activity	Gene Ontology	GO:0002161	1	11	0.0626137	0.139396	LARS1	http://amigo.geneontology.org/amigo/term/GO:0002161
positive regulation of transcription from RNA polymerase II promoter in response to endoplasmic reticulum stress	Gene Ontology	GO:1990440	1	11	0.0626137	0.139396	TP53	http://amigo.geneontology.org/amigo/term/GO:1990440
maintenance of epithelial cell apical/basal polarity	Gene Ontology	GO:0045199	1	11	0.0626137	0.139396	WNT11	http://amigo.geneontology.org/amigo/term/GO:0045199
aminoacyl-tRNA synthetase multienzyme complex	Gene Ontology	GO:0017101	1	11	0.0626137	0.139396	LARS1	http://amigo.geneontology.org/amigo/term/GO:0017101
meiotic nuclear membrane microtubule tethering complex	Gene Ontology	GO:0034993	1	11	0.0626137	0.139396	SYNE2	http://amigo.geneontology.org/amigo/term/GO:0034993
Golgi vesicle transport	Gene Ontology	GO:0048193	1	11	0.0626137	0.139396	SPIRE2	http://amigo.geneontology.org/amigo/term/GO:0048193
embryonic morphogenesis	Gene Ontology	GO:0048598	1	11	0.0626137	0.139396	FLT1	http://amigo.geneontology.org/amigo/term/GO:0048598
actin filament depolymerization	Gene Ontology	GO:0030042	1	11	0.0626137	0.139396	MICAL1	http://amigo.geneontology.org/amigo/term/GO:0030042
negative regulation of telomerase activity	Gene Ontology	GO:0051974	1	11	0.0626137	0.139396	TP53	http://amigo.geneontology.org/amigo/term/GO:0051974
actin filament capping	Gene Ontology	GO:0051693	1	11	0.0626137	0.139396	SPTBN4	http://amigo.geneontology.org/amigo/term/GO:0051693
regulation of response to DNA damage stimulus	Gene Ontology	GO:2001020	1	11	0.0626137	0.139396	ABL1	http://amigo.geneontology.org/amigo/term/GO:2001020
benzodiazepine receptor activity	Gene Ontology	GO:0008503	1	11	0.0626137	0.139396	GABRA4	http://amigo.geneontology.org/amigo/term/GO:0008503
protein folding in endoplasmic reticulum	Gene Ontology	GO:0034975	1	11	0.0626137	0.139396	DNAJC3	http://amigo.geneontology.org/amigo/term/GO:0034975
positive regulation of production of miRNAs involved in gene silencing by miRNA	Gene Ontology	GO:1903800	1	11	0.0626137	0.139396	TP53	http://amigo.geneontology.org/amigo/term/GO:1903800
alcohol dehydrogenase (NADP+) activity	Gene Ontology	GO:0008106	1	11	0.0626137	0.139396	AKR1E2	http://amigo.geneontology.org/amigo/term/GO:0008106
protein kinase B binding	Gene Ontology	GO:0043422	1	11	0.0626137	0.139396	CCDC88A	http://amigo.geneontology.org/amigo/term/GO:0043422
ER overload response	Gene Ontology	GO:0006983	1	11	0.0626137	0.139396	TP53	http://amigo.geneontology.org/amigo/term/GO:0006983
organelle organization	Gene Ontology	GO:0006996	1	11	0.0626137	0.139396	KIF5C	http://amigo.geneontology.org/amigo/term/GO:0006996
behavioral response to pain	Gene Ontology	GO:0048266	1	11	0.0626137	0.139396	TRPV1	http://amigo.geneontology.org/amigo/term/GO:0048266
intracellular protein transport	Gene Ontology	GO:0006886	4	273	0.0630213	0.139954	GGA1|BCAP29|KCNIP3|FAM91A1	http://amigo.geneontology.org/amigo/term/GO:0006886
regulation of actin cytoskeleton organization	Gene Ontology	GO:0032956	2	75	0.0646781	0.142804	ABL1|CCDC88A	http://amigo.geneontology.org/amigo/term/GO:0032956
response to endoplasmic reticulum stress	Gene Ontology	GO:0034976	2	75	0.0646781	0.142804	PIK3R1|HYOU1	http://amigo.geneontology.org/amigo/term/GO:0034976
regulation of cell population proliferation	Gene Ontology	GO:0042127	3	169	0.0660035	0.143112	GNL3|CCDC88A|PLCD1	http://amigo.geneontology.org/amigo/term/GO:0042127
paranode region of axon	Gene Ontology	GO:0033270	1	12	0.0676518	0.143112	SPTBN4	http://amigo.geneontology.org/amigo/term/GO:0033270
Lys63-specific deubiquitinase activity	Gene Ontology	GO:0061578	1	12	0.0676518	0.143112	OTUD4	http://amigo.geneontology.org/amigo/term/GO:0061578
negative regulation of long-term synaptic potentiation	Gene Ontology	GO:1900272	1	12	0.0676518	0.143112	ABL1	http://amigo.geneontology.org/amigo/term/GO:1900272
inhibitory synapse assembly	Gene Ontology	GO:1904862	1	12	0.0676518	0.143112	NLGN2	http://amigo.geneontology.org/amigo/term/GO:1904862
regulation of cellular senescence	Gene Ontology	GO:2000772	1	12	0.0676518	0.143112	TP53	http://amigo.geneontology.org/amigo/term/GO:2000772
cardiac myofibril assembly	Gene Ontology	GO:0055003	1	12	0.0676518	0.143112	TTN	http://amigo.geneontology.org/amigo/term/GO:0055003
A band	Gene Ontology	GO:0031672	1	12	0.0676518	0.143112	ANK2	http://amigo.geneontology.org/amigo/term/GO:0031672
toll-like receptor 3 signaling pathway	Gene Ontology	GO:0034138	1	12	0.0676518	0.143112	TICAM1	http://amigo.geneontology.org/amigo/term/GO:0034138
guanyl-nucleotide exchange factor complex	Gene Ontology	GO:0032045	1	12	0.0676518	0.143112	DOCK1	http://amigo.geneontology.org/amigo/term/GO:0032045
aminoacyl-tRNA metabolism involved in translational fidelity	Gene Ontology	GO:0106074	1	12	0.0676518	0.143112	LARS1	http://amigo.geneontology.org/amigo/term/GO:0106074
growth hormone receptor signaling pathway	Gene Ontology	GO:0060396	1	12	0.0676518	0.143112	PIK3R1	http://amigo.geneontology.org/amigo/term/GO:0060396
circulatory system development	Gene Ontology	GO:0072359	1	12	0.0676518	0.143112	ABL1	http://amigo.geneontology.org/amigo/term/GO:0072359
positive regulation of double-strand break repair	Gene Ontology	GO:2000781	1	12	0.0676518	0.143112	SPIRE2	http://amigo.geneontology.org/amigo/term/GO:2000781
positive regulation of osteoblast proliferation	Gene Ontology	GO:0033690	1	12	0.0676518	0.143112	ABL1	http://amigo.geneontology.org/amigo/term/GO:0033690
negative regulation of immune response	Gene Ontology	GO:0050777	1	12	0.0676518	0.143112	FOXP3	http://amigo.geneontology.org/amigo/term/GO:0050777
positive regulation of protein sumoylation	Gene Ontology	GO:0033235	1	12	0.0676518	0.143112	GNL3	http://amigo.geneontology.org/amigo/term/GO:0033235
caspase binding	Gene Ontology	GO:0089720	1	12	0.0676518	0.143112	NLRC4	http://amigo.geneontology.org/amigo/term/GO:0089720
negative regulation of systemic arterial blood pressure	Gene Ontology	GO:0003085	1	12	0.0676518	0.143112	TRPV1	http://amigo.geneontology.org/amigo/term/GO:0003085
diet induced thermogenesis	Gene Ontology	GO:0002024	1	12	0.0676518	0.143112	TRPV1	http://amigo.geneontology.org/amigo/term/GO:0002024
cellular response to fluid shear stress	Gene Ontology	GO:0071498	1	12	0.0676518	0.143112	MEF2C	http://amigo.geneontology.org/amigo/term/GO:0071498
G protein-coupled purinergic nucleotide receptor activity	Gene Ontology	GO:0045028	1	12	0.0676518	0.143112	P2RY2	http://amigo.geneontology.org/amigo/term/GO:0045028
regulation of glycogen biosynthetic process	Gene Ontology	GO:0005979	1	12	0.0676518	0.143112	PPP1R3D	http://amigo.geneontology.org/amigo/term/GO:0005979
semaphorin receptor activity	Gene Ontology	GO:0017154	1	12	0.0676518	0.143112	PLXNB2	http://amigo.geneontology.org/amigo/term/GO:0017154
semaphorin-plexin signaling pathway involved in axon guidance	Gene Ontology	GO:1902287	1	12	0.0676518	0.143112	PLXNB2	http://amigo.geneontology.org/amigo/term/GO:1902287
actin filament network formation	Gene Ontology	GO:0051639	1	12	0.0676518	0.143112	SPIRE2	http://amigo.geneontology.org/amigo/term/GO:0051639
regulation of cell-matrix adhesion	Gene Ontology	GO:0001952	1	12	0.0676518	0.143112	NF1	http://amigo.geneontology.org/amigo/term/GO:0001952
hormone biosynthetic process	Gene Ontology	GO:0042446	1	12	0.0676518	0.143112	CHST9	http://amigo.geneontology.org/amigo/term/GO:0042446
lipid glycosylation	Gene Ontology	GO:0030259	1	12	0.0676518	0.143112	A3GALT2	http://amigo.geneontology.org/amigo/term/GO:0030259
-	Gene Ontology	GO:0045080	1	12	0.0676518	0.143112	TICAM1	http://amigo.geneontology.org/amigo/term/GO:0045080
negative regulation of mitochondrial membrane potential	Gene Ontology	GO:0010917	1	12	0.0676518	0.143112	TRPV1	http://amigo.geneontology.org/amigo/term/GO:0010917
5'-3' exonuclease activity	Gene Ontology	GO:0008409	1	12	0.0676518	0.143112	POLQ	http://amigo.geneontology.org/amigo/term/GO:0008409
GDP-dissociation inhibitor activity	Gene Ontology	GO:0005092	1	12	0.0676518	0.143112	CCDC88A	http://amigo.geneontology.org/amigo/term/GO:0005092
actinin binding	Gene Ontology	GO:0042805	1	12	0.0676518	0.143112	TTN	http://amigo.geneontology.org/amigo/term/GO:0042805
head development	Gene Ontology	GO:0060322	1	12	0.0676518	0.143112	EDNRA	http://amigo.geneontology.org/amigo/term/GO:0060322
negative regulation of interleukin-17 production	Gene Ontology	GO:0032700	1	12	0.0676518	0.143112	FOXP3	http://amigo.geneontology.org/amigo/term/GO:0032700
phospholipase A1 activity	Gene Ontology	GO:0008970	1	12	0.0676518	0.143112	PLA2G4C	http://amigo.geneontology.org/amigo/term/GO:0008970
alditol:NADP+ 1-oxidoreductase activity	Gene Ontology	GO:0004032	1	12	0.0676518	0.143112	AKR1E2	http://amigo.geneontology.org/amigo/term/GO:0004032
magnesium-dependent protein serine/threonine phosphatase activity	Gene Ontology	GO:0004724	1	12	0.0676518	0.143112	PPM1F	http://amigo.geneontology.org/amigo/term/GO:0004724
cerebellar Purkinje cell differentiation	Gene Ontology	GO:0021702	1	12	0.0676518	0.143112	AGTPBP1	http://amigo.geneontology.org/amigo/term/GO:0021702
response to drug	Gene Ontology	GO:0042493	4	280	0.0677438	0.143193	AACS|NFATC2|ASS1|ABCC6	http://amigo.geneontology.org/amigo/term/GO:0042493
oxidation-reduction process	Gene Ontology	GO:0055114	6	525	0.0679922	0.143491	CYP2D6|AKR1E2|ZADH2|KDM4C|MICAL1|KDM4D	http://amigo.geneontology.org/amigo/term/GO:0055114
axonogenesis	Gene Ontology	GO:0007409	2	78	0.0691343	0.145557	SPTBN4|BRSK2	http://amigo.geneontology.org/amigo/term/GO:0007409
neural tube closure	Gene Ontology	GO:0001843	2	78	0.0691343	0.145557	PLXNB2|ABL1	http://amigo.geneontology.org/amigo/term/GO:0001843
protein homodimerization activity	Gene Ontology	GO:0042803	7	660	0.0697327	0.146587	FOXP3|LILRB1|MFF|CCDC88A|CARD8|CDS1|NLRC4	http://amigo.geneontology.org/amigo/term/GO:0042803
protein import into nucleus	Gene Ontology	GO:0006606	2	79	0.0706416	0.146641	TP53|PIK3R1	http://amigo.geneontology.org/amigo/term/GO:0006606
lipid catabolic process	Gene Ontology	GO:0016042	2	79	0.0706416	0.146641	PLCB2|PLCD1	http://amigo.geneontology.org/amigo/term/GO:0016042
cell surface receptor signaling pathway	Gene Ontology	GO:0007166	4	286	0.0719338	0.146641	HRAS|MARCO|TRPV1|RTN4RL2	http://amigo.geneontology.org/amigo/term/GO:0007166
negative regulation of NF-kappaB transcription factor activity	Gene Ontology	GO:0032088	2	80	0.0721596	0.146641	FOXP3|CARD8	http://amigo.geneontology.org/amigo/term/GO:0032088
endoplasmic reticulum membrane	Gene Ontology	GO:0005789	9	942	0.0725072	0.146641	CYP2D6|CHRM3|HLA-A|BCAP29|CEPT1|PLA2G4C|SLC28A3|ILVBL|ABCC6	http://amigo.geneontology.org/amigo/term/GO:0005789
positive regulation of actin filament bundle assembly	Gene Ontology	GO:0032233	1	13	0.0726631	0.146641	LIMK1	http://amigo.geneontology.org/amigo/term/GO:0032233
negative regulation of interferon-beta production	Gene Ontology	GO:0032688	1	13	0.0726631	0.146641	LILRB1	http://amigo.geneontology.org/amigo/term/GO:0032688
smooth muscle cell differentiation	Gene Ontology	GO:0051145	1	13	0.0726631	0.146641	MEF2C	http://amigo.geneontology.org/amigo/term/GO:0051145
regulation of T cell differentiation	Gene Ontology	GO:0045580	1	13	0.0726631	0.146641	ABL1	http://amigo.geneontology.org/amigo/term/GO:0045580
glomerular filtration	Gene Ontology	GO:0003094	1	13	0.0726631	0.146641	SULF1	http://amigo.geneontology.org/amigo/term/GO:0003094
protein polyglutamylation	Gene Ontology	GO:0018095	1	13	0.0726631	0.146641	TTLL9	http://amigo.geneontology.org/amigo/term/GO:0018095
vascular endothelial growth factor signaling pathway	Gene Ontology	GO:0038084	1	13	0.0726631	0.146641	FLT1	http://amigo.geneontology.org/amigo/term/GO:0038084
regulation of respiratory gaseous exchange by nervous system process	Gene Ontology	GO:0002087	1	13	0.0726631	0.146641	NLGN2	http://amigo.geneontology.org/amigo/term/GO:0002087
cardiac septum morphogenesis	Gene Ontology	GO:0060411	1	13	0.0726631	0.146641	TP53	http://amigo.geneontology.org/amigo/term/GO:0060411
acetylcholine receptor binding	Gene Ontology	GO:0033130	1	13	0.0726631	0.146641	RER1	http://amigo.geneontology.org/amigo/term/GO:0033130
positive regulation of cardiac muscle cell apoptotic process	Gene Ontology	GO:0010666	1	13	0.0726631	0.146641	TP53	http://amigo.geneontology.org/amigo/term/GO:0010666
GABA-gated chloride ion channel activity	Gene Ontology	GO:0022851	1	13	0.0726631	0.146641	GABRA4	http://amigo.geneontology.org/amigo/term/GO:0022851
regulation of insulin receptor signaling pathway	Gene Ontology	GO:0046626	1	13	0.0726631	0.146641	PIK3R1	http://amigo.geneontology.org/amigo/term/GO:0046626
cellular homeostasis	Gene Ontology	GO:0019725	1	13	0.0726631	0.146641	RHOT2	http://amigo.geneontology.org/amigo/term/GO:0019725
synaptic transmission, GABAergic	Gene Ontology	GO:0051932	1	13	0.0726631	0.146641	GABRA4	http://amigo.geneontology.org/amigo/term/GO:0051932
locomotory exploration behavior	Gene Ontology	GO:0035641	1	13	0.0726631	0.146641	NLGN2	http://amigo.geneontology.org/amigo/term/GO:0035641
microtubule minus-end binding	Gene Ontology	GO:0051011	1	13	0.0726631	0.146641	CAMSAP3	http://amigo.geneontology.org/amigo/term/GO:0051011
transmembrane receptor protein tyrosine kinase adaptor activity	Gene Ontology	GO:0005068	1	13	0.0726631	0.146641	PIK3R1	http://amigo.geneontology.org/amigo/term/GO:0005068
insulin-like growth factor receptor signaling pathway	Gene Ontology	GO:0048009	1	13	0.0726631	0.146641	PIK3R1	http://amigo.geneontology.org/amigo/term/GO:0048009
pattern recognition receptor activity	Gene Ontology	GO:0038187	1	13	0.0726631	0.146641	MARCO	http://amigo.geneontology.org/amigo/term/GO:0038187
negative regulation of activated T cell proliferation	Gene Ontology	GO:0046007	1	13	0.0726631	0.146641	FOXP3	http://amigo.geneontology.org/amigo/term/GO:0046007
ribosomal large subunit binding	Gene Ontology	GO:0043023	1	13	0.0726631	0.146641	MRRF	http://amigo.geneontology.org/amigo/term/GO:0043023
acetylcholine binding	Gene Ontology	GO:0042166	1	13	0.0726631	0.146641	CHRM3	http://amigo.geneontology.org/amigo/term/GO:0042166
positive regulation of chromatin binding	Gene Ontology	GO:0035563	1	13	0.0726631	0.146641	KDM4D	http://amigo.geneontology.org/amigo/term/GO:0035563
negative regulation of oligodendrocyte differentiation	Gene Ontology	GO:0048715	1	13	0.0726631	0.146641	NF1	http://amigo.geneontology.org/amigo/term/GO:0048715
DNA strand elongation involved in DNA replication	Gene Ontology	GO:0006271	1	13	0.0726631	0.146641	POLD3	http://amigo.geneontology.org/amigo/term/GO:0006271
atrioventricular valve morphogenesis	Gene Ontology	GO:0003181	1	13	0.0726631	0.146641	ZFPM1	http://amigo.geneontology.org/amigo/term/GO:0003181
regulation of Golgi organization	Gene Ontology	GO:1903358	1	13	0.0726631	0.146641	CAMSAP3	http://amigo.geneontology.org/amigo/term/GO:1903358
rRNA transcription	Gene Ontology	GO:0009303	1	13	0.0726631	0.146641	TP53	http://amigo.geneontology.org/amigo/term/GO:0009303
dendritic cell differentiation	Gene Ontology	GO:0097028	1	13	0.0726631	0.146641	LILRB1	http://amigo.geneontology.org/amigo/term/GO:0097028
atrial septum morphogenesis	Gene Ontology	GO:0060413	1	13	0.0726631	0.146641	ZFPM1	http://amigo.geneontology.org/amigo/term/GO:0060413
negative regulation of protein import into nucleus	Gene Ontology	GO:0042308	1	13	0.0726631	0.146641	NF1	http://amigo.geneontology.org/amigo/term/GO:0042308
dopaminergic synapse	Gene Ontology	GO:0098691	1	13	0.0726631	0.146641	NLGN2	http://amigo.geneontology.org/amigo/term/GO:0098691
positive regulation of synaptic transmission, GABAergic	Gene Ontology	GO:0032230	1	13	0.0726631	0.146641	NLGN2	http://amigo.geneontology.org/amigo/term/GO:0032230
establishment of epithelial cell polarity	Gene Ontology	GO:0090162	1	13	0.0726631	0.146641	FBF1	http://amigo.geneontology.org/amigo/term/GO:0090162
regulation of cardiac muscle cell contraction	Gene Ontology	GO:0086004	1	13	0.0726631	0.146641	ANK2	http://amigo.geneontology.org/amigo/term/GO:0086004
cellular protein modification process	Gene Ontology	GO:0006464	2	81	0.0736882	0.148486	ABL1|CHRM3	http://amigo.geneontology.org/amigo/term/GO:0006464
microtubule-based movement	Gene Ontology	GO:0007018	2	81	0.0736882	0.148486	KIF5C|KIF1A	http://amigo.geneontology.org/amigo/term/GO:0007018
double-strand break repair via homologous recombination	Gene Ontology	GO:0000724	2	82	0.0752272	0.150678	POLQ|KDM4D	http://amigo.geneontology.org/amigo/term/GO:0000724
positive regulation of neuron differentiation	Gene Ontology	GO:0045666	2	82	0.0752272	0.150678	KDM4C|MEF2C	http://amigo.geneontology.org/amigo/term/GO:0045666
phosphatidylinositol-4,5-bisphosphate binding	Gene Ontology	GO:0005546	2	83	0.0767764	0.150678	OBSCN|PLCD1	http://amigo.geneontology.org/amigo/term/GO:0005546
extrinsic component of mitochondrial inner membrane	Gene Ontology	GO:0031314	1	14	0.0776475	0.150678	COQ8A	http://amigo.geneontology.org/amigo/term/GO:0031314
amyloid-beta clearance	Gene Ontology	GO:0097242	1	14	0.0776475	0.150678	MARCO	http://amigo.geneontology.org/amigo/term/GO:0097242
G protein-coupled purinergic nucleotide receptor signaling pathway	Gene Ontology	GO:0035589	1	14	0.0776475	0.150678	P2RY2	http://amigo.geneontology.org/amigo/term/GO:0035589
cellular response to dopamine	Gene Ontology	GO:1903351	1	14	0.0776475	0.150678	ABL1	http://amigo.geneontology.org/amigo/term/GO:1903351
corpus callosum development	Gene Ontology	GO:0022038	1	14	0.0776475	0.150678	RTN4RL2	http://amigo.geneontology.org/amigo/term/GO:0022038
cellular response to ethanol	Gene Ontology	GO:0071361	1	14	0.0776475	0.150678	PRKAA1	http://amigo.geneontology.org/amigo/term/GO:0071361
interleukin-1 beta production	Gene Ontology	GO:0032611	1	14	0.0776475	0.150678	NLRC4	http://amigo.geneontology.org/amigo/term/GO:0032611
neurexin family protein binding	Gene Ontology	GO:0042043	1	14	0.0776475	0.150678	NLGN2	http://amigo.geneontology.org/amigo/term/GO:0042043
dendritic spine membrane	Gene Ontology	GO:0032591	1	14	0.0776475	0.150678	TRPV1	http://amigo.geneontology.org/amigo/term/GO:0032591
heparan sulfate proteoglycan biosynthetic process	Gene Ontology	GO:0015012	1	14	0.0776475	0.150678	XYLT1	http://amigo.geneontology.org/amigo/term/GO:0015012
smooth muscle tissue development	Gene Ontology	GO:0048745	1	14	0.0776475	0.150678	NF1	http://amigo.geneontology.org/amigo/term/GO:0048745
regulation of release of sequestered calcium ion into cytosol	Gene Ontology	GO:0051279	1	14	0.0776475	0.150678	ANK2	http://amigo.geneontology.org/amigo/term/GO:0051279
structural constituent of skin epidermis	Gene Ontology	GO:0030280	1	14	0.0776475	0.150678	KRTAP1-3	http://amigo.geneontology.org/amigo/term/GO:0030280
GTPase activating protein binding	Gene Ontology	GO:0032794	1	14	0.0776475	0.150678	PLCD1	http://amigo.geneontology.org/amigo/term/GO:0032794
sodium ion homeostasis	Gene Ontology	GO:0055078	1	14	0.0776475	0.150678	SLC12A3	http://amigo.geneontology.org/amigo/term/GO:0055078
response to growth hormone	Gene Ontology	GO:0060416	1	14	0.0776475	0.150678	ASS1	http://amigo.geneontology.org/amigo/term/GO:0060416
lipid biosynthetic process	Gene Ontology	GO:0008610	1	14	0.0776475	0.150678	PRKAA1	http://amigo.geneontology.org/amigo/term/GO:0008610
inhibitory synapse	Gene Ontology	GO:0060077	1	14	0.0776475	0.150678	NLGN2	http://amigo.geneontology.org/amigo/term/GO:0060077
secondary palate development	Gene Ontology	GO:0062009	1	14	0.0776475	0.150678	WNT11	http://amigo.geneontology.org/amigo/term/GO:0062009
striated muscle contraction	Gene Ontology	GO:0006941	1	14	0.0776475	0.150678	TTN	http://amigo.geneontology.org/amigo/term/GO:0006941
negative regulation of calcium ion transport	Gene Ontology	GO:0051926	1	14	0.0776475	0.150678	LILRB1	http://amigo.geneontology.org/amigo/term/GO:0051926
cellular response to nutrient levels	Gene Ontology	GO:0031669	1	14	0.0776475	0.150678	PRKAA1	http://amigo.geneontology.org/amigo/term/GO:0031669
white fat cell differentiation	Gene Ontology	GO:0050872	1	14	0.0776475	0.150678	AACS	http://amigo.geneontology.org/amigo/term/GO:0050872
cardiac muscle hypertrophy in response to stress	Gene Ontology	GO:0014898	1	14	0.0776475	0.150678	MEF2C	http://amigo.geneontology.org/amigo/term/GO:0014898
regulation of axon extension	Gene Ontology	GO:0030516	1	14	0.0776475	0.150678	ABL1	http://amigo.geneontology.org/amigo/term/GO:0030516
arylsulfatase activity	Gene Ontology	GO:0004065	1	14	0.0776475	0.150678	SULF1	http://amigo.geneontology.org/amigo/term/GO:0004065
positive regulation of RNA splicing	Gene Ontology	GO:0033120	1	14	0.0776475	0.150678	PIK3R1	http://amigo.geneontology.org/amigo/term/GO:0033120
presynaptic cytosol	Gene Ontology	GO:0099523	1	14	0.0776475	0.150678	PPP3CC	http://amigo.geneontology.org/amigo/term/GO:0099523
cargo receptor activity	Gene Ontology	GO:0038024	1	14	0.0776475	0.150678	MARCO	http://amigo.geneontology.org/amigo/term/GO:0038024
titin binding	Gene Ontology	GO:0031432	1	14	0.0776475	0.150678	OBSCN	http://amigo.geneontology.org/amigo/term/GO:0031432
synapse	Gene Ontology	GO:0045202	5	420	0.0802303	0.153083	GABRR3|NLGN2|CHRM3|PCLO|GABRA4	http://amigo.geneontology.org/amigo/term/GO:0045202
lamellipodium	Gene Ontology	GO:0030027	3	185	0.0812377	0.153083	CCDC88A|LIMK1|SORBS2	http://amigo.geneontology.org/amigo/term/GO:0030027
protein phosphatase binding	Gene Ontology	GO:0019903	2	86	0.0814838	0.153083	TP53|PIK3R1	http://amigo.geneontology.org/amigo/term/GO:0019903
positive regulation of phosphatidylinositol 3-kinase signaling	Gene Ontology	GO:0014068	2	86	0.0814838	0.153083	PIK3R1|FLT1	http://amigo.geneontology.org/amigo/term/GO:0014068
positive regulation of peptidyl-tyrosine phosphorylation	Gene Ontology	GO:0050731	2	86	0.0814838	0.153083	ABL1|TP53	http://amigo.geneontology.org/amigo/term/GO:0050731
activation of cysteine-type endopeptidase activity involved in apoptotic process	Gene Ontology	GO:0006919	2	86	0.0814838	0.153083	NLRC4|CARD8	http://amigo.geneontology.org/amigo/term/GO:0006919
oxidative demethylation	Gene Ontology	GO:0070989	1	15	0.0826052	0.153083	CYP2D6	http://amigo.geneontology.org/amigo/term/GO:0070989
positive regulation of ruffle assembly	Gene Ontology	GO:1900029	1	15	0.0826052	0.153083	HRAS	http://amigo.geneontology.org/amigo/term/GO:1900029
sympathetic nervous system development	Gene Ontology	GO:0048485	1	15	0.0826052	0.153083	NF1	http://amigo.geneontology.org/amigo/term/GO:0048485
sulfur compound metabolic process	Gene Ontology	GO:0006790	1	15	0.0826052	0.153083	CHST9	http://amigo.geneontology.org/amigo/term/GO:0006790
regulation of cellular protein localization	Gene Ontology	GO:1903827	1	15	0.0826052	0.153083	PPM1F	http://amigo.geneontology.org/amigo/term/GO:1903827
Golgi to endosome transport	Gene Ontology	GO:0006895	1	15	0.0826052	0.153083	MON2	http://amigo.geneontology.org/amigo/term/GO:0006895
NuRD complex	Gene Ontology	GO:0016581	1	15	0.0826052	0.153083	CHD3	http://amigo.geneontology.org/amigo/term/GO:0016581
negative regulation of toll-like receptor signaling pathway	Gene Ontology	GO:0034122	1	15	0.0826052	0.153083	OTUD4	http://amigo.geneontology.org/amigo/term/GO:0034122
synaptic vesicle transport	Gene Ontology	GO:0048489	1	15	0.0826052	0.153083	KIF5C	http://amigo.geneontology.org/amigo/term/GO:0048489
enteric nervous system development	Gene Ontology	GO:0048484	1	15	0.0826052	0.153083	EDNRA	http://amigo.geneontology.org/amigo/term/GO:0048484
activation of cysteine-type endopeptidase activity	Gene Ontology	GO:0097202	1	15	0.0826052	0.153083	NLRC4	http://amigo.geneontology.org/amigo/term/GO:0097202
regulation of long-term synaptic potentiation	Gene Ontology	GO:1900271	1	15	0.0826052	0.153083	NF1	http://amigo.geneontology.org/amigo/term/GO:1900271
phosphatidylethanolamine biosynthetic process	Gene Ontology	GO:0006646	1	15	0.0826052	0.153083	CEPT1	http://amigo.geneontology.org/amigo/term/GO:0006646
protein kinase A signaling	Gene Ontology	GO:0010737	1	15	0.0826052	0.153083	TTN	http://amigo.geneontology.org/amigo/term/GO:0010737
MHC class II protein complex	Gene Ontology	GO:0042613	1	15	0.0826052	0.153083	HLA-DPB1	http://amigo.geneontology.org/amigo/term/GO:0042613
protein heterotetramerization	Gene Ontology	GO:0051290	1	15	0.0826052	0.153083	GRIN2B	http://amigo.geneontology.org/amigo/term/GO:0051290
platelet alpha granule	Gene Ontology	GO:0031091	1	15	0.0826052	0.153083	VWF	http://amigo.geneontology.org/amigo/term/GO:0031091
positive regulation of protein processing	Gene Ontology	GO:0010954	1	15	0.0826052	0.153083	NLRC4	http://amigo.geneontology.org/amigo/term/GO:0010954
positive regulation of cilium assembly	Gene Ontology	GO:0045724	1	15	0.0826052	0.153083	CCDC88A	http://amigo.geneontology.org/amigo/term/GO:0045724
negative regulation of cytokine secretion	Gene Ontology	GO:0050710	1	15	0.0826052	0.153083	FOXP3	http://amigo.geneontology.org/amigo/term/GO:0050710
peptidyl-serine dephosphorylation	Gene Ontology	GO:0070262	1	15	0.0826052	0.153083	PPM1F	http://amigo.geneontology.org/amigo/term/GO:0070262
muscle alpha-actinin binding	Gene Ontology	GO:0051371	1	15	0.0826052	0.153083	TTN	http://amigo.geneontology.org/amigo/term/GO:0051371
protein phosphatase type 1 complex	Gene Ontology	GO:0000164	1	15	0.0826052	0.153083	PPP1R3D	http://amigo.geneontology.org/amigo/term/GO:0000164
somite development	Gene Ontology	GO:0061053	1	15	0.0826052	0.153083	WNT11	http://amigo.geneontology.org/amigo/term/GO:0061053
G protein-coupled acetylcholine receptor signaling pathway	Gene Ontology	GO:0007213	1	15	0.0826052	0.153083	CHRM3	http://amigo.geneontology.org/amigo/term/GO:0007213
glycine binding	Gene Ontology	GO:0016594	1	15	0.0826052	0.153083	GRIN2B	http://amigo.geneontology.org/amigo/term/GO:0016594
centrosome localization	Gene Ontology	GO:0051642	1	15	0.0826052	0.153083	SYNE2	http://amigo.geneontology.org/amigo/term/GO:0051642
regulation of stress fiber assembly	Gene Ontology	GO:0051492	1	15	0.0826052	0.153083	PIK3R1	http://amigo.geneontology.org/amigo/term/GO:0051492
lyase activity	Gene Ontology	GO:0016829	1	15	0.0826052	0.153083	ILVBL	http://amigo.geneontology.org/amigo/term/GO:0016829
1-phosphatidylinositol-3-kinase regulator activity	Gene Ontology	GO:0046935	1	15	0.0826052	0.153083	PIK3R1	http://amigo.geneontology.org/amigo/term/GO:0046935
negative regulation of cell-cell adhesion	Gene Ontology	GO:0022408	1	15	0.0826052	0.153083	ABL1	http://amigo.geneontology.org/amigo/term/GO:0022408
node of Ranvier	Gene Ontology	GO:0033268	1	15	0.0826052	0.153083	SPTBN4	http://amigo.geneontology.org/amigo/term/GO:0033268
fatty acid oxidation	Gene Ontology	GO:0019395	1	15	0.0826052	0.153083	PRKAA1	http://amigo.geneontology.org/amigo/term/GO:0019395
glycerophospholipid catabolic process	Gene Ontology	GO:0046475	1	15	0.0826052	0.153083	PLA2G4C	http://amigo.geneontology.org/amigo/term/GO:0046475
protein kinase C signaling	Gene Ontology	GO:0070528	1	15	0.0826052	0.153083	PLVAP	http://amigo.geneontology.org/amigo/term/GO:0070528
single-stranded DNA helicase activity	Gene Ontology	GO:0017116	1	15	0.0826052	0.153083	POLQ	http://amigo.geneontology.org/amigo/term/GO:0017116
negative regulation of lipid catabolic process	Gene Ontology	GO:0050995	1	15	0.0826052	0.153083	PRKAA1	http://amigo.geneontology.org/amigo/term/GO:0050995
spindle pole centrosome	Gene Ontology	GO:0031616	1	15	0.0826052	0.153083	NUBP1	http://amigo.geneontology.org/amigo/term/GO:0031616
nuclear migration	Gene Ontology	GO:0007097	1	15	0.0826052	0.153083	SYNE2	http://amigo.geneontology.org/amigo/term/GO:0007097
microtubule anchoring	Gene Ontology	GO:0034453	1	15	0.0826052	0.153083	CAMSAP3	http://amigo.geneontology.org/amigo/term/GO:0034453
regulation of synaptic transmission, GABAergic	Gene Ontology	GO:0032228	1	15	0.0826052	0.153083	NF1	http://amigo.geneontology.org/amigo/term/GO:0032228
cellular protein catabolic process	Gene Ontology	GO:0044257	1	15	0.0826052	0.153083	CDS1	http://amigo.geneontology.org/amigo/term/GO:0044257
negative regulation of endocytosis	Gene Ontology	GO:0045806	1	15	0.0826052	0.153083	LILRB1	http://amigo.geneontology.org/amigo/term/GO:0045806
endocytic vesicle lumen	Gene Ontology	GO:0071682	1	15	0.0826052	0.153083	HYOU1	http://amigo.geneontology.org/amigo/term/GO:0071682
ATPase binding	Gene Ontology	GO:0051117	2	88	0.0846705	0.156693	ANK2|BRSK2	http://amigo.geneontology.org/amigo/term/GO:0051117
innate immune response	Gene Ontology	GO:0045087	6	558	0.0850081	0.156792	TICAM1|MARCO|OTUD4|NLRP9|POLR3A|NLRC4	http://amigo.geneontology.org/amigo/term/GO:0045087
nervous system development	Gene Ontology	GO:0007399	4	305	0.0860483	0.156792	MEF2C|PCDHB12|LIMK1|CHRM3	http://amigo.geneontology.org/amigo/term/GO:0007399
protein tyrosine kinase activity	Gene Ontology	GO:0004713	2	89	0.086278	0.156792	ABL1|TTN	http://amigo.geneontology.org/amigo/term/GO:0004713
calcium ion import across plasma membrane	Gene Ontology	GO:0098703	1	16	0.0875365	0.156792	TRPV1	http://amigo.geneontology.org/amigo/term/GO:0098703
HMG box domain binding	Gene Ontology	GO:0071837	1	16	0.0875365	0.156792	MEF2C	http://amigo.geneontology.org/amigo/term/GO:0071837
toll-like receptor 9 signaling pathway	Gene Ontology	GO:0034162	1	16	0.0875365	0.156792	EPG5	http://amigo.geneontology.org/amigo/term/GO:0034162
CARD domain binding	Gene Ontology	GO:0050700	1	16	0.0875365	0.156792	CARD8	http://amigo.geneontology.org/amigo/term/GO:0050700
fatty acid homeostasis	Gene Ontology	GO:0055089	1	16	0.0875365	0.156792	PRKAA1	http://amigo.geneontology.org/amigo/term/GO:0055089
vasoconstriction	Gene Ontology	GO:0042310	1	16	0.0875365	0.156792	EDNRA	http://amigo.geneontology.org/amigo/term/GO:0042310
oxidoreductase activity, acting on paired donors, with incorporation or reduction of molecular oxygen, NAD(P)H as one donor, and incorporation of one atom of oxygen	Gene Ontology	GO:0016709	1	16	0.0875365	0.156792	MICAL1	http://amigo.geneontology.org/amigo/term/GO:0016709
hematopoietic stem cell differentiation	Gene Ontology	GO:0060218	1	16	0.0875365	0.156792	TP53	http://amigo.geneontology.org/amigo/term/GO:0060218
axon regeneration	Gene Ontology	GO:0031103	1	16	0.0875365	0.156792	RTN4RL2	http://amigo.geneontology.org/amigo/term/GO:0031103
negative regulation of fibroblast growth factor receptor signaling pathway	Gene Ontology	GO:0040037	1	16	0.0875365	0.156792	SULF1	http://amigo.geneontology.org/amigo/term/GO:0040037
calcium-dependent phospholipase A2 activity	Gene Ontology	GO:0047498	1	16	0.0875365	0.156792	PLA2G4C	http://amigo.geneontology.org/amigo/term/GO:0047498
positive regulation of double-strand break repair via nonhomologous end joining	Gene Ontology	GO:2001034	1	16	0.0875365	0.156792	KDM4D	http://amigo.geneontology.org/amigo/term/GO:2001034
detection of temperature stimulus involved in sensory perception of pain	Gene Ontology	GO:0050965	1	16	0.0875365	0.156792	TRPV1	http://amigo.geneontology.org/amigo/term/GO:0050965
metalloendopeptidase inhibitor activity	Gene Ontology	GO:0008191	1	16	0.0875365	0.156792	SPOCK2	http://amigo.geneontology.org/amigo/term/GO:0008191
negative regulation of epithelial cell migration	Gene Ontology	GO:0010633	1	16	0.0875365	0.156792	PTPN23	http://amigo.geneontology.org/amigo/term/GO:0010633
CCR4-NOT complex	Gene Ontology	GO:0030014	1	16	0.0875365	0.156792	TNKS1BP1	http://amigo.geneontology.org/amigo/term/GO:0030014
ERAD pathway	Gene Ontology	GO:0036503	1	16	0.0875365	0.156792	BRSK2	http://amigo.geneontology.org/amigo/term/GO:0036503
calcium-dependent protein kinase C activity	Gene Ontology	GO:0004698	1	16	0.0875365	0.156792	PKN1	http://amigo.geneontology.org/amigo/term/GO:0004698
somatic hypermutation of immunoglobulin genes	Gene Ontology	GO:0016446	1	16	0.0875365	0.156792	POLQ	http://amigo.geneontology.org/amigo/term/GO:0016446
mitotic chromosome condensation	Gene Ontology	GO:0007076	1	16	0.0875365	0.156792	TTN	http://amigo.geneontology.org/amigo/term/GO:0007076
insulin-like growth factor receptor binding	Gene Ontology	GO:0005159	1	16	0.0875365	0.156792	PIK3R1	http://amigo.geneontology.org/amigo/term/GO:0005159
carbonate dehydratase activity	Gene Ontology	GO:0004089	1	16	0.0875365	0.156792	CA12	http://amigo.geneontology.org/amigo/term/GO:0004089
potassium ion homeostasis	Gene Ontology	GO:0055075	1	16	0.0875365	0.156792	SLC12A3	http://amigo.geneontology.org/amigo/term/GO:0055075
glutamate receptor signaling pathway	Gene Ontology	GO:0007215	1	16	0.0875365	0.156792	GRIN2B	http://amigo.geneontology.org/amigo/term/GO:0007215
spindle organization	Gene Ontology	GO:0007051	1	16	0.0875365	0.156792	CHD3	http://amigo.geneontology.org/amigo/term/GO:0007051
neuroblast proliferation	Gene Ontology	GO:0007405	1	16	0.0875365	0.156792	PLXNB2	http://amigo.geneontology.org/amigo/term/GO:0007405
regulation of protein catabolic process	Gene Ontology	GO:0042176	1	16	0.0875365	0.156792	CDS1	http://amigo.geneontology.org/amigo/term/GO:0042176
ubiquinone biosynthetic process	Gene Ontology	GO:0006744	1	16	0.0875365	0.156792	COQ8A	http://amigo.geneontology.org/amigo/term/GO:0006744
cellular response to prostaglandin E stimulus	Gene Ontology	GO:0071380	1	16	0.0875365	0.156792	PRKAA1	http://amigo.geneontology.org/amigo/term/GO:0071380
P granule	Gene Ontology	GO:0043186	1	16	0.0875365	0.156792	HELZ	http://amigo.geneontology.org/amigo/term/GO:0043186
cGMP binding	Gene Ontology	GO:0030553	1	16	0.0875365	0.156792	CNGA2	http://amigo.geneontology.org/amigo/term/GO:0030553
regulation of insulin secretion involved in cellular response to glucose stimulus	Gene Ontology	GO:0061178	1	16	0.0875365	0.156792	BRSK2	http://amigo.geneontology.org/amigo/term/GO:0061178
neuron cellular homeostasis	Gene Ontology	GO:0070050	1	16	0.0875365	0.156792	PRKAA1	http://amigo.geneontology.org/amigo/term/GO:0070050
cellular_component	Gene Ontology	GO:0005575	5	433	0.0884574	0.158124	FLACC1|GABRR3|RCN2|CAPN9|C20orf27	http://amigo.geneontology.org/amigo/term/GO:0005575
negative regulation of angiogenesis	Gene Ontology	GO:0016525	2	91	0.0895203	0.159492	SULF1|NF1	http://amigo.geneontology.org/amigo/term/GO:0016525
cilium assembly	Gene Ontology	GO:0060271	3	194	0.0904146	0.160528	PTPN23|DZIP1L|FBF1	http://amigo.geneontology.org/amigo/term/GO:0060271
neuron cell-cell adhesion	Gene Ontology	GO:0007158	1	17	0.0924413	0.160528	NLGN2	http://amigo.geneontology.org/amigo/term/GO:0007158
negative regulation of B cell proliferation	Gene Ontology	GO:0030889	1	17	0.0924413	0.160528	PKN1	http://amigo.geneontology.org/amigo/term/GO:0030889
positive regulation of TORC1 signaling	Gene Ontology	GO:1904263	1	17	0.0924413	0.160528	LARS1	http://amigo.geneontology.org/amigo/term/GO:1904263
embryo development	Gene Ontology	GO:0009790	1	17	0.0924413	0.160528	DLX4	http://amigo.geneontology.org/amigo/term/GO:0009790
interferon-gamma production	Gene Ontology	GO:0032609	1	17	0.0924413	0.160528	LILRB1	http://amigo.geneontology.org/amigo/term/GO:0032609
four-way junction DNA binding	Gene Ontology	GO:0000400	1	17	0.0924413	0.160528	ABL1	http://amigo.geneontology.org/amigo/term/GO:0000400
megakaryocyte development	Gene Ontology	GO:0035855	1	17	0.0924413	0.160528	ZFPM1	http://amigo.geneontology.org/amigo/term/GO:0035855
positive regulation of chemotaxis	Gene Ontology	GO:0050921	1	17	0.0924413	0.160528	PPM1F	http://amigo.geneontology.org/amigo/term/GO:0050921
transmembrane-ephrin receptor activity	Gene Ontology	GO:0005005	1	17	0.0924413	0.160528	EPHA10	http://amigo.geneontology.org/amigo/term/GO:0005005
mitotic cell cycle arrest	Gene Ontology	GO:0071850	1	17	0.0924413	0.160528	TP53	http://amigo.geneontology.org/amigo/term/GO:0071850
determination of adult lifespan	Gene Ontology	GO:0008340	1	17	0.0924413	0.160528	TP53	http://amigo.geneontology.org/amigo/term/GO:0008340
mitochondrial fusion	Gene Ontology	GO:0008053	1	17	0.0924413	0.160528	MFF	http://amigo.geneontology.org/amigo/term/GO:0008053
regulation of neuron apoptotic process	Gene Ontology	GO:0043523	1	17	0.0924413	0.160528	MEF2C	http://amigo.geneontology.org/amigo/term/GO:0043523
monocyte differentiation	Gene Ontology	GO:0030224	1	17	0.0924413	0.160528	MEF2C	http://amigo.geneontology.org/amigo/term/GO:0030224
blood coagulation, intrinsic pathway	Gene Ontology	GO:0007597	1	17	0.0924413	0.160528	VWF	http://amigo.geneontology.org/amigo/term/GO:0007597
regulation of neuron migration	Gene Ontology	GO:2001222	1	17	0.0924413	0.160528	PLXNB2	http://amigo.geneontology.org/amigo/term/GO:2001222
establishment of epithelial cell apical/basal polarity	Gene Ontology	GO:0045198	1	17	0.0924413	0.160528	CAMSAP3	http://amigo.geneontology.org/amigo/term/GO:0045198
histone methyltransferase activity (H3-K4 specific)	Gene Ontology	GO:0042800	1	17	0.0924413	0.160528	KMT2B	http://amigo.geneontology.org/amigo/term/GO:0042800
positive regulation of mitochondrial fission	Gene Ontology	GO:0090141	1	17	0.0924413	0.160528	MFF	http://amigo.geneontology.org/amigo/term/GO:0090141
DNA damage response, signal transduction by p53 class mediator	Gene Ontology	GO:0030330	1	17	0.0924413	0.160528	TP53	http://amigo.geneontology.org/amigo/term/GO:0030330
cysteine-type endopeptidase activator activity involved in apoptotic process	Gene Ontology	GO:0008656	1	17	0.0924413	0.160528	CARD8	http://amigo.geneontology.org/amigo/term/GO:0008656
chondrocyte development	Gene Ontology	GO:0002063	1	17	0.0924413	0.160528	SULF1	http://amigo.geneontology.org/amigo/term/GO:0002063
negative regulation of interleukin-12 production	Gene Ontology	GO:0032695	1	17	0.0924413	0.160528	LILRB1	http://amigo.geneontology.org/amigo/term/GO:0032695
axon initial segment	Gene Ontology	GO:0043194	1	17	0.0924413	0.160528	SPTBN4	http://amigo.geneontology.org/amigo/term/GO:0043194
calcium-dependent cysteine-type endopeptidase activity	Gene Ontology	GO:0004198	1	17	0.0924413	0.160528	CAPN9	http://amigo.geneontology.org/amigo/term/GO:0004198
regulation of potassium ion transmembrane transport	Gene Ontology	GO:1901379	1	17	0.0924413	0.160528	KCNIP3	http://amigo.geneontology.org/amigo/term/GO:1901379
keratin filament	Gene Ontology	GO:0045095	2	93	0.0927982	0.160626	KRTAP1-3|FBF1	http://amigo.geneontology.org/amigo/term/GO:0045095
small GTPase mediated signal transduction	Gene Ontology	GO:0007264	2	94	0.0944501	0.163274	CCDC88A|DOCK1	http://amigo.geneontology.org/amigo/term/GO:0007264
kidney development	Gene Ontology	GO:0001822	2	95	0.0961106	0.164932	ASS1|SULF1	http://amigo.geneontology.org/amigo/term/GO:0001822
cellular response to interferon-gamma	Gene Ontology	GO:0071346	2	95	0.0961106	0.164932	IRF8|ASS1	http://amigo.geneontology.org/amigo/term/GO:0071346
negative regulation of DNA replication	Gene Ontology	GO:0008156	1	18	0.0973199	0.164932	TP53	http://amigo.geneontology.org/amigo/term/GO:0008156
regulation of phosphatidylinositol 3-kinase activity	Gene Ontology	GO:0043551	1	18	0.0973199	0.164932	PIK3R1	http://amigo.geneontology.org/amigo/term/GO:0043551
cell communication	Gene Ontology	GO:0007154	1	18	0.0973199	0.164932	NF1	http://amigo.geneontology.org/amigo/term/GO:0007154
phosphatidylinositol acyl-chain remodeling	Gene Ontology	GO:0036149	1	18	0.0973199	0.164932	PLA2G4C	http://amigo.geneontology.org/amigo/term/GO:0036149
cellular response to cholesterol	Gene Ontology	GO:0071397	1	18	0.0973199	0.164932	AACS	http://amigo.geneontology.org/amigo/term/GO:0071397
filopodium membrane	Gene Ontology	GO:0031527	1	18	0.0973199	0.164932	SYNE2	http://amigo.geneontology.org/amigo/term/GO:0031527
RNA polymerase III complex	Gene Ontology	GO:0005666	1	18	0.0973199	0.164932	POLR3A	http://amigo.geneontology.org/amigo/term/GO:0005666
camera-type eye morphogenesis	Gene Ontology	GO:0048593	1	18	0.0973199	0.164932	NF1	http://amigo.geneontology.org/amigo/term/GO:0048593
proline-rich region binding	Gene Ontology	GO:0070064	1	18	0.0973199	0.164932	ABL1	http://amigo.geneontology.org/amigo/term/GO:0070064
myeloid cell differentiation	Gene Ontology	GO:0030099	1	18	0.0973199	0.164932	IRF8	http://amigo.geneontology.org/amigo/term/GO:0030099
amino acid binding	Gene Ontology	GO:0016597	1	18	0.0973199	0.164932	ASS1	http://amigo.geneontology.org/amigo/term/GO:0016597
blastocyst formation	Gene Ontology	GO:0001825	1	18	0.0973199	0.164932	KDM4C	http://amigo.geneontology.org/amigo/term/GO:0001825
regulation of sodium ion transport	Gene Ontology	GO:0002028	1	18	0.0973199	0.164932	SPTBN4	http://amigo.geneontology.org/amigo/term/GO:0002028
olfactory bulb development	Gene Ontology	GO:0021772	1	18	0.0973199	0.164932	AGTPBP1	http://amigo.geneontology.org/amigo/term/GO:0021772
protein localization to organelle	Gene Ontology	GO:0033365	1	18	0.0973199	0.164932	ANK2	http://amigo.geneontology.org/amigo/term/GO:0033365
embryonic hemopoiesis	Gene Ontology	GO:0035162	1	18	0.0973199	0.164932	ZFPM1	http://amigo.geneontology.org/amigo/term/GO:0035162
ventricular cardiac muscle cell action potential	Gene Ontology	GO:0086005	1	18	0.0973199	0.164932	ANK2	http://amigo.geneontology.org/amigo/term/GO:0086005
positive regulation of histone acetylation	Gene Ontology	GO:0035066	1	18	0.0973199	0.164932	FOXP3	http://amigo.geneontology.org/amigo/term/GO:0035066
myelination in peripheral nervous system	Gene Ontology	GO:0022011	1	18	0.0973199	0.164932	NF1	http://amigo.geneontology.org/amigo/term/GO:0022011
negative regulation of vascular associated smooth muscle cell proliferation	Gene Ontology	GO:1904706	1	18	0.0973199	0.164932	MEF2C	http://amigo.geneontology.org/amigo/term/GO:1904706
protein transport	Gene Ontology	GO:0015031	4	320	0.0980703	0.165889	PTPN23|ANK2|MON2|SPIRE2	http://amigo.geneontology.org/amigo/term/GO:0015031
in utero embryonic development	Gene Ontology	GO:0001701	3	202	0.0989176	0.166967	EDNRA|TP53|CAMSAP3	http://amigo.geneontology.org/amigo/term/GO:0001701
regulation of cell migration	Gene Ontology	GO:0030334	2	97	0.0994563	0.166967	PLXNB2|CAMSAP3	http://amigo.geneontology.org/amigo/term/GO:0030334
sarcolemma	Gene Ontology	GO:0042383	2	97	0.0994563	0.166967	OBSCN|ANK2	http://amigo.geneontology.org/amigo/term/GO:0042383
integrin-mediated signaling pathway	Gene Ontology	GO:0007229	2	97	0.0994563	0.166967	ABL1|DOCK1	http://amigo.geneontology.org/amigo/term/GO:0007229
cellular response to insulin stimulus	Gene Ontology	GO:0032869	2	97	0.0994563	0.166967	EEF2K|PIK3R1	http://amigo.geneontology.org/amigo/term/GO:0032869
sodium ion transmembrane transport	Gene Ontology	GO:0035725	2	97	0.0994563	0.166967	SLC28A3|SLC12A3	http://amigo.geneontology.org/amigo/term/GO:0035725
response to ethanol	Gene Ontology	GO:0045471	2	98	0.101141	0.167021	GRIN2B|AACS	http://amigo.geneontology.org/amigo/term/GO:0045471
regulation of protein-containing complex assembly	Gene Ontology	GO:0043254	1	19	0.102172	0.167021	TICAM1	http://amigo.geneontology.org/amigo/term/GO:0043254
core promoter sequence-specific DNA binding	Gene Ontology	GO:0001046	1	19	0.102172	0.167021	TP53	http://amigo.geneontology.org/amigo/term/GO:0001046
ion channel activity	Gene Ontology	GO:0005216	1	19	0.102172	0.167021	TRPV1	http://amigo.geneontology.org/amigo/term/GO:0005216
regulation of neurotransmitter secretion	Gene Ontology	GO:0046928	1	19	0.102172	0.167021	MEF2C	http://amigo.geneontology.org/amigo/term/GO:0046928
cell volume homeostasis	Gene Ontology	GO:0006884	1	19	0.102172	0.167021	SLC12A3	http://amigo.geneontology.org/amigo/term/GO:0006884
exosome (RNase complex)	Gene Ontology	GO:0000178	1	19	0.102172	0.167021	DIS3L2	http://amigo.geneontology.org/amigo/term/GO:0000178
Golgi-associated vesicle membrane	Gene Ontology	GO:0030660	1	19	0.102172	0.167021	CNGA2	http://amigo.geneontology.org/amigo/term/GO:0030660
costamere	Gene Ontology	GO:0043034	1	19	0.102172	0.167021	ANK2	http://amigo.geneontology.org/amigo/term/GO:0043034
innervation	Gene Ontology	GO:0060384	1	19	0.102172	0.167021	SULF1	http://amigo.geneontology.org/amigo/term/GO:0060384
phosphatidylinositol-5-phosphate binding	Gene Ontology	GO:0010314	1	19	0.102172	0.167021	OBSCN	http://amigo.geneontology.org/amigo/term/GO:0010314
cell-substrate adhesion	Gene Ontology	GO:0031589	1	19	0.102172	0.167021	VWF	http://amigo.geneontology.org/amigo/term/GO:0031589
positive regulation of amyloid-beta formation	Gene Ontology	GO:1902004	1	19	0.102172	0.167021	LRRTM3	http://amigo.geneontology.org/amigo/term/GO:1902004
regulation of protein kinase activity	Gene Ontology	GO:0045859	1	19	0.102172	0.167021	TTN	http://amigo.geneontology.org/amigo/term/GO:0045859
TOR signaling	Gene Ontology	GO:0031929	1	19	0.102172	0.167021	CCDC88A	http://amigo.geneontology.org/amigo/term/GO:0031929
transmission of nerve impulse	Gene Ontology	GO:0019226	1	19	0.102172	0.167021	SPTBN4	http://amigo.geneontology.org/amigo/term/GO:0019226
negative regulation of ossification	Gene Ontology	GO:0030279	1	19	0.102172	0.167021	MEF2C	http://amigo.geneontology.org/amigo/term/GO:0030279
neuron fate commitment	Gene Ontology	GO:0048663	1	19	0.102172	0.167021	ZNF521	http://amigo.geneontology.org/amigo/term/GO:0048663
[truncated: 685 more rows]

## Sheet: mitochondrial
#Term	Database	ID	Input number	Background number	P-Value	Corrected P-Value
Activation of BAD and translocation to mitochondria	Reactome	R-HSA-111447	1	15	0.0826052	0.153083	PPP3CC		PPP3CC
Activation of NOXA and translocation to mitochondria	Reactome	R-HSA-111448	1	5	0.0318105	0.124481	TP53		TP53
Activation of PUMA and translocation to mitochondria	Reactome	R-HSA-139915	1	9	0.0524559	0.131311	TP53		TP53
Mitochondrial biogenesis	Reactome	R-HSA-1592230	1	94	0.400962	0.42714	MEF2C		MEF2C
Mitochondrial translation	Reactome	R-HSA-5368287	1	93	0.397718	0.42436	MRRF		MRRF
Mitochondrial translation termination	Reactome	R-HSA-5419276	1	87	0.377885	0.408739	MRRF		MRRF
Transcriptional activation of mitochondrial biogenesis	Reactome	R-HSA-2151201	1	55	0.260599	0.303729	MEF2C		MEF2C
s	Database	ID	Input number	Background number	P-Value	Corrected P-Value
mitochondrion	Gene Ontology	GO:0005739	16	1258	0.00154104	0.0312411	TICAM1|ZNF217|TP53|MRRF|CYP2D6|MYL10|GLYCTK|AGTPBP1|ANK2|RHOT2|COQ8A|ABL1|SYNE2|PPP3CC|TRPV1|MFF		TICAM1
regulation of mitochondrion organization	Gene Ontology	GO:0010821	2	19	0.00564161	0.0545017	RHOT2|MFF		ZNF217
release of cytochrome c from mitochondria	Gene Ontology	GO:0001836	2	22	0.00733671	0.0619339	TP53|MFF		TP53
integral component of mitochondrial outer membrane	Gene Ontology	GO:0031307	2	23	0.00794666	0.0643588	RHOT2|MFF		MRRF
positive regulation of protein insertion into mitochondrial membrane involved in apoptotic signaling pathway	Gene Ontology	GO:1900740	2	26	0.00990767	0.0704943	PPP3CC|TP53		CYP2D6
positive regulation of release of cytochrome c from mitochondria	Gene Ontology	GO:0090200	2	28	0.0113218	0.0751792	TP53|MFF		MYL10
mitochondrion organization	Gene Ontology	GO:0007005	3	91	0.01433	0.0852396	EPAS1|AGTPBP1|RHOT2		GLYCTK
mitochondrial DNA repair	Gene Ontology	GO:0043504	1	6	0.0370134	0.125536	TP53		AGTPBP1
mitochondrion transport along microtubule	Gene Ontology	GO:0047497	1	8	0.047336	0.13032	RHOT2		ANK2
mitochondrial outer membrane permeabilization	Gene Ontology	GO:0097345	1	8	0.047336	0.13032	RHOT2		RHOT2
mitochondrial fragmentation involved in apoptotic process	Gene Ontology	GO:0043653	1	9	0.0524559	0.131311	MFF		COQ8A
integral component of mitochondrial membrane	Gene Ontology	GO:0032592	1	10	0.0575484	0.134615	MFF		ABL1
negative regulation of mitochondrial membrane potential	Gene Ontology	GO:0010917	1	12	0.0676518	0.143112	TRPV1		SYNE2
extrinsic component of mitochondrial inner membrane	Gene Ontology	GO:0031314	1	14	0.0776475	0.150678	COQ8A		PPP3CC
mitochondrial fusion	Gene Ontology	GO:0008053	1	17	0.0924413	0.160528	MFF		TRPV1
positive regulation of mitochondrial fission	Gene Ontology	GO:0090141	1	17	0.0924413	0.160528	MFF		MFF
mitochondrial fission	Gene Ontology	GO:0000266	1	19	0.102172	0.167021	MFF		RHOT2
mitochondrion morphogenesis	Gene Ontology	GO:0070584	1	23	0.121324	0.1826	MFF		MFF
protein targeting to mitochondrion	Gene Ontology	GO:0006626	1	30	0.153866	0.210182	MFF		TP53
positive regulation of protein targeting to mitochondrion	Gene Ontology	GO:1903955	1	31	0.158416	0.213241	PRKAA1		MFF
mitochondrial outer membrane	Gene Ontology	GO:0005741	2	166	0.228319	0.273615	ASS1|MFF		RHOT2
mitochondrial translational termination	Gene Ontology	GO:0070126	1	86	0.374517	0.405752	MRRF		MFF
mitochondrial membrane	Gene Ontology	GO:0031966	1	111	0.453521	0.473516	PLA2G4C		PPP3CC
mitochondrial matrix	Gene Ontology	GO:0005759	2	370	0.595671	0.602197	TP53|MRRF		TP53
									TP53
									MFF
									EPAS1
									AGTPBP1
									RHOT2
									TP53
									RHOT2
									RHOT2
									MFF
									MFF
									TRPV1
									COQ8A
									MFF
									MFF
									MFF
									MFF
									MFF
									PRKAA1
									ASS1
									MFF
									MRRF
									PLA2G4C
									TP53
									MRRF

## Sheet: kinase
#Term	Database	ID	Input number	Background number	P-Value	Corrected P-Value
EGFR tyrosine kinase inhibitor resistance	KEGG PATHWAY	hsa01521	3	79	0.00992045	0.0704943	HRAS|NF1|PIK3R1		HRAS
Erythropoietin activates Phosphoinositide-3-kinase (PI3K)	Reactome	R-HSA-9027276	1	12	0.0676518	0.143112	PIK3R1		NF1
Insulin/IGF pathway-protein kinase B signaling cascade	PANTHER	P00033	1	35	0.176374	0.229337	PIK3R1		PIK3R1
MAP kinase activation	Reactome	R-HSA-450294	1	64	0.295648	0.336223	MEF2C		PIK3R1
MAPK targets/ Nuclear events mediated by MAP kinases	Reactome	R-HSA-450282	1	31	0.158416	0.213241	MEF2C		PIK3R1
Nuclear Events (kinase and transcription factor activation)	Reactome	R-HSA-198725	1	25	0.130747	0.192136	MEF2C		MEF2C
Paradoxical activation of RAF signaling by kinase inactive BRAF	Reactome	R-HSA-6802955	2	47	0.02864	0.124481	HRAS|VWF		MEF2C
PI3 kinase pathway	PANTHER	P00048	1	47	0.22799	0.273343	PIK3R1		MEF2C
PTK6 Regulates RHO GTPases, RAS GTPase and MAP kinases	Reactome	R-HSA-8849471	2	14	0.00328119	0.0418117	HRAS|DOCK1		HRAS
RAF/MAP kinase cascade	Reactome	R-HSA-5673001	5	234	0.00967608	0.0701712	GRIN2B|HRAS|SPTBN4|VWF|NF1		VWF
Signaling by high-kinase activity BRAF mutants	Reactome	R-HSA-6802948	2	36	0.017791	0.0960016	HRAS|VWF		PIK3R1
Signaling by moderate kinase activity BRAF mutants	Reactome	R-HSA-6802946	2	47	0.02864	0.124481	HRAS|VWF		HRAS
Signaling by Non-Receptor Tyrosine Kinases	Reactome	R-HSA-9006927	3	52	0.0032665	0.0418117	EPAS1|HRAS|DOCK1		DOCK1
Signaling by Receptor Tyrosine Kinases	Reactome	R-HSA-9006934	7	458	0.0133201	0.0824637	MEF2C|COL11A2|HRAS|DOCK1|GRIN2B|PIK3R1|FLT1		GRIN2B
TRAF6 mediated induction of NFkB and MAP kinases upon TLR7/8 or 9 activation	Reactome	R-HSA-975138	2	92	0.0911548	0.160528	MEF2C|TICAM1		HRAS
									SPTBN4
s	Database	ID	Input number	Background number	P-Value	Corrected P-Value			VWF
protein kinase binding	Gene Ontology	GO:0019901	11	461	5.56164e-05	0.00480095	PTPN23|TP53|BRSK2|TICAM1|CDS1|DNAJC3|MICAL1|ANK2|TTN|CDC25B|FAM83F		NF1
protein serine/threonine kinase activity	Gene Ontology	GO:0004674	8	357	0.000859458	0.0226387	OBSCN|STKLD1|BRSK2|PKN1|CDS1|LIMK1|PRKAA1|TTN		HRAS
negative regulation of protein kinase activity	Gene Ontology	GO:0006469	4	75	0.000888292	0.0226387	PKN1|PPM1F|NF1|DNAJC3		VWF
protein kinase activity	Gene Ontology	GO:0004672	6	216	0.00133178	0.0282844	EEF2K|PKN1|LIMK1|PRKAA1|COQ8A|ABL1		HRAS
kinase activity	Gene Ontology	GO:0016301	4	89	0.00162827	0.0318048	ABL1|CDS1|CIITA|COQ8A		VWF
negative regulation of I-kappaB kinase/NF-kappaB signaling	Gene Ontology	GO:0043124	3	45	0.00221362	0.0350512	OTUD7A|ABL1|CARD8		EPAS1
protein kinase C binding	Gene Ontology	GO:0005080	3	54	0.00361463	0.0443434	ABL1|CCDC88A|PKN1		HRAS
tau-protein kinase activity	Gene Ontology	GO:0050321	2	22	0.00733671	0.0619339	BRSK2|PRKAA1		DOCK1
phosphatidylinositol 3-kinase signaling	Gene Ontology	GO:0014065	2	37	0.0186872	0.0992315	NF1|PIK3R1		MEF2C
phosphatidylinositol 3-kinase regulator activity	Gene Ontology	GO:0035014	1	5	0.0318105	0.124481	PIK3R1		COL11A2
histone serine kinase activity	Gene Ontology	GO:0035174	1	5	0.0318105	0.124481	PRKAA1		HRAS
activation of protein kinase C activity	Gene Ontology	GO:1990051	1	5	0.0318105	0.124481	ABL1		DOCK1
transmembrane receptor protein tyrosine kinase activity	Gene Ontology	GO:0004714	2	54	0.0366029	0.125536	FLT1|EPHA10		GRIN2B
positive regulation of MAP kinase activity	Gene Ontology	GO:0043406	2	61	0.0453063	0.13032	HRAS|FLT1		PIK3R1
cAMP-dependent protein kinase activity	Gene Ontology	GO:0004691	1	8	0.047336	0.13032	PRKAA1		FLT1
negative regulation of protein kinase activity by regulation of protein phosphorylation	Gene Ontology	GO:0044387	1	8	0.047336	0.13032	PPM1F		MEF2C
activation of protein kinase activity	Gene Ontology	GO:0032147	2	66	0.0519403	0.131311	CCDC88A|WNT11		TICAM1
nucleotide-activated protein kinase complex	Gene Ontology	GO:0031588	1	9	0.0524559	0.131311	PRKAA1
positive regulation of protein kinase C signaling	Gene Ontology	GO:0090037	1	10	0.0575484	0.134615	WNT11
phosphatidylinositol 3-kinase regulatory subunit binding	Gene Ontology	GO:0036312	1	10	0.0575484	0.134615	PIK3R1		PTPN23
AMP-activated protein kinase activity	Gene Ontology	GO:0004679	1	10	0.0575484	0.134615	PRKAA1		TP53
positive regulation of kinase activity	Gene Ontology	GO:0033674	2	72	0.060324	0.139396	FLT1|EPHA10		BRSK2
[truncated: 91 more rows]

## Sheet: inflammatory
#Term	Database	ID	Input number	Background number	P-Value	Corrected P-Value
[truncated: 21 more rows]
