# Supplementary material for: Mutation Status and Glucose Availability Affect the Response to Mitochondria-Targeted Quercetin Derivative in Breast Cancer Cells
Source: Cancers (Basel). 2023 Nov 28;15(23):5614. doi: 10.3390/cancers15235614 (PMC10705313; doi:10.3390/cancers15235614)
Supplement: Supplementary file 1 [file cancers-15-05614-s001.zip › Supplementary Material 2_kobas_raw_data/kobas_raw_data/MCF7 mutations.xlsx]

## Sheet: MCF7 mutations
Gene	Chromosome	Position	Variant Type	Variant Info	Ref Allele	Alt Allele	Allele Fraction	Ref Count	Alt Count	GT	Phasing Set	DNA Change	Protein Change	HGNC Name	HGNC Family	Transcript	Transcript Exon	Transcript Strand	Uniprot ID	Short Tandem Repeat	dbSNP ID	dbSNP Filter	Issues	GC Content	Lineage Association	Cancer Molecular Genetics	CCLE Deleterious	Structural Relation	COSMIC Hotspot	COSMIC Overlapping Mutations	Associated With	LOF	Driver	Likely Driver	Transcript Likely LOF	CIViC ID	CIViC Description	CIViC Score	Population Allele Frequency	Likely GOF	Likely LOF	Hess Driver	Hess Signature	Cscape Score	DANN Score	Revel Score	Funseq2 Score	PharmGKB ID	DIDA ID
PANK4	chr1	2512914	SNP	SILENT	G	A	0.37	17	10	0/1		c.1701C>T	p.F567F	pantothenate kinase 4		ENST00000378466.9	13	-	Q9NVE7	False	rs369871646		as_specific	0.690773			False		False			False	False	False					7.3	False	False	False		0.673068	0.29567		0
ESPN	chr1	6445825	SNP	MISSENSE	C	A	0.368	11	6	0/1		c.1354C>A	p.P452T	espin	Deafness associated genes Ankyrin repeat domain containing	ENST00000645284.1	7	+	B1AK53	False				0.653367			False		False			False	False	False					7.3	False	False	False		0.525152	0.549214	0.338	2
PEX14	chr1	10629647	DNP	MISSENSE	CA	TG	0.71	8	23	0/1		c.794_795CA>TG	p.S265L	peroxisomal biogenesis factor 14	Peroxins	ENST00000356607.9	9	+	O75381	False				0.651741			False		False			False	False	False					7.3	False	False	False
PRAMEF18	chr1	13224919	SNP	MISSENSE	T	A	0.29	40	16	0/1		c.802A>T	p.N268Y	PRAME family member 18	PRAME family	ENST00000624297.2	2	-	Q5VWM3	False	rs61780079		as_specific	0.481297			False		False			False	False	False					7.3	False	False	False		0.62359			0
PRAMEF18	chr1	13225068	SNP	MISSENSE	A	G	0.509	27	27	0/1		c.653T>C	p.L218P	PRAME family member 18	PRAME family	ENST00000624297.2	2	-	Q5VWM3	False	rs983913117 rs61780078			0.451372			False		False			False	False	False					7.3	False	False	False		0.620547			0
PRAMEF18	chr1	13225208	SNP	SILENT	C	G	0.415	38	26	0/1		c.513G>C	p.V171V	PRAME family member 18	PRAME family	ENST00000624297.2	2	-	Q5VWM3	False	rs1320957		as_specific	0.458853			False		False			False	False	False					7.3	False	False	False		0.195645			0
PRAMEF18	chr1	13225325	SNP	SILENT	T	C	0.528	16	19	0/1		c.396A>G	p.R132R	PRAME family member 18	PRAME family	ENST00000624297.2	2	-	Q5VWM3	False	rs61780077		as_specific	0.478803			False		False			False	False	False					7.3	False	False	False
PRAMEF18	chr1	13226025	SNP	SILENT	G	A	0.358	37	18	0|1	13226025	c.82C>T	p.L28L	PRAME family member 18	PRAME family	ENST00000624297.2	1	-	Q5VWM3	False	rs878934156		as_specific	0.563591			False		False			False	False	False					7.3	False	False	False
PRAMEF18	chr1	13226028	SNP	MISSENSE	C	T	0.37	37	19	0|1	13226025	c.79G>A	p.V27I	PRAME family member 18	PRAME family	ENST00000624297.2	1	-	Q5VWM3	False	rs879015760		as_specific	0.55611			False		False			False	False	False					7.3	False	False	False
SRRM1	chr1	24662736	SNP	SILENT	G	A	0.48	12	11	0/1		c.1560G>A	p.R520R	serine and arginine repetitive matrix 1		ENST00000323848.14	12	+	Q8IYB3	False				0.416459			False		False			False	False	False					7.3	False	False	False		0.19866	0.632763		0
RHD	chr1	25306700	SNP	SILENT	G	T	0.406	20	13	0/1		c.1044G>T	p.V348V	Rh blood group D antigen	CD molecules Blood group antigens	ENST00000328664.9	7	+	Q02161	False				0.541147			False		False			False	False	False					7.3	False	False	False		0.333533			0
EYA3	chr1	27997366	SNP	MISSENSE	C	G	0.249	24	7	0/1		c.1096G>C	p.V366L	EYA transcriptional coactivator and phosphatase 3	EYA transcriptional coactivator and phosphatases	ENST00000373871.8	13	-	Q99504	False				0.394015			False		False			False	False	False	ENST00000373871
ZMYM6	chr1	35003969	SNP	SPLICE_SITE	T	C	0.316	24	11	0/1		c.1991A>G	p.D664G	zinc finger MYM-type containing 6	Zinc fingers MYM-type	ENST00000357182.9	14	-	O95789	False				0.356608			False		False		splicing
INPP5B	chr1	37873131	SNP	SILENT	T	G	0.318	14	6	0|1	37873123	c.1986A>C	p.V662V	inositol polyphosphate-5-phosphatase B	Phosphoinositide phosphatases	ENST00000373024.8	19	-	P32019	False				0.453865			False		False			False	False	False					7.3	False	False	False		0.203054	0.308811		0
NT5C1A	chr1	39659173	SNP	MISSENSE	G	A	0.725	7	23	0/1		c.1055C>T	p.A352V	5'-nucleotidase, cytosolic IA	5'-nucleotidases	ENST00000235628.1	6	-	Q9BXI3	False				0.573566			False		False			False	False	False					7.3	False	False	False		0.636457	0.417073	0.212	3
SZT2	chr1	43419804	SNP	MISSENSE	C	G	0.379	18	10	0/1		c.950C>G	p.A317G	SZT2, KICSTOR complex subunit	KICSTOR complex	ENST00000562955.2	8	+	Q5T011	False				0.526185			False		False			False	False	False					7.3	False	False	False		0.950157	0.660034		2
ADGRL4	chr1	78893190	SNP	SPLICE_SITE	C	A	0.353	22	12	0/1		c.e13+1G>T		adhesion G protein-coupled receptor L4	Adhesion G protein-coupled receptors, subfamily L	ENST00000370742.4		-	Q9HBW9	False				0.279302			False		False		splicing
ADGRL2	chr1	81943047	SNP	NONSENSE	G	A	0.375	14	9	0/1		c.476G>A	p.W159*	adhesion G protein-coupled receptor L2	Adhesion G protein-coupled receptors, subfamily L	ENST00000370730.5	8	+	O95490	False				0.361596			True		False		gene_function_loss
SYCP1	chr1	114913096	SNP	SILENT	A	G	0.793	10	44	0/1		c.1593A>G	p.T531T	synaptonemal complex protein 1		ENST00000369522.8	19	+	Q15431	False	rs145933284		as_specific	0.326683			False	SYCP1	False		structural_relation
FMO5	chr1	147186913	SNP	MISSENSE	A	G	0.229	50	13	0/1		c.1589T>C	p.I530T	flavin containing monooxygenase 5		ENST00000254090.9	9	-	P49326	False				0.411471			False		False			False	False	False					7.3	False	False	False		0.329876	0.505362	0.169	3
S100A10	chr1	151983227	SNP	MISSENSE	G	A	0.727	28	76	0/1		c.230C>T	p.A77V	S100 calcium binding protein A10	S100 calcium binding proteins	ENST00000368811.8	3	-	P60903	False	rs11542012		as_specific	0.421446			False		False			False	False	False					7.3	False	False	False		0.588311	0.752184	0.12	4
SMCP	chr1	152884617	SNP	NONSENSE	C	A	0.515	17	16	0/1		c.195C>A	p.C65*	sperm mitochondria associated cysteine rich protein		ENST00000368765.4	2	+	P49901	False				0.528678			True		False		gene_function_loss
MEX3A	chr1	156077144	SNP	SILENT	G	C	0.23	20	5	0/1		c.993C>G	p.L331L	mex-3 RNA binding family member A	Ring finger proteins	ENST00000532414.3	2	-	A1L020	False				0.665835			False		False			False	False	False					7.3	False	False	False		0.159026			0
PRRC2C	chr1	171532692	SNP	MISSENSE	A	G	0.821	7	32	0/1		c.1598A>G	p.K533R	proline rich coiled-coil 2C		ENST00000338920.8	12	+	Q9Y520	False	rs111154360		as_specific	0.416459			False		False			False	False	False					7.3	False	False	False		0.309633	0.623216	0.03	1
LAMC2	chr1	183237431	SNP	MISSENSE	G	A	0.152	39	7	0/1		c.2681G>A	p.R894H	laminin subunit gamma 2	Laminin subunits	ENST00000264144.5	18	+	Q13753	False	rs146907099		as_specific	0.428928			False		False			False	False	False					3.18	False	False	False		0.445117	0.775377	0.01	2
ASPM	chr1	197086959	SNP	MISSENSE	C	T	0.205	37	8	0/1		c.10175G>A	p.R3392K	abnormal spindle microtubule assembly		ENST00000367409.9	27	-	Q8IZT6	False				0.32419			False		False			False	False	False					7.3	False	False	False		0.495629		0.063	3
PIK3C2B	chr1	204469077	SNP	SILENT	C	T	0.742	14	46	0/1		c.726G>A	p.S242S	phosphatidylinositol-4-phosphate 3-kinase catalytic subunit type 2 beta	Phosphatidylinositol 3-kinase subunits	ENST00000367187.7	3	-	O00750	False	rs146926130		as_specific	0.578554			False		False			False	False	False					3.43	False	False	False		0.295562	0.816799		0
RAB7B	chr1	205992681	SNP	SILENT	G	A	0.221	62	17	0/1		c.195C>T	p.G65G	RAB7B, member RAS oncogene family	RAB, member RAS oncogene GTPases	ENST00000617070.5	4	-	Q96AH8	False	rs973776374		as_specific	0.568579			False		False			False	False	False					7.3	False	False	False
PIGR	chr1	206932547	SNP	SILENT	C	T	0.185	50	12	0/1		c.1917G>A	p.A639A	polymeric immunoglobulin receptor	V-set domain containing	ENST00000356495.5	8	-	P01833	False	rs376067692		as_specific	0.581047			False		False			False	False	False					3.91	False	False	False		0.154524			0
PROX1	chr1	213996630	SNP	MISSENSE	C	A	0.947	0	18	1|1		c.95C>A	p.A32E	prospero homeobox 1	PROS class homeoboxes	ENST00000366958.9	2	+	Q92786	False	rs189248628		as_specific	0.481297			False		False			False	False	False					4.31	False	False	False		0.804518	0.723111	0.19	3
PGBD5	chr1	230323607	SNP	MISSENSE	G	A	0.211	26	6	0/1		c.1186C>T	p.H396Y	piggyBac transposable element derived 5	DNA transposon derived genes	ENST00000525115.1	7	-	Q8N414	False				0.573566			False		False			False	False	False					7.3	False	False	False		0.923158		0.357	2
MAP3K21	chr1	233382399	SNP	SILENT	C	A	0.402	19	12	0/1		c.2799C>A	p.P933P	mitogen-activated protein kinase kinase kinase 21	Mitogen-activated protein kinase kinase kinases	ENST00000366624.8	10	+	Q5TCX8	False				0.506234			False		False			False	False	False					7.3	False	False	False		0.141023			0
LYST	chr1	235753191	SNP	MISSENSE	A	T	0.48	12	11	0/1		c.7313T>A	p.L2438Q	lysosomal trafficking regulator	BEACH domain containing WD repeat domain containing	ENST00000389793.7	26	-	Q99698	False				0.316708			False		False			False	False	False					7.3	False	False	False		0.722495	0.553458	0.461	3
WDR64	chr1	241723365	SNP	MISSENSE	C	T	0.275	30	10	0/1		c.1093C>T	p.H365Y	WD repeat domain 64	WD repeat domain containing	ENST00000366552.6	9	+	B1ANS9	False				0.391521			False		False			False	False	False					7.3	False	False	False		0.788083	0.651795	0.304	2
OR2M3	chr1	248203424	SNP	SILENT	T	A	0.333	21	10	0/1		c.357T>A	p.A119A	olfactory receptor family 2 subfamily M member 3	Olfactory receptors, family 2	ENST00000641626.1	2	+	Q8NG83	False				0.486284			False		False			False	False	False					7.3	False	False	False		0.126177	0.762094		0
RAD51AP2	chr2	17516322	SNP	MISSENSE	A	T	0.314	24	10	0/1		c.2094T>A	p.D698E	RAD51 associated protein 2		ENST00000399080.2	1	-	Q09MP3	False				0.286783			False		False			False	False	False					7.3	False	False	False		0.215579	0.711272	0.006	2
TDRD15	chr2	21141680	SNP	MISSENSE	G	A	0.354	21	10	0/1		c.4213G>A	p.G1405R	tudor domain containing 15	Tudor domain containing	ENST00000405799.3	4	+	B5MCY1	False				0.326683			False		False			False	False	False					7.3	False	False	False		0.259486	0.714253	0.216	1
PPM1G	chr2	27382209	SNP	MISSENSE	C	T	0.235	25	7	0/1		c.1351G>A	p.E451K	protein phosphatase, Mg2+/Mn2+ dependent 1G	Protein phosphatases, Mg2+/Mn2+ dependent	ENST00000344034.5	9	-	O15355	False				0.491272			False		False			False	False	False					7.3	False	False	False		0.934013	0.48806	0.541	3
PIGF	chr2	46614937	SNP	SPLICE_SITE	C	T	0.342	24	12	0/1		c.228G>A	p.K76K	phosphatidylinositol glycan anchor biosynthesis class F	Phosphatidylinositol glycan anchor biosynthesis	ENST00000281382.11	2	-	Q07326	False				0.354115			False		False		splicing
EXOC6B	chr2	72825900	SNP	MISSENSE	C	G	0.37	16	10	0/1		c.11G>C	p.G4A	exocyst complex component 6B	Exocyst complex	ENST00000272427.11	1	-	Q9Y2D4	False				0.720698			False		False		gene_function_loss
ACTG2	chr2	73914790	SNP	MISSENSE	G	A	0.232	35	9	0/1		c.595G>A	p.E199K	actin, gamma 2, smooth muscle, enteric	Actins	ENST00000409731.7	6	+	P63267	False				0.511222			False		False			False	False	False	ENST00000409731
KDM3A	chr2	86478713	SNP	MISSENSE	C	T	0.525	20	21	0/1		c.2294C>T	p.A765V	lysine demethylase 3A	Lysine demethylases	ENST00000409556.5	16	+	Q9Y4C1	False				0.396509			False		False			False	False	False					7.3	False	False	False		0.513935	0.544608	0.033	4
CKAP2L	chr2	112757099	SNP	MISSENSE	G	T	0.199	23	4	0/1		c.272C>A	p.P91Q	cytoskeleton associated protein 2 like		ENST00000302450.11	4	-	Q8IYA6	False				0.38404			False		False			False	False	False					7.3	False	False	False		0.537976	0.802282	0.061	2
TTN	chr2	178545480	SNP	MISSENSE	C	G	0.357	17	9	0/1		c.87926G>C	p.C29309S	titin	Fibronectin type III domain containing I-set domain containing Immunoglobulin like domain containing	ENST00000342992.10	293	-	Q8WZ42	False				0.441397			False		False			False	False	False					7.3	False	False	False		0.932715	0.78282	0.238	3
TTN	chr2	178567044	SNP	MISSENSE	G	T	0.258	21	6	0/1		c.71384C>A	p.A23795D	titin	Fibronectin type III domain containing I-set domain containing Immunoglobulin like domain containing	ENST00000342992.10	275	-	Q8WZ42	False				0.413965			False		False			False	False	False	ENST00000342992
KANSL1L	chr2	210044016	SNP	MISSENSE	T	C	0.313	21	10	0/1		c.1844A>G	p.N615S	KAT8 regulatory NSL complex subunit 1 like		ENST00000281772.14	7	-	A0AUZ9	False				0.316708			False		False			False	False	False					7.3	False	False	False		0.43416	0.511235	0.029	1
ERBB4	chr2	211383817	SNP	MISSENSE	T	C	0.182	27	5	0/1		c.3725A>G	p.Y1242C	erb-b2 receptor tyrosine kinase 4	Erb-b2 receptor tyrosine kinases	ENST00000342788.9	28	-	Q15303	False				0.496259			False		False	p.Y1242C(2)		False	False	False	ENST00000402597
ASIC4	chr2	219514771	SNP	MISSENSE	C	T	0.255	33	12	0/1		c.428C>T	p.A143V	acid sensing ion channel subunit family member 4	Acid sensing ion channel subunits	ENST00000347842.7	1	+	Q96FT7	False	rs1043365563		as_specific	0.660848			False		False			False	False	False					4.61	False	False	False		0.386985	0.378777	0.055	2
IRS1	chr2	226797760	SNP	MISSENSE	G	A	0.333	25	11	0/1		c.979C>T	p.R327C	insulin receptor substrate 1	Pleckstrin homology domain containing	ENST00000305123.5	1	-	P35568	False				0.693267			False		False			False	False	False					7.3	False	False	False		0.519973	0.471511	0.515	4
INPP5D	chr2	233125863	SNP	SILENT	C	T	0.481	13	12	0/1		c.468C>T	p.S156S	inositol polyphosphate-5-phosphatase D	SH2 domain containing Phosphoinositide phosphatases	ENST00000445964.6	4	+	Q92835	False				0.600998			False		False			False	False	False					7.3	False	False	False		0.166809	0.484676		0
ESPNL	chr2	238100470	SNP	SILENT	G	A	0.296	18	8	0/1		c.51G>A	p.T17T	espin like	Ankyrin repeat domain containing	ENST00000343063.8	1	+	Q6ZVH7	False	rs775331665		as_specific	0.700748			False		False			False	False	False					7.3	False	False	False		0.180582	0.424163		0
BRPF1	chr3	9743843	SNP	SILENT	C	T	0.206	46	11	0/1		c.2556C>T	p.D852D	bromodomain and PHD finger containing 1	PHD finger proteins Bromodomain containing PWWP domain containing	ENST00000424362.6	8	+	P55201	False				0.600998			False		False			False	False	False					7.3	False	False	False		0.163856			0
VILL	chr3	38001502	SNP	MISSENSE	G	A	0.963	0	26	1|1		c.1229G>A	p.R410H	villin like	Gelsolin/villins	ENST00000283713.10	12	+	O15195	False	rs35351971		as_specific	0.620948			False		False			False	False	False					3.31	False	False	False		0.479058	0.958988	0.027	2
ZNF619	chr3	40488176	SNP	MISSENSE	C	A	0.957	0	22	1|1	40488176	c.1786C>A	p.Q596K	zinc finger protein 619	Zinc fingers C2H2-type	ENST00000521353.5	5	+	Q8N2I2	False	rs200815940		as_specific	0.486284			False		False			False	False	False					3.65	False	False	False		0.470866	0.618447	0.033	2
ZNF619	chr3	40488180	SNP	MISSENSE	A	T	0.959	0	23	1|1	40488176	c.1790A>T	p.D597V	zinc finger protein 619	Zinc fingers C2H2-type	ENST00000521353.5	5	+	Q8N2I2	False	rs202081147		as_specific	0.491272			False		False			False	False	False					3.65	False	False	False		0.463842	0.725199	0.114	2
CDCP1	chr3	45085815	SNP	SILENT	G	T	0.538	6	6	0/1		c.2334C>A	p.T778T	CUB domain containing protein 1	CD molecules	ENST00000296129.6	9	-	Q9H5V8	False				0.553616			False		False			False	False	False					7.3	False	False	False		0.097819	0.634299		0
RFT1	chr3	53122550	SNP	MISSENSE	C	T	0.952	0	19	1|1		c.163G>A	p.V55M	RFT1 homolog		ENST00000394738.7	3	-	Q96AA3	False	rs151030461		as_specific	0.408978			False		False			False	False	False					4.61	False	False	False		0.678653	0.413407	0.416	2
DNAH12	chr3	57368206	SNP	SILENT	T	C	0.917	0	10	1|1		c.8814A>G	p.E2938E	dynein axonemal heavy chain 12	Dyneins, axonemal	ENST00000495027.5	56	-	Q6ZR08	False	rs905856097		as_specific	0.321696			False		False			False	False	False					7.3	False	False	False
DNAH12	chr3	57377088	SNP	SILENT	A	G	0.933	0	13	1|1		c.8358T>C	p.L2786L	dynein axonemal heavy chain 12	Dyneins, axonemal	ENST00000495027.5	53	-	Q6ZR08	False	rs36173105		as_specific	0.371571			False		False			False	False	False					7.3	False	False	False			0.942653
UBA3	chr3	69056228	SNP	MISSENSE	G	C	0.741	6	19	0/1		c.1139C>G	p.A380G	ubiquitin like modifier activating enzyme 3	Ubiquitin like modifier activating enzymes	ENST00000361055.9	15	-	Q8TBC4	False				0.306733			False		False			False	False	False					7.3	False	False	False		0.839865	0.429176	0.278	2
ZNF717	chr3	75738621	SNP	SILENT	T	C	0.161	32	5	0/1		c.1002A>G	p.T334T	zinc finger protein 717	Zinc fingers C2H2-type	ENST00000652011.2	5	-	Q9BY31	False	rs1249527315		as_specific	0.416459			False		False			False	False	False					7.3	False	False	False			0.431655		0
PROS1	chr3	93927362	SNP	MISSENSE	C	T	0.218	25	7	0/1		c.122G>A	p.R41H	protein S	Gla domain containing	ENST00000348974.5	2	-	P07225	False	rs963668412		as_specific	0.34414			False		False			False	False	False	ENST00000394236
NECTIN3	chr3	111072149	INS	FRAME_SHIFT_INS	C	CGA	0.332	16	7	0|1	111072149	c.132_133insGA	p.P45fs	nectin cell adhesion molecule 3	C2-set domain containing I-set domain containing CD molecules V-set domain containing Immunoglobulin like domain containing Ig-like cell adhesion molecule family	ENST00000485303.6	1	+	Q9NQS3	False				0.735			True		False		gene_function_loss
NECTIN3	chr3	111072150	SNP	MISSENSE	C	A	0.332	16	7	0|1	111072149	c.133C>A	p.P45T	nectin cell adhesion molecule 3	C2-set domain containing I-set domain containing CD molecules V-set domain containing Immunoglobulin like domain containing Ig-like cell adhesion molecule family	ENST00000485303.6	1	+	Q9NQS3	False				0.735661			False		False			False	False	False					7.3	False	False	False		0.637247	0.295302	0.087	3
CD200	chr3	112345171	SNP	MISSENSE	C	A	0.243	30	9	0/1		c.304C>A	p.Q102K	CD200 molecule	Immunoglobulin like domain containing CD molecules	ENST00000315711.12	3	+	P41217	False	rs779354794		as_specific	0.46384			False		False			False	False	False					4.61	False	False	False		0.490133		0.017	1
MYLK	chr3	123739032	SNP	SILENT	G	A	0.279	17	6	0/1		c.453C>T	p.T151T	myosin light chain kinase	I-set domain containing Fibronectin type III domain containing	ENST00000360772.7	8	-	Q15746	False				0.508728			False		False			False	False	False					7.3	False	False	False		0.21548			0
HEG1	chr3	125012708	SNP	SILENT	C	T	0.548	18	22	0/1		c.2871G>A	p.T957T	heart development protein with EGF like domains 1		ENST00000311127.9	6	-	Q9ULI3	False	rs753000018		as_specific	0.496259			False		False			False	False	False					7.3	False	False	False		0.157982	0.589634		0
PLXNA1	chr3	126988701	SNP	SILENT	T	G	0.192	25	6	0/1		c.108T>G	p.G36G	plexin A1	Plexins	ENST00000393409.2	1	+	Q9UIW2	False	rs769562658		as_specific	0.673317			False		False			False	False	False					3.04	False	False	False		0.352934	0.837286		0
HLTF	chr3	149071287	SNP	MISSENSE	C	A	0.189	30	7	0/1		c.859G>T	p.V287F	helicase like transcription factor	Ring finger proteins	ENST00000310053.10	7	-	Q14527	False				0.32419			False		False			False	False	False	ENST00000465259
KCNAB1	chr3	156459865	SNP	MISSENSE	G	A	0.264	39	13	0/1		c.476G>A	p.G159D	potassium voltage-gated channel subfamily A member regulatory beta subunit 1	Aldo-keto reductases Potassium voltage-gated channel regulatory subunits	ENST00000490337.5	5	+	Q14722	False	rs1440221822		as_specific	0.396509			False		False			False	False	False					7.3	False	False	False		0.818744	0.86691	0.178	2
CCNL1	chr3	157150152	SNP	SILENT	A	C	0.61	15	25	0/1		c.792T>G	p.R264R	cyclin L1	Cyclins	ENST00000295926.8	7	-	Q9UK58	False				0.36409			False		False			False	False	False					7.3	False	False	False		0.3454	0.880698		0
TNIK	chr3	171093909	SNP	MISSENSE	C	A	0.181	29	5	0/1		c.2651G>T	p.G884V	TRAF2 and NCK interacting kinase		ENST00000436636.7	23	-	Q9UKE5	False				0.396509			False		False			False	False	False					7.3	False	False	False		0.798732	0.780322	0.272	3
PIK3CA	chr3	179218303	SNP	MISSENSE	G	A	0.621	12	17	0/1		c.1633G>A	p.E545K	phosphatidylinositol-4%3B5-bisphosphate 3-kinase catalytic subunit alpha	Phosphatidylinositol 3-kinase subunits	ENST00000263967.4	10	+	P42336	False	rs104886003		as_specific	0.299252	"E, O"	Dom	False		True	p.E545A(231) p.E545G(160) p.E545K(2293) p.E545?(80) p.E545D(31) p.E545Q(49) p.E545L(1) p.E545E(1) p.E545V(7)	cancer
FAM131A	chr3	184344594	SNP	MISSENSE	G	A	0.414	24	17	0/1		c.356G>A	p.S119N	family with sequence similarity 131 member A		ENST00000418281.5	5	+	Q6UXB0	False	rs963455554		as_specific	0.645885			False		False			False	False	False					7.3	False	False	False		0.750467	0.275961	0.111	2
MAP3K13	chr3	185450027	SNP	MISSENSE	G	A	0.529	15	17	0/1		c.1138G>A	p.D380N	mitogen-activated protein kinase kinase kinase 13	Mitogen-activated protein kinase kinase kinases	ENST00000265026.8	6	+	O43283	False	rs761195458		as_specific	0.418953			False		False			False	False	False					7.3	False	False	False		0.956873	0.58862	0.409	3
CLDN1	chr3	190308425	SNP	MISSENSE	T	A	0.23	19	5	0/1		c.488A>T	p.Q163L	claudin 1	Claudins	ENST00000295522.4	4	-	O95832	False				0.406484			False		False			False	False	False					7.3	False	False	False		0.526223		0.385	3
LMLN	chr3	198003014	SNP	SPLICE_SITE	G	C	0.17	35	6	0/1		c.e12-1G>C		leishmanolysin like peptidase		ENST00000420910.6		+	Q96KR4	False				0.408978			False		False			False	False	False					7.3	False	False	False		0.978683			1.0626
DGKQ	chr4	968279	DNP	SPLICE_SITE	CA	TC	0.298	6	2	0|1	968265	c.e5-3TG>GA		diacylglycerol kinase theta	Diacylglycerol kinases	ENST00000273814.8		-	P52824	False				0.731343			False		False			False	False	False					7.3	False	False	False
ADD1	chr4	2904882	SNP	MISSENSE	C	T	0.64	8	16	0/1		c.1280C>T	p.S427L	adducin 1		ENST00000355842.7	11	+	P35611	False	rs762870470		as_specific	0.506234			False		False			False	False	False					7.3	False	False	False		0.84726	0.530005	0.102	4
HTT	chr4	3238838	SNP	SILENT	C	T	0.4	14	9	0/1		c.9075C>T	p.S3025S	huntingtin	Endogenous ligands	ENST00000355072.10	66	+	P42858	False	rs755338053		as_specific	0.648379			False		False			False	False	False					7.3	False	False	False		0.197156			0
EVC	chr4	5797129	SNP	MISSENSE	C	T	0.4	18	11	0/1		c.1994C>T	p.S665L	EvC ciliary complex subunit 1		ENST00000264956.11	14	+	P57679	False	rs375340438		as_specific	0.643392			False		False			False	False	False					7.3	False	False	False		0.602386	0.8187	0.224	2
HMX1	chr4	8867869	SNP	MISSENSE	G	T	0.383	7	4	0|1	8867861	c.871C>A	p.P291T	H6 family homeobox 1	NKL subclass homeoboxes and pseudogenes	ENST00000400677.5	2	-	Q9NP08	False				0.763092			False		False			False	False	False					7.3	False	False	False		0.313714	0.662751	0.191	2
CD38	chr4	15778438	SNP	SILENT	G	T	0.414	18	12	0/1		c.24G>T	p.P8P	CD38 molecule	CD molecules	ENST00000226279.8	1	+	P28907	False				0.61596			False		False			False	False	False					7.3	False	False	False		0.170355	0.886086		0
QDPR	chr4	17490667	SNP	SILENT	T	C	0.423	14	10	0/1		c.624A>G	p.L208L	quinoid dihydropteridine reductase	Short chain dehydrogenase/reductase superfamily	ENST00000281243.10	6	-	P09417	False	rs757533596		as_specific	0.526185			False		False			False	False	False					7.3	False	False	False		0.286228	0.425897		0
SLIT2	chr4	20595824	SNP	MISSENSE	G	A	0.4	11	8	0/1		c.3310G>A	p.E1104K	slit guidance ligand 2		ENST00000504154.6	31	+	O94813	False	rs80248215		as_specific	0.396509			False		False			False	False	False					7.3	False	False	False		0.958824		0.422	3
ADGRA3	chr4	22413681	SNP	MISSENSE	G	A	0.417	14	10	0/1		c.1943C>T	p.P648L	adhesion G protein-coupled receptor A3	I-set domain containing Adhesion G protein-coupled receptors, subfamily A	ENST00000334304.10	13	-	Q8IWK6	False	rs765515331		as_specific	0.36409			False		False			False	False	False					7.3	False	False	False		0.84988		0.452	3
RFC1	chr4	39321355	SNP	MISSENSE	G	A	0.233	23	7	0/1		c.740C>T	p.A247V	replication factor C subunit 1	AAA ATPases	ENST00000349703.7	8	-	P35251	False	rs201358782		as_specific	0.316708			False		False			False	False	False					4.01	False	False	False		0.778238	0.706378	0.105	4
LIAS	chr4	39471281	SNP	MISSENSE	T	C	0.38	13	7	0/1		c.539T>C	p.M180T	lipoic acid synthetase		ENST00000513731.6	5	+	O43766	False				0.396509			False		False			False	False	False	ENST00000640888
GABRA2	chr4	46256199	SNP	MISSENSE	G	C	0.44	13	10	0/1		c.1235C>G	p.S412C	gamma-aminobutyric acid type A receptor alpha2 subunit	Gamma-aminobutyric acid type A receptor subunits	ENST00000507069.5	9	-	P47869	False				0.354115			False		False			False	False	False					7.3	False	False	False		0.596468	0.374296	0.203	2
ATP10D	chr4	47512782	SNP	MISSENSE	A	C	0.667	7	16	0/1		c.242A>C	p.Y81S	ATPase phospholipid transporting 10D (putative)	ATPase phospholipid transporting	ENST00000273859.8	2	+	Q9P241	False	rs908093392		as_specific	0.396509			False		False			False	False	False	ENST00000273859
EPHA5	chr4	65324205	SNP	MISSENSE	A	G	0.28	18	7	0/1		c.3023T>C	p.L1008P	EPH receptor A5	Sterile alpha motif domain containing Fibronectin type III domain containing EPH receptors	ENST00000273854.7	18	-	P54756	False				0.381546			False		False			False	False	False					7.3	False	False	False		0.804434	0.446978	0.589	2
TMPRSS11B	chr4	68236224	SNP	MISSENSE	A	C	0.458	13	10	0/1		c.167T>G	p.V56G	transmembrane protease, serine 11B	Proteases, serine	ENST00000332644.6	3	-	Q86T26	False				0.304239			False		False			False	False	False					7.3	False	False	False		0.609432	0.50912	0.094	2
MRPL1	chr4	77887255	SNP	SILENT	A	G	0.5	13	11	0/1		c.522A>G	p.G174G	mitochondrial ribosomal protein L1	Mitochondrial ribosomal proteins	ENST00000315567.13	5	+	Q9BYD6	False				0.321696			False		False			False	False	False					7.3	False	False	False		0.706346			0
PRKG2	chr4	81169736	SNP	NONSENSE	G	A	0.299	14	5	0/1		c.775C>T	p.R259*	protein kinase, cGMP-dependent, type II		ENST00000395578.3	5	-	Q13237	False	rs779609767		as_specific	0.314214			True		False		gene_function_loss
FAM13A	chr4	88938196	SNP	MISSENSE	G	T	0.391	14	9	0/1		c.651C>A	p.N217K	family with sequence similarity 13 member A	Rho GTPase activating proteins	ENST00000264344.10	5	-	O94988	False				0.351621			False		False			False	False	False					7.3	False	False	False		0.777864	0.591329	0.211	2
CXXC4-AS1	chr4	104676054	SNP	SPLICE_SITE	G	C	0.318	17	8	0/1		c.e8+1G>C		CXXC4 antisense RNA 1		ENST00000500179.1		+		False				0.309227			False		False			False	False	False					7.3	False	False	False		0.748926			7.99e-34
DCHS2	chr4	154332606	SNP	MISSENSE	T	G	0.483	17	13	0/1		c.3602A>C	p.E1201A	dachsous cadherin-related 2	Cadherin related	ENST00000357232.10	5	-	Q6V1P9	False				0.411471			False		False			False	False	False					7.3	False	False	False		0.489671	0.528829	0.121	2
DDX60L	chr4	168373711	SNP	SILENT	C	G	0.307	19	8	0/1		c.4731G>C	p.S1577S	DExD/H-box 60 like	Ski2 like RNA helicases	ENST00000511577.5	35	-	Q5H9U9	False	rs201273359		as_specific	0.421446			False		False			False	False	False					7.3	False	False	False		0.233019	0.388592		0
CLCN3	chr4	169704098	SNP	NONSENSE	G	A	0.316	26	11	0/1		c.1664G>A	p.W555*	chloride voltage-gated channel 3	Chloride voltage-gated channels	ENST00000347613.8	10	+	P51790	False				0.471322			True		False		gene_function_loss
TENM3	chr4	182792665	SNP	MISSENSE	C	A	0.214	10	2	0/1		c.5993C>A	p.P1998H	teneurin transmembrane protein 3		ENST00000511685.6	26	+	Q9P273	False				0.411471			False		False			False	False	False					7.3	False	False	False		0.559832	0.545944	0.697	2
CASP3	chr4	184635341	DEL	FRAME_SHIFT_DEL	ATCTCAGGATAATCCATTTTATAACTGTTGTCCAGGGATATTCCAGAG	A	0.956	0	27	1|1		c.84_130delCTCTGGAATATCCCTGGACAACAGTTATAAAATGGATTATCCTGAGA	p.S29fs	caspase 3	Caspases	ENST00000308394.9	4	-	P42574	False	rs750802459		as_specific	0.324385			True		False		gene_function_loss
ZFP42	chr4	188003001	SNP	MISSENSE	G	A	0.5	13	13	0/1		c.194G>A	p.G65E	ZFP42 zinc finger protein	Zinc fingers C2H2-type	ENST00000326866.5	4	+	Q96MM3	False				0.491272			False		False			False	False	False					7.3	False	False	False		0.313835		0.072	2
SEMA5A	chr5	9337802	DNP	MISSENSE	GG	AT	0.22	46	13	0/1		c.134_135CC>AT	p.P45H	semaphorin 5A	Semaphorins	ENST00000382496.10	4	-	Q13591	False				0.39801			False		False			False	False	False					7.3	False	False	False
DNAH5	chr5	13911428	SNP	SILENT	G	A	0.259	41	13	0/1		c.1602C>T	p.D534D	dynein axonemal heavy chain 5	Dyneins, axonemal	ENST00000265104.4	12	-	Q8TE73	False	rs753367747		as_specific	0.331671			False		False			False	False	False					4.13	False	False	False		0.15886			0
CDH18	chr5	19571816	SNP	MISSENSE	T	C	0.22	43	10	0/1		c.1016A>G	p.K339R	cadherin 18	Type II classical cadherins	ENST00000506372.5	8	-	Q13634	False	rs140857588		as_specific	0.329177			False		False			False	False	False					3.91	False	False	False		0.813483		0.043	3
ISL1	chr5	51387660	SNP	MISSENSE	G	C	0.29	26	10	0/1		c.389G>C	p.R130P	ISL LIM homeobox 1	LIM class homeoboxes	ENST00000230658.12	3	+	P61371	False				0.630923			False		False			False	False	False	ENST00000230658
MAST4	chr5	67166476	SNP	MISSENSE	A	C	0.249	24	7	0/1		c.6730A>C	p.K2244Q	microtubule associated serine/threonine kinase family member 4	PDZ domain containing	ENST00000403666.5	28	+	O15021	False				0.63591			False		False			False	False	False					7.3	False	False	False		0.425409	0.868438	0.322	2
ZBED3	chr5	77077415	DNP	MISSENSE	AG	GC	0.925	0	11	1|1		c.463_464CT>GC	p.L155A	zinc finger BED-type containing 3	Zinc fingers BED-type	ENST00000255198.3	3	-	Q96IU2	False				0.80597			False		False			False	False	False					7.3	False	False	False
PDE8B	chr5	77404786	SNP	MISSENSE	G	A	0.297	25	10	0/1		c.905G>A	p.R302Q			ENST00000646262.1	14	+		False	rs868204711		as_specific	0.304239			False		False			False	False	False					7.3	False	False	False		0.891689		0.155	2
ACOT12	chr5	81335822	DNP	MISSENSE	GC	TT	0.184	31	6	0|1	81335822	c.1207_1208GC>AA	p.A403N	acyl-CoA thioesterase 12	Acyl-CoA thioesterases StAR related lipid transfer domain containing	ENST00000307624.8	12	-	Q8WYK0	False				0.350746			False		False			False	False	False					7.3	False	False	False
XRCC4	chr5	83203659	SNP	MISSENSE	A	G	0.25	20	6	0/1		c.590A>G	p.K197R	X-ray repair cross complementing 4		ENST00000511817.1	5	+	Q13426	False	rs1458486332		as_specific	0.326683			False		False		dna_repair
VCAN	chr5	83539770	SNP	MISSENSE	T	C	0.159	23	5	0/1		c.6767T>C	p.L2256P	versican	Sushi domain containing Hyalectan proteoglycans V-set domain containing C-type lectin domain containing	ENST00000265077.8	8	+	P13611	False	rs146630369		as_specific	0.379052			False		False			False	False	False					3.19	False	False	False		0.306766	0.810894	0.209	3
RGMB	chr5	98793295	SNP	MISSENSE	G	A	0.759	7	21	0/1		c.979G>A	p.G327S	repulsive guidance molecule family member b		ENST00000308234.11	5	+	Q6NW40	False	rs1324462998		as_specific	0.603491			False		False			False	False	False	ENST00000308234
TSLP	chr5	111072034	SNP	SILENT	T	C	0.4	17	12	0/1		c.144T>C	p.S48S	thymic stromal lymphopoietin		ENST00000420978.6	2	+	Q969D9	False				0.354115			False		False			False	False	False					7.3	False	False	False		0.129134	0.830835		0
JAKMIP2	chr5	147650382	SNP	MISSENSE	T	C	0.323	26	10	0/1		c.793A>G	p.I265V	janus kinase and microtubule interacting protein 2		ENST00000265272.9	4	-	Q96AA8	False				0.408978			False		False			False	False	False					7.3	False	False	False		0.86561		0.131	3
TENM2	chr5	168199965	SNP	SILENT	C	A	0.274	37	14	0/1		c.2568C>A	p.T856T	teneurin transmembrane protein 2		ENST00000520394.5	14	+	Q9NT68	False				0.496259			False		False			False	False	False					7.3	False	False	False		0.180379	0.926549		0
SQSTM1	chr5	179823859	SNP	SPLICE_SITE	G	C	0.169	39	7	0/1		c.303G>C	p.E101D	sequestosome 1	Zinc fingers ZZ-type	ENST00000389805.9	3	+	Q13501	False	rs11548637		as_specific	0.605985			False	ALK{NM	False		structural_relation
H2BC9	chr6	26251683	SNP	SILENT	G	A	0.294	24	9	0/1		c.33G>A	p.P11P			ENST00000619466.2	1	+		False	rs192377920		as_specific	0.488778			False		False			False	False	False					7.3	False	False	False		0.191924			0
HLA-A	chr6	29944375	DNP	MISSENSE	CA	AG	0.5	5	5	0/1		c.873_874CA>AG	p.K292E	major histocompatibility complex, class I, A	C1-set domain containing Histocompatibility complex	ENST00000396634.5	6	+	P01891, P01892, P04439, P05534, P10314, P10316, P13746, P16188, P16189, P16190, P18462, P30443, P30447, P30450, P30453, P30455, P30456, P30457, P30459, P30512, Q09160	False				0.614428			False	ROS1	False		structural_relation
PRR3	chr6	30561900	SNP	MISSENSE	C	T	0.333	29	12	0/1		c.236C>T	p.P79L	proline rich 3	Zinc fingers CCCH-type	ENST00000376560.8	3	+	P79522	False	rs769738868		as_specific	0.516209			False		False			False	False	False					7.3	False	False	False		0.617818	0.491899	0.194	2
DHX16	chr6	30660212	SNP	SILENT	C	T	0.237	32	9	0/1		c.1575G>A	p.R525R	DEAH-box helicase 16	Spliceosomal Bact complex Spliceosomal P complex DEAH-box helicases Spliceosomal C complex	ENST00000376442.8	10	-	O60231	False				0.526185			False		False			False	False	False					7.3	False	False	False		0.339539	0.887237		0
MSH5	chr6	31740474	SNP	MISSENSE	C	T	0.441	20	15	0/1		c.8C>T	p.S3F	mutS homolog 5	MutS homologs	ENST00000375755.8	2	+	O43196	False	rs867437797		as_specific	0.603491			False		False		dna_repair
VWA7	chr6	31776702	SNP	SILENT	T	C	0.23	21	5	0/1		c.78A>G	p.T26T	von Willebrand factor A domain containing 7		ENST00000375688.5	2	-	Q9Y334	False				0.63591			False		False			False	False	False					7.3	False	False	False		0.147733	0.452107		0
HLA-DQB2	chr6	32761914	DNP	MISSENSE	AC	TA	0.213	37	9	0|1	32761914	c.109_110GT>TA	p.V37Y	major histocompatibility complex, class II, DQ beta 2	C1-set domain containing Histocompatibility complex	ENST00000411527.5	2	-	P05538	False				0.644279			False		False			False	False	False					7.3	False	False	False
HLA-DQB2	chr6	32761918	SNP	MISSENSE	A	C	0.217	36	9	0|1	32761914	c.106T>G	p.L36V	major histocompatibility complex, class II, DQ beta 2	C1-set domain containing Histocompatibility complex	ENST00000411527.5	2	-	P05538	False	rs1168017991		as_specific	0.645885			False		False			False	False	False					7.3	False	False	False		0.559395	0.683025	0.035	1
NUDT3	chr6	34288876	SNP	SILENT	G	A	0.514	16	17	0/1		c.396C>T	p.H132H	nudix hydrolase 3	Nudix hydrolase family	ENST00000607016.2	5	-	O95989	False	rs112496371		as_specific	0.413965			False		False			False	False	False					7.3	False	False	False		0.20362	0.756236		0
CLPSL1	chr6	35787069	SNP	MISSENSE	C	G	0.322	21	10	0/1		c.171C>G	p.C57W	colipase like 1		ENST00000373861.6	2	+	A2RUU4	False				0.670823			False		False			False	False	False					7.3	False	False	False		0.727036		0.086	1
SLC26A8	chr6	35943923	SNP	MISSENSE	C	A	0.263	30	9	0/1		c.2890G>T	p.G964C	solute carrier family 26 member 8	Solute carriers	ENST00000355574.6	20	-	Q96RN1	False				0.511222			False		False			False	False	False					7.3	False	False	False		0.324024	0.651893	0.38	1
DNAH8	chr6	38973731	SNP	MISSENSE	T	C	0.299	24	8	0/1		c.12596T>C	p.I4199T	dynein axonemal heavy chain 8	Dyneins, axonemal	ENST00000327475.11	84	+	Q96JB1	False	rs766816061		as_specific	0.354115			False		False			False	False	False					7.3	False	False	False		0.36047		0.034	1
EYS	chr6	64821657	SNP	MISSENSE	C	G	0.182	28	5	0/1		c.3231G>C	p.K1077N	eyes shut homolog (Drosophila)		ENST00000503581.6	21	-	Q5T1H1	False				0.32419			False		False			False	False	False					7.3	False	False	False		0.637174	0.888456	0.236	2
COL9A1	chr6	70271708	SNP	SPLICE_SITE	C	A	0.503	19	20	0/1		c.1090G>T	p.G364C	collagen type IX alpha 1 chain	Collagens Collagen proteoglycans	ENST00000357250.10	14	-	P20849	False	rs1044256378		as_specific	0.331671			False		False			False	False	False	ENST00000357250
COL12A1	chr6	75156504	SNP	SILENT	G	A	0.2	27	6	0/1		c.3003C>T	p.T1001T	collagen type XII alpha 1 chain	Collagens Collagen proteoglycans Fibronectin type III domain containing	ENST00000322507.13	15	-	Q99715	False				0.411471			False		False			False	False	False					7.3	False	False	False		0.206581	0.520417		0
SNAP91	chr6	83605730	SNP	MISSENSE	C	A	0.391	14	9	0/1		c.1096G>T	p.A366S	synaptosome associated protein 91		ENST00000439399.6	14	-	O60641	False				0.354115			False		False			False	False	False					7.3	False	False	False		0.595904	0.441816	0.024	2
EPHA7	chr6	93356789	SNP	MISSENSE	C	A	0.359	26	14	0/1		c.1252G>T	p.V418L	EPH receptor A7	Sterile alpha motif domain containing Fibronectin type III domain containing EPH receptors	ENST00000369303.9	5	-	Q15375	False				0.441397			False		False			False	False	False					7.3	False	False	False		0.896497		0.15	4
BVES	chr6	105116700	SNP	SPLICE_SITE	C	A	0.276	20	7	0/1		c.e6-1G>T		blood vessel epicardial substance		ENST00000314641.10		-	Q8NE79	False				0.314214			False		False		splicing
TRDN	chr6	123278330	SNP	MISSENSE	C	T	0.323	20	9	0/1		c.1555G>A	p.E519K	triadin		ENST00000334268.9	26	-	Q13061	False				0.254364			False		False			False	False	False					7.3	False	False	False		0.852515	0.398555	0.017	2
TAAR6	chr6	132571252	SNP	MISSENSE	T	C	0.318	14	6	0/1		c.931T>C	p.Y311H	trace amine associated receptor 6	Trace amine receptors	ENST00000275198.1	1	+	Q96RI8	False				0.351621			False		False			False	False	False	ENST00000275198
ALDH8A1	chr6	134929110	SNP	MISSENSE	G	A	0.489	20	18	0/1		c.805C>T	p.P269S	aldehyde dehydrogenase 8 family member A1	Aldehyde dehydrogenases	ENST00000367847.2	5	-	Q9H2A2	False	rs1340249164		as_specific	0.413965			False		False			False	False	False	ENST00000265605
RMND1	chr6	151417372	SNP	MISSENSE	G	T	0.314	24	11	0/1		c.597C>A	p.F199L	required for meiotic nuclear division 1 homolog		ENST00000622845.5	9	-	Q9NWS8	False				0.346633			False		False			False	False	False					7.3	False	False	False		0.780153	0.767654	0.116	3
VWDE	chr7	12377805	SNP	MISSENSE	A	T	0.953	0	19	1|1		c.995T>A	p.I332N	von Willebrand factor D and EGF domains		ENST00000275358.8	7	-	Q8N2E2	False	rs934348539		as_specific	0.314214			False		False			False	False	False					4.31	False	False	False		0.715481		0.518	2
PDK4	chr7	95592859	SNP	MISSENSE	C	T	0.3	28	11	0/1		c.430G>A	p.A144T	pyruvate dehydrogenase kinase 4		ENST00000005178.6	4	-	Q16654	False	rs1230629744		as_specific	0.366584			False		False			False	False	False					4.61	False	False	False		0.36878	0.686927	0.13	3
TRIM4	chr7	99919092	SNP	MISSENSE	G	T	0.443	24	22	0/1		c.310C>A	p.P104T	tripartite motif containing 4	Tripartite motif containing Ring finger proteins	ENST00000355947.6	1	-	Q9C037	False				0.673317			False		False			False	False	False					7.3	False	False	False		0.473915	0.509969	0.118	1
MUC3A	chr7	100951907	DNP	MISSENSE	TG	CC	0.416	56	41	0|1	100951887	c.128_129TG>CC	p.V43A	mucin 3A, cell surface associated	Mucins	ENST00000379458.9	2	+	Q02505	False				0.539801			False		False			False	False	False					7.3	False	False	False
MUC3A	chr7	100951952	DNP	MISSENSE	TT	AA	0.435	61	45	0|1	100951933	c.173_174TT>AA	p.L58Q	mucin 3A, cell surface associated	Mucins	ENST00000379458.9	2	+	Q02505	False				0.537313			False		False			False	False	False					7.3	False	False	False
MUC3A	chr7	100953452	SNP	MISSENSE	G	C	0.218	107	28	0/1		c.1673G>C	p.S558T	mucin 3A, cell surface associated	Mucins	ENST00000379458.9	2	+	Q02505	False	rs1328386374		as_specific	0.506234			False		False			False	False	False					7.3	False	False	False			0.593884
MUC3A	chr7	100954571	SNP	MISSENSE	G	C	0.22	66	16	0|1	100954571	c.2792G>C	p.R931P	mucin 3A, cell surface associated	Mucins	ENST00000379458.9	2	+	Q02505	False	rs1286485169		as_specific	0.483791			False		False			False	False	False					7.3	False	False	False
MUC3A	chr7	100954574	SNP	MISSENSE	G	C	0.2	67	14	0|1	100954571	c.2795G>C	p.G932A	mucin 3A, cell surface associated	Mucins	ENST00000379458.9	2	+	Q02505	False	rs1335529116		as_specific	0.478803			False		False			False	False	False					7.3	False	False	False			0.668243
MUC3A	chr7	100959202	DNP	MISSENSE	GT	TC	0.557	48	57	0|1	100959164	c.7423_7424GT>TC	p.V2475S	mucin 3A, cell surface associated	Mucins	ENST00000379458.9	2	+	Q02505	False				0.497512			False		False			False	False	False					7.3	False	False	False
MUC3A	chr7	100959263	DNP	MISSENSE	CG	TA	0.543	51	62	0|1	100959241	c.7484_7485CG>TA	p.S2495L	mucin 3A, cell surface associated	Mucins	ENST00000379458.9	2	+	Q02505	False				0.502488			False		False			False	False	False					7.3	False	False	False
MUC12	chr7	100972904	DNP	NONSENSE	CA	TG	0.383	49	34	0|1	100972900	c.148_149CA>TG	p.Q50*	mucin 12, cell surface associated	Mucins	ENST00000379442.7	3	+	Q9UKN1	False				0.529851			True		False		gene_function_loss
MUC12	chr7	100972914	DNP	MISSENSE	GC	CT	0.39	48	33	0|1	100972900	c.158_159GC>CT	p.S53T	mucin 12, cell surface associated	Mucins	ENST00000379442.7	3	+	Q9UKN1	False				0.534826			False		False			False	False	False					7.3	False	False	False
RELN	chr7	103539138	SNP	MISSENSE	C	T	0.285	29	11	0/1		c.7120G>A	p.E2374K	reelin		ENST00000343529.9	45	-	P78509	False				0.481297			False		False			False	False	False					7.3	False	False	False		0.90868		0.135	3
COPG2	chr7	130550642	SNP	SILENT	C	T	0.176	30	5	0/1		c.1656G>A	p.T552T	coatomer protein complex subunit gamma 2		ENST00000425248.5	17	-	Q9UBF2	False	rs1037353875		as_specific	0.329177			False		False			False	False	False					7.3	False	False	False			0.786635
PLXNA4	chr7	132508670	SNP	MISSENSE	C	A	0.272	25	9	0/1		c.24G>T	p.W8C	plexin A4	Plexins	ENST00000359827.7	2	-	Q9HCM2	False				0.573566			False		False			False	False	False					7.3	False	False	False		0.757867		0.266	2
PRSS1	chr7	142751804	SNP	SILENT	C	T	0.214	30	7	0/1		c.231C>T	p.N77N	protease, serine 1	Proteases, serine	ENST00000311737.12	3	+	P07477	False	rs555535168		as_specific	0.57606			False		False			False	False	False					7.3	False	False	False		0.358362			0
ZNF467	chr7	149764980	SNP	MISSENSE	C	T	0.4	20	14	0/1		c.1522G>A	p.V508M	zinc finger protein 467	Zinc fingers C2H2-type	ENST00000302017.4	5	-	Q7Z7K2	False				0.720698			False		False			False	False	False					7.3	False	False	False		0.285917	0.54968	0.216	3
ZNF862	chr7	149860922	SNP	MISSENSE	G	A	0.805	7	33	0/1		c.1762G>A	p.V588M	zinc finger protein 862	Zinc fingers C2H2-type	ENST00000223210.5	7	+	O60290	False	rs376877827		as_specific	0.55611			False		False			False	False	False					7.3	False	False	False		0.320346	0.397345	0.018	1
GIMAP7	chr7	150520193	SNP	MISSENSE	C	G	0.205	21	7	0/1		c.219C>G	p.S73R	GTPase, IMAP family member 7	GTPases, IMAP	ENST00000313543.5	2	+	Q8NHV1	False				0.523691			False		False			False	False	False					7.3	False	False	False		0.328258	0.776364	0.07	2
ASB10	chr7	151181300	SNP	MISSENSE	C	A	0.667	11	24	0/1		c.743G>T	p.G248V	ankyrin repeat and SOCS box containing 10	Ankyrin repeat domain containing	ENST00000420175.3	3	-	Q8WXI3	False	rs368226756		as_specific	0.653367			False		False			False	False	False					7.3	False	False	False		0.558425	0.785167	0.544	3
SH2D4A	chr8	19334825	SNP	MISSENSE	C	A	0.421	10	7	0/1		c.346C>A	p.P116T	SH2 domain containing 4A	SH2 domain containing Protein phosphatase 1 regulatory subunits	ENST00000518040.5	3	+	Q9H788	False				0.468828			False		False			False	False	False					7.3	False	False	False		0.455145		0.126	2
RP1	chr8	54857100	SNP	MISSENSE	G	C	0.609	9	14	0/1		c.4063G>C	p.G1355R	RP1, axonemal microtubule associated	Doublecortin superfamily	ENST00000637698.1	27	+	P56715	False				0.236908			False		False			False	False	False					7.3	False	False	False		0.727735	0.69015		0.622834
LYN	chr8	55999425	SNP	SILENT	G	A	0.265	24	8	0/1		c.1212G>A	p.K404K	LYN proto-oncogene, Src family tyrosine kinase	SH2 domain containing Src family tyrosine kinases	ENST00000519728.6	12	+	P07948	False				0.386534			False		False			False	False	False					7.3	False	False	False		0.279208	0.693254		0
NBN	chr8	89982766	SNP	NONSENSE	G	A	0.666	32	58	0/1		c.127C>T	p.R43*	nibrin	BRCA1 C complex MRN complex	ENST00000265433.8	2	-	O60934	False	rs200287925		as_specific	0.321696			True		False		gene_function_loss
ZFPM2	chr8	105802480	SNP	MISSENSE	G	C	0.167	65	15	0/1		c.2398G>C	p.E800Q	zinc finger protein, FOG family member 2	SET domain containing Zinc fingers C2HC-type Zinc fingers C2H2-type	ENST00000407775.7	8	+	Q8WW38	False				0.471322			False		False			False	False	False					7.3	False	False	False		0.714459	0.803196	0.182	2
ZNF572	chr8	124976803	SNP	MISSENSE	C	A	0.664	40	77	0/1		c.535C>A	p.L179I	zinc finger protein 572	Zinc fingers C2H2-type	ENST00000319286.6	3	+	Q7Z3I7	False	rs201419110		as_specific	0.436409			False		False			False	False	False					4.61	False	False	False		0.3424	0.629951	0.083	3
HHLA1	chr8	132098908	SNP	MISSENSE	T	C	0.172	52	10	0/1		c.362A>G	p.N121S	HERV-H LTR-associating 1		ENST00000434736.6	6	-	C9JL84	False				0.44389			False		False			False	False	False					7.3	False	False	False		0.696053	0.556048	0.181	2
JRK	chr8	142665715	SNP	MISSENSE	T	C	0.316	40	18	0/1		c.344A>G	p.K115R	Jrk helix-turn-helix protein	DNA transposon derived genes Helix-turn-helix CENPB type domain containing	ENST00000612905.2	2	-	O75564	False	rs782577395		as_specific	0.625935			False		False			False	False	False					7.3	False	False	False		0.688137	0.527344		0.622834
CYP11B2	chr8	142912688	DNP	MISSENSE	CA	GG	0.705	18	43	0/1		c.1239_1240TG>CC	p.A414P	cytochrome P450 family 11 subfamily B member 2	Cytochrome P450 family 11	ENST00000323110.2	8	-	P19099	False				0.631841			False		False			False	False	False					7.3	False	False	False
EPPK1	chr8	143865354	DEL	IN_FRAME_DEL	GGGCGGC	G	0.872	0	5	0/1		c.7894_7899delGCCGCC	p.AA2632del	epiplakin 1	Plakins	ENST00000615648.2	2	-	P58107	True				0.783251			False		False			False	False	False					7.3	False	False	False
MROH1	chr8	144258800	SNP	MISSENSE	C	T	0.984	0	63	1|1		c.3815C>T	p.S1272F	maestro heat like repeat family member 1	Maestro heat like repeat containing	ENST00000528919.5	35	+	Q8NDA8	False	rs1009549934		as_specific	0.650873			False		False			False	False	False					7.3	False	False	False		0.557442		0.048	2
CPSF1	chr8	144401549	SNP	MISSENSE	G	A	0.629	25	43	0/1		c.187C>T	p.R63W	cleavage and polyadenylation specific factor 1		ENST00000616140.2	4	-	Q10570	False	rs782531819		as_specific	0.640898			False		False			False	False	False					7.3	False	False	False		0.752548	0.730525	0.098	4
GPT	chr8	144506923	SNP	MISSENSE	C	T	0.303	42	17	0/1		c.1414C>T	p.P472S	glutamic--pyruvic transaminase		ENST00000394955.3	11	+	P24298	False	rs369193887		as_specific	0.65586			False		False			False	False	False	ENST00000528431
LRRC14	chr8	144519809	SNP	SILENT	C	T	0.313	58	25	0/1		c.84C>T	p.R28R	leucine rich repeat containing 14		ENST00000292524.6	2	+	Q15048	False	rs548634750		as_specific	0.623441			False		False			False	False	False					7.3	False	False	False		0.176842	0.396695		0
DOCK8	chr9	420445	SNP	SILENT	C	T	0.333	32	15	0/1		c.3585C>T	p.N1195N	dedicator of cytokinesis 8	DOCK C2 domain containing	ENST00000469391.5	29	+	Q8NF50	False				0.433915			False		False			False	False	False					7.3	False	False	False		0.151226	0.695442		0
KCNV2	chr9	2717817	SNP	MISSENSE	C	A	0.45	11	9	0/1		c.78C>A	p.H26Q	potassium voltage-gated channel modifier subfamily V member 2	Potassium voltage-gated channels	ENST00000382082.4	1	+	Q8TDN2	False				0.625935			False		False			False	False	False					7.3	False	False	False		0.293152	0.941589	0.171	2
CCDC171	chr9	15695256	SNP	SILENT	C	T	0.258	20	6	0/1		c.1237C>T	p.L413L	coiled-coil domain containing 171		ENST00000380701.8	11	+	Q6TFL3	False	rs770145058		as_specific	0.34414			False		False			False	False	False					7.3	False	False	False		0.338797	0.753259		0
CCDC171	chr9	15724936	SNP	MISSENSE	A	T	0.319	18	8	0/1		c.1652A>T	p.E551V	coiled-coil domain containing 171		ENST00000380701.8	14	+	Q6TFL3	False				0.38404			False		False			False	False	False					7.3	False	False	False		0.895585	0.783095	0.246	2
PRSS3	chr9	33799057	DNP	MISSENSE	CG	TA	0.214	24	5	0|1	33799000	c.621_622CG>TA	p.G208R	protease, serine 3	Proteases, serine	ENST00000379405.3	5	+	P35030	False				0.547264			False		False			False	False	False					7.3	False	False	False
CNTNAP3	chr9	39078753	SNP	MISSENSE	C	T	0.18	17	3	0/1		c.3610G>A	p.A1204T	contactin associated protein like 3		ENST00000297668.10	22	-	Q9BZ76	False	rs1274616244		as_specific	0.643392			False		False			False	False	False					7.3	False	False	False		0.478221	0.820804	0.189	0.77822
DAPK1	chr9	87706464	SNP	SILENT	C	T	0.242	25	7	0/1		c.3195C>T	p.I1065I	death associated protein kinase 1	Death associated protein kinases Ankyrin repeat domain containing Roco domain containing	ENST00000491893.5	24	+	P53355	False	rs765353398		as_specific	0.638404			False		False			False	False	False					7.3	False	False	False		0.228149	0.50984		0
SHC3	chr9	89178458	SNP	START_CODON_SNP	C	T	0.176	27	5	0/1		c.3G>A	p.M1I	SHC adaptor protein 3	SH2 domain containing	ENST00000375835.9	1	-	Q92529	False	rs1396395171		as_specific	0.710723			False		False			False	False	False					7.3	False	False	False		0.773987		0.334	3
WNK2	chr9	93230968	DNP	MISSENSE	TG	AA	0.205	31	7	0/1		c.935_936TG>AA	p.L312Q	WNK lysine deficient protein kinase 2		ENST00000297954.8	3	+	Q9Y3S1	False				0.572139			False		False			False	False	False					7.3	False	False	False
TDRD7	chr9	97428654	SNP	MISSENSE	G	C	0.272	31	11	0/1		c.189G>C	p.E63D	tudor domain containing 7	Tudor domain containing	ENST00000355295.5	2	+	Q8NHU6	False	rs144477083		as_specific	0.438903			False		False			False	False	False					4.13	False	False	False		0.645917	0.34631	0.045	4
NCBP1	chr9	97641639	SNP	SILENT	G	A	0.772	7	29	0/1		c.201G>A	p.K67K	nuclear cap binding protein subunit 1		ENST00000375147.8	3	+	Q09161	False	rs1211080615		as_specific	0.329177			False		False			False	False	False					7.3	False	False	False		0.450831	0.216381		0
TRMO	chr9	97910454	SNP	MISSENSE	G	T	0.186	35	8	0/1		c.572C>A	p.S191Y	tRNA methyltransferase O		ENST00000375119.8	4	-	Q9BU70	False				0.441397			False		False			False	False	False					7.3	False	False	False		0.335059	0.728893	0.048	3
COL15A1	chr9	99025914	SNP	MISSENSE	G	A	0.749	10	29	0/1		c.1991G>A	p.G664E	collagen type XV alpha 1 chain	Collagens Collagen proteoglycans	ENST00000375001.8	16	+	P39059	False	rs146423653		as_specific	0.588529			False		False			False	False	False	ENST00000375001
STX17	chr9	99968487	SNP	SILENT	A	G	0.181	26	5	0|1	99968472	c.723A>G	p.G241G	syntaxin 17	Syntaxins	ENST00000259400.11	8	+	P56962	False	rs777616726		as_specific	0.446384			False		False			False	False	False					4.13	False	False	False		0.361173	0.422655		0
STX17	chr9	99968499	SNP	SILENT	T	G	0.166	24	4	0|1	99968472	c.735T>G	p.G245G	syntaxin 17	Syntaxins	ENST00000259400.11	8	+	P56962	False	rs772047065		as_specific	0.438903			False		False			False	False	False					7.3	False	False	False		0.555751	0.38523		0
NIPSNAP3B	chr9	104766510	SNP	MISSENSE	T	A	0.695	11	25	0/1		c.246T>A	p.N82K	nipsnap homolog 3B		ENST00000374762.4	2	+	Q9BS92	False				0.341646			False		False			False	False	False					7.3	False	False	False		0.589423	0.266563	0.361	1
PTPN3	chr9	109420528	SNP	MISSENSE	C	A	0.353	21	12	0/1		c.1209G>T	p.M403I	protein tyrosine phosphatase, non-receptor type 3	Protein tyrosine phosphatases, non-receptor type PDZ domain containing FERM domain containing	ENST00000374541.4	14	-	P26045	False	rs775121164		as_specific	0.473815			False		False			False	False	False					7.3	False	False	False		0.76997	0.644006	0.063	3
SVEP1	chr9	110459012	SNP	MISSENSE	C	A	0.28	24	8	0/1		c.3424G>T	p.A1142S	sushi, von Willebrand factor type A, EGF and pentraxin domain containing 1	Sushi domain containing	ENST00000374469.6	19	-	Q4LDE5	False				0.401496			False		False			False	False	False					7.3	False	False	False		0.530299	0.749103	0.093	1
INIP	chr9	112689536	SNP	SILENT	T	G	0.59	19	24	0/1		c.210A>C	p.A70A	INTS3 and NABP interacting protein		ENST00000374242.9	4	-	Q9NRY2	False				0.411471			False		False			False	False	False					7.3	False	False	False		0.229807	0.456515		0
WDR31	chr9	113321536	SNP	NONSENSE	G	A	0.764	12	38	0/1		c.610C>T	p.Q204*	WD repeat domain 31	WD repeat domain containing	ENST00000341761.8	8	-	Q8NA23	False	rs145607129		as_specific	0.476309			True		False		gene_function_loss
ADGRD2	chr9	124466353	SNP	MISSENSE	C	T	0.778	7	29	0/1		c.1966C>T	p.R656C	adhesion G protein-coupled receptor D2	Adhesion G protein-coupled receptors, subfamily D	ENST00000334810.5	11	+	Q7Z7M1	False	rs373807450		as_specific	0.59601			False		False			False	False	False					4.61	False	False	False		0.119941			0
TTC16	chr9	127724364	SNP	SPLICE_SITE	G	A	0.216	30	7	0/1		c.1117G>A	p.D373N	tetratricopeptide repeat domain 16	Tetratricopeptide repeat domain containing	ENST00000373289.4	8	+	Q8NEE8	False	rs931257700		as_specific	0.608479			False		False			False	False	False					7.3	False	False	False		0.488142		0.323	4
LRRC8A	chr9	128907673	SNP	MISSENSE	C	T	0.27	26	9	0/1		c.509C>T	p.T170M	leucine rich repeat containing 8 VRAC subunit A	Volume regulated anion channel subunits	ENST00000372600.8	3	+	Q8IWT6	False	rs527954548		as_specific	0.588529			False		False			False	False	False					7.3	False	False	False		0.576739		0.357	4
UCK1	chr9	131530568	SNP	SILENT	C	T	0.209	34	8	0/1		c.186G>A	p.L62L	uridine-cytidine kinase 1		ENST00000372215.5	2	-	Q9HA47	False	rs750723254		as_specific	0.61596			False		False			False	False	False					7.3	False	False	False		0.220683			0
PPP1R26	chr9	135488063	SNP	MISSENSE	G	T	0.219	33	8	0/1		c.3553G>T	p.A1185S	protein phosphatase 1 regulatory subunit 26	Protein phosphatase 1 regulatory subunits	ENST00000356818.7	4	+	Q5T8A7	False				0.600998			False		False			False	False	False					7.3	False	False	False		0.304244		0.093	2
CCDC187	chr9	136281463	SNP	MISSENSE	C	G	0.872	4	34	0/1		c.2834G>C	p.R945P	coiled-coil domain containing 187		ENST00000569961.5	10	-	A0A096LP49	False	rs895896657		as_specific	0.640898			False		False			False	False	False					7.3	False	False	False			0.467835
CCDC187	chr9	136286383	SNP	SILENT	C	A	0.979	0	48	1|1	136286366	c.2241G>T	p.L747L	coiled-coil domain containing 187		ENST00000569961.5	8	-	A0A096LP49	False	rs878980606		as_specific	0.685786			False		False			False	False	False					7.3	False	False	False			0.835649
CCDC187	chr9	136291438	SNP	MISSENSE	C	T	0.907	2	31	1|1		c.881G>A	p.R294H	coiled-coil domain containing 187		ENST00000569961.5	6	-	A0A096LP49	False	rs36170606		as_specific	0.625935			False		False			False	False	False					7.3	False	False	False
MRC1	chr10	17870893	SNP	SILENT	T	C	0.416	15	9	0/1		c.2157T>C	p.Y719Y	mannose receptor C-type 1	Scavenger receptors CD molecules C-type lectin domain containing	ENST00000569591.3	14	+	P22897	False	rs879013221		as_specific	0.329177			False		False			False	False	False					7.3	False	False	False		0.135202			0
SLC39A12	chr10	17991219	SNP	NONSENSE	G	A	0.5	15	16	0/1		c.1338G>A	p.W446*	solute carrier family 39 member 12	Solute carriers	ENST00000377374.8	8	+	Q504Y0	False				0.334165			True		False		gene_function_loss
ZNF22	chr10	45003448	SNP	MISSENSE	G	T	0.29	22	8	0/1		c.80G>T	p.G27V	zinc finger protein 22	Zinc fingers C2H2-type	ENST00000298299.4	2	+	P17026	False				0.408978			False		False			False	False	False					7.3	False	False	False		0.323884	0.481959	0.02	1
WASHC2C	chr10	45789442	SNP	MISSENSE	A	G	0.578	18	28	0/1		c.3596A>G	p.K1199R	WASH complex subunit 2C	WASH complex	ENST00000374362.6	28	+	Q9Y4E1	False	rs1369355526		as_specific	0.406484			False		False			False	False	False					7.3	False	False	False		0.525457	0.643103	0.149	3
WDFY4	chr10	48830723	SNP	MISSENSE	G	T	0.266	33	12	0/1		c.6364G>T	p.V2122L	WDFY family member 4	BEACH domain containing WD repeat domain containing	ENST00000325239.11	38	+	Q6ZS81	False				0.543641			False		False			False	False	False					7.3	False	False	False		0.680023	0.670839	0.213	2
ERCC6	chr10	49470663	SNP	MISSENSE	A	T	0.333	33	15	0|1	49470663	c.3297T>A	p.S1099R	ERCC excision repair 6, chromatin remodeling factor	ERCC excision repair associated	ENST00000355832.10	18	-	Q03468	False				0.40399			False		False			False	False	False					7.3	False	False	False		0.291539	0.695223	0.2	2
ERCC6	chr10	49532718	SNP	MISSENSE	C	T	0.303	15	6	0/1		c.247G>A	p.V83I	ERCC excision repair 6, chromatin remodeling factor	ERCC excision repair associated	ENST00000515869.1	2	-	Q03468	False				0.573566			False		False			False	False	False					7.3	False	False	False		0.818611		0.135	3
CSTF2T	chr10	51699051	SNP	NONSENSE	G	A	0.452	17	14	0/1		c.499C>T	p.Q167*	cleavage stimulation factor subunit 2 tau variant	RNA binding motif containing Cleavage stimulation factor subunits	ENST00000331173.6	1	-	Q9H0L4	False				0.516209			True		False		gene_function_loss
SLC25A16	chr10	68483535	SNP	MISSENSE	C	G	0.2	19	4	0/1		c.896G>C	p.G299A	solute carrier family 25 member 16	Solute carriers	ENST00000609923.6	9	-	P16260	False				0.374065			False		False			False	False	False	ENST00000609923
EIF4EBP2	chr10	70404441	SNP	MISSENSE	A	C	0.333	22	10	0/1		c.40A>C	p.S14R	eukaryotic translation initiation factor 4E binding protein 2		ENST00000373218.5	1	+	Q13542	False				0.760599			False		False			False	False	False					7.3	False	False	False		0.653805	0.708564	0.351	3
MRPS16	chr10	73251830	SNP	MISSENSE	G	T	0.171	23	4	0/1		c.207C>A	p.N69K	mitochondrial ribosomal protein S16	Mitochondrial ribosomal proteins	ENST00000372945.8	2	-	Q9Y3D3	False				0.548628			False		False			False	False	False					7.3	False	False	False		0.604777		0.289	3
CFAP70	chr10	73311855	SNP	SILENT	T	C	0.25	35	10	0/1		c.1353A>G	p.L451L	cilia and flagella associated protein 70	Tetratricopeptide repeat domain containing Cilia and flagella associated	ENST00000355577.8	12	-	Q5T0N1	False				0.379052			False		False			False	False	False					7.3	False	False	False		0.22138	0.651446		0
NDST2	chr10	73805959	SNP	MISSENSE	G	C	0.514	18	19	0/1		c.1504C>G	p.R502G	N-deacetylase and N-sulfotransferase 2	Sulfotransferases, membrane bound	ENST00000309979.11	7	-	P52849	False				0.466334			False		False			False	False	False					7.3	False	False	False		0.732954	0.523204	0.055	3
NRG3	chr10	81875706	SNP	SILENT	C	A	0.285	15	5	0/1		c.366C>A	p.P122P	neuregulin 3		ENST00000372141.7	1	+	P56975	False				0.665835			False		False			False	False	False					7.3	False	False	False		0.149325	0.794513		0
LIPF	chr10	88668734	SNP	MISSENSE	T	G	0.345	18	9	0/1		c.400T>G	p.S134A	lipase F, gastric type	Lipases	ENST00000238983.9	4	+	P07098	False	rs752786650		as_specific	0.418953			False		False			False	False	False					7.3	False	False	False		0.551483	0.644479	0.257	2
TM9SF3	chr10	96544144	SNP	MISSENSE	T	C	0.483	15	13	0/1		c.1117A>G	p.T373A	transmembrane 9 superfamily member 3	Transmembrane 9 superfamily members	ENST00000371142.9	9	-	Q9HD45	False	rs745393138		as_specific	0.316708			False		False			False	False	False					7.3	False	False	False		0.90952	0.54986	0.149	3
PIK3AP1	chr10	96709849	SNP	MISSENSE	C	T	0.436	22	16	0/1		c.148G>A	p.E50K	phosphoinositide-3-kinase adaptor protein 1		ENST00000339364.10	2	-	Q6ZUJ8	False	rs781711324		as_specific	0.620948			False		False			False	False	False					7.3	False	False	False		0.558716	0.768507	0.02	1
SMC3	chr10	110602124	SNP	SILENT	G	A	0.178	26	4	0|1	110602112	c.3051G>A	p.L1017L	structural maintenance of chromosomes 3	Proteoglycans Structural maintenance of chromosomes proteins Cohesin complex	ENST00000361804.5	25	+	Q9UQE7	False	rs1422422695		as_specific	0.321696			False		False			False	False	False					4.61	False	False	False		0.372528	0.450536		0
MUC6	chr11	1018340	DNP	MISSENSE	TG	CA	0.242	19	6	0/1		c.4460_4461CA>TG	p.P1487L	mucin 6, oligomeric mucus/gel-forming	Mucins	ENST00000421673.7	31	-	Q6W4X9	False				0.549751			False		False			False	False	False					7.3	False	False	False
MUC5AC	chr11	1190037	SNP	SILENT	C	T	0.941	0	15	1|1		c.11892C>T	p.D3964D	mucin 5AC, oligomeric mucus/gel-forming	Mucins	ENST00000621226.2	31	+	P98088	False	rs1405756122		as_specific	0.586035			False		False			False	False	False					7.3	False	False	False
DNHD1	chr11	6570791	SNP	MISSENSE	G	A	0.959	0	26	1|1		c.13279G>A	p.E4427K	dynein heavy chain domain 1		ENST00000254579.11	42	+	Q96M86	False				0.633416			False		False			False	False	False					7.3	False	False	False		0.493342	0.457497	0.023	2
OR2D3	chr11	6921037	SNP	SILENT	G	A	0.429	7	6	0/1		c.36G>A	p.Q12Q	olfactory receptor family 2 subfamily D member 3	Olfactory receptors, family 2	ENST00000317834.4	1	+	Q8NGH3	False				0.361596			False		False			False	False	False					7.3	False	False	False		0.137923	0.447214		0
USH1C	chr11	17523250	SNP	SILENT	C	T	0.6	11	18	0/1		c.837G>A	p.K279K	USH1 protein network component harmonin	Deafness associated genes PDZ domain containing	ENST00000318024.8	11	-	Q9Y6N9	False				0.586035			False		False			False	False	False					7.3	False	False	False		0.344203	0.687079		0
HTATIP2	chr11	20382984	SNP	MISSENSE	C	G	0.402	17	11	0/1		c.508C>G	p.L170V	HIV-1 Tat interactive protein 2	Short chain dehydrogenase/reductase superfamily	ENST00000451739.6	5	+	Q9BUP3	False				0.436409			False		False			False	False	False					7.3	False	False	False		0.506992	0.105796	0.432	3
NELL1	chr11	20960510	SNP	MISSENSE	A	T	0.322	20	10	0/1		c.1334A>T	p.E445V	neural EGFL like 1		ENST00000298925.9	13	+	Q92832	False				0.376559			False		False			False	False	False	ENST00000325319
LUZP2	chr11	25077339	SNP	MISSENSE	C	T	0.175	15	3	0/1		c.869C>T	p.P290L	leucine zipper protein 2		ENST00000336930.11	11	+	Q86TE4	False	rs201686624		as_specific	0.351621			False		False			False	False	False					4.31	False	False	False		0.391974	0.697758	0.035	2
OR8U1	chr11	56375749	DNP	SILENT	CT	TC	0.451	18	13	0|1	56375722	c.126_127CT>TC	p.N42N	olfactory receptor family 8 subfamily U member 1	Olfactory receptors, family 8	ENST00000302270.1	1	+	Q8NH10	False				0.402985			False		False			False	False	False					7.3	False	False	False
OR8U1	chr11	56376013	DNP	MISSENSE	AT	GA	0.552	15	18	0/1		c.390_391AT>GA	p.L131M	olfactory receptor family 8 subfamily U member 1	Olfactory receptors, family 8	ENST00000302270.1	1	+	Q8NH10	False				0.427861			False		False			False	False	False					7.3	False	False	False
OR8U1	chr11	56376067	DNP	MISSENSE	TT	CC	0.485	16	15	0|1	56376052	c.444_445TT>CC	p.Y149H	olfactory receptor family 8 subfamily U member 1	Olfactory receptors, family 8	ENST00000302270.1	1	+	Q8NH10	False				0.432836			False		False			False	False	False					7.3	False	False	False
OR8U1	chr11	56376085	DNP	MISSENSE	AA	GG	0.545	14	17	0|1	56376080	c.462_463AA>GG	p.M155V	olfactory receptor family 8 subfamily U member 1	Olfactory receptors, family 8	ENST00000302270.1	1	+	Q8NH10	False				0.435323			False		False			False	False	False					7.3	False	False	False
OR9G1	chr11	56700571	DNP	MISSENSE	AC	GT	0.98	0	46	1|1	56700568	c.184_185AC>GT	p.T62V	olfactory receptor family 9 subfamily G member 1	Olfactory receptors, family 9	ENST00000642097.1	2	+	Q8NH87	False				0.512438			False		False			False	False	False					7.3	False	False	False
OR9G1	chr11	56700972	DNP	MISSENSE	AA	GT	0.381	27	15	0|1	56700927	c.585_586AA>GT	p.I196F	olfactory receptor family 9 subfamily G member 1	Olfactory receptors, family 9	ENST00000642097.1	2	+	Q8NH87	False				0.482587			False		False			False	False	False					7.3	False	False	False
TNKS1BP1	chr11	57320495	SNP	SILENT	C	T	0.953	0	19	1|1		c.312G>A	p.A104A	tankyrase 1 binding protein 1		ENST00000532437.1	2	-	Q9C0C2	False	rs1050069562		as_specific	0.665835			False		False			False	False	False					7.3	False	False	False		0.100726	0.737745		0
PRG3	chr11	57379548	SNP	NONSENSE	G	T	0.176	13	2	0/1		c.321C>A	p.C107*	proteoglycan 3, pro eosinophil major basic protein 2	C-type lectin domain containing	ENST00000287143.2	3	-	Q9Y2Y8	False	rs768810036		as_specific	0.506234			True		False		gene_function_loss
OR6Q1	chr11	58031031	SNP	MISSENSE	C	T	0.944	0	18	1|1		c.79C>T	p.L27F	olfactory receptor family 6 subfamily Q member 1 (gene/pseudogene)	Olfactory receptors, family 6	ENST00000302622.3	1	+	Q8NGQ2	False	rs75126969		as_specific	0.46384			False		False			False	False	False					3.19	False	False	False		0.320551		0.014	1
GLYATL1B	chr11	59086331	SNP	MISSENSE	C	T	0.939	0	14	1|1		c.25C>T	p.R9W	glycine-N-acyltransferase like 1B		ENST00000527482.2	1	+		False	rs1006331219		as_specific	0.446384			False		False			False	False	False					4.31	False	False	False		0.614716	0.183199		0.155386
DAGLA	chr11	61737220	DNP	MISSENSE	CC	TT	0.242	24	7	0/1		c.1410_1411CC>TT	p.H471Y	diacylglycerol lipase alpha	Lipases	ENST00000257215.10	14	+	Q9Y4D2	False				0.624378			False		False			False	False	False					7.3	False	False	False
NRXN2	chr11	64635339	SNP	MISSENSE	G	T	0.273	42	14	0/1		c.3517C>A	p.Q1173K	neurexin 2		ENST00000265459.11	18	-	P58401, Q9P2S2	False				0.598504			False		False			False	False	False					7.3	False	False	False		0.926708	0.878223	0.295	3
FOSL1	chr11	65896825	SNP	MISSENSE	C	T	0.205	30	7	0/1		c.281G>A	p.R94Q	FOS like 1, AP-1 transcription factor subunit	Fos transcription factor family Basic leucine zipper proteins	ENST00000531493.5	2	-	P15407	False	rs779143676		as_specific	0.59601			False		False			False	False	False					4.61	False	False	False		0.848926	0.617541	0.275	4
TCIRG1	chr11	68043383	SNP	SILENT	T	G	0.162	24	4	0/1		c.516T>G	p.G172G	T-cell immune regulator 1, ATPase H+ transporting V0 subunit a3	V-type ATPases	ENST00000265686.8	6	+	Q13488	False	rs765064854		as_specific	0.713217			False		False			False	False	False					3.57	False	False	False		0.645035	0.245875		0
CLPB	chr11	72434445	INS	IN_FRAME_INS	T	TAAA	0.305	35	14	0/1		c.29_30insTTT	p.K10NL	ClpB homolog, mitochondrial AAA ATPase chaperonin	AAA ATPases Ankyrin repeat domain containing Chaperonins	ENST00000294053.9	1	-	Q9H078	False				0.655			False		False			False	False	False					7.3	False	False	False
C2CD3	chr11	74034056	SNP	MISSENSE	T	A	0.667	13	28	0/1		c.6104A>T	p.H2035L	C2 calcium dependent domain containing 3	C2 domain containing	ENST00000334126.11	31	-	Q4AC94	False	rs1395275563		as_specific	0.513716			False		False			False	False	False					7.3	False	False	False		0.31243	0.597428	0.036	2
TPBGL	chr11	75241789	SNP	MISSENSE	C	T	0.379	17	13	0/1		c.740C>T	p.A247V	trophoblast glycoprotein like		ENST00000562197.3	1	+	P0DKB5	False	rs1453741638		as_specific	0.783042			False		False			False	False	False					7.3	False	False	False		0.265595			2
FAM181B	chr11	82732814	SNP	MISSENSE	C	T	0.281	22	8	0/1		c.916G>A	p.G306S	family with sequence similarity 181 member B		ENST00000329203.5	1	-	A6NEQ2	False				0.725686			False		False			False	False	False					7.3	False	False	False		0.206463	0.942987	0.082	1
PIWIL4	chr11	94607451	SNP	SILENT	C	T	0.944	0	16	1|1		c.1651C>T	p.L551L	piwi like RNA-mediated gene silencing 4	Argonaute/PIWI family	ENST00000299001.11	14	+	Q7Z3Z4	False				0.396509			False		False			False	False	False					7.3	False	False	False		0.415903			0
CEP126	chr11	101987038	SNP	MISSENSE	C	T	0.565	11	13	0/1		c.3241C>T	p.H1081Y	centrosomal protein 126		ENST00000263468.13	9	+	Q9P2H0	False	rs1473298247		as_specific	0.311721			False		False			False	False	False					7.3	False	False	False		0.515046	0.592905	0.085	2
MMP13	chr11	102944310	SNP	MISSENSE	G	A	0.912	0	10	1|1		c.1372C>T	p.R458C	matrix metallopeptidase 13	Endogenous ligands M10 matrix metallopeptidases	ENST00000260302.8	10	-	P45452	False	rs142064825		as_specific	0.326683			False		False			False	False	False					3.21	False	False	False		0.552814	0.286003	0.21	3
DDX10	chr11	108665233	SNP	MISSENSE	A	G	0.616	7	12	0/1		c.80A>G	p.H27R	DEAD-box helicase 10	DEAD-box helicases	ENST00000322536.8	1	+	Q13206	False				0.628429	L	Dom	False	NUP98	False		structural_relation
CD3E	chr11	118313812	SNP	MISSENSE	A	C	0.272	33	11	0/1		c.458A>C	p.K153T	CD3e molecule	CD molecules	ENST00000361763.9	7	+	P07766	False	rs200258299		as_specific	0.563591			False		False			False	False	False					4.61	False	False	False		0.585483		0.321	3
DPAGT1	chr11	119100658	SNP	SILENT	G	T	0.185	45	9	0/1		c.468C>A	p.R156R	dolichyl-phosphate N-acetylglucosaminephosphotransferase 1		ENST00000409993.6	5	-	Q9H3H5	False				0.531172			False		False	p.R156H(1)		False	False	False					7.3	False	False	False		0.209814	0.677091		0
NECTIN1	chr11	119664879	SNP	SILENT	G	A	0.939	0	14	1|1		c.1422C>T	p.A474A	nectin cell adhesion molecule 1	C2-set domain containing CD molecules V-set domain containing Immunoglobulin like domain containing Ig-like cell adhesion molecule family	ENST00000264025.8	6	-	Q15223	False	rs763407766		as_specific	0.645885			False		False			False	False	False					7.3	False	False	False		0.115497	0.736721		0
POU2F3	chr11	120236683	SNP	MISSENSE	C	G	0.556	7	9	0|1	120236683	c.10C>G	p.P4A	POU class 2 homeobox 3	POU class homeoboxes and pseudogenes	ENST00000260264.8	1	+	Q9UKI9	False	rs774633322		as_specific	0.491272			False		False			False	False	False					7.3	False	False	False		0.349944		0.142	1
ST3GAL4	chr11	126407024	INS	SPLICE_SITE	G	GT	0.648	5	11	0/1		c.e4+1G>GT		ST3 beta-galactoside alpha-2%3B3-sialyltransferase 4	Sialyltransferases	ENST00000227495.10		+	Q11206	True				0.525			False		False			False	False	False					7.3	False	False	False			0.789843
NCAPD3	chr11	134185499	SNP	SILENT	G	T	0.167	9	2	0|1	134185499	c.2073C>A	p.I691I	non-SMC condensin II complex subunit D3	Condensin II subunits	ENST00000534548.7	17	-	P42695	False				0.401496			False		False			False	False	False					7.3	False	False	False		0.203298			0
NCAPD3	chr11	134185509	SNP	MISSENSE	G	T	0.182	9	2	0|1	134185499	c.2063C>A	p.A688D	non-SMC condensin II complex subunit D3	Condensin II subunits	ENST00000534548.7	17	-	P42695	False				0.394015			False		False			False	False	False	ENST00000534548
SLC6A12	chr12	209810	SNP	SILENT	G	C	0.281	22	8	0/1		c.177C>G	p.V59V	solute carrier family 6 member 12	Solute carriers	ENST00000424061.6	4	-	P48065	False				0.571072			False		False			False	False	False					7.3	False	False	False		0.23956	0.740471		0
C12orf4	chr12	4518087	SNP	MISSENSE	C	T	0.53	8	9	0/1		c.1004G>A	p.R335Q	chromosome 12 open reading frame 4		ENST00000261250.8	8	-	Q9NQ89	False	rs532268400		as_specific	0.359102			False		False		cancer
RIMKLB	chr12	8749978	SNP	MISSENSE	A	G	0.628	11	19	0/1		c.292A>G	p.M98V	ribosomal modification protein rimK like family member B		ENST00000538135.5	3	+	Q9ULI2	False	rs755841859		as_specific	0.413965			False		False			False	False	False					7.3	False	False	False		0.94155	0.680541	0.308	2
PZP	chr12	9202345	SNP	NONSENSE	C	A	0.593	10	18	0/1		c.454G>T	p.E152*	PZP, alpha-2-macroglobulin like	C3 and PZP like, alpha-2-macroglobulin domain containing	ENST00000261336.7	4	-	P20742	False	rs771427951		as_specific	0.44389			True		False		gene_function_loss
TAS2R45	chr12	11092131	DNP	MISSENSE	AA	GG	0.225	17	4	0|1	11092122	c.98_99TT>CC	p.I33T	taste 2 receptor member 45	Taste 2 receptors	ENST00000531678.1	1	-	P59539	False				0.402985			False		False			False	False	False					7.3	False	False	False
TAS2R30	chr12	11134146	DNP	MISSENSE	AA	GG	0.152	21	2	0|1	11134137	c.98_99TT>CC	p.I33T	taste 2 receptor member 30	Taste 2 receptors	ENST00000539585.1	1	-	P59541	False				0.370647			False		False			False	False	False					7.3	False	False	False
PRB4	chr12	11308619	SNP	MISSENSE	T	C	0.199	15	3	0/1		c.364A>G	p.R122G	proline rich protein BstNI subfamily 4	Proline rich proteins	ENST00000279575.7	3	-	P10163	False	rs11054244		as_specific	0.603491			False		False			False	False	False					7.3	False	False	False		0.724747	0.824971	0.021	1
PTHLH	chr12	27963443	SNP	SILENT	A	T	0.471	17	15	0/1		c.429T>A	p.T143T	parathyroid hormone like hormone	Endogenous ligands	ENST00000535992.5	3	-	P12272	False				0.543641			False		False			False	False	False					7.3	False	False	False		0.198095	0.721828		0
GXYLT1	chr12	42087868	DNP	MISSENSE	CA	TG	0.232	33	10	0/1		c.1240_1241TG>CA	p.C414H	glucoside xylosyltransferase 1	Glycosyltransferase family 8	ENST00000398675.8	8	-	Q4G148	False				0.303483			False		False			False	False	False					7.3	False	False	False
GXYLT1	chr12	42106023	DNP	MISSENSE	AT	CC	0.199	31	7	0|1	42106000	c.658_659AT>GG	p.I220G	glucoside xylosyltransferase 1	Glycosyltransferase family 8	ENST00000398675.8	5	-	Q4G148	False				0.313433			False		False			False	False	False					7.3	False	False	False
GXYLT1	chr12	42106046	DNP	MISSENSE	TG	GT	0.189	29	6	0/1		c.635_636CA>AC	p.S212Y	glucoside xylosyltransferase 1	Glycosyltransferase family 8	ENST00000398675.8	5	-	Q4G148	False				0.30597			False		False			False	False	False					7.3	False	False	False
GXYLT1	chr12	42144564	DNP	MISSENSE	AC	TT	0.222	22	5	0|1	42144518	c.82_83GT>AA	p.V28K	glucoside xylosyltransferase 1	Glycosyltransferase family 8	ENST00000398675.8	1	-	Q4G148	False				0.776119			False		False			False	False	False					7.3	False	False	False
FAM186B	chr12	49599942	SNP	MISSENSE	C	A	0.219	32	9	0/1		c.1698G>T	p.W566C	family with sequence similarity 186 member B		ENST00000257894.2	4	-	Q8IYM0	False				0.588529			False		False			False	False	False					7.3	False	False	False		0.326321	0.841403	0.089	2
FAM186A	chr12	50351812	SNP	MISSENSE	G	C	0.5	19	21	0/1		c.5020C>G	p.P1674A	family with sequence similarity 186 member A		ENST00000327337.6	4	-	A6NE01	False	rs989882399		as_specific	0.55611			False		False			False	False	False					7.3	False	False	False			0.67964	0.02	1
GALNT6	chr12	51365470	SNP	SILENT	G	A	0.61	15	25	0/1		c.774C>T	p.S258S	polypeptide N-acetylgalactosaminyltransferase 6	Polypeptide N-acetylgalactosaminyltransferases	ENST00000356317.8	5	-	Q8NCL4	False	rs200232160		as_specific	0.628429			False		False			False	False	False					7.3	False	False	False		0.214218			0
KRT2	chr12	52651660	SNP	MISSENSE	C	A	0.384	28	20	0/1		c.483G>T	p.Q161H	keratin 2	Keratins, type II	ENST00000309680.4	1	-	P35908	False				0.548628			False		False			False	False	False					7.3	False	False	False		0.478056	0.545264	0.399	2
BAZ2A	chr12	56610134	SNP	NONSENSE	C	A	0.344	21	10	0/1		c.1861G>T	p.E621*	bromodomain adjacent to zinc finger domain 2A	PHD finger proteins Methyl-CpG binding domain containing Bromodomain containing	ENST00000549884.5	9	-	Q9UIF9	False				0.513716			True		False		gene_function_loss
BBS10	chr12	76346783	SNP	MISSENSE	C	T	0.288	37	16	0/1		c.1202G>A	p.G401E	Bardet-Biedl syndrome 10	Bardet-Biedl syndrome associated Chaperonins	ENST00000650064.2	2	-	Q8TAM1	False	rs199474722		as_specific	0.381546			False		False			False	False	False	ENST00000393262
EEA1	chr12	92851219	SNP	SILENT	C	A	0.265	36	15	0/1		c.690G>T	p.L230L	early endosome antigen 1	Zinc fingers FYVE-type	ENST00000322349.13	9	-	Q15075	False				0.331671			False		False			False	False	False					7.3	False	False	False		0.209161	0.424119		0
MYBPC1	chr12	101629512	SNP	MISSENSE	T	C	0.205	27	6	0/1		c.257T>C	p.I86T	myosin binding protein C, slow type	I-set domain containing Myosin binding proteins Fibronectin type III domain containing	ENST00000361466.7	6	+	Q00872	False	rs750512846		as_specific	0.476309			False		False			False	False	False					4.31	False	False	False		0.754391	0.708244	0.109	3
ATP6V0A2	chr12	123751150	SNP	MISSENSE	C	G	0.242	27	8	0/1		c.1976C>G	p.S659C	ATPase H+ transporting V0 subunit a2	V-type ATPases	ENST00000330342.8	16	+	Q9Y487	False				0.488778			False		False			False	False	False					7.3	False	False	False		0.768908		0.393	2
ADGRD1	chr12	130966470	SNP	MISSENSE	G	C	0.3	20	8	0/1		c.111G>C	p.Q37H	adhesion G protein-coupled receptor D1	Adhesion G protein-coupled receptors, subfamily D	ENST00000535015.5	3	+	Q6QNK2	False				0.478803			False		False			False	False	False					7.3	False	False	False		0.480828		0.109	2
FBRSL1	chr12	132582192	SNP	SILENT	C	T	0.279	18	6	0/1		c.2256C>T	p.S752S	fibrosin like 1		ENST00000434748.2	16	+	Q9HCM7	False	rs1229900758		as_specific	0.685786			False		False			False	False	False					7.3	False	False	False		0.115128	0.349919		0
MIPEP	chr13	23806014	SNP	NONSENSE	G	C	0.298	27	10	0/1		c.1784C>G	p.S595*	mitochondrial intermediate peptidase	M3 metallopeptidases	ENST00000382172.4	16	-	Q99797	False	rs958203066		as_specific	0.396509			True		False		gene_function_loss
SPART	chr13	36329370	SNP	MISSENSE	C	G	0.258	24	7	0/1		c.1156G>C	p.G386R	spartin		ENST00000438666.7	4	-	Q8N0X7	False	rs368153772		as_specific	0.361596			False		False			False	False	False					7.3	False	False	False		0.681886	0.344996	0.231	3
SMAD9	chr13	36879566	SNP	MISSENSE	C	A	0.27	28	9	0/1		c.124G>T	p.V42L	SMAD family member 9	SMAD family	ENST00000350148.9	2	-	O15198	False				0.620948			False		False			False	False	False					7.3	False	False	False		0.868803	0.708687	0.591	4
NUDT15	chr13	48045755	SNP	MISSENSE	G	A	0.44	14	11	0/1		c.451G>A	p.E151K	nudix hydrolase 15	Nudix hydrolase family	ENST00000258662.3	3	+	Q9NV35	False				0.354115			False		False			False	False	False					7.3	False	False	False		0.717559	0.780076	0.08	2
TRIM13	chr13	50012433	SNP	MISSENSE	G	A	0.695	10	25	0/1		c.493G>A	p.E165K	tripartite motif containing 13	Tripartite motif containing Ring finger proteins	ENST00000378182.4	2	+	O60858	False				0.446384			False		False			False	False	False					7.3	False	False	False		0.791178	0.655645	0.151	3
DLEU7	chr13	50843261	SNP	MISSENSE	G	A	0.648	5	11	0/1		c.386C>T	p.S129L	deleted in lymphocytic leukemia, 7		ENST00000504404.1	1	-	Q6UYE1	False	rs375022108		as_specific	0.713217			False		False			False	False	False					7.3	False	False	False		0.612622	0.709998	0.161	2
JPH4	chr14	23576139	SNP	MISSENSE	G	A	0.546	9	11	0/1		c.697C>T	p.R233C	junctophilin 4		ENST00000397118.7	4	-	Q96JJ6	False	rs1163130348		as_specific	0.780549			False		False			False	False	False					7.3	False	False	False		0.427377	0.9325	0.174	4
ADCY4	chr14	24324143	SNP	SILENT	C	T	0.256	29	9	0/1		c.1965G>A	p.L655L	adenylate cyclase 4	Adenylate cyclases	ENST00000310677.8	17	-	Q8NFM4	False	rs780023839		as_specific	0.605985			False		False			False	False	False					4.61	False	False	False		0.14147	0.950046		0
CNIH1	chr14	54441262	SNP	SILENT	G	A	0.219	32	8	0/1		c.66C>T	p.F22F	cornichon family AMPA receptor auxiliary protein 1		ENST00000395573.8	1	-	O95406	False	rs1398361423		as_specific	0.733167			False		False			False	False	False					7.3	False	False	False		0.413843			0
KIAA0586	chr14	58508650	SNP	MISSENSE	C	A	0.243	29	8	0/1		c.4132C>A	p.L1378I	KIAA0586		ENST00000423743.7	29	+	Q9BVV6	False				0.36409			False		False			False	False	False					7.3	False	False	False		0.531388	0.435832	0.052	2
DACT1	chr14	58646504	SNP	SILENT	C	G	0.282	35	13	0/1		c.1770C>G	p.A590A	dishevelled binding antagonist of beta catenin 1		ENST00000395153.7	4	+	Q9NYF0	False	rs759717416		as_specific	0.663342			False		False			False	False	False					4.61	False	False	False		0.059891	0.662559		0
GPR68	chr14	91234766	SNP	MISSENSE	C	A	0.355	21	10	0/1		c.285G>T	p.Q95H	G protein-coupled receptor 68	G protein-coupled receptors, Class A orphans	ENST00000650645.1	2	-	Q15743	False				0.623441			False		False			False	False	False					7.3	False	False	False		0.366783		0.332	2
COX8C	chr14	93347379	DNP	MISSENSE	GC	TT	0.548	19	22	0/1		c.111_112GC>TT	p.P38S	cytochrome c oxidase subunit 8C	Mitochondrial complex IV: cytochrome c oxidase subunits	ENST00000342144.3	1	+	Q7Z4L0	False				0.706468			False		False			False	False	False					7.3	False	False	False
PPP4R4	chr14	94237680	SNP	MISSENSE	G	T	0.181	37	7	0/1		c.847G>T	p.D283Y	protein phosphatase 4 regulatory subunit 4	Protein phosphatase 4 regulatory subunits Cilia and flagella associated	ENST00000304338.8	8	+	Q6NUP7	False				0.361596			False		False			False	False	False					7.3	False	False	False		0.931966	0.746717	0.564	3
SLC25A29	chr14	100293346	SNP	MISSENSE	G	A	0.326	35	15	0/1		c.110C>T	p.P37L	solute carrier family 25 member 29	Solute carriers	ENST00000359232.8	3	-	Q8N8R3	False	rs113379248		as_specific	0.608479			False		False			False	False	False					7.3	False	False	False		0.451112	0.604603	0.545	3
CEP170B	chr14	104887637	SNP	MISSENSE	A	G	0.174	23	5	0/1		c.3398A>G	p.D1133G	centrosomal protein 170B		ENST00000414716.8	12	+	Q9Y4F5	False	rs866427689		as_specific	0.715711			False		False			False	False	False					7.3	False	False	False		0.63064		0.379	2
BTBD6	chr14	105250637	SNP	MISSENSE	G	C	0.416	30	22	0/1		c.1423G>C	p.G475R	BTB domain containing 6	BTB domain containing	ENST00000392554.7	4	+	Q96KE9	False				0.55611			False		False			False	False	False	ENST00000536364
PAK6	chr15	40275958	SNP	MISSENSE	G	A	0.659	13	27	0/1		c.1910G>A	p.R637Q	p21 (RAC1) activated kinase 6		ENST00000542403.3	9	+	Q9NQU5	False	rs147232997		as_specific	0.583541			False		False		gene_function_loss
PPP1R14D	chr15	40815730	SNP	MISSENSE	T	C	0.667	8	16	0/1		c.404A>G	p.K135R	protein phosphatase 1 regulatory inhibitor subunit 14D	Protein phosphatase 1 regulatory subunits	ENST00000299174.10	4	-	Q9NXH3	False	rs199678247		as_specific	0.538653			False		False			False	False	False					7.3	False	False	False		0.729787	0.475118	0.218	3
VPS18	chr15	40903024	SNP	MISSENSE	C	T	0.232	32	9	0/1		c.2605C>T	p.L869F	VPS18, CORVET/HOPS core subunit	CORVET complex HOPS complex	ENST00000220509.10	5	+	Q9P253	False				0.658354			False		False			False	False	False					7.3	False	False	False				0.27	4
OIP5	chr15	41332549	SNP	MISSENSE	G	A	0.656	9	18	0/1		c.13C>T	p.P5S	Opa interacting protein 5		ENST00000220514.8	1	-	O43482	False	rs112727289		as_specific	0.645885			False		False			False	False	False					7.3	False	False	False		0.346741		0.038	3
LCMT2	chr15	43330468	SNP	MISSENSE	G	T	0.313	21	9	0/1		c.22C>A	p.R8S	leucine carboxyl methyltransferase 2	Seven-beta-strand methyltransferase motif containing	ENST00000567039.1	1	-	O60294	False				0.650873			False		False			False	False	False					7.3	False	False	False		0.631483	0.743222	0.079	3
TUBGCP4	chr15	43404503	SNP	NONSENSE	C	T	0.269	20	7	0/1		c.1939C>T	p.R647*	tubulin gamma complex associated protein 4		ENST00000564079.6	17	+	Q9UGJ1	False	rs201999864		as_specific	0.431421			True		False		gene_function_loss
SERF2	chr15	43793834	SNP	SILENT	C	T	0.375	14	8	0/1		c.264C>T	p.T88T	small EDRK-rich factor 2		ENST00000339624.9	3	+	P84101	False	rs11555370		as_specific	0.573566			False		False			False	False	False					7.3	False	False	False		0.174397	0.444187		0
DMXL2	chr15	51536384	SNP	MISSENSE	A	G	0.25	52	16	0/1		c.2096T>C	p.I699T	Dmx like 2	Deafness associated genes WD repeat domain containing	ENST00000251076.9	12	-	Q8TDJ6	False	rs117017152		as_specific	0.396509			False		False			False	False	False					3.33	False	False	False		0.221225	0.541015	0.036	2
LEO1	chr15	51966359	SNP	SILENT	G	A	0.24	56	17	0/1		c.204C>T	p.D68D	LEO1 homolog, Paf1/RNA polymerase II complex component	Paf1/RNA polymerase II complex	ENST00000299601.10	2	-	Q8WVC0	False	rs142281993		as_specific	0.441397			False		False			False	False	False					3.46	False	False	False		0.172407	0.495805		0
ONECUT1	chr15	52788923	SNP	MISSENSE	C	T	0.689	24	55	0/1		c.962G>A	p.C321Y	one cut homeobox 1	CUT class homeoboxes and pseudogenes	ENST00000305901.7	1	-	Q9UBC0	False				0.638404			False		False			False	False	False					7.3	False	False	False		0.875653	0.423605	0.596	3
ANKDD1A	chr15	64957167	SNP	SILENT	T	C	0.974	0	36	1|1		c.1548T>C	p.L516L	ankyrin repeat and death domain containing 1A	Ankyrin repeat domain containing	ENST00000319580.13	15	+	Q495B1	False	rs1261921303 rs111486986			0.399002			False		False			False	False	False					7.3	False	False	False
UBAP1L	chr15	65102434	SNP	MISSENSE	G	A	0.191	35	7	0/1		c.371C>T	p.A124V	ubiquitin associated protein 1 like		ENST00000559089.5	3	-	F5GYI3	False				0.743142			False		False			False	False	False					7.3	False	False	False		0.295588	0.85782	0.005	1
SMAD3	chr15	67165088	SNP	SPLICE_SITE	G	T	0.206	37	9	0/1		c.268G>T	p.V90F	SMAD family member 3	SMAD family	ENST00000439724.7	2	+	P84022	False				0.625935			False		False	p.R90L(1)	splicing
PKM	chr15	72203182	SNP	MISSENSE	G	A	0.185	59	12	0/1		c.1147C>T	p.R383C	pyruvate kinase M1/2		ENST00000319622.10	9	-	P14618	False	rs199599246		as_specific	0.508728			False		False			False	False	False					4.61	False	False	False		0.973644		0.651	2
ADPGK	chr15	72756445	SNP	MISSENSE	C	T	0.181	45	9	0/1		c.646G>A	p.E216K	ADP dependent glucokinase		ENST00000311669.12	5	-	Q9BRR6	False				0.533666			False		False			False	False	False					7.3	False	False	False		0.920762	0.78889	0.305	2
ULK3	chr15	74838173	DEL	IN_FRAME_DEL	CCTCCGG	C	0.157	58	10	0/1		c.1260_1265delCCGGAG	p.RR421del	unc-51 like kinase 3		ENST00000440863.7	13	-	Q6PHR2	False				0.635468			False		False			False	False	False					7.3	False	False	False
GOLGA6L9	chr15	82430096	SNP	MISSENSE	G	A	0.965	1	30	1|1		c.17G>A	p.R6H	golgin A6 family-like 9		ENST00000618348.1	1	+	A6NEM1	False	rs1352817108		as_specific	0.593516			False		False			False	False	False					7.3	False	False	False		0.731207	0.466495	0.052	1
GOLGA6L9	chr15	82436020	SNP	MISSENSE	G	C	0.75	0	2	0/1		c.1117G>C	p.A373P	golgin A6 family-like 9		ENST00000618348.1	8	+	A6NEM1	False	rs1348789502		as_specific	0.630923			False		False			False	False	False					7.3	False	False	False			0.698102
AGBL1	chr15	86224926	SNP	MISSENSE	A	T	0.4	30	21	0/1		c.501A>T	p.E167D	ATP/GTP binding protein like 1		ENST00000441037.7	6	+	Q96MI9	False				0.436409			False		False			False	False	False					7.3	False	False	False		0.777901	0.418258	0.15	2
ARRDC4	chr15	97966027	SNP	SILENT	C	T	0.166	41	8	0/1		c.507C>T	p.N169N	arrestin domain containing 4	Alpha arrestins	ENST00000268042.7	3	+	Q8NCT1	False				0.418953			False		False			False	False	False					7.3	False	False	False		0.200457	0.657982		0
FBXL16	chr16	695026	SNP	MISSENSE	G	A	0.861	4	30	0/1		c.1193C>T	p.S398F	F-box and leucine rich repeat protein 16	F-box and leucine rich repeat proteins	ENST00000397621.6	4	-	Q8N461	False				0.690773			False		False			False	False	False					7.3	False	False	False		0.838307	0.610352	0.206	2
CACNA1H	chr16	1202283	SNP	MISSENSE	G	T	0.27	27	9	0/1		c.1833G>T	p.M611I	calcium voltage-gated channel subunit alpha1 H	Calcium voltage-gated channel alpha1 subunits	ENST00000348261.11	9	+	O95180	False				0.703242			False		False			False	False	False					7.3	False	False	False		0.672436	0.586314	0.524	2
RPL3L	chr16	1947086	SNP	MISSENSE	C	A	0.205	30	9	0/1		c.701G>T	p.R234L	ribosomal protein L3 like	L ribosomal proteins	ENST00000268661.8	6	-	Q92901	False	rs201191762		as_specific	0.65586			False		False			False	False	False	ENST00000268661
BICDL2	chr16	3030798	SNP	SILENT	C	T	0.21	29	8	0/1		c.513G>A	p.E171E	BICD family like cargo adaptor 2		ENST00000572449.6	4	-	A1A5D9	False	rs1336980681		as_specific	0.663342			False		False			False	False	False					7.3	False	False	False		0.260434	0.739563		0
ZSCAN10	chr16	3089912	SNP	MISSENSE	C	T	0.784	7	30	0/1		c.1522G>A	p.E508K	zinc finger and SCAN domain containing 10	SCAN domain containing Zinc fingers C2H2-type	ENST00000576985.6	6	-	Q96SZ4	False	rs1000792880		as_specific	0.718204			False		False			False	False	False					4.61	False	False	False		0.439784	0.812345	0.063	2
PPL	chr16	4884895	SNP	MISSENSE	C	T	0.174	39	7	0/1		c.3760G>A	p.E1254K	periplakin	Plakins	ENST00000345988.7	22	-	O60437	False				0.558603			False		False			False	False	False					7.3	False	False	False		0.7433	0.51996	0.183	2
COG7	chr16	23445879	SNP	SILENT	T	C	0.25	23	7	0/1		c.252A>G	p.K84K	component of oligomeric golgi complex 7	Components of oligomeric golgi complex	ENST00000307149.10	2	-	P83436	False				0.431421			False		False			False	False	False					7.3	False	False	False		0.195732	0.358927		0
SLC9A5	chr16	67257407	SNP	SILENT	C	T	0.185	37	7	0/1		c.1398C>T	p.P466P	solute carrier family 9 member A5	Solute carriers	ENST00000299798.16	8	+	Q14940	False				0.571072			False		False			False	False	False					7.3	False	False	False		0.200394	0.901637		0
AARS1	chr16	70253271	SNP	SILENT	G	A	0.257	27	8	0|1	70253271	c.2718C>T	p.P906P			ENST00000261772.13	20	-		False				0.563591			False		False			False	False	False					7.3	False	False	False		0.160091	0.341102		0
ZNF778	chr16	89227611	DEL	FRAME_SHIFT_DEL	AAC	A	0.653	14	28	0/1		c.1240_1241delAC	p.T416fs	zinc finger protein 778	Zinc fingers C2H2-type	ENST00000620195.4	6	+	Q96MU6	True	rs755038013		as_specific	0.462687			True		False		gene_function_loss
VPS9D1	chr16	89720795	SNP	MISSENSE	C	A	0.263	40	13	0/1		c.67G>T	p.A23S	VPS9 domain containing 1	VPS9 domain containing	ENST00000389386.8	1	-	Q9Y2B5	False				0.798005			False		False			False	False	False					7.3	False	False	False		0.445143	0.712102	0.07	1
ITGAE	chr17	3761921	SNP	SILENT	A	T	0.595	17	24	0/1		c.309T>A	p.G103G	integrin subunit alpha E	Integrin alpha subunits CD molecules	ENST00000263087.9	4	-	P38570	False				0.605985			False		False			False	False	False					7.3	False	False	False		0.307072	0.751287		0
NLRP1	chr17	5559971	SNP	MISSENSE	G	T	0.25	27	10	0/1		c.725C>A	p.P242Q	NLR family pyrin domain containing 1	NLR family Caspase recruitment domain containing Pyrin domain containing	ENST00000572272.6	4	-	Q9C000	False	rs1173780449		as_specific	0.488778			False		False			False	False	False					7.3	False	False	False		0.48957	0.626371	0.072	1
MYH3	chr17	10638409	SNP	SILENT	C	T	0.263	28	9	0/1		c.3363G>A	p.E1121E	myosin heavy chain 3	Myosin heavy chains	ENST00000583535.6	27	-	P11055	False				0.583541			False		False			False	False	False					7.3	False	False	False		0.257588	0.699521		0
MPRIP	chr17	17174060	SNP	SILENT	C	G	0.417	20	14	0/1		c.2574C>G	p.L858L	myosin phosphatase Rho interacting protein	Pleckstrin homology domain containing	ENST00000341712.8	18	+	Q6WCQ1	False				0.633416			False		False			False	False	False					7.3	False	False	False		0.250646	0.680068		0
CCL4L2	chr17	36212342	DNP	MISSENSE	CG	GA	0.416	20	15	0|1	36212342	c.200_201CG>GA	p.P67R	C-C motif chemokine ligand 4 like 2	Chemokine ligands	ENST00000615418.4	3	+	Q8NHW4	False				0.527363			False		False			False	False	False					7.3	False	False	False
KRT32	chr17	41460177	DNP	MISSENSE	GG	AT	0.974	0	39	1|1		c.1279_1280CC>AT	p.P427I	keratin 32	Keratins, type I	ENST00000225899.3	7	-	Q14532	False				0.621891			False		False			False	False	False					7.3	False	False	False
NPEPPS	chr17	47619748	SNP	SILENT	G	A	0.256	30	9	0/1		c.2571G>A	p.E857E	aminopeptidase puromycin sensitive	M1 metallopeptidases Aminopeptidases	ENST00000322157.9	22	+	P55786	False				0.349127			False		False			False	False	False					7.3	False	False	False		0.240678	0.401554		0
HOXB7	chr17	48607850	SNP	NONSENSE	C	A	0.401	30	21	0/1		c.646G>T	p.E216*	homeobox B7	HOXL subclass homeoboxes	ENST00000239165.9	2	-	P09629	False				0.476309			True		False		gene_function_loss
KIF2B	chr17	53824669	SNP	MISSENSE	G	A	0.404	27	20	0/1		c.1636G>A	p.D546N	kinesin family member 2B	Kinesins	ENST00000268919.6	1	+	Q8N4N8	False				0.431421			False		False			False	False	False					7.3	False	False	False		0.278628		0.119	2
TBX2	chr17	61400187	SNP	MISSENSE	C	T	0.93	6	87	1|1		c.11C>T	p.P4L	T-box 2	T-boxes	ENST00000240328.4	1	+	Q13207	False	rs754766050		as_specific	0.825436			False		False			False	False	False					3.23	False	False	False		0.35847	0.908907	0.426	3
ACE	chr17	63480379	SNP	MISSENSE	C	T	0.212	100	24	0/1		c.698C>T	p.S233F	angiotensin I converting enzyme	CD molecules	ENST00000290866.10	5	+	P12821	False				0.59601			False		False			False	False	False					7.3	False	False	False		0.68883	0.910467	0.358	3
UNK	chr17	75819687	SNP	MISSENSE	C	G	0.598	41	58	0/1		c.1550C>G	p.S517C	unkempt family zinc finger	Zinc fingers CCCH-type	ENST00000589666.6	12	+	Q9C0B0	False				0.603491			False		False			False	False	False					7.3	False	False	False		0.833465		0.403	3
QRICH2	chr17	76293941	SNP	MISSENSE	G	C	0.432	21	15	0/1		c.786C>G	p.D262E	glutamine rich 2		ENST00000636395.1	4	-	Q9H0J4	False				0.516209			False		False			False	False	False					7.3	False	False	False		0.416193		0.038	1
CBX8	chr17	79794858	SNP	MISSENSE	G	T	0.343	23	12	0|1	79794855	c.947C>A	p.S316Y	chromobox 8	Chromobox family	ENST00000269385.9	5	-	Q9HC52	False				0.638404			False		False			False	False	False					7.3	False	False	False		0.351531	0.745073	0.075	4
PTPRM	chr18	8376100	SNP	MISSENSE	G	C	0.317	14	6	0/1		c.3187G>C	p.D1063H	protein tyrosine phosphatase, receptor type M	Fibronectin type III domain containing I-set domain containing Immunoglobulin like domain containing Ig-like cell adhesion molecule family Protein tyrosine phosphatases, receptor type	ENST00000332175.12	23	+	P28827	False				0.55611			False		False			False	False	False					7.3	False	False	False		0.944427	0.548292	0.603	3
SERPINB2	chr18	63897787	SNP	NONSENSE	G	T	0.611	7	11	0/1		c.478G>T	p.E160*	serpin family B member 2	Serpin peptidase inhibitors	ENST00000299502.9	5	+	P05120	False				0.391521			True		False		gene_function_loss
MIER2	chr19	327944	SNP	MISSENSE	C	T	0.234	12	3	0/1		c.289G>A	p.E97K	MIER family member 2	Myb/SANT domain containing	ENST00000264819.6	4	-	Q8N344	False	rs760803564		as_specific	0.605985			False		False		gene_function_loss
PCSK4	chr19	1487017	SNP	MISSENSE	C	T	0.591	8	14	0/1		c.904G>A	p.G302S	proprotein convertase subtilisin/kexin type 4	Proprotein convertase subtilisin/kexin family	ENST00000300954.9	8	-	Q6UW60	False	rs150486893		as_specific	0.715711			False		False			False	False	False	ENST00000300954
THOP1	chr19	2810665	SNP	SILENT	C	A	0.551	8	9	0/1		c.201C>A	p.V67V	thimet oligopeptidase 1	M3 metallopeptidases	ENST00000395212.8	2	+	P52888	False				0.683292			False		False		gene_function_loss
SH2D3A	chr19	6760699	SNP	SILENT	G	A	0.783	4	17	0/1		c.358C>T	p.L120L	SH2 domain containing 3A	SH2 domain containing NSP adaptor proteins	ENST00000245908.11	3	-	Q9BRG2	False				0.581047			False		False			False	False	False					7.3	False	False	False		0.211294	0.493839		0
ARHGEF18	chr19	7444306	SNP	SILENT	T	C	0.579	7	11	0/1		c.699T>C	p.H233H			ENST00000668164.1	6	+		False	rs1047493254		as_specific	0.61596			False		False			False	False	False					7.3	False	False	False		0.444341	0.472116	0.361	3
MUC16	chr19	8885741	SNP	MISSENSE	C	A	0.381	13	7	0/1		c.41155G>T	p.D13719Y	mucin 16, cell surface associated	Mucins	ENST00000397910.8	61	-	Q8WXI7	False				0.543641			False		False			False	False	False					7.3	False	False	False		0.552781	0.142463	0.223	1
MUC16	chr19	8886851	INS	FRAME_SHIFT_INS	G	GGTCCA	0.264	10	3	0|1	8886823	c.40894_40895insTGGAC	p.P13632fs	mucin 16, cell surface associated	Mucins	ENST00000397910.8	59	-	Q8WXI7	False				0.455			True		False		gene_function_loss
MUC16	chr19	8899029	DNP	MISSENSE	AA	GC	0.222	14	2	0|1	8898938	c.39020_39021TT>GC	p.V13007G	mucin 16, cell surface associated	Mucins	ENST00000397910.8	39	-	Q8WXI7	False				0.437811			False		False			False	False	False					7.3	False	False	False
TYK2	chr19	10368171	SNP	MISSENSE	G	A	0.758	7	24	0/1		c.349C>T	p.P117S	tyrosine kinase 2	Jak family tyrosine kinases FERM domain containing	ENST00000525621.6	5	-	P29597	False	rs141864691		as_specific	0.561097			False		False			False	False	False					4.61	False	False	False		0.598971	0.733814	0.085	2
KEAP1	chr19	10491771	SNP	SILENT	C	T	0.721	11	30	0/1		c.1131G>A	p.V377V	kelch like ECH associated protein 1	BTB domain containing Kelch like	ENST00000393623.6	3	-	Q14145	False	rs1272089508		as_specific	0.678304			False		False			False	False	False					7.3	False	False	False		0.121169	0.655162		0
DNM2	chr19	10830234	SNP	MISSENSE	C	T	0.657	10	21	0/1		c.2387C>T	p.A796V	dynamin 2	Pleckstrin homology domain containing	ENST00000359692.10	19	+	P50570	False	rs1050140753		as_specific	0.67581	L	Rec	False		False			False	False	False					7.3	False	False	False		0.371177	0.8857	0.11	4
PKN1	chr19	14463967	SNP	SILENT	G	A	0.245	36	12	0/1		c.1653G>A	p.T551T	protein kinase N1	C2 domain containing protein kinases	ENST00000342216.8	11	+	Q16512	False	rs1215707465		as_specific	0.663342			False		False			False	False	False					7.3	False	False	False		0.198984	0.950843		0
ILVBL	chr19	15123205	SNP	MISSENSE	G	A	0.846	5	35	0/1		c.376C>T	p.L126F	ilvB acetolactate synthase like		ENST00000263383.8	4	-	A1L0T0	False	rs1416880151		as_specific	0.618454			False		False			False	False	False					7.3	False	False	False		0.662426	0.462834	0.197	3
NWD1	chr19	16789049	SNP	SILENT	G	A	0.278	26	11	0/1		c.2799G>A	p.T933T	NACHT and WD repeat domain containing 1	WD repeat domain containing	ENST00000552788.1	11	+	Q149M9	False	rs562569748		as_specific	0.446384			False		False			False	False	False					7.3	False	False	False		0.191038	0.507508		0
CPAMD8	chr19	16975117	SNP	MISSENSE	C	T	0.263	28	9	0/1		c.2050G>A	p.D684N	C3 and PZP like, alpha-2-macroglobulin domain containing 8	C3 and PZP like, alpha-2-macroglobulin domain containing	ENST00000443236.6	17	-	Q8IZJ3	False				0.518703			False		False			False	False	False					7.3	False	False	False		0.920132		0.387	2
ZNF66	chr19	20799065	INS	FRAME_SHIFT_INS	C	CT	0.887	1	15	0/1		c.291_292insT	p.L102fs	zinc finger protein 66		ENST00000594534.5	4	+	Q6ZN08	True	rs746296804		as_specific	0.3625			True		False		gene_function_loss
ZNF254	chr19	24127858	SNP	MISSENSE	C	A	0.212	26	6	0/1		c.1858C>A	p.H620N	zinc finger protein 254	Zinc fingers C2H2-type	ENST00000357002.4	4	+	O75437	False				0.36409			False		False			False	False	False					7.3	False	False	False		0.347357	0.392355	0.176	2
LSR	chr19	35250649	SNP	SILENT	C	T	0.267	21	7	0/1		c.588C>T	p.T196T	lipolysis stimulated lipoprotein receptor	Immunoglobulin like domain containing	ENST00000360798.7	2	+	Q86X29	False	rs371275530		as_specific	0.593516			False		False			False	False	False					7.3	False	False	False		0.256752			0
RYR1	chr19	38494499	SNP	MISSENSE	C	T	0.269	27	10	0/1		c.6422C>T	p.A2141V	ryanodine receptor 1	Ryanodine receptors Protein phosphatase 1 regulatory subunits	ENST00000359596.8	39	+	P21817	False	rs201293931		as_specific	0.620948			False		False			False	False	False					7.3	False	False	False		0.655176	0.43302	0.578	4
BICRA	chr19	47695363	TNP	SPLICE_SITE	AGG	CCC	0.293	12	5	0|1	47695348	c.e10-2AGG>CCC		BRD4 interacting chromatin remodeling complex associated protein		ENST00000396720.7		+	Q9NZM4	False				0.662531			False		False			False	False	False					7.3	False	False	False
KCNJ14	chr19	48462070	SNP	MISSENSE	G	A	0.186	20	4	0/1		c.346G>A	p.G116S	potassium voltage-gated channel subfamily J member 14	Potassium voltage-gated channel subfamily J	ENST00000391884.2	1	+	Q9UNX9	False	rs750166184		as_specific	0.683292			False		False			False	False	False	ENST00000342291
NUCB1	chr19	48900831	SNP	MISSENSE	T	C	0.333	28	13	0/1		c.35T>C	p.L12P	nucleobindin 1	EF-hand domain containing	ENST00000405315.9	2	+	Q02818	False	rs11544985		as_specific	0.638404			False		False			False	False	False					7.3	False	False	False		0.540257		0.269	4
FUZ	chr19	49811657	SNP	MISSENSE	C	T	0.637	11	23	0/1		c.361G>A	p.V121M	fuzzy planar cell polarity protein		ENST00000313777.9	4	-	Q9BT04	False	rs370940328		as_specific	0.568579			False		False			False	False	False					7.3	False	False	False		0.646088	0.324593	0.116	2
POLD1	chr19	50415542	SNP	MISSENSE	C	T	0.938	1	30	1|1		c.2747C>T	p.A916V	DNA polymerase delta 1, catalytic subunit	DNA polymerases	ENST00000595904.6	21	+	P28340	False	rs146344351		as_specific	0.678304			False		False		dna_repair
ZNF610	chr19	52366006	SNP	MISSENSE	G	T	0.342	30	14	0/1		c.628G>T	p.G210C	zinc finger protein 610	Zinc fingers C2H2-type	ENST00000403906.8	6	+	Q8N9Z0	False				0.349127			False		False			False	False	False					7.3	False	False	False		0.29487		0.099	1
ZNF610	chr19	52366539	SNP	SILENT	T	C	0.333	26	12	0/1		c.1161T>C	p.L387L	zinc finger protein 610	Zinc fingers C2H2-type	ENST00000403906.8	6	+	Q8N9Z0	False				0.413965			False		False			False	False	False					7.3	False	False	False		0.10307	0.658785		0
LILRA6	chr19	54241871	SNP	SILENT	A	G	0.225	32	8	0/1		c.363T>C	p.Y121Y	leukocyte immunoglobulin like receptor A6	Activating leukocyte immunoglobulin like receptors CD molecules	ENST00000396365.6	4	-	Q6PI73	False	rs879067767		as_specific	0.623441			False		False			False	False	False					7.3	False	False	False			0.284338
LAIR1	chr19	54355334	DEL	FRAME_SHIFT_DEL	AG	A	0.206	29	6	0|1	54355334	c.797delC	p.A266fs	leukocyte associated immunoglobulin like receptor 1	CD molecules Immunoglobulin like domain containing	ENST00000391742.7	10	-	Q6GTX8	False				0.605985			True		False		gene_function_loss
LAIR1	chr19	54355339	SNP	MISSENSE	G	C	0.222	30	7	0|1	54355334	c.793C>G	p.R265G	leukocyte associated immunoglobulin like receptor 1	CD molecules Immunoglobulin like domain containing	ENST00000391742.7	10	-	Q6GTX8	False	rs200218727		as_specific	0.608479			False		False			False	False	False					4.61	False	False	False		0.465095	0.813955	0.02	1
LILRA2	chr19	54574902	DNP	MISSENSE	GG	CA	0.183	29	11	0|1	54574902	c.488_489GG>CA	p.W163S	leukocyte immunoglobulin like receptor A2	Activating leukocyte immunoglobulin like receptors CD molecules	ENST00000391737.3	3	+	Q8N149	False				0.572139			False		False			False	False	False					7.3	False	False	False
LILRB1	chr19	54631531	SNP	SILENT	A	G	0.177	38	7	0|1	54631531	c.102A>G	p.E34E	leukocyte immunoglobulin like receptor B1	Inhibitory leukocyte immunoglobulin like receptors CD molecules	ENST00000396315.5	3	+	Q8NHL6	False	rs375114134		as_specific	0.593516			False		False			False	False	False					4.31	False	False	False		0.395326			0
LILRB1	chr19	54631552	SNP	SILENT	G	A	0.27	36	12	0|1	54631531	c.123G>A	p.Q41Q	leukocyte immunoglobulin like receptor B1	Inhibitory leukocyte immunoglobulin like receptors CD molecules	ENST00000396315.5	3	+	Q8NHL6	False	rs1366459464		as_specific	0.591022			False		False			False	False	False					4.61	False	False	False		0.226469	0.868366		0
KIR2DL1	chr19	54773534	SNP	MISSENSE	C	A	0.186	37	8	0/1		c.272C>A	p.T91K	killer cell immunoglobulin like receptor, two Ig domains and long cytoplasmic tail 1	Killer cell immunoglobulin like receptors CD molecules	ENST00000336077.11	3	+	P43626	False	rs687485		as_specific	0.513716			False		False			False	False	False					7.3	False	False	False		0.6345	0.259143	0.046	1
KIR2DL1	chr19	54773593	SNP	MISSENSE	G	T	0.23	30	8	0/1		c.331G>T	p.V111L	killer cell immunoglobulin like receptor, two Ig domains and long cytoplasmic tail 1	Killer cell immunoglobulin like receptors CD molecules	ENST00000336077.11	3	+	P43626	False	rs687885		as_specific	0.503741			False		False			False	False	False					3.34	False	False	False		0.695486		0.113	1
KIR2DL1	chr19	54775402	SNP	MISSENSE	A	G	0.233	32	9	0/1		c.608A>G	p.H203R	killer cell immunoglobulin like receptor, two Ig domains and long cytoplasmic tail 1	Killer cell immunoglobulin like receptors CD molecules	ENST00000336077.11	4	+	P43626	False	rs666590		as_specific	0.571072			False		False			False	False	False					3.18	False	False	False		0.712826	0.513847	0.021	1
USP29	chr19	57130802	SNP	SILENT	T	G	0.181	27	6	0/1		c.2127T>G	p.T709T	ubiquitin specific peptidase 29	Ubiquitin specific peptidases	ENST00000254181.8	4	+	Q9HBJ7	False				0.458853			False		False			False	False	False					7.3	False	False	False		0.103612	0.814454		0
SIRPA	chr20	1915150	DNP	MISSENSE	TG	CA	0.833	0	4	0|1	1915148	c.131_132TG>CA	p.L44S	signal regulatory protein alpha	C1-set domain containing CD molecules Signal regulatory proteins V-set domain containing Ig-like cell adhesion molecule family	ENST00000358771.4	2	+	P78324	False				0.502488			False		False			False	False	False					7.3	False	False	False
MKKS	chr20	10408693	SNP	MISSENSE	T	A	0.189	32	8	0/1		c.1096A>T	p.N366Y	McKusick-Kaufman syndrome	Bardet-Biedl syndrome associated Chaperonins	ENST00000347364.7	4	-	Q9NPJ1	False				0.351621			False		False			False	False	False					7.3	False	False	False		0.450856	0.746939	0.166	2
MMP24	chr20	35267332	SNP	SILENT	G	A	0.323	26	10	0/1		c.1107G>A	p.R369R	matrix metallopeptidase 24	M10 matrix metallopeptidases	ENST00000246186.8	6	+	Q9Y5R2	False	rs766437905		as_specific	0.625935			False		False			False	False	False					7.3	False	False	False		0.163268	0.746154		0
ATP9A	chr20	51671188	SNP	SILENT	G	A	0.189	132	31	0/1		c.1107C>T	p.P369P	ATPase phospholipid transporting 9A (putative)	ATPase phospholipid transporting	ENST00000338821.6	12	-	O75110	False	rs746061828		as_specific	0.508728			False		False			False	False	False					4.01	False	False	False		0.210576	0.410837		0
SYCP2	chr20	59896504	SNP	MISSENSE	T	A	0.153	78	13	0/1		c.1429A>T	p.M477L	synaptonemal complex protein 2		ENST00000357552.8	19	-	Q9BX26	False				0.279302			False		False			False	False	False					7.3	False	False	False		0.706565		0.082	3
BRWD1	chr21	39264484	SNP	MISSENSE	G	A	0.518	19	20	0|1	39264462	c.1861C>T	p.P621S	bromodomain and WD repeat domain containing 1	DDB1 and CUL4 associated factors Bromodomain containing WD repeat domain containing	ENST00000380800.7	17	-	Q9NSI6	False				0.331671			False		False			False	False	False	ENST00000333229
MX2	chr21	41408141	SNP	MISSENSE	G	A	0.985	0	63	1|1		c.2056G>A	p.A686T	MX dynamin like GTPase 2		ENST00000330714.8	14	+	P20592	False	rs148873850		as_specific	0.496259			False		False			False	False	False					3.29	False	False	False		0.348108		0.053	3
TRPM2	chr21	44395520	SNP	MISSENSE	G	A	0.983	0	59	1|1		c.1901G>A	p.R634H	transient receptor potential cation channel subfamily M member 2	Nudix hydrolase family Transient receptor potential cation channels	ENST00000397932.6	12	+	O94759	False	rs368348703		as_specific	0.628429			False		False			False	False	False					7.3	False	False	False		0.729582	0.794907	0.295	3
KRTAP10-7	chr21	44600764	DEL	FRAME_SHIFT_DEL	CCCCGG	C	0.876	0	5	0|1	44600764	c.144_148delCCCGG	p.A50fs	keratin associated protein 10-7	Keratin associated proteins	ENST00000609664.2	1	+	P60409	False				0.654321			True		False		gene_function_loss
KRTAP10-7	chr21	44600773	INS	FRAME_SHIFT_INS	C	CAGCTG	0.857	0	5	0|1	44600764	c.152_153insAGCTG	p.C52fs	keratin associated protein 10-7	Keratin associated proteins	ENST00000609664.2	1	+	P60409	False				0.6575			True		False		gene_function_loss
POTEH	chr22	15690179	SNP	NONSENSE	G	A	0.545	9	11	0/1		c.102G>A	p.W34*	POTE ankyrin domain family member H	Ankyrin repeat domain containing POTE ankyrin domain containing	ENST00000343518.11	1	+	Q6S545	False	rs200375190		as_specific	0.566085			True		False		gene_function_loss
CECR2	chr22	17503095	SNP	MISSENSE	G	A	0.203	15	3	0/1		c.175G>A	p.E59K	CECR2, histone acetyl-lysine reader	Bromodomain containing	ENST00000400585.6	6	+	Q9BXF3	False	rs754013306		as_specific	0.408978			False		False			False	False	False					7.3	False	False	False		0.873663	0.683381	0.022	2
BCL2L13	chr22	17655724	DEL	FRAME_SHIFT_DEL	TC	T	0.357	19	10	0/1		c.14delC	p.S5fs	BCL2 like 13	BCL2 family	ENST00000317582.10	2	+	Q9BXK5	False				0.381546			True		False		gene_function_loss
PI4KA	chr22	20799739	SNP	MISSENSE	G	C	0.219	25	7	0/1		c.1752C>G	p.D584E	phosphatidylinositol 4-kinase alpha		ENST00000255882.11	15	-	P42356	False	rs1160957564		as_specific	0.481297			False		False			False	False	False					7.3	False	False	False		0.543632	0.105562	0.264	3
SUSD2	chr22	24183209	SNP	MISSENSE	G	T	0.36	17	9	0/1		c.229G>T	p.D77Y	sushi domain containing 2	Sushi domain containing	ENST00000358321.4	2	+	Q9UGT4	False				0.653367			False		False			False	False	False					7.3	False	False	False		0.704921	0.578303	0.591	3
GGT5	chr22	24226763	SNP	MISSENSE	G	C	0.332	11	5	0/1		c.906C>G	p.F302L	gamma-glutamyltransferase 5	Gamma-glutamyltransferases	ENST00000327365.8	7	-	P36269	False				0.513716			False		False			False	False	False					7.3	False	False	False		0.775995		0.227	2
KIAA1671	chr22	25040788	SNP	NONSENSE	C	T	0.206	26	6	0/1		c.3658C>T	p.Q1220*	KIAA1671		ENST00000406486.8	6	+	Q9BY89	False				0.578554			True		False		gene_function_loss
KIAA1671	chr22	25041206	SNP	MISSENSE	G	A	0.713	7	19	0/1		c.4076G>A	p.G1359E	KIAA1671		ENST00000406486.8	6	+	Q9BY89	False	rs761045180		as_specific	0.591022			False		False			False	False	False					7.3	False	False	False		0.306179		0.035	1
SLC5A1	chr22	32091672	SNP	MISSENSE	T	C	0.391	14	9	0/1		c.1190T>C	p.I397T	solute carrier family 5 member 1	Solute carriers	ENST00000266088.9	11	+	P13866	False				0.478803			False		False			False	False	False	ENST00000266088
CSDC2	chr22	41574764	SNP	MISSENSE	G	A	0.364	9	5	0/1		c.331G>A	p.D111N	cold shock domain containing C2		ENST00000306149.12	4	+	Q9Y534	False				0.648379			False		False		gene_function_loss
CYP2D6	chr22	42126611	SNP	MISSENSE	C	G	0.889	0	7	0/1		c.1457G>C	p.S486T	cytochrome P450 family 2 subfamily D member 6	Cytochrome P450 family 2	ENST00000645361.2	9	-	P10635	False	rs1135840		as_specific	0.625935			False		False		gene_function_loss
CYP2D6	chr22	42129130	SNP	SILENT	C	G	0.857	0	5	0/1		c.408G>C	p.V136V	cytochrome P450 family 2 subfamily D member 6	Cytochrome P450 family 2	ENST00000645361.2	3	-	P10635	False	rs1058164		as_specific	0.67581			False		False			False	False	False					7.3	False	False	False			0.244324			PA166156061
CELSR1	chr22	46367777	SNP	SILENT	G	A	0.538	11	13	0|1	46367774	c.8031C>T	p.R2677R	cadherin EGF LAG seven-pass G-type receptor 1	CELSR cadherins Adhesion G protein-coupled receptors, subfamily C	ENST00000262738.8	28	-	Q9NYQ6	False	rs767963069		as_specific	0.660848			False		False			False	False	False					7.3	False	False	False		0.194671	0.763986		0
TUBGCP6	chr22	50220846	SNP	SILENT	C	T	0.409	12	8	0/1		c.3513G>A	p.L1171L	tubulin gamma complex associated protein 6		ENST00000248846.10	16	-	Q96RT7	False	rs61745994		as_specific	0.623441			False		False			False	False	False					7.3	False	False	False		0.066064	0.423668		0
PPP6R2	chr22	50440034	SNP	MISSENSE	G	A	0.556	8	11	0/1		c.2278G>A	p.G760S	protein phosphatase 6 regulatory subunit 2	Protein phosphatase 6 regulatory subunits	ENST00000395744.7	20	+	O75170	False	rs1272730443		as_specific	0.633416			False		False			False	False	False					7.3	False	False	False		0.45316	0.406814	0.012	2
GTPBP6	chrX	318607	SNP	MISSENSE	C	G	0.889	0	8	0/1		c.181G>C	p.G61R	GTP binding protein 6 (putative)	Pseudoautosomal region 1	ENST00000326153.9	1	-	O43824	False	rs1348836510		assembly_conflict	0.755611			False		False			False	False	False					7.3	False	False	False
CRLF2	chrX	1191074	SNP	SILENT	T	C	0.955	0	21	1|1		c.939A>G	p.V313V	cytokine receptor like factor 2	Fibronectin type III domain containing Pseudoautosomal region 1	ENST00000400841.8	8	-	Q9HC73	False	rs1480839877		assembly_conflict	0.568579	L	Dom	False	"P2RY8, IGH@"	False		structural_relation
CRLF2	chrX	1191089	SNP	SILENT	G	A	0.957	0	21	1|1		c.924C>T	p.P308P	cytokine receptor like factor 2	Fibronectin type III domain containing Pseudoautosomal region 1	ENST00000400841.8	8	-	Q9HC73	False	rs1310782840		assembly_conflict	0.563591	L	Dom	False	"P2RY8, IGH@"	False		structural_relation
SHROOM2	chrX	9944896	SNP	MISSENSE	G	A	0.935	0	14	1|1		c.4567G>A	p.A1523T	shroom family member 2	PDZ domain containing	ENST00000380913.8	9	+	Q13796	False	rs146420450		as_specific	0.563591			False		False			False	False	False					3.91	False	False	False			0.911746	0.058	1
FAM47A	chrX	34130165	SNP	NONSENSE	C	T	0.714	3	10	0/1		c.2114G>A	p.W705*	family with sequence similarity 47 member A		ENST00000346193.4	1	-	Q5JRC9	False	rs866327016		as_specific	0.431421			True		False		gene_function_loss
RBM3	chrX	48577046	SNP	MISSENSE	G	A	0.909	0	10	1|1		c.434G>A	p.R145H	RNA binding motif protein 3	RNA binding motif containing	ENST00000376759.8	6	+	P98179	False	rs111680576		as_specific	0.40399			False		False			False	False	False					4.01	False	False	False				0.176	2
TSPYL2	chrX	53084565	SNP	SILENT	T	A	0.954	0	20	1|1		c.828T>A	p.I276I	TSPY like 2		ENST00000375442.8	2	+	Q9H2G4	False				0.506234			False		False			False	False	False					7.3	False	False	False					0
HUWE1	chrX	53546493	SNP	MISSENSE	G	A	0.375	15	8	0/1		c.10858C>T	p.L3620F	HECT, UBA and WWE domain containing 1, E3 ubiquitin protein ligase		ENST00000342160.7	69	-	Q7Z6Z7	False				0.476309			False		False			False	False	False					7.3	False	False	False			0.680981	0.195	3
PHF8	chrX	54042637	SNP	MISSENSE	T	G	0.563	6	8	0/1		c.92A>C	p.H31P	PHD finger protein 8	PHD finger proteins Lysine demethylases	ENST00000322659.12	2	-	Q9UPP1	False				0.583541			False		False			False	False	False	ENST00000338154
KIF4A	chrX	70297135	SNP	MISSENSE	G	C	0.6	5	8	0/1		c.373G>C	p.E125Q	kinesin family member 4A	X-linked mental retardation Kinesins	ENST00000374403.4	4	+	O95239	False				0.354115			False		False			False	False	False					7.3	False	False	False			0.879037	0.329	2
MAGEE1	chrX	76428391	SNP	MISSENSE	C	G	0.611	6	10	0/1		c.461C>G	p.P154R	MAGE family member E1	MAGE family	ENST00000361470.4	1	+	Q9HCI5	False				0.685786			False		False			False	False	False					7.3	False	False	False			0.350332	0.033	1
NXF3	chrX	103079469	SNP	MISSENSE	G	A	0.884	1	17	0/1		c.1225C>T	p.R409W	nuclear RNA export factor 3		ENST00000395065.8	15	-	Q9H4D5	False	rs141099548		as_specific	0.528678			False		False			False	False	False					3.16	False	False	False			0.866575	0.253	1
SLC25A5	chrX	119469909	DNP	MISSENSE	TG	CT	0.179	24	4	0|1	119469901	c.360_361TG>CT	p.G121C	solute carrier family 25 member 5	Solute carriers	ENST00000317881.9	2	+	P05141	False				0.512438			False		False			False	False	False					7.3	False	False	False
SLC25A5	chrX	119470436	DNP	MISSENSE	CT	GG	0.403	38	26	0|1	119470436	c.662_663CT>GG	p.T221R	solute carrier family 25 member 5	Solute carriers	ENST00000317881.9	3	+	P05141	False				0.462687			False		False			False	False	False					7.3	False	False	False
XIAP	chrX	123885938	SNP	SILENT	T	C	0.944	1	34	1|1		c.276T>C	p.F92F	X-linked inhibitor of apoptosis	Baculoviral IAP repeat containing	ENST00000371199.7	2	+	P98170	False	rs45575532		as_specific	0.42394			False		False			False	False	False					3.35	False	False	False			0.927554		0
MT-CO1	chrM	6776	SNP	SILENT	T	C	0.997	1	638	1|1		c.873T>C	p.H291H	mitochondrially encoded cytochrome c oxidase I	Mitochondrial complex IV: cytochrome c oxidase subunits	ENST00000361624.2	1	+	P00395	False	rs41473545		as_specific	0.436409			False		False			False	False	False					7.3	False	False	False
MT-CO3	chrM	9966	SNP	MISSENSE	G	A	1	0	4898	1|1		c.760G>A	p.V254I	mitochondrially encoded cytochrome c oxidase III	Mitochondrial complex IV: cytochrome c oxidase subunits	ENST00000362079.2	1	+	P00414	False	rs200809063		as_specific	0.386534			False		False			False	False	False					7.3	False	False	False
MT-ND5	chrM	13260	SNP	SILENT	T	C	0.443	2607	2071	0/1		c.924T>C	p.S308S	mitochondrially encoded NADH:ubiquinone oxidoreductase core subunit 5	NADH:ubiquinone oxidoreductase core subunits	ENST00000361567.2	1	+	P03915	False				0.451372			False		False			False	False	False					7.3	False	False	False
MT-ND6	chrM	14319	SNP	MISSENSE	T	C	0.999	3	4863	1|1		c.355A>G	p.N119D	mitochondrially encoded NADH:ubiquinone oxidoreductase core subunit 6	NADH:ubiquinone oxidoreductase core subunits	ENST00000361681.2	1	-	P03923	False	rs199476110		as_specific	0.431421			False		False			False	False	False					7.3	False	False	False
MT-CYB	chrM	15380	SNP	MISSENSE	A	G	1	103	4870	1|1		c.634A>G	p.T212A	mitochondrially encoded cytochrome b	Mitochondrial complex III: ubiquinol-cytochrome c reductase complex subunits	ENST00000361789.2	1	+	P00156	False				0.466334			False		False			False	False	False					7.3	False	False	False
[truncated: 4 more columns]

## Sheet: kobas_raw
##Databases: BioCyc, Gene Ontology, KEGG PATHWAY, OMIM, PANTHER, Reactome
##Statistical test method: hypergeometric test / Fisher's exact test
##FDR correction method: Benjamini and Hochberg
#Term	Database	ID	Input number	Background number	P-Value	Corrected P-Value	Input	Hyperlink
Immune System	Reactome	R-HSA-168256	53	2096	2.44145e-10	1.06783e-07	ASB10|CRLF2|HLA-A|HUWE1|PROS1|SMAD3|PRSS3|LAIR1|DNM2|CD200|TYK2|PPL|PIK3AP1|KIF2B|MUC3A|MRC1|NLRP1|LILRB1|EEA1|PIK3CA|KIF4A|MUC12|HLA-DQB2|NRG3|BRWD1|NPEPPS|TRPM2|PKM|SIRPA|SHC3|MX2|FBXL16|MUC6|THOP1|PIGR|TSLP|UBA3|MUC5AC|MUC16|SERPINB2|LYN|SQSTM1|INPP5D|CASP3|IRS1|CD3E|TCIRG1|KEAP1|KIR2DL1|ATP6V0A2|BTBD6|LILRA2|TRIM4	http://www.reactome.org/cgi-bin/eventbrowser_st_id?ST_ID=R-HSA-168256
Adaptive Immune System	Reactome	R-HSA-1280218	26	748	3.80837e-08	1.02504e-05	ASB10|HLA-A|HUWE1|LAIR1|DNM2|CD200|PIK3AP1|KIF2B|MRC1|LILRB1|PIK3CA|KIF4A|PPL|HLA-DQB2|LYN|NPEPPS|FBXL16|THOP1|UBA3|INPP5D|CD3E|KEAP1|KIR2DL1|BTBD6|LILRA2|TRIM4	http://www.reactome.org/cgi-bin/eventbrowser_st_id?ST_ID=R-HSA-1280218
Metabolic pathways	KEGG PATHWAY	hsa01100	36	1433	2.71175e-07	6.3256e-05	CD38|MT-CO1|MT-CO3|PI4KA|DGKQ|ADPGK|PANK4|MT-ND6|PIK3CA|NDST2|LIPF|MT-CYB|COX8C|NT5C1A|ACOT12|PKM|DPAGT1|LIAS|PIGF|ST3GAL4|UCK1|QDPR|ALDH8A1|PIK3C2B|RIMKLB|GGT5|GPT|GALNT6|PDE8B|MT-ND5|ADCY4|INPP5B|INPP5D|TCIRG1|ATP6V0A2|CYP11B2	http://www.genome.jp/kegg-bin/show_pathway?hsa01100/hsa:55229%09red/hsa:5281%09red/hsa:5287%09red/hsa:8509%09red/hsa:1609%09red/hsa:6484%09red/hsa:196883%09red/hsa:5860%09red/hsa:23545%09red/hsa:134526%09red/hsa:83549%09red/hsa:2687%09red/hsa:8622%09red/hsa:341947%09red/hsa:4541%09red/hsa:4540%09red/hsa:5315%09red/hsa:83440%09red/hsa:1585%09red/hsa:3633%09red/hsa:8513%09red/hsa:5290%09red/hsa:110…
Termination of O-glycan biosynthesis	Reactome	R-HSA-977068	6	24	3.49185e-07	7.18704e-05	MUC3A|ST3GAL4|MUC6|MUC5AC|MUC16|MUC12	http://www.reactome.org/cgi-bin/eventbrowser_st_id?ST_ID=R-HSA-977068
Dectin-2 family	Reactome	R-HSA-5621480	6	27	6.35832e-07	0.000117094	MUC3A|MUC6|MUC5AC|MUC16|LYN|MUC12	http://www.reactome.org/cgi-bin/eventbrowser_st_id?ST_ID=R-HSA-5621480
Defective GALNT12 causes colorectal cancer 1 (CRCS1)	Reactome	R-HSA-5083636	5	17	1.7508e-06	0.000291716	MUC5AC|MUC16|MUC3A|MUC12|MUC6	http://www.reactome.org/cgi-bin/eventbrowser_st_id?ST_ID=R-HSA-5083636
Defective GALNT3 causes familial hyperphosphatemic tumoral calcinosis (HFTC)	Reactome	R-HSA-5083625	5	17	1.7508e-06	0.000291716	MUC5AC|MUC16|MUC3A|MUC12|MUC6	http://www.reactome.org/cgi-bin/eventbrowser_st_id?ST_ID=R-HSA-5083625
Defective C1GALT1C1 causes Tn polyagglutination syndrome (TNPS)	Reactome	R-HSA-5083632	5	18	2.21969e-06	0.000337682	MUC5AC|MUC16|MUC3A|MUC12|MUC6	http://www.reactome.org/cgi-bin/eventbrowser_st_id?ST_ID=R-HSA-5083632
Axon guidance	Reactome	R-HSA-422475	19	549	2.82655e-06	0.000412087	CACNA1H|PIK3CA|LYN|NCBP1|SEMA5A|SHC3|EPHA7|ISL1|EPHA5|KIF4A|PLXNA4|RPL3L|SLIT2|DNM2|PAK6|COL9A1|RGMB|PLXNA1|RELN	http://www.reactome.org/cgi-bin/eventbrowser_st_id?ST_ID=R-HSA-422475
@@Disease	Reactome	R-HSA-1643685	21	1049	0.00158494	0.0340062	MUC3A|DPAGT1|NCBP1|SEMA5A|MPRIP|PIK3CA|VCAN|IRS1|SLC25A5|SMAD3|MUC5AC|SLC5A1|RPL3L|MUC16|GPT|CYP11B2|NRG3|MUC12|XRCC4|PIK3AP1|MUC6	http://www.reactome.org/cgi-bin/eventbrowser_st_id?ST_ID=R-HSA-1643685
@@Axon guidance	KEGG PATHWAY	hsa04360	8	181	0.000487456	0.0153658	SEMA5A|EPHA7|PIK3CA|PLXNA1|PLXNA4|SLIT2|PAK6|EPHA5	http://www.genome.jp/kegg-bin/show_pathway?hsa04360/hsa:106821730%09red/hsa:5290%09red/hsa:5361%09red/hsa:91584%09red/hsa:2045%09red/hsa:2044%09red/hsa:9037%09red/hsa:9353%09red
Post-translational protein modification	Reactome	R-HSA-597592	33	1412	3.93791e-06	0.000529952	ASB10|TRIM13|AGBL1|RAB7B|PROS1|SMAD3|GPT|CBX8|PEX14|MUC3A|KEAP1|SMC3|XRCC4|COPG2|FBXL16|CNIH1|DPAGT1|PIGF|ST3GAL4|VCAN|COG7|MUC6|UBA3|MUC5AC|MUC16|GALNT6|NUCB1|MUC12|SEMA5A|LEO1|STX17|HLTF|BTBD6	http://www.reactome.org/cgi-bin/eventbrowser_st_id?ST_ID=R-HSA-597592
O-linked glycosylation of mucins	Reactome	R-HSA-913709	7	63	4.78418e-06	0.000619995	MUC3A|ST3GAL4|MUC6|MUC5AC|MUC16|GALNT6|MUC12	http://www.reactome.org/cgi-bin/eventbrowser_st_id?ST_ID=R-HSA-913709
Signal Transduction	Reactome	R-HSA-162582	50	2689	7.7833e-06	0.000907792	DGKQ|SMAD9|EVC|FUZ|OR2D3|SMAD3|CBX8|LAMC2|XIAP|OR9G1|DNM2|TYK2|FAM13A|DACT1|PIK3AP1|NCBP1|OR6Q1|IRS1|PIK3CA|SMC3|ST3GAL4|PTHLH|ARHGEF18|PDE8B|TAS2R30|PRKG2|NRG3|KIF2B|DAGLA|ULK3|SHC3|PKN1|COL9A1|ALDH8A1|OR2M3|PTPN3|LYN|GPR68|ADCY4|SQSTM1|INPP5B|TAAR6|CASP3|CCL4L2|MYLK|TCIRG1|LEO1|PDK4|ATP6V0A2|OR8U1	http://www.reactome.org/cgi-bin/eventbrowser_st_id?ST_ID=R-HSA-162582
Developmental Biology	Reactome	R-HSA-1266738	27	1082	9.98664e-06	0.00109198	NCBP1|EPHA7|ISL1|EPHA5|KRT32|SMAD3|KRT2|RPL3L|DNM2|RGMB|CACNA1H|PIK3CA|KIF4A|PPL|SLIT2|LYN|ONECUT1|RELN|SHC3|COL9A1|SEMA5A|KRTAP10-7|PLXNA1|PLXNA4|ZSCAN10|PAK6|ZNF467	http://www.reactome.org/cgi-bin/eventbrowser_st_id?ST_ID=R-HSA-1266738
Metabolism of proteins	Reactome	R-HSA-392499	40	2012	1.59283e-05	0.00163921	ASB10|TRIM13|ACE|RAB7B|ISL1|PROS1|SMAD3|MUC5AC|RPL3L|CBX8|ADD1|XRCC4|MUC3A|TSPYL2|KEAP1|SMC3|PEX14|COPG2|FBXL16|CNIH1|DPAGT1|PIGF|ST3GAL4|VCAN|COG7|MUC6|UBA3|MRPL1|GPT|MUC16|GALNT6|NUCB1|MUC12|AGBL1|SEMA5A|MRPS16|LEO1|STX17|HLTF|BTBD6	http://www.reactome.org/cgi-bin/eventbrowser_st_id?ST_ID=R-HSA-392499
Diseases of glycosylation	Reactome	R-HSA-3781865	9	143	1.64982e-05	0.00164934	MUC3A|DPAGT1|SEMA5A|VCAN|MUC6|MUC5AC|GPT|MUC16|MUC12	http://www.reactome.org/cgi-bin/eventbrowser_st_id?ST_ID=R-HSA-3781865
O-linked glycosylation	Reactome	R-HSA-5173105	8	111	1.95313e-05	0.00186458	MUC3A|SEMA5A|ST3GAL4|MUC6|MUC5AC|MUC16|GALNT6|MUC12	http://www.reactome.org/cgi-bin/eventbrowser_st_id?ST_ID=R-HSA-5173105
Ion channel transport	Reactome	R-HSA-983712	10	185	1.9717e-05	0.00186458	TRDN|ATP9A|WNK2|ASIC4|ATP10D|TCIRG1|RYR1|ATP6V0A2|CLCN3|TRPM2	http://www.reactome.org/cgi-bin/eventbrowser_st_id?ST_ID=R-HSA-983712
B cell receptor signaling pathway	KEGG PATHWAY	hsa04662	7	82	2.35591e-05	0.00211368	INPP5D|LILRB1|PIK3CA|LILRA6|LYN|LILRA2|PIK3AP1	http://www.genome.jp/kegg-bin/show_pathway?hsa04662/hsa:118788%09red/hsa:10859%09red/hsa:3635%09red/hsa:5290%09red/hsa:11027%09red/hsa:11025%09red/hsa:4067%09red
Cell-Cell communication	Reactome	R-HSA-1500931	8	125	4.34872e-05	0.00330786	SIRPA|PIK3CA|PRR3|NECTIN3|NECTIN1|CDH18|LAMC2|CLDN1	http://www.reactome.org/cgi-bin/eventbrowser_st_id?ST_ID=R-HSA-1500931
Osteoclast differentiation	KEGG PATHWAY	hsa04380	8	128	5.09621e-05	0.00371493	SQSTM1|SIRPA|LILRB1|PIK3CA|FOSL1|LILRA6|TYK2|LILRA2	http://www.genome.jp/kegg-bin/show_pathway?hsa04380/hsa:140885%09red/hsa:10859%09red/hsa:7297%09red/hsa:5290%09red/hsa:11027%09red/hsa:11025%09red/hsa:8061%09red/hsa:8878%09red
Oxidative phosphorylation	KEGG PATHWAY	hsa00190	8	133	6.57872e-05	0.00451352	MT-CO1|MT-CO3|MT-ND5|MT-ND6|MT-CYB|TCIRG1|COX8C|ATP6V0A2	http://www.genome.jp/kegg-bin/show_pathway?hsa00190/hsa:23545%09red/hsa:341947%09red/hsa:4514%09red/hsa:4519%09red/hsa:4541%09red/hsa:4540%09red/hsa:4512%09red/hsa:10312%09red
Metabolism	Reactome	R-HSA-1430728	39	2075	6.73049e-05	0.00452884	CD38|MT-CO1|MT-CO3|PI4KA|NUDT15|RFC1|PRSS1|RPL3L|ADPGK|DNM2|SLC25A16|PANK4|MT-ND6|PIK3CA|NDST2|POLD1|NT5C1A|PRKG2|SLC6A12|ACOT12|LIAS|ST3GAL4|UCK1|QDPR|NUDT3|MT-CYB|PIK3C2B|RIMKLB|GGT5|MT-ND5|ADCY4|INPP5B|INPP5D|VCAN|PRSS3|PDK4|CYP11B2|RHD|RFT1	http://www.reactome.org/cgi-bin/eventbrowser_st_id?ST_ID=R-HSA-1430728
Diseases associated with O-glycosylation of proteins	Reactome	R-HSA-3906995	6	68	7.66055e-05	0.0048735	MUC3A|SEMA5A|MUC6|MUC5AC|MUC16|MUC12	http://www.reactome.org/cgi-bin/eventbrowser_st_id?ST_ID=R-HSA-3906995
Degradation of the extracellular matrix	Reactome	R-HSA-1474228	8	140	9.24168e-05	0.00557528	COL15A1|CASP3|MMP13|COL9A1|PRSS1|LAMC2|MMP24|COL12A1	http://www.reactome.org/cgi-bin/eventbrowser_st_id?ST_ID=R-HSA-1474228
Nectin/Necl trans heterodimerization	Reactome	R-HSA-420597	3	7	9.7595e-05	0.00559811	NECTIN1|PRR3|NECTIN3	http://www.reactome.org/cgi-bin/eventbrowser_st_id?ST_ID=R-HSA-420597
Parkinson disease	KEGG PATHWAY	hsa05012	8	142	0.000101483	0.00566338	MT-CO1|MT-CO3|CASP3|MT-ND6|MT-CYB|SLC25A5|COX8C|MT-ND5	http://www.genome.jp/kegg-bin/show_pathway?hsa05012/hsa:836%09red/hsa:341947%09red/hsa:4519%09red/hsa:292%09red/hsa:4541%09red/hsa:4540%09red/hsa:4512%09red/hsa:4514%09red
@@Parkinson disease	PANTHER	P00049	1	88	0.573377	0.601934	LYN	http://www.pantherdb.org/pathway/pathwayDiagram.jsp?catAccession=P00049
Transport of small molecules	Reactome	R-HSA-382551	19	720	0.000103589	0.00566338	ADCY4|TRDN|RYR1|LRRC8A|ATP6V0A2|ADD1|SLC9A5|WNK2|ASIC4|ATP10D|SLC25A5|TCIRG1|SLC5A1|LSR|ATP9A|CLCN3|SLC6A12|SLC25A29|TRPM2	http://www.reactome.org/cgi-bin/eventbrowser_st_id?ST_ID=R-HSA-382551
Thermogenesis	KEGG PATHWAY	hsa04714	10	231	0.0001168	0.00618649	ADCY4|MT-CO1|KDM3A|MT-ND5|MT-ND6|MT-CYB|MT-CO3|COX8C|PRKG2|SLC25A29	http://www.genome.jp/kegg-bin/show_pathway?hsa04714/hsa:5593%09red/hsa:4541%09red/hsa:341947%09red/hsa:123096%09red/hsa:196883%09red/hsa:4519%09red/hsa:55818%09red/hsa:4540%09red/hsa:4512%09red/hsa:4514%09red
Cell adhesion molecules (CAMs)	KEGG PATHWAY	hsa04514	8	146	0.000121831	0.00626891	HLA-A|PRR3|VCAN|NRXN2|NECTIN3|NECTIN1|CLDN1|PTPRM	http://www.genome.jp/kegg-bin/show_pathway?hsa04514/hsa:9076%09red/hsa:5818%09red/hsa:25945%09red/hsa:9379%09red/hsa:3105%09red/hsa:1462%09red/hsa:5797%09red
Huntington disease	KEGG PATHWAY	hsa05016	9	193	0.000149707	0.0070787	MT-CO1|MT-CO3|CASP3|DNAH12|DNAH5|MT-CYB|DNAH8|SLC25A5|COX8C	http://www.genome.jp/kegg-bin/show_pathway?hsa05016/hsa:836%09red/hsa:1767%09red/hsa:341947%09red/hsa:1769%09red/hsa:201625%09red/hsa:4519%09red/hsa:292%09red/hsa:4512%09red/hsa:4514%09red
@@Huntington disease	PANTHER	P00029	4	129	0.0386661	0.185842	DNAH8|CASP3|ACTG2|DNAH5	http://www.pantherdb.org/pathway/pathwayDiagram.jsp?catAccession=P00029
Metabolism of water-soluble vitamins and cofactors	Reactome	R-HSA-196849	7	120	0.000224515	0.00924211	CD38|PANK4|RFC1|PRSS1|PRSS3|SLC25A16|RFT1	http://www.reactome.org/cgi-bin/eventbrowser_st_id?ST_ID=R-HSA-196849
Cell junction organization	Reactome	R-HSA-446728	6	90	0.000321775	0.0118515	CDH18|PRR3|NECTIN3|NECTIN1|LAMC2|CLDN1	http://www.reactome.org/cgi-bin/eventbrowser_st_id?ST_ID=R-HSA-446728
Immunoregulatory interactions between a Lymphoid and a non-Lymphoid cell	Reactome	R-HSA-198933	7	128	0.000326044	0.0118836	LILRB1|HLA-A|KIR2DL1|LAIR1|CD200|LILRA2|CD3E	http://www.reactome.org/cgi-bin/eventbrowser_st_id?ST_ID=R-HSA-198933
Adherens junctions interactions	Reactome	R-HSA-418990	4	32	0.000373565	0.0126903	CDH18|PRR3|NECTIN3|NECTIN1	http://www.reactome.org/cgi-bin/eventbrowser_st_id?ST_ID=R-HSA-418990
Assembly of collagen fibrils and other multimeric structures	Reactome	R-HSA-2022090	5	60	0.0003928	0.0132155	LAMC2|COL15A1|COL9A1|COL12A1|MMP13	http://www.reactome.org/cgi-bin/eventbrowser_st_id?ST_ID=R-HSA-2022090
Longevity regulating pathway - multiple species	KEGG PATHWAY	hsa04213	5	62	0.000452204	0.0146506	ADCY4|PIK3CA|CLPB|IRS1|EIF4EBP2	http://www.genome.jp/kegg-bin/show_pathway?hsa04213/hsa:1979%09red/hsa:3667%09red/hsa:5290%09red/hsa:81570%09red/hsa:196883%09red
Cell-cell junction organization	Reactome	R-HSA-421270	5	63	0.000484325	0.0153658	CLDN1|NECTIN1|PRR3|NECTIN3|CDH18	http://www.reactome.org/cgi-bin/eventbrowser_st_id?ST_ID=R-HSA-421270
Phosphatidylinositol signaling system	KEGG PATHWAY	hsa04070	6	99	0.000520082	0.0162479	INPP5B|INPP5D|PI4KA|PIK3CA|DGKQ|PIK3C2B	http://www.genome.jp/kegg-bin/show_pathway?hsa04070/hsa:1609%09red/hsa:5290%09red/hsa:3633%09red/hsa:5287%09red/hsa:3635%09red/hsa:5297%09red
C-type lectin receptors (CLRs)	Reactome	R-HSA-5621481	7	140	0.000544237	0.0167042	MUC3A|MUC6|UBA3|MUC5AC|MUC16|LYN|MUC12	http://www.reactome.org/cgi-bin/eventbrowser_st_id?ST_ID=R-HSA-5621481
Interleukin-7 signaling	Reactome	R-HSA-1266695	4	36	0.000562488	0.0171143	BRWD1|CRLF2|IRS1|TSLP	http://www.reactome.org/cgi-bin/eventbrowser_st_id?ST_ID=R-HSA-1266695
Metabolism of vitamins and cofactors	Reactome	R-HSA-196854	8	186	0.000578926	0.0174626	CD38|SLC25A16|PANK4|RFC1|PRSS1|PRSS3|PRKG2|RFT1	http://www.reactome.org/cgi-bin/eventbrowser_st_id?ST_ID=R-HSA-196854
superpathway of inositol phosphate compounds	BioCyc	PWY-6371	5	67	0.000630241	0.0183768	PIK3C2B|INPP5B|INPP5D|PI4KA|PIK3CA	http://biocyc.org/HUMAN/NEW-IMAGE?type=NIL&object=PWY-6371
Calcium signaling pathway	KEGG PATHWAY	hsa04020	8	193	0.000729806	0.0209311	ADCY4|TRDN|ERBB4|CD38|CACNA1H|RYR1|MYLK|SLC25A5	http://www.genome.jp/kegg-bin/show_pathway?hsa04020/hsa:4638%09red/hsa:10345%09red/hsa:952%09red/hsa:2066%09red/hsa:6261%09red/hsa:292%09red/hsa:196883%09red/hsa:8912%09red
Non-alcoholic fatty liver disease (NAFLD)	KEGG PATHWAY	hsa04932	7	149	0.000773789	0.0216599	MT-CO1|MT-CO3|CASP3|MT-CYB|PIK3CA|IRS1|COX8C	http://www.genome.jp/kegg-bin/show_pathway?hsa04932/hsa:3667%09red/hsa:836%09red/hsa:5290%09red/hsa:341947%09red/hsa:4519%09red/hsa:4512%09red/hsa:4514%09red
Stimuli-sensing channels	Reactome	R-HSA-2672351	6	108	0.000802521	0.0221671	TRDN|RYR1|WNK2|ASIC4|CLCN3|TRPM2	http://www.reactome.org/cgi-bin/eventbrowser_st_id?ST_ID=R-HSA-2672351
Extracellular matrix organization	Reactome	R-HSA-1474244	10	298	0.000810467	0.0221671	COL15A1|CASP3|MMP13|VCAN|COL9A1|PRSS1|LAMC2|MMP24|ITGAE|COL12A1	http://www.reactome.org/cgi-bin/eventbrowser_st_id?ST_ID=R-HSA-1474244
Adherens junction	KEGG PATHWAY	hsa04520	5	72	0.000856205	0.0230451	NECTIN1|PTPRM|PRR3|NECTIN3|SMAD3	http://www.genome.jp/kegg-bin/show_pathway?hsa04520/hsa:5818%09red/hsa:25945%09red/hsa:4088%09red/hsa:5797%09red
Focal adhesion	KEGG PATHWAY	hsa04510	8	199	0.000882979	0.0235843	SHC3|PIK3CA|MYLK|COL9A1|XIAP|RELN|LAMC2|PAK6	http://www.genome.jp/kegg-bin/show_pathway?hsa04510/hsa:4638%09red/hsa:1297%09red/hsa:3918%09red/hsa:106821730%09red/hsa:5290%09red/hsa:53358%09red/hsa:5649%09red/hsa:331%09red
Alzheimer disease-presenilin pathway	PANTHER	P00004	6	112	0.000960656	0.0244002	ACTG2|ERBB4|MMP13|PCSK4|NECTIN1|MMP24	http://www.pantherdb.org/pathway/pathwayDiagram.jsp?catAccession=P00004
Inositol phosphate metabolism	KEGG PATHWAY	hsa00562	5	74	0.000961677	0.0244002	PIK3C2B|INPP5B|INPP5D|PI4KA|PIK3CA	http://www.genome.jp/kegg-bin/show_pathway?hsa00562/hsa:5290%09red/hsa:3633%09red/hsa:5287%09red/hsa:3635%09red/hsa:5297%09red
@@Inositol phosphate metabolism	Reactome	R-HSA-1483249	3	50	0.0140929	0.101463	INPP5B|NUDT3|INPP5D	http://www.reactome.org/cgi-bin/eventbrowser_st_id?ST_ID=R-HSA-1483249
Other semaphorin interactions	Reactome	R-HSA-416700	3	19	0.00115067	0.0275974	PLXNA1|SEMA5A|PLXNA4	http://www.reactome.org/cgi-bin/eventbrowser_st_id?ST_ID=R-HSA-416700
Processing of Intronless Pre-mRNAs	Reactome	R-HSA-77595	3	19	0.00115067	0.0275974	CSTF2T|NCBP1|CPSF1	http://www.reactome.org/cgi-bin/eventbrowser_st_id?ST_ID=R-HSA-77595
Cellular senescence	KEGG PATHWAY	hsa04218	7	160	0.00115154	0.0275974	SQSTM1|PIK3CA|HLA-A|SLC25A5|SMAD3|KIR2DL1|NBN	http://www.genome.jp/kegg-bin/show_pathway?hsa04218/hsa:8878%09red/hsa:5290%09red/hsa:4683%09red/hsa:3802%09red/hsa:292%09red/hsa:4088%09red/hsa:3105%09red
@@Cellular Senescence	Reactome	R-HSA-2559583	3	194	0.28914	0.358378	TNIK|NBN|CBX8	http://www.reactome.org/cgi-bin/eventbrowser_st_id?ST_ID=R-HSA-2559583
Class I MHC mediated antigen processing & presentation	Reactome	R-HSA-983169	11	370	0.00117478	0.027963	ASB10|MRC1|HLA-A|HUWE1|THOP1|KEAP1|UBA3|FBXL16|BTBD6|NPEPPS|TRIM4	http://www.reactome.org/cgi-bin/eventbrowser_st_id?ST_ID=R-HSA-983169
Muscle contraction	Reactome	R-HSA-397014	8	209	0.00119469	0.02802	TRDN|MYH3|ACTG2|KCNJ14|RYR1|MYLK|TTN|MYBPC1	http://www.reactome.org/cgi-bin/eventbrowser_st_id?ST_ID=R-HSA-397014
Synaptic vesicle cycle	KEGG PATHWAY	hsa04721	5	78	0.0012012	0.02802	TCIRG1|SLC6A12|HTT|ATP6V0A2|DNM2	http://www.genome.jp/kegg-bin/show_pathway?hsa04721/hsa:23545%09red/hsa:10312%09red/hsa:6539%09red/hsa:6532%09red/hsa:1785%09red
Hemostasis	Reactome	R-HSA-109582	15	617	0.00121276	0.0281023	DAGLA|DOCK8|INPP5D|SIRPA|ZFPM2|PIK3CA|DGKQ|PROS1|KIF4A|TTN|PRKG2|S100A10|LYN|SERPINB2|KIF2B	http://www.reactome.org/cgi-bin/eventbrowser_st_id?ST_ID=R-HSA-109582
Integrin signalling pathway	PANTHER	P00034	7	166	0.00141119	0.0318564	COL15A1|PIK3CA|COL9A1|PIK3C2B|LAMC2|ITGAE|COL12A1	http://www.pantherdb.org/pathway/pathwayDiagram.jsp?catAccession=P00034
Influenza A	KEGG PATHWAY	hsa05164	7	167	0.00145857	0.0327151	CASP3|NXF3|PIK3CA|SLC25A5|PRSS1|PRSS3|TYK2	http://www.genome.jp/kegg-bin/show_pathway?hsa05164/hsa:836%09red/hsa:56000%09red/hsa:5290%09red/hsa:7297%09red/hsa:292%09red/hsa:5646%09red/hsa:5644%09red
Innate Immune System	Reactome	R-HSA-168249	21	1043	0.0014811	0.0330087	MUC3A|NLRP1|SIRPA|EEA1|PIK3CA|HUWE1|PROS1|PRSS3|MUC6|TCIRG1|PIGR|LAIR1|UBA3|ATP6V0A2|DNM2|MUC5AC|MUC16|LYN|MUC12|TRPM2|PKM	http://www.reactome.org/cgi-bin/eventbrowser_st_id?ST_ID=R-HSA-168249
Cytokine Signaling in Immune system	Reactome	R-HSA-1280215	18	836	0.0015644	0.0339989	SQSTM1|BRWD1|CRLF2|CASP3|SHC3|PIK3CA|HLA-A|TSLP|MX2|IRS1|SMAD3|TYK2|UBA3|HLA-DQB2|INPP5D|NRG3|SERPINB2|LYN	http://www.reactome.org/cgi-bin/eventbrowser_st_id?ST_ID=R-HSA-1280215
Human T-cell leukemia virus 1 infection	KEGG PATHWAY	hsa05166	8	219	0.00158844	0.0340062	ADCY4|PIK3CA|HLA-A|SLC25A5|SMAD3|XIAP|FOSL1|CD3E	http://www.genome.jp/kegg-bin/show_pathway?hsa05166/hsa:5290%09red/hsa:916%09red/hsa:292%09red/hsa:4088%09red/hsa:196883%09red/hsa:8061%09red/hsa:331%09red/hsa:3105%09red
Human papillomavirus infection	KEGG PATHWAY	hsa05165	10	330	0.00169411	0.0354952	CASP3|PIK3CA|HLA-A|COL9A1|TCIRG1|RELN|ATP6V0A2|LAMC2|TYK2|PKM	http://www.genome.jp/kegg-bin/show_pathway?hsa05165/hsa:23545%09red/hsa:3918%09red/hsa:836%09red/hsa:1297%09red/hsa:5290%09red/hsa:7297%09red/hsa:5649%09red/hsa:5315%09red/hsa:3105%09red/hsa:10312%09red
ErbB signaling pathway	KEGG PATHWAY	hsa04012	5	85	0.00172265	0.0355181	PIK3CA|PAK6|NRG3|ERBB4|SHC3	http://www.genome.jp/kegg-bin/show_pathway?hsa04012/hsa:2066%09red/hsa:5290%09red/hsa:10718%09red/hsa:53358%09red/hsa:106821730%09red
Cardiac muscle contraction	KEGG PATHWAY	hsa04260	5	86	0.00180881	0.0355181	TRDN|MT-CO1|MT-CO3|COX8C|MT-CYB	http://www.genome.jp/kegg-bin/show_pathway?hsa04260/hsa:341947%09red/hsa:4519%09red/hsa:4512%09red/hsa:10345%09red/hsa:4514%09red
Signaling by Receptor Tyrosine Kinases	Reactome	R-HSA-9006934	12	458	0.00201371	0.037679	NCBP1|SHC3|PIK3CA|IRS1|COL9A1|TCIRG1|LAMC2|ATP6V0A2|DNM2|PTPN3|NRG3|LYN	http://www.reactome.org/cgi-bin/eventbrowser_st_id?ST_ID=R-HSA-9006934
Collagen formation	Reactome	R-HSA-1474290	5	89	0.00208623	0.0380193	LAMC2|COL15A1|COL9A1|COL12A1|MMP13	http://www.reactome.org/cgi-bin/eventbrowser_st_id?ST_ID=R-HSA-1474290
Protein digestion and absorption	KEGG PATHWAY	hsa04974	5	90	0.00218524	0.0390873	PRSS1|COL15A1|PRSS3|COL12A1|COL9A1	http://www.genome.jp/kegg-bin/show_pathway?hsa04974/hsa:1306%09red/hsa:5646%09red/hsa:1297%09red/hsa:1303%09red/hsa:5644%09red
mRNA surveillance pathway	KEGG PATHWAY	hsa03015	5	91	0.00228762	0.0396178	SRRM1|CSTF2T|NCBP1|CPSF1|NXF3	http://www.genome.jp/kegg-bin/show_pathway?hsa03015/hsa:29894%09red/hsa:56000%09red/hsa:23283%09red/hsa:4686%09red/hsa:10250%09red
Regulation of lipolysis in adipocytes	KEGG PATHWAY	hsa04923	4	55	0.00243123	0.0396178	ADCY4|PIK3CA|IRS1|PRKG2	http://www.genome.jp/kegg-bin/show_pathway?hsa04923/hsa:3667%09red/hsa:5290%09red/hsa:5593%09red/hsa:196883%09red
Activated NTRK3 signals through PI3K	Reactome	R-HSA-9603381	2	6	0.00243436	0.0396178	PIK3CA|IRS1	http://www.reactome.org/cgi-bin/eventbrowser_st_id?ST_ID=R-HSA-9603381
Activation of caspases through apoptosome-mediated cleavage	Reactome	R-HSA-111459	2	6	0.00243436	0.0396178	XIAP|CASP3	http://www.reactome.org/cgi-bin/eventbrowser_st_id?ST_ID=R-HSA-111459
3-phosphoinositide biosynthesis	BioCyc	PWY-6352	3	27	0.00286767	0.0441255	PIK3C2B|PI4KA|PIK3CA	http://biocyc.org/HUMAN/NEW-IMAGE?type=NIL&object=PWY-6352
mRNA 3'-end processing	Reactome	R-HSA-72187	4	58	0.00291427	0.0441255	SRRM1|CSTF2T|NCBP1|CPSF1	http://www.reactome.org/cgi-bin/eventbrowser_st_id?ST_ID=R-HSA-72187
SMAC(DIABLO)-mediated dissociation of IAP:caspase complexes	Reactome	R-HSA-111464	2	7	0.00311023	0.0441255	XIAP|CASP3	http://www.reactome.org/cgi-bin/eventbrowser_st_id?ST_ID=R-HSA-111464
SMAC, XIAP-regulated apoptotic response	Reactome	R-HSA-111469	2	7	0.00311023	0.0441255	XIAP|CASP3	http://www.reactome.org/cgi-bin/eventbrowser_st_id?ST_ID=R-HSA-111469
SMAC (DIABLO) binds to IAPs	Reactome	R-HSA-111463	2	7	0.00311023	0.0441255	XIAP|CASP3	http://www.reactome.org/cgi-bin/eventbrowser_st_id?ST_ID=R-HSA-111463
Processing of Capped Intronless Pre-mRNA	Reactome	R-HSA-75067	3	28	0.00315272	0.0441255	CSTF2T|NCBP1|CPSF1	http://www.reactome.org/cgi-bin/eventbrowser_st_id?ST_ID=R-HSA-75067
EPHA-mediated growth cone collapse	Reactome	R-HSA-3928663	3	28	0.00315272	0.0441255	EPHA7|EPHA5|LYN	http://www.reactome.org/cgi-bin/eventbrowser_st_id?ST_ID=R-HSA-3928663
Signaling by Interleukins	Reactome	R-HSA-449147	14	619	0.00329371	0.0459151	SQSTM1|BRWD1|CRLF2|CASP3|SHC3|PIK3CA|IRS1|SMAD3|TYK2|TSLP|INPP5D|LYN|SERPINB2|NRG3	http://www.reactome.org/cgi-bin/eventbrowser_st_id?ST_ID=R-HSA-449147
Respiratory electron transport	Reactome	R-HSA-611105	5	100	0.00337223	0.0466381	MT-CYB|MT-CO1|MT-CO3|MT-ND5|MT-ND6	http://www.reactome.org/cgi-bin/eventbrowser_st_id?ST_ID=R-HSA-611105
Herpes simplex virus 1 infection	KEGG PATHWAY	hsa05168	12	492	0.00353801	0.0479825	ZNF610|CASP3|NXF3|ZNF619|PIK3CA|HLA-A|ZNF717|ZNF254|NECTIN1|ZNF778|TYK2|POU2F3	http://www.genome.jp/kegg-bin/show_pathway?hsa05168/hsa:836%09red/hsa:162963%09red/hsa:56000%09red/hsa:197320%09red/hsa:5290%09red/hsa:7297%09red/hsa:285267%09red/hsa:5818%09red/hsa:9534%09red/hsa:100131827%09red/hsa:3105%09red/hsa:25833%09red
Antigen processing: Ubiquitination & Proteasome degradation	Reactome	R-HSA-983168	9	308	0.00358374	0.0484151	ASB10|HUWE1|THOP1|KEAP1|UBA3|FBXL16|BTBD6|NPEPPS|TRIM4	http://www.reactome.org/cgi-bin/eventbrowser_st_id?ST_ID=R-HSA-983168
Constitutive Signaling by Aberrant PI3K in Cancer	Reactome	R-HSA-2219530	4	62	0.00365504	0.0491884	PIK3CA|NRG3|IRS1|PIK3AP1	http://www.reactome.org/cgi-bin/eventbrowser_st_id?ST_ID=R-HSA-2219530
Coenzyme A biosynthesis	Reactome	R-HSA-196783	2	8	0.00386339	0.049882	SLC25A16|PANK4	http://www.reactome.org/cgi-bin/eventbrowser_st_id?ST_ID=R-HSA-196783
@@Coenzyme A biosynthesis	PANTHER	P02736	1	6	0.0647394	0.206467	PANK4	http://www.pantherdb.org/pathway/pathwayDiagram.jsp?catAccession=P02736
Inflammation mediated by chemokine and cytokine signaling pathway	PANTHER	P00031	7	201	0.00395359	0.0508588	MYH3|ACTG2|PIK3CA|CCL4L2|MYLK|PAK6|COL12A1	http://www.pantherdb.org/pathway/pathwayDiagram.jsp?catAccession=P00031
Collagen degradation	Reactome	R-HSA-1442490	4	64	0.00406928	0.0514022	COL15A1|COL9A1|COL12A1|MMP13	http://www.reactome.org/cgi-bin/eventbrowser_st_id?ST_ID=R-HSA-1442490
Phagosome	KEGG PATHWAY	hsa04145	6	152	0.00417481	0.0521702	MRC1|RAB7B|EEA1|HLA-A|TCIRG1|ATP6V0A2	http://www.genome.jp/kegg-bin/show_pathway?hsa04145/hsa:8411%09red/hsa:23545%09red/hsa:4360%09red/hsa:338382%09red/hsa:3105%09red/hsa:10312%09red
Costimulation by the CD28 family	Reactome	R-HSA-388841	4	65	0.00428781	0.0532023	PIK3CA|LYN|CD3E|HLA-DQB2	http://www.reactome.org/cgi-bin/eventbrowser_st_id?ST_ID=R-HSA-388841
Oxytocin signaling pathway	KEGG PATHWAY	hsa04921	6	153	0.00430459	0.0532218	ADCY4|CD38|KCNJ14|RYR1|MYLK|TRPM2	http://www.genome.jp/kegg-bin/show_pathway?hsa04921/hsa:4638%09red/hsa:952%09red/hsa:6261%09red/hsa:7226%09red/hsa:196883%09red/hsa:3770%09red
PI3K events in ERBB4 signaling	Reactome	R-HSA-1250342	2	9	0.00469231	0.0556556	PIK3CA|NRG3	http://www.reactome.org/cgi-bin/eventbrowser_st_id?ST_ID=R-HSA-1250342
PI3K/AKT activation	Reactome	R-HSA-198203	2	9	0.00469231	0.0556556	PIK3CA|IRS1	http://www.reactome.org/cgi-bin/eventbrowser_st_id?ST_ID=R-HSA-198203
RNA Polymerase II Transcription Termination	Reactome	R-HSA-73856	4	67	0.00474833	0.0561298	SRRM1|CSTF2T|NCBP1|CPSF1	http://www.reactome.org/cgi-bin/eventbrowser_st_id?ST_ID=R-HSA-73856
Activation of Matrix Metalloproteinases	Reactome	R-HSA-1592389	3	33	0.00483551	0.0563981	PRSS1|MMP24|MMP13	http://www.reactome.org/cgi-bin/eventbrowser_st_id?ST_ID=R-HSA-1592389
Epithelial cell signaling in Helicobacter pylori infection	KEGG PATHWAY	hsa05120	4	70	0.00549962	0.0617958	TCIRG1|LYN|CASP3|ATP6V0A2	http://www.genome.jp/kegg-bin/show_pathway?hsa05120/hsa:23545%09red/hsa:836%09red/hsa:4067%09red/hsa:10312%09red
Signaling by Insulin receptor	Reactome	R-HSA-74752	4	70	0.00549962	0.0617958	TCIRG1|PIK3CA|IRS1|ATP6V0A2	http://www.reactome.org/cgi-bin/eventbrowser_st_id?ST_ID=R-HSA-74752
Caspase activation via Dependence Receptors in the absence of ligand	Reactome	R-HSA-418889	2	10	0.00559549	0.0617958	CASP3|DAPK1	http://www.reactome.org/cgi-bin/eventbrowser_st_id?ST_ID=R-HSA-418889
Insulin/IGF pathway-protein kinase B signaling cascade	PANTHER	P00033	3	35	0.00563386	0.0617958	PIK3C2B|IRS1|PIK3CA	http://www.pantherdb.org/pathway/pathwayDiagram.jsp?catAccession=P00033
EGF receptor signaling pathway	PANTHER	P00018	5	114	0.00572915	0.0624692	PIK3C2B|NRG3|PIK3CA|ERBB4|SHC3	http://www.pantherdb.org/pathway/pathwayDiagram.jsp?catAccession=P00018
Cytoskeletal regulation by Rho GTPase	PANTHER	P00016	4	71	0.00576666	0.0624692	MYH3|PAK6|MYLK|ACTG2	http://www.pantherdb.org/pathway/pathwayDiagram.jsp?catAccession=P00016
Striated Muscle Contraction	Reactome	R-HSA-390522	3	36	0.00606084	0.0646551	MYH3|TTN|MYBPC1	http://www.reactome.org/cgi-bin/eventbrowser_st_id?ST_ID=R-HSA-390522
Meiosis	Reactome	R-HSA-1500620	5	116	0.00614122	0.0653135	SMC3|NBN|SYCP2|MSH5|SYCP1	http://www.reactome.org/cgi-bin/eventbrowser_st_id?ST_ID=R-HSA-1500620
PECAM1 interactions	Reactome	R-HSA-210990	2	11	0.00657145	0.0674297	LYN|INPP5D	http://www.reactome.org/cgi-bin/eventbrowser_st_id?ST_ID=R-HSA-210990
Signaling by NTRK1 (TRKA)	Reactome	R-HSA-187037	4	76	0.0072317	0.0729214	PIK3CA|SHC3|IRS1|DNM2	http://www.reactome.org/cgi-bin/eventbrowser_st_id?ST_ID=R-HSA-187037
The citric acid (TCA) cycle and respiratory electron transport	Reactome	R-HSA-1428517	6	173	0.00757334	0.0744636	MT-CO1|MT-CO3|MT-ND5|MT-ND6|MT-CYB|PDK4	http://www.reactome.org/cgi-bin/eventbrowser_st_id?ST_ID=R-HSA-1428517
Erythropoietin activates Phosphoinositide-3-kinase (PI3K)	Reactome	R-HSA-9027276	2	12	0.00761873	0.0744636	PIK3CA|LYN	http://www.reactome.org/cgi-bin/eventbrowser_st_id?ST_ID=R-HSA-9027276
Caspase-mediated cleavage of cytoskeletal proteins	Reactome	R-HSA-264870	2	12	0.00761873	0.0744636	CASP3|ADD1	http://www.reactome.org/cgi-bin/eventbrowser_st_id?ST_ID=R-HSA-264870
Respiratory electron transport, ATP synthesis by chemiosmotic coupling, and heat production by uncoupling proteins.	Reactome	R-HSA-163200	5	123	0.00774739	0.0755101	MT-CYB|MT-CO1|MT-CO3|MT-ND5|MT-ND6	http://www.reactome.org/cgi-bin/eventbrowser_st_id?ST_ID=R-HSA-163200
Endothelin signaling pathway	PANTHER	P00019	4	78	0.00788036	0.0764664	ADCY4|PIK3C2B|PIK3CA|PRKG2	http://www.pantherdb.org/pathway/pathwayDiagram.jsp?catAccession=P00019
CCKR signaling map	PANTHER	P06959	6	175	0.00797738	0.0764664	CD38|CASP3|RYR1|IRS1|LYN|SERPINB2	http://www.pantherdb.org/pathway/pathwayDiagram.jsp?catAccession=P06959
Platelet activation	KEGG PATHWAY	hsa04611	5	124	0.00799849	0.0764664	ADCY4|PIK3CA|LYN|MYLK|PRKG2	http://www.genome.jp/kegg-bin/show_pathway?hsa04611/hsa:5290%09red/hsa:4638%09red/hsa:4067%09red/hsa:5593%09red/hsa:196883%09red
Cytochrome c-mediated apoptotic response	Reactome	R-HSA-111461	2	13	0.0087359	0.0791889	XIAP|CASP3	http://www.reactome.org/cgi-bin/eventbrowser_st_id?ST_ID=R-HSA-111461
PI3K events in ERBB2 signaling	Reactome	R-HSA-1963642	2	13	0.0087359	0.0791889	PIK3CA|NRG3	http://www.reactome.org/cgi-bin/eventbrowser_st_id?ST_ID=R-HSA-1963642
Dissolution of Fibrin Clot	Reactome	R-HSA-75205	2	13	0.0087359	0.0791889	S100A10|SERPINB2	http://www.reactome.org/cgi-bin/eventbrowser_st_id?ST_ID=R-HSA-75205
Autophagy - animal	KEGG PATHWAY	hsa04140	5	128	0.00905941	0.0802503	PIK3CA|RAB7B|IRS1|STX17|DAPK1	http://www.genome.jp/kegg-bin/show_pathway?hsa04140/hsa:3667%09red/hsa:5290%09red/hsa:55014%09red/hsa:1612%09red/hsa:338382%09red
Relaxin signaling pathway	KEGG PATHWAY	hsa04926	5	130	0.00962462	0.0824594	ADCY4|PIK3CA|SHC3|MMP13|SMAD3	http://www.genome.jp/kegg-bin/show_pathway?hsa04926/hsa:5290%09red/hsa:53358%09red/hsa:4322%09red/hsa:4088%09red/hsa:196883%09red
Taste transduction	KEGG PATHWAY	hsa04742	4	83	0.009666	0.0824594	ADCY4|TAS2R45|TAS2R30|GABRA2	http://www.genome.jp/kegg-bin/show_pathway?hsa04742/hsa:196883%09red/hsa:259291%09red/hsa:259293%09red/hsa:2555%09red
Natural killer cell mediated cytotoxicity	KEGG PATHWAY	hsa04650	5	131	0.00991612	0.0824594	KIR2DL1|HLA-A|PIK3CA|CASP3|SHC3	http://www.genome.jp/kegg-bin/show_pathway?hsa04650/hsa:5290%09red/hsa:836%09red/hsa:3105%09red/hsa:3802%09red/hsa:53358%09red
Activation of RAC1	Reactome	R-HSA-428540	2	14	0.00992152	0.0824594	PAK6|SLIT2	http://www.reactome.org/cgi-bin/eventbrowser_st_id?ST_ID=R-HSA-428540
SEMA3A-Plexin repulsion signaling by inhibiting Integrin adhesion	Reactome	R-HSA-399955	2	14	0.00992152	0.0824594	PLXNA1|PLXNA4	http://www.reactome.org/cgi-bin/eventbrowser_st_id?ST_ID=R-HSA-399955
Role of LAT2/NTAL/LAB on calcium mobilization	Reactome	R-HSA-2730905	2	14	0.00992152	0.0824594	PIK3CA|LYN	http://www.reactome.org/cgi-bin/eventbrowser_st_id?ST_ID=R-HSA-2730905
PI Metabolism	Reactome	R-HSA-1483255	4	84	0.010052	0.0833461	PIK3C2B|INPP5D|PI4KA|PIK3CA	http://www.reactome.org/cgi-bin/eventbrowser_st_id?ST_ID=R-HSA-1483255
Collagen chain trimerization	Reactome	R-HSA-8948216	3	44	0.0101701	0.0839274	COL15A1|COL12A1|COL9A1	http://www.reactome.org/cgi-bin/eventbrowser_st_id?ST_ID=R-HSA-8948216
Asparagine N-linked glycosylation	Reactome	R-HSA-446203	8	304	0.0105279	0.0866756	CNIH1|TRIM13|DPAGT1|ST3GAL4|COG7|COPG2|STX17|GPT	http://www.reactome.org/cgi-bin/eventbrowser_st_id?ST_ID=R-HSA-446203
Cell surface interactions at the vascular wall	Reactome	R-HSA-202733	5	135	0.0111427	0.087862	INPP5D|LYN|PROS1|SIRPA|PIK3CA	http://www.reactome.org/cgi-bin/eventbrowser_st_id?ST_ID=R-HSA-202733
1D-myo-inositol hexakisphosphate biosynthesis II (mammalian)	BioCyc	PWY-6362	2	15	0.0111742	0.087862	INPP5B|INPP5D	http://biocyc.org/HUMAN/NEW-IMAGE?type=NIL&object=PWY-6362
D-myo-inositol (1,3,4)-trisphosphate biosynthesis	BioCyc	PWY-6364	2	15	0.0111742	0.087862	INPP5B|INPP5D	http://biocyc.org/HUMAN/NEW-IMAGE?type=NIL&object=PWY-6364
Plasminogen activating cascade	PANTHER	P00050	2	15	0.0111742	0.087862	SERPINB2|MMP13	http://www.pantherdb.org/pathway/pathwayDiagram.jsp?catAccession=P00050
Signaling by NTRK3 (TRKC)	Reactome	R-HSA-9034015	2	15	0.0111742	0.087862	PIK3CA|IRS1	http://www.reactome.org/cgi-bin/eventbrowser_st_id?ST_ID=R-HSA-9034015
Apoptotic factor-mediated response	Reactome	R-HSA-111471	2	15	0.0111742	0.087862	XIAP|CASP3	http://www.reactome.org/cgi-bin/eventbrowser_st_id?ST_ID=R-HSA-111471
Type II diabetes mellitus	KEGG PATHWAY	hsa04930	3	46	0.011396	0.0890055	PIK3CA|IRS1|PKM	http://www.genome.jp/kegg-bin/show_pathway?hsa04930/hsa:5315%09red/hsa:3667%09red/hsa:5290%09red
PI3K/AKT Signaling in Cancer	Reactome	R-HSA-2219528	4	88	0.0116956	0.0910039	PIK3CA|NRG3|IRS1|PIK3AP1	http://www.reactome.org/cgi-bin/eventbrowser_st_id?ST_ID=R-HSA-2219528
Interleukin-3, Interleukin-5 and GM-CSF signaling	Reactome	R-HSA-512988	3	47	0.0120394	0.0931988	PIK3CA|LYN|INPP5D	http://www.reactome.org/cgi-bin/eventbrowser_st_id?ST_ID=R-HSA-512988
PI5P, PP2A and IER3 Regulate PI3K/AKT Signaling	Reactome	R-HSA-6811558	4	89	0.0121318	0.0932946	PIK3CA|NRG3|IRS1|PIK3AP1	http://www.reactome.org/cgi-bin/eventbrowser_st_id?ST_ID=R-HSA-6811558
dolichyl-diphosphooligosaccharide biosynthesis	BioCyc	MANNOSYL-CHITO-DOLICHOL-BIOSYNTHESIS	2	16	0.0124926	0.094206	GPT|DPAGT1	http://biocyc.org/HUMAN/NEW-IMAGE?type=NIL&object=MANNOSYL-CHITO-DOLICHOL-BIOSYNTHESIS
CRMPs in Sema3A signaling	Reactome	R-HSA-399956	2	16	0.0124926	0.094206	PLXNA1|PLXNA4	http://www.reactome.org/cgi-bin/eventbrowser_st_id?ST_ID=R-HSA-399956
Purine catabolism	Reactome	R-HSA-74259	2	16	0.0124926	0.094206	NT5C1A|NUDT15	http://www.reactome.org/cgi-bin/eventbrowser_st_id?ST_ID=R-HSA-74259
Sema3A PAK dependent Axon repulsion	Reactome	R-HSA-399954	2	16	0.0124926	0.094206	PLXNA1|PLXNA4	http://www.reactome.org/cgi-bin/eventbrowser_st_id?ST_ID=R-HSA-399954
Signaling pathways regulating pluripotency of stem cells	KEGG PATHWAY	hsa04550	5	140	0.0128164	0.0954142	ISL1|ONECUT1|PIK3CA|SMAD9|SMAD3	http://www.genome.jp/kegg-bin/show_pathway?hsa04550/hsa:5290%09red/hsa:3175%09red/hsa:3670%09red/hsa:4093%09red/hsa:4088%09red
Reproduction	Reactome	R-HSA-1474165	5	141	0.0131704	0.0978415	SMC3|NBN|SYCP2|MSH5|SYCP1	http://www.reactome.org/cgi-bin/eventbrowser_st_id?ST_ID=R-HSA-1474165
Vitamin B5 (pantothenate) metabolism	Reactome	R-HSA-199220	2	17	0.0138753	0.101356	SLC25A16|PANK4	http://www.reactome.org/cgi-bin/eventbrowser_st_id?ST_ID=R-HSA-199220
Diseases associated with N-glycosylation of proteins	Reactome	R-HSA-3781860	2	17	0.0138753	0.101356	GPT|DPAGT1	http://www.reactome.org/cgi-bin/eventbrowser_st_id?ST_ID=R-HSA-3781860
IL-17 signaling pathway	KEGG PATHWAY	hsa04657	4	93	0.0139801	0.101463	MUC5AC|FOSL1|CASP3|MMP13	http://www.genome.jp/kegg-bin/show_pathway?hsa04657/hsa:8061%09red/hsa:836%09red/hsa:4586%09red/hsa:4322%09red
Small cell lung cancer	KEGG PATHWAY	hsa05222	4	93	0.0139801	0.101463	LAMC2|PIK3CA|XIAP|CASP3	http://www.genome.jp/kegg-bin/show_pathway?hsa05222/hsa:5290%09red/hsa:3918%09red/hsa:836%09red/hsa:331%09red
EPH-ephrin mediated repulsion of cells	Reactome	R-HSA-3928665	3	50	0.0140929	0.101463	EPHA7|EPHA5|LYN	http://www.reactome.org/cgi-bin/eventbrowser_st_id?ST_ID=R-HSA-3928665
Fc gamma R-mediated phagocytosis	KEGG PATHWAY	hsa04666	4	94	0.0144685	0.103317	PIK3CA|LYN|INPP5D|DNM2	http://www.genome.jp/kegg-bin/show_pathway?hsa04666/hsa:5290%09red/hsa:4067%09red/hsa:3635%09red/hsa:1785%09red
Epstein-Barr virus infection	KEGG PATHWAY	hsa05169	6	201	0.0147299	0.104969	CASP3|PIK3CA|HLA-A|TYK2|LYN|CD3E	http://www.genome.jp/kegg-bin/show_pathway?hsa05169/hsa:836%09red/hsa:3105%09red/hsa:5290%09red/hsa:7297%09red/hsa:916%09red/hsa:4067%09red
Amoebiasis	KEGG PATHWAY	hsa05146	4	95	0.0149676	0.106446	LAMC2|PIK3CA|CASP3|RAB7B	http://www.genome.jp/kegg-bin/show_pathway?hsa05146/hsa:5290%09red/hsa:3918%09red/hsa:836%09red/hsa:338382%09red
Translocation of ZAP-70 to Immunological synapse	Reactome	R-HSA-202430	2	18	0.015321	0.107217	CD3E|HLA-DQB2	http://www.reactome.org/cgi-bin/eventbrowser_st_id?ST_ID=R-HSA-202430
Downstream TCR signaling	Reactome	R-HSA-202424	4	96	0.0154774	0.107665	PIK3CA|INPP5D|CD3E|HLA-DQB2	http://www.reactome.org/cgi-bin/eventbrowser_st_id?ST_ID=R-HSA-202424
Negative regulation of the PI3K/AKT network	Reactome	R-HSA-199418	4	96	0.0154774	0.107665	PIK3CA|NRG3|IRS1|PIK3AP1	http://www.reactome.org/cgi-bin/eventbrowser_st_id?ST_ID=R-HSA-199418
Phospholipase D signaling pathway	KEGG PATHWAY	hsa04072	5	148	0.0158344	0.109279	ADCY4|PIK3CA|SHC3|DGKQ|DNM2	http://www.genome.jp/kegg-bin/show_pathway?hsa04072/hsa:5290%09red/hsa:1609%09red/hsa:1785%09red/hsa:53358%09red/hsa:196883%09red
Retrograde endocannabinoid signaling	KEGG PATHWAY	hsa04723	5	148	0.0158344	0.109279	ADCY4|DAGLA|MT-ND5|MT-ND6|GABRA2	http://www.genome.jp/kegg-bin/show_pathway?hsa04723/hsa:4540%09red/hsa:196883%09red/hsa:747%09red/hsa:4541%09red/hsa:2555%09red
Circadian entrainment	KEGG PATHWAY	hsa04713	4	97	0.015998	0.109759	ADCY4|RYR1|CACNA1H|PRKG2	http://www.genome.jp/kegg-bin/show_pathway?hsa04713/hsa:6261%09red/hsa:8912%09red/hsa:5593%09red/hsa:196883%09red
Signaling by NTRKs	Reactome	R-HSA-166520	4	97	0.015998	0.109759	PIK3CA|SHC3|IRS1|DNM2	http://www.reactome.org/cgi-bin/eventbrowser_st_id?ST_ID=R-HSA-166520
Synthesis of PIPs at the plasma membrane	Reactome	R-HSA-1660499	3	53	0.0163329	0.111309	PIK3C2B|INPP5D|PIK3CA	http://www.reactome.org/cgi-bin/eventbrowser_st_id?ST_ID=R-HSA-1660499
Pancreatic secretion	KEGG PATHWAY	hsa04972	4	98	0.0165295	0.111309	ADCY4|CD38|PRSS1|PRSS3	http://www.genome.jp/kegg-bin/show_pathway?hsa04972/hsa:5646%09red/hsa:5644%09red/hsa:952%09red/hsa:196883%09red
Aldosterone synthesis and secretion	KEGG PATHWAY	hsa04925	4	98	0.0165295	0.111309	ADCY4|CYP11B2|DAGLA|CACNA1H	http://www.genome.jp/kegg-bin/show_pathway?hsa04925/hsa:747%09red/hsa:8912%09red/hsa:1585%09red/hsa:196883%09red
Endocrine resistance	KEGG PATHWAY	hsa01522	4	98	0.0165295	0.111309	ADCY4|PIK3CA|CYP2D6|SHC3	http://www.genome.jp/kegg-bin/show_pathway?hsa01522/hsa:5290%09red/hsa:53358%09red/hsa:1564%09red/hsa:196883%09red
3-phosphoinositide degradation	BioCyc	PWY-6368	2	19	0.0168284	0.111309	INPP5B|INPP5D	http://biocyc.org/HUMAN/NEW-IMAGE?type=NIL&object=PWY-6368
Cadherin signaling pathway	PANTHER	P00012	5	153	0.0179427	0.117789	CDH18|LYN|CELSR1|ERBB4|ACTG2	http://www.pantherdb.org/pathway/pathwayDiagram.jsp?catAccession=P00012
superpathway of D-myo-inositol (1,4,5)-trisphosphate metabolism	BioCyc	PWY-6358	2	20	0.0183962	0.118324	INPP5B|INPP5D	http://biocyc.org/HUMAN/NEW-IMAGE?type=NIL&object=PWY-6358
Chagas disease (American trypanosomiasis)	KEGG PATHWAY	hsa05142	4	103	0.0193522	0.123115	PIK3CA|CD3E|ACE|SMAD3	http://www.genome.jp/kegg-bin/show_pathway?hsa05142/hsa:1636%09red/hsa:5290%09red/hsa:916%09red/hsa:4088%09red
E3 ubiquitin ligases ubiquitinate target proteins	Reactome	R-HSA-8866654	3	57	0.0196123	0.124442	LEO1|HLTF|PEX14	http://www.reactome.org/cgi-bin/eventbrowser_st_id?ST_ID=R-HSA-8866654
Phosphorylation of CD3 and TCR zeta chains	Reactome	R-HSA-202427	2	21	0.0200231	0.124442	CD3E|HLA-DQB2	http://www.reactome.org/cgi-bin/eventbrowser_st_id?ST_ID=R-HSA-202427
Regulation of signaling by CBL	Reactome	R-HSA-912631	2	21	0.0200231	0.124442	PIK3CA|LYN	http://www.reactome.org/cgi-bin/eventbrowser_st_id?ST_ID=R-HSA-912631
Cobalamin (Cbl, vitamin B12) transport and metabolism	Reactome	R-HSA-196741	2	21	0.0200231	0.124442	PRSS1|PRSS3	http://www.reactome.org/cgi-bin/eventbrowser_st_id?ST_ID=R-HSA-196741
Cell Cycle	Reactome	R-HSA-1640170	12	629	0.0209007	0.128527	OIP5|TUBGCP4|SMC3|MSH5|NCAPD3|POLD1|NBN|LYN|KIF2B|SYCP2|TUBGCP6|SYCP1	http://www.reactome.org/cgi-bin/eventbrowser_st_id?ST_ID=R-HSA-1640170
@@Cell cycle	KEGG PATHWAY	hsa04110	2	124	0.33743	0.39713	SMC3|SMAD3	http://www.genome.jp/kegg-bin/show_pathway?hsa04110/hsa:9126%09red/hsa:4088%09red
Parathyroid hormone synthesis, secretion and action	KEGG PATHWAY	hsa04928	4	106	0.0211801	0.130016	ADCY4|MMP24|PTHLH|MMP13	http://www.genome.jp/kegg-bin/show_pathway?hsa04928/hsa:4322%09red/hsa:5744%09red/hsa:10893%09red/hsa:196883%09red
PD-1 signaling	Reactome	R-HSA-389948	2	22	0.0217078	0.130958	CD3E|HLA-DQB2	http://www.reactome.org/cgi-bin/eventbrowser_st_id?ST_ID=R-HSA-389948
Blood group systems biosynthesis	Reactome	R-HSA-9033658	2	22	0.0217078	0.130958	RHD|ST3GAL4	http://www.reactome.org/cgi-bin/eventbrowser_st_id?ST_ID=R-HSA-9033658
Long-term depression	KEGG PATHWAY	hsa04730	3	60	0.0222926	0.133336	RYR1|LYN|PRKG2	http://www.genome.jp/kegg-bin/show_pathway?hsa04730/hsa:6261%09red/hsa:4067%09red/hsa:5593%09red
Renin-angiotensin system	KEGG PATHWAY	hsa04614	2	23	0.0234491	0.135672	ACE|THOP1	http://www.genome.jp/kegg-bin/show_pathway?hsa04614/hsa:1636%09red/hsa:7064%09red
Growth hormone receptor signaling	Reactome	R-HSA-982772	2	23	0.0234491	0.135672	LYN|IRS1	http://www.reactome.org/cgi-bin/eventbrowser_st_id?ST_ID=R-HSA-982772
BBSome-mediated cargo-targeting to cilium	Reactome	R-HSA-5620922	2	23	0.0234491	0.135672	BBS10|MKKS	http://www.reactome.org/cgi-bin/eventbrowser_st_id?ST_ID=R-HSA-5620922
PI3K-Akt signaling pathway	KEGG PATHWAY	hsa04151	8	354	0.0234587	0.135672	ERBB4|PKN1|PIK3CA|IRS1|COL9A1|RELN|LAMC2|PIK3AP1	http://www.genome.jp/kegg-bin/show_pathway?hsa04151/hsa:3667%09red/hsa:5585%09red/hsa:1297%09red/hsa:3918%09red/hsa:118788%09red/hsa:5290%09red/hsa:2066%09red/hsa:5649%09red
Intracellular signaling by second messengers	Reactome	R-HSA-9006925	7	288	0.0235916	0.136216	ADCY4|PIK3CA|IRS1|XIAP|CBX8|NRG3|PIK3AP1	http://www.reactome.org/cgi-bin/eventbrowser_st_id?ST_ID=R-HSA-9006925
cGMP-PKG signaling pathway	KEGG PATHWAY	hsa04022	5	167	0.0248065	0.14276	ADCY4|IRS1|MYLK|SLC25A5|PRKG2	http://www.genome.jp/kegg-bin/show_pathway?hsa04022/hsa:3667%09red/hsa:4638%09red/hsa:292%09red/hsa:5593%09red/hsa:196883%09red
Signaling by Erythropoietin	Reactome	R-HSA-9006335	2	24	0.0252458	0.143401	PIK3CA|LYN	http://www.reactome.org/cgi-bin/eventbrowser_st_id?ST_ID=R-HSA-9006335
Gene expression (Transcription)	Reactome	R-HSA-74160	22	1448	0.0255457	0.14487	MT-CO1|PIWIL4|NCBP1|MMP13|ZNF254|ERCC6|SMAD3|MT-CO3|PRG3|CBX8|BAZ2A|CPSF1|BRPF1|NBN|TNKS1BP1|ZNF610|SRRM1|ZNF619|CSTF2T|PLXNA4|LEO1|ZNF778	http://www.reactome.org/cgi-bin/eventbrowser_st_id?ST_ID=R-HSA-74160
Toxoplasmosis	KEGG PATHWAY	hsa05145	4	113	0.0258453	0.146331	LAMC2|XIAP|CASP3|TYK2	http://www.genome.jp/kegg-bin/show_pathway?hsa05145/hsa:3918%09red/hsa:836%09red/hsa:331%09red/hsa:7297%09red
Semaphorin interactions	Reactome	R-HSA-373755	3	64	0.0261609	0.147402	PLXNA1|SEMA5A|PLXNA4	http://www.reactome.org/cgi-bin/eventbrowser_st_id?ST_ID=R-HSA-373755
Alzheimer disease	KEGG PATHWAY	hsa05010	5	171	0.0270378	0.150244	MT-CYB|MT-CO1|MT-CO3|COX8C|CASP3	http://www.genome.jp/kegg-bin/show_pathway?hsa05010/hsa:341947%09red/hsa:4519%09red/hsa:836%09red/hsa:4514%09red/hsa:4512%09red
Cortisol synthesis and secretion	KEGG PATHWAY	hsa04927	3	65	0.0271805	0.150244	ADCY4|CACNA1H|PDE8B	http://www.genome.jp/kegg-bin/show_pathway?hsa04927/hsa:8622%09red/hsa:8912%09red/hsa:196883%09red
Mitophagy - animal	KEGG PATHWAY	hsa04137	3	65	0.0271805	0.150244	SQSTM1|BCL2L13|RAB7B	http://www.genome.jp/kegg-bin/show_pathway?hsa04137/hsa:8878%09red/hsa:23786%09red/hsa:338382%09red
TCR signaling	Reactome	R-HSA-202403	4	117	0.0287667	0.155395	PIK3CA|INPP5D|CD3E|HLA-DQB2	http://www.reactome.org/cgi-bin/eventbrowser_st_id?ST_ID=R-HSA-202403
Hypoxia response via HIF activation	PANTHER	P00030	2	26	0.0290005	0.155395	PIK3C2B|PIK3CA	http://www.pantherdb.org/pathway/pathwayDiagram.jsp?catAccession=P00030
Interleukin receptor SHC signaling	Reactome	R-HSA-912526	2	26	0.0290005	0.155395	PIK3CA|INPP5D	http://www.reactome.org/cgi-bin/eventbrowser_st_id?ST_ID=R-HSA-912526
Miscellaneous transport and binding events	Reactome	R-HSA-5223345	2	26	0.0290005	0.155395	LRRC8A|ADD1	http://www.reactome.org/cgi-bin/eventbrowser_st_id?ST_ID=R-HSA-5223345
Caspase activation via extrinsic apoptotic signalling pathway	Reactome	R-HSA-5357769	2	26	0.0290005	0.155395	CASP3|DAPK1	http://www.reactome.org/cgi-bin/eventbrowser_st_id?ST_ID=R-HSA-5357769
Insulin receptor recycling	Reactome	R-HSA-77387	2	26	0.0290005	0.155395	TCIRG1|ATP6V0A2	http://www.reactome.org/cgi-bin/eventbrowser_st_id?ST_ID=R-HSA-77387
Digestion and absorption	Reactome	R-HSA-8963743	2	26	0.0290005	0.155395	SLC5A1|LIPF	http://www.reactome.org/cgi-bin/eventbrowser_st_id?ST_ID=R-HSA-8963743
Collagen biosynthesis and modifying enzymes	Reactome	R-HSA-1650814	3	67	0.0292826	0.156427	COL15A1|COL12A1|COL9A1	http://www.reactome.org/cgi-bin/eventbrowser_st_id?ST_ID=R-HSA-1650814
Interferon alpha/beta signaling	Reactome	R-HSA-909733	3	67	0.0292826	0.156427	HLA-A|MX2|TYK2	http://www.reactome.org/cgi-bin/eventbrowser_st_id?ST_ID=R-HSA-909733
Fc epsilon RI signaling pathway	KEGG PATHWAY	hsa04664	3	68	0.030365	0.16147	PIK3CA|LYN|INPP5D	http://www.genome.jp/kegg-bin/show_pathway?hsa04664/hsa:5290%09red/hsa:4067%09red/hsa:3635%09red
Collecting duct acid secretion	KEGG PATHWAY	hsa04966	2	27	0.0309562	0.161907	TCIRG1|ATP6V0A2	http://www.genome.jp/kegg-bin/show_pathway?hsa04966/hsa:23545%09red/hsa:10312%09red
Effects of PIP2 hydrolysis	Reactome	R-HSA-114508	2	27	0.0309562	0.161907	DAGLA|DGKQ	http://www.reactome.org/cgi-bin/eventbrowser_st_id?ST_ID=R-HSA-114508
Tuberculosis	KEGG PATHWAY	hsa05152	5	179	0.0318742	0.166211	EEA1|MRC1|TCIRG1|CASP3|ATP6V0A2	http://www.genome.jp/kegg-bin/show_pathway?hsa05152/hsa:8411%09red/hsa:23545%09red/hsa:836%09red/hsa:4360%09red/hsa:10312%09red
Synthesis of IP3 and IP4 in the cytosol	Reactome	R-HSA-1855204	2	28	0.0329625	0.169362	INPP5B|INPP5D	http://www.reactome.org/cgi-bin/eventbrowser_st_id?ST_ID=R-HSA-1855204
Endocytosis	KEGG PATHWAY	hsa04144	6	244	0.0331932	0.170298	SPART|EEA1|HLA-A|SMAD3|WASHC2C|DNM2	http://www.genome.jp/kegg-bin/show_pathway?hsa04144/hsa:8411%09red/hsa:253725%09red/hsa:23111%09red/hsa:1785%09red/hsa:4088%09red/hsa:3105%09red
MHC class II antigen presentation	Reactome	R-HSA-2132295	4	123	0.0335025	0.171132	KIF2B|DNM2|KIF4A|HLA-DQB2	http://www.reactome.org/cgi-bin/eventbrowser_st_id?ST_ID=R-HSA-2132295
SUMOylation of DNA damage response and repair proteins	Reactome	R-HSA-3108214	3	71	0.033737	0.171828	SMC3|XRCC4|CBX8	http://www.reactome.org/cgi-bin/eventbrowser_st_id?ST_ID=R-HSA-3108214
mRNA Splicing - Major Pathway	Reactome	R-HSA-72163	5	183	0.0344824	0.175114	SRRM1|DHX16|CSTF2T|NCBP1|CPSF1	http://www.reactome.org/cgi-bin/eventbrowser_st_id?ST_ID=R-HSA-72163
PIP3 activates AKT signaling	Reactome	R-HSA-1257604	6	247	0.0348675	0.175292	PIK3CA|IRS1|XIAP|CBX8|NRG3|PIK3AP1	http://www.reactome.org/cgi-bin/eventbrowser_st_id?ST_ID=R-HSA-1257604
FOXO-mediated transcription of oxidative stress, metabolic and neuronal genes	Reactome	R-HSA-9615017	2	29	0.0350184	0.175292	SMAD3|PLXNA4	http://www.reactome.org/cgi-bin/eventbrowser_st_id?ST_ID=R-HSA-9615017
Transport to the Golgi and subsequent modification	Reactome	R-HSA-948021	5	185	0.0358346	0.178866	CNIH1|COG7|COPG2|STX17|ST3GAL4	http://www.reactome.org/cgi-bin/eventbrowser_st_id?ST_ID=R-HSA-948021
Platinum drug resistance	KEGG PATHWAY	hsa01524	3	73	0.0360884	0.179111	PIK3CA|XIAP|CASP3	http://www.genome.jp/kegg-bin/show_pathway?hsa01524/hsa:5290%09red/hsa:836%09red/hsa:331%09red
Kaposi sarcoma-associated herpesvirus infection	KEGG PATHWAY	hsa05167	5	186	0.0365228	0.180741	PIK3CA|HLA-A|LYN|CASP3|TYK2	http://www.genome.jp/kegg-bin/show_pathway?hsa05167/hsa:4067%09red/hsa:5290%09red/hsa:836%09red/hsa:3105%09red/hsa:7297%09red
Nicotinate and nicotinamide metabolism	KEGG PATHWAY	hsa00760	2	30	0.0371226	0.180741	CD38|NT5C1A	http://www.genome.jp/kegg-bin/show_pathway?hsa00760/hsa:952%09red/hsa:84618%09red
Axon guidance mediated by netrin	PANTHER	P00009	2	30	0.0371226	0.180741	PIK3C2B|PIK3CA	http://www.pantherdb.org/pathway/pathwayDiagram.jsp?catAccession=P00009
Bacterial invasion of epithelial cells	KEGG PATHWAY	hsa05100	3	74	0.037295	0.180741	PIK3CA|SHC3|DNM2	http://www.genome.jp/kegg-bin/show_pathway?hsa05100/hsa:5290%09red/hsa:53358%09red/hsa:1785%09red
Antigen activates B Cell Receptor (BCR) leading to generation of second messengers	Reactome	R-HSA-983695	2	31	0.0392742	0.186459	LYN|PIK3AP1	http://www.reactome.org/cgi-bin/eventbrowser_st_id?ST_ID=R-HSA-983695
CD28 co-stimulation	Reactome	R-HSA-389356	2	31	0.0392742	0.186459	PIK3CA|LYN	http://www.reactome.org/cgi-bin/eventbrowser_st_id?ST_ID=R-HSA-389356
Transferrin endocytosis and recycling	Reactome	R-HSA-917977	2	31	0.0392742	0.186459	TCIRG1|ATP6V0A2	http://www.reactome.org/cgi-bin/eventbrowser_st_id?ST_ID=R-HSA-917977
Chemokine signaling pathway	KEGG PATHWAY	hsa04062	5	190	0.0393567	0.186598	ADCY4|PIK3CA|LYN|CCL4L2|SHC3	http://www.genome.jp/kegg-bin/show_pathway?hsa04062/hsa:4067%09red/hsa:5290%09red/hsa:9560%09red/hsa:53358%09red/hsa:196883%09red
Purine metabolism	KEGG PATHWAY	hsa00230	4	130	0.0395685	0.186833	ADCY4|PDE8B|NT5C1A|PKM	http://www.genome.jp/kegg-bin/show_pathway?hsa00230/hsa:5315%09red/hsa:8622%09red/hsa:84618%09red/hsa:196883%09red
Chronic myeloid leukemia	KEGG PATHWAY	hsa05220	3	76	0.0397694	0.186833	PIK3CA|SHC3|SMAD3	http://www.genome.jp/kegg-bin/show_pathway?hsa05220/hsa:5290%09red/hsa:4088%09red/hsa:53358%09red
p53 pathway	PANTHER	P00059	3	76	0.0397694	0.186833	PIK3C2B|PRG3|PIK3CA	http://www.pantherdb.org/pathway/pathwayDiagram.jsp?catAccession=P00059
Cell death signalling via NRAGE, NRIF and NADE	Reactome	R-HSA-204998	3	76	0.0397694	0.186833	ARHGEF18|SQSTM1|CASP3	http://www.reactome.org/cgi-bin/eventbrowser_st_id?ST_ID=R-HSA-204998
mRNA Splicing	Reactome	R-HSA-72172	5	191	0.0400856	0.188015	SRRM1|DHX16|CSTF2T|NCBP1|CPSF1	http://www.reactome.org/cgi-bin/eventbrowser_st_id?ST_ID=R-HSA-72172
Meiotic synapsis	Reactome	R-HSA-1221632	3	77	0.0410372	0.190935	SMC3|SYCP2|SYCP1	http://www.reactome.org/cgi-bin/eventbrowser_st_id?ST_ID=R-HSA-1221632
Protein ubiquitination	Reactome	R-HSA-8852135	3	77	0.0410372	0.190935	LEO1|HLTF|PEX14	http://www.reactome.org/cgi-bin/eventbrowser_st_id?ST_ID=R-HSA-8852135
Generation of second messenger molecules	Reactome	R-HSA-202433	2	32	0.041472	0.190935	CD3E|HLA-DQB2	http://www.reactome.org/cgi-bin/eventbrowser_st_id?ST_ID=R-HSA-202433
Amino acid transport across the plasma membrane	Reactome	R-HSA-352230	2	32	0.041472	0.190935	SLC6A12|SLC25A29	http://www.reactome.org/cgi-bin/eventbrowser_st_id?ST_ID=R-HSA-352230
Biosynthesis of the N-glycan precursor (dolichol lipid-linked oligosaccharide, LLO) and transfer to a nascent protein	Reactome	R-HSA-446193	3	78	0.0423251	0.19369	GPT|DPAGT1|ST3GAL4	http://www.reactome.org/cgi-bin/eventbrowser_st_id?ST_ID=R-HSA-446193
Platelet activation, signaling and aggregation	Reactome	R-HSA-76002	6	260	0.0427465	0.195261	DAGLA|PIK3CA|DGKQ|PROS1|TTN|LYN	http://www.reactome.org/cgi-bin/eventbrowser_st_id?ST_ID=R-HSA-76002
Apoptosis - multiple species	KEGG PATHWAY	hsa04215	2	33	0.0437149	0.197111	XIAP|CASP3	http://www.genome.jp/kegg-bin/show_pathway?hsa04215/hsa:836%09red/hsa:331%09red
Nucleobase catabolism	Reactome	R-HSA-8956319	2	33	0.0437149	0.197111	NT5C1A|NUDT15	http://www.reactome.org/cgi-bin/eventbrowser_st_id?ST_ID=R-HSA-8956319
Neuronal System	Reactome	R-HSA-112316	8	402	0.0437727	0.197118	ADCY4|KCNJ14|KCNAB1|NRXN2|HTT|SLC6A12|KCNV2|GABRA2	http://www.reactome.org/cgi-bin/eventbrowser_st_id?ST_ID=R-HSA-112316
Ubiquitin mediated proteolysis	KEGG PATHWAY	hsa04120	4	137	0.0462195	0.204488	KEAP1|XIAP|HUWE1|UBA3	http://www.genome.jp/kegg-bin/show_pathway?hsa04120/hsa:10075%09red/hsa:9817%09red/hsa:331%09red/hsa:9039%09red
Apelin signaling pathway	KEGG PATHWAY	hsa04371	4	137	0.0462195	0.204488	ADCY4|RYR1|MYLK|SMAD3	http://www.genome.jp/kegg-bin/show_pathway?hsa04371/hsa:4638%09red/hsa:6261%09red/hsa:4088%09red/hsa:196883%09red
Transport of Mature Transcript to Cytoplasm	Reactome	R-HSA-72202	3	81	0.0463091	0.204488	SRRM1|NCBP1|CPSF1	http://www.reactome.org/cgi-bin/eventbrowser_st_id?ST_ID=R-HSA-72202
Measles	KEGG PATHWAY	hsa05162	4	138	0.0472173	0.204488	PIK3CA|TYK2|CASP3|CD3E	http://www.genome.jp/kegg-bin/show_pathway?hsa05162/hsa:5290%09red/hsa:7297%09red/hsa:836%09red/hsa:916%09red
Estrogen signaling pathway	KEGG PATHWAY	hsa04915	4	138	0.0472173	0.204488	ADCY4|PIK3CA|KRT32|SHC3	http://www.genome.jp/kegg-bin/show_pathway?hsa04915/hsa:5290%09red/hsa:53358%09red/hsa:3882%09red/hsa:196883%09red
Viral carcinogenesis	KEGG PATHWAY	hsa05203	5	201	0.0478246	0.204488	PIK3CA|HLA-A|LYN|CASP3|PKM	http://www.genome.jp/kegg-bin/show_pathway?hsa05203/hsa:5315%09red/hsa:5290%09red/hsa:836%09red/hsa:3105%09red/hsa:4067%09red
GPVI-mediated activation cascade	Reactome	R-HSA-114604	2	35	0.048332	0.204488	PIK3CA|LYN	http://www.reactome.org/cgi-bin/eventbrowser_st_id?ST_ID=R-HSA-114604
Salmonella infection	KEGG PATHWAY	hsa05132	3	83	0.0490644	0.204488	PKN1|RAB7B|CCL4L2	http://www.genome.jp/kegg-bin/show_pathway?hsa05132/hsa:5585%09red/hsa:9560%09red/hsa:338382%09red
Death Receptor Signalling	Reactome	R-HSA-73887	4	140	0.0492488	0.204488	ARHGEF18|SQSTM1|XIAP|CASP3	http://www.reactome.org/cgi-bin/eventbrowser_st_id?ST_ID=R-HSA-73887
ROS and RNS production in phagocytes	Reactome	R-HSA-1222556	2	36	0.0507041	0.204488	TCIRG1|ATP6V0A2	http://www.reactome.org/cgi-bin/eventbrowser_st_id?ST_ID=R-HSA-1222556
PI3K Cascade	Reactome	R-HSA-109704	2	36	0.0507041	0.204488	PIK3CA|IRS1	http://www.reactome.org/cgi-bin/eventbrowser_st_id?ST_ID=R-HSA-109704
Aldosterone-regulated sodium reabsorption	KEGG PATHWAY	hsa04960	2	37	0.0531172	0.204488	PIK3CA|IRS1	http://www.genome.jp/kegg-bin/show_pathway?hsa04960/hsa:3667%09red/hsa:5290%09red
Apoptotic cleavage of cellular proteins	Reactome	R-HSA-111465	2	37	0.0531172	0.204488	CASP3|ADD1	http://www.reactome.org/cgi-bin/eventbrowser_st_id?ST_ID=R-HSA-111465
Other interleukin signaling	Reactome	R-HSA-449836	6	275	0.0531264	0.204488	CASP3|SHC3|PIK3CA|IRS1|NRG3|TYK2	http://www.reactome.org/cgi-bin/eventbrowser_st_id?ST_ID=R-HSA-449836
ECM-receptor interaction	KEGG PATHWAY	hsa04512	3	86	0.053344	0.204488	LAMC2|RELN|COL9A1	http://www.genome.jp/kegg-bin/show_pathway?hsa04512/hsa:3918%09red/hsa:5649%09red/hsa:1297%09red
Colorectal cancer	KEGG PATHWAY	hsa05210	3	86	0.053344	0.204488	PIK3CA|CASP3|SMAD3	http://www.genome.jp/kegg-bin/show_pathway?hsa05210/hsa:5290%09red/hsa:836%09red/hsa:4088%09red
RNA Polymerase II Transcription	Reactome	R-HSA-73857	19	1316	0.0546532	0.204488	MT-CO1|MT-CO3|NCBP1|MMP13|ZNF619|ZNF610|CSTF2T|ZNF254|SMAD3|LEO1|BRPF1|TNKS1BP1|NBN|ZNF778|CBX8|PRG3|PLXNA4|SRRM1|CPSF1	http://www.reactome.org/cgi-bin/eventbrowser_st_id?ST_ID=R-HSA-73857
Blood coagulation	PANTHER	P00011	2	38	0.0555704	0.204488	SERPINB2|PROS1	http://www.pantherdb.org/pathway/pathwayDiagram.jsp?catAccession=P00011
Transport of Mature mRNA Derived from an Intronless Transcript	Reactome	R-HSA-159231	2	38	0.0555704	0.204488	NCBP1|CPSF1	http://www.reactome.org/cgi-bin/eventbrowser_st_id?ST_ID=R-HSA-159231
IRS activation	Reactome	R-HSA-74713	1	5	0.0557534	0.204488	IRS1	http://www.reactome.org/cgi-bin/eventbrowser_st_id?ST_ID=R-HSA-74713
TGFBR1 KD Mutants in Cancer	Reactome	R-HSA-3656532	1	5	0.0557534	0.204488	SMAD3	http://www.reactome.org/cgi-bin/eventbrowser_st_id?ST_ID=R-HSA-3656532
CD22 mediated BCR regulation	Reactome	R-HSA-5690714	1	5	0.0557534	0.204488	LYN	http://www.reactome.org/cgi-bin/eventbrowser_st_id?ST_ID=R-HSA-5690714
Reelin signalling pathway	Reactome	R-HSA-8866376	1	5	0.0557534	0.204488	RELN	http://www.reactome.org/cgi-bin/eventbrowser_st_id?ST_ID=R-HSA-8866376
RUNX3 regulates BCL2L11 (BIM) transcription	Reactome	R-HSA-8952158	1	5	0.0557534	0.204488	SMAD3	http://www.reactome.org/cgi-bin/eventbrowser_st_id?ST_ID=R-HSA-8952158
MET activates PI3K/AKT signaling	Reactome	R-HSA-8851907	1	5	0.0557534	0.204488	PIK3CA	http://www.reactome.org/cgi-bin/eventbrowser_st_id?ST_ID=R-HSA-8851907
Arachidonate production from DAG	Reactome	R-HSA-426048	1	5	0.0557534	0.204488	DAGLA	http://www.reactome.org/cgi-bin/eventbrowser_st_id?ST_ID=R-HSA-426048
NOSTRIN mediated eNOS trafficking	Reactome	R-HSA-203641	1	5	0.0557534	0.204488	DNM2	http://www.reactome.org/cgi-bin/eventbrowser_st_id?ST_ID=R-HSA-203641
Synthesis of PIPs at the ER membrane	Reactome	R-HSA-1483248	1	5	0.0557534	0.204488	PI4KA	http://www.reactome.org/cgi-bin/eventbrowser_st_id?ST_ID=R-HSA-1483248
SMAD2/3 Phosphorylation Motif Mutants in Cancer	Reactome	R-HSA-3304356	1	5	0.0557534	0.204488	SMAD3	http://www.reactome.org/cgi-bin/eventbrowser_st_id?ST_ID=R-HSA-3304356
Human immunodeficiency virus 1 infection	KEGG PATHWAY	hsa05170	5	212	0.05729	0.206467	PIK3CA|PAK6|CASP3|HLA-A|CD3E	http://www.genome.jp/kegg-bin/show_pathway?hsa05170/hsa:5290%09red/hsa:836%09red/hsa:3105%09red/hsa:916%09red/hsa:106821730%09red
GABAergic synapse	KEGG PATHWAY	hsa04727	3	89	0.0577967	0.206467	ADCY4|SLC6A12|GABRA2	http://www.genome.jp/kegg-bin/show_pathway?hsa04727/hsa:196883%09red/hsa:6539%09red/hsa:2555%09red
Longevity regulating pathway	KEGG PATHWAY	hsa04211	3	89	0.0577967	0.206467	ADCY4|PIK3CA|IRS1	http://www.genome.jp/kegg-bin/show_pathway?hsa04211/hsa:3667%09red/hsa:5290%09red/hsa:196883%09red
Signaling by Hedgehog	Reactome	R-HSA-5358351	4	148	0.0578482	0.206467	ADCY4|ULK3|EVC|FUZ	http://www.reactome.org/cgi-bin/eventbrowser_st_id?ST_ID=R-HSA-5358351
Pyruvate metabolism	KEGG PATHWAY	hsa00620	2	39	0.0580627	0.206467	ACOT12|PKM	http://www.genome.jp/kegg-bin/show_pathway?hsa00620/hsa:5315%09red/hsa:134526%09red
@@Pyruvate metabolism	PANTHER	P02772	1	10	0.0998386	0.221098	PKM	http://www.pantherdb.org/pathway/pathwayDiagram.jsp?catAccession=P02772
@@Pyruvate metabolism	Reactome	R-HSA-70268	1	30	0.256581	0.33325	PDK4	http://www.reactome.org/cgi-bin/eventbrowser_st_id?ST_ID=R-HSA-70268
RET signaling	Reactome	R-HSA-8853659	2	39	0.0580627	0.206467	PIK3CA|SHC3	http://www.reactome.org/cgi-bin/eventbrowser_st_id?ST_ID=R-HSA-8853659
Signaling by FGFR2 in disease	Reactome	R-HSA-5655253	2	39	0.0580627	0.206467	PIK3CA|NCBP1	http://www.reactome.org/cgi-bin/eventbrowser_st_id?ST_ID=R-HSA-5655253
@@Signaling by FGFR2	Reactome	R-HSA-5654738	2	66	0.136935	0.249199	PIK3CA|NCBP1	http://www.reactome.org/cgi-bin/eventbrowser_st_id?ST_ID=R-HSA-5654738
Transport of Mature mRNAs Derived from Intronless Transcripts	Reactome	R-HSA-159234	2	39	0.0580627	0.206467	NCBP1|CPSF1	http://www.reactome.org/cgi-bin/eventbrowser_st_id?ST_ID=R-HSA-159234
Salivary secretion	KEGG PATHWAY	hsa04970	3	90	0.0593189	0.206467	ADCY4|CD38|PRKG2	http://www.genome.jp/kegg-bin/show_pathway?hsa04970/hsa:5593%09red/hsa:952%09red/hsa:196883%09red
IRS-mediated signalling	Reactome	R-HSA-112399	2	40	0.060593	0.206467	PIK3CA|IRS1	http://www.reactome.org/cgi-bin/eventbrowser_st_id?ST_ID=R-HSA-112399
Signaling by SCF-KIT	Reactome	R-HSA-1433557	2	40	0.060593	0.206467	PIK3CA|LYN	http://www.reactome.org/cgi-bin/eventbrowser_st_id?ST_ID=R-HSA-1433557
Smooth Muscle Contraction	Reactome	R-HSA-445355	2	40	0.060593	0.206467	MYLK|ACTG2	http://www.reactome.org/cgi-bin/eventbrowser_st_id?ST_ID=R-HSA-445355
Morphine addiction	KEGG PATHWAY	hsa05032	3	91	0.0608598	0.206467	ADCY4|PDE8B|GABRA2	http://www.genome.jp/kegg-bin/show_pathway?hsa05032/hsa:8622%09red/hsa:196883%09red/hsa:2555%09red
TGF-beta signaling pathway	PANTHER	P00052	3	91	0.0608598	0.206467	FOSL1|SMAD9|SMAD3	http://www.pantherdb.org/pathway/pathwayDiagram.jsp?catAccession=P00052
@@TGF-beta signaling pathway	KEGG PATHWAY	hsa04350	3	94	0.0655936	0.20768	RGMB|SMAD9|SMAD3	http://www.genome.jp/kegg-bin/show_pathway?hsa04350/hsa:4093%09red/hsa:285704%09red/hsa:4088%09red
EPH-Ephrin signaling	Reactome	R-HSA-2682334	3	91	0.0608598	0.206467	EPHA7|EPHA5|LYN	http://www.reactome.org/cgi-bin/eventbrowser_st_id?ST_ID=R-HSA-2682334
Signaling by ROBO receptors	Reactome	R-HSA-376176	5	216	0.0609799	0.206467	ISL1|PAK6|SLIT2|RPL3L|NCBP1	http://www.reactome.org/cgi-bin/eventbrowser_st_id?ST_ID=R-HSA-376176
Graft-versus-host disease	KEGG PATHWAY	hsa05332	2	41	0.0631606	0.206467	HLA-A|KIR2DL1	http://www.genome.jp/kegg-bin/show_pathway?hsa05332/hsa:3105%09red/hsa:3802%09red
Homologous recombination	KEGG PATHWAY	hsa03440	2	41	0.0631606	0.206467	POLD1|NBN	http://www.genome.jp/kegg-bin/show_pathway?hsa03440/hsa:5424%09red/hsa:4683%09red
Digestion of dietary lipid	Reactome	R-HSA-192456	1	6	0.0647394	0.206467	LIPF	http://www.reactome.org/cgi-bin/eventbrowser_st_id?ST_ID=R-HSA-192456
Phenylalanine metabolism	Reactome	R-HSA-8964208	1	6	0.0647394	0.206467	QDPR	http://www.reactome.org/cgi-bin/eventbrowser_st_id?ST_ID=R-HSA-8964208
Synthesis of wybutosine at G37 of tRNA(Phe)	Reactome	R-HSA-6782861	1	6	0.0647394	0.206467	LCMT2	http://www.reactome.org/cgi-bin/eventbrowser_st_id?ST_ID=R-HSA-6782861
SOS-mediated signalling	Reactome	R-HSA-112412	1	6	0.0647394	0.206467	IRS1	http://www.reactome.org/cgi-bin/eventbrowser_st_id?ST_ID=R-HSA-112412
Loss of Function of SMAD2/3 in Cancer	Reactome	R-HSA-3304349	1	6	0.0647394	0.206467	SMAD3	http://www.reactome.org/cgi-bin/eventbrowser_st_id?ST_ID=R-HSA-3304349
Loss of Function of TGFBR1 in Cancer	Reactome	R-HSA-3656534	1	6	0.0647394	0.206467	SMAD3	http://www.reactome.org/cgi-bin/eventbrowser_st_id?ST_ID=R-HSA-3656534
VLDL clearance	Reactome	R-HSA-8964046	1	6	0.0647394	0.206467	LSR	http://www.reactome.org/cgi-bin/eventbrowser_st_id?ST_ID=R-HSA-8964046
NADE modulates death signalling	Reactome	R-HSA-205025	1	6	0.0647394	0.206467	CASP3	http://www.reactome.org/cgi-bin/eventbrowser_st_id?ST_ID=R-HSA-205025
Activated NTRK2 signals through PI3K	Reactome	R-HSA-9028335	1	6	0.0647394	0.206467	PIK3CA	http://www.reactome.org/cgi-bin/eventbrowser_st_id?ST_ID=R-HSA-9028335
Mineralocorticoid biosynthesis	Reactome	R-HSA-193993	1	6	0.0647394	0.206467	CYP11B2	http://www.reactome.org/cgi-bin/eventbrowser_st_id?ST_ID=R-HSA-193993
Sensing of DNA Double Strand Breaks	Reactome	R-HSA-5693548	1	6	0.0647394	0.206467	NBN	http://www.reactome.org/cgi-bin/eventbrowser_st_id?ST_ID=R-HSA-5693548
ER to Golgi Anterograde Transport	Reactome	R-HSA-199977	4	154	0.0647902	0.206467	CNIH1|COG7|COPG2|STX17	http://www.reactome.org/cgi-bin/eventbrowser_st_id?ST_ID=R-HSA-199977
NCAM1 interactions	Reactome	R-HSA-419037	2	42	0.0657643	0.20768	CACNA1H|COL9A1	http://www.reactome.org/cgi-bin/eventbrowser_st_id?ST_ID=R-HSA-419037
Hepatitis C	KEGG PATHWAY	hsa05160	4	155	0.0659878	0.208198	CLDN1|TYK2|CASP3|PIK3CA	http://www.genome.jp/kegg-bin/show_pathway?hsa05160/hsa:5290%09red/hsa:7297%09red/hsa:836%09red/hsa:9076%09red
Metabolism of nucleotides	Reactome	R-HSA-15869	3	95	0.067208	0.208206	UCK1|NT5C1A|NUDT15	http://www.reactome.org/cgi-bin/eventbrowser_st_id?ST_ID=R-HSA-15869
Wnt signaling pathway	PANTHER	P00057	6	294	0.0682962	0.208206	MYH3|ACTG2|CDH18|CELSR1|HLTF|DACT1	http://www.pantherdb.org/pathway/pathwayDiagram.jsp?catAccession=P00057
@@Wnt signaling pathway	KEGG PATHWAY	hsa04310	2	160	0.457168	0.499011	FOSL1|SMAD3	http://www.genome.jp/kegg-bin/show_pathway?hsa04310/hsa:8061%09red/hsa:4088%09red
Voltage gated Potassium channels	Reactome	R-HSA-1296072	2	43	0.0684033	0.208206	KCNAB1|KCNV2	http://www.reactome.org/cgi-bin/eventbrowser_st_id?ST_ID=R-HSA-1296072
Signaling by Retinoic Acid	Reactome	R-HSA-5362517	2	43	0.0684033	0.208206	ALDH8A1|PDK4	http://www.reactome.org/cgi-bin/eventbrowser_st_id?ST_ID=R-HSA-5362517
Human cytomegalovirus infection	KEGG PATHWAY	hsa05163	5	225	0.0697636	0.208206	ADCY4|PIK3CA|HLA-A|CASP3|CCL4L2	http://www.genome.jp/kegg-bin/show_pathway?hsa05163/hsa:5290%09red/hsa:836%09red/hsa:3105%09red/hsa:9560%09red/hsa:196883%09red
p75 NTR receptor-mediated signalling	Reactome	R-HSA-193704	3	97	0.070491	0.208206	ARHGEF18|SQSTM1|CASP3	http://www.reactome.org/cgi-bin/eventbrowser_st_id?ST_ID=R-HSA-193704
Carbohydrate digestion and absorption	KEGG PATHWAY	hsa04973	2	44	0.0710768	0.208206	SLC5A1|PIK3CA	http://www.genome.jp/kegg-bin/show_pathway?hsa04973/hsa:5290%09red/hsa:6523%09red
IGF1R signaling cascade	Reactome	R-HSA-2428924	2	44	0.0710768	0.208206	PIK3CA|IRS1	http://www.reactome.org/cgi-bin/eventbrowser_st_id?ST_ID=R-HSA-2428924
IRS-related events triggered by IGF1R	Reactome	R-HSA-2428928	2	44	0.0710768	0.208206	PIK3CA|IRS1	http://www.reactome.org/cgi-bin/eventbrowser_st_id?ST_ID=R-HSA-2428928
Interleukin-2 family signaling	Reactome	R-HSA-451927	2	44	0.0710768	0.208206	PIK3CA|INPP5D	http://www.reactome.org/cgi-bin/eventbrowser_st_id?ST_ID=R-HSA-451927
GPCR downstream signalling	Reactome	R-HSA-388396	16	1108	0.0733343	0.208206	ADCY4|DAGLA|TAAR6|OR6Q1|TAS2R30|ARHGEF18|PIK3CA|CCL4L2|DGKQ|OR2D3|PTHLH|OR9G1|OR2M3|OR8U1|PDE8B|GPR68	http://www.reactome.org/cgi-bin/eventbrowser_st_id?ST_ID=R-HSA-388396
Diseases of signal transduction	Reactome	R-HSA-5663202	7	374	0.0734629	0.208206	NCBP1|PIK3CA|IRS1|SMAD3|MPRIP|NRG3|PIK3AP1	http://www.reactome.org/cgi-bin/eventbrowser_st_id?ST_ID=R-HSA-5663202
guanosine nucleotides degradation	BioCyc	PWY-6608	1	7	0.0736401	0.208206	NT5C1A	http://biocyc.org/HUMAN/NEW-IMAGE?type=NIL&object=PWY-6608
adenosine nucleotides degradation	BioCyc	SALVADEHYPOX-PWY	1	7	0.0736401	0.208206	NT5C1A	http://biocyc.org/HUMAN/NEW-IMAGE?type=NIL&object=SALVADEHYPOX-PWY
2-arachidonoylglycerol biosynthesis	PANTHER	P05726	1	7	0.0736401	0.208206	DAGLA	http://www.pantherdb.org/pathway/pathwayDiagram.jsp?catAccession=P05726
RUNX2 regulates genes involved in cell migration	Reactome	R-HSA-8941332	1	7	0.0736401	0.208206	MMP13	http://www.reactome.org/cgi-bin/eventbrowser_st_id?ST_ID=R-HSA-8941332
Vitamin B2 (riboflavin) metabolism	Reactome	R-HSA-196843	1	7	0.0736401	0.208206	RFT1	http://www.reactome.org/cgi-bin/eventbrowser_st_id?ST_ID=R-HSA-196843
RUNX3 regulates CDKN1A transcription	Reactome	R-HSA-8941855	1	7	0.0736401	0.208206	SMAD3	http://www.reactome.org/cgi-bin/eventbrowser_st_id?ST_ID=R-HSA-8941855
Erythropoietin activates STAT5	Reactome	R-HSA-9027283	1	7	0.0736401	0.208206	LYN	http://www.reactome.org/cgi-bin/eventbrowser_st_id?ST_ID=R-HSA-9027283
Regulation of gene expression in early pancreatic precursor cells	Reactome	R-HSA-210747	1	7	0.0736401	0.208206	ONECUT1	http://www.reactome.org/cgi-bin/eventbrowser_st_id?ST_ID=R-HSA-210747
2-LTR circle formation	Reactome	R-HSA-164843	1	7	0.0736401	0.208206	XRCC4	http://www.reactome.org/cgi-bin/eventbrowser_st_id?ST_ID=R-HSA-164843
Signaling by TGF-beta Receptor Complex in Cancer	Reactome	R-HSA-3304351	1	7	0.0736401	0.208206	SMAD3	http://www.reactome.org/cgi-bin/eventbrowser_st_id?ST_ID=R-HSA-3304351
Erythropoietin activates Phospholipase C gamma (PLCG)	Reactome	R-HSA-9027277	1	7	0.0736401	0.208206	LYN	http://www.reactome.org/cgi-bin/eventbrowser_st_id?ST_ID=R-HSA-9027277
Signaling by Type 1 Insulin-like Growth Factor 1 Receptor (IGF1R)	Reactome	R-HSA-2404192	2	45	0.0737838	0.208206	PIK3CA|IRS1	http://www.reactome.org/cgi-bin/eventbrowser_st_id?ST_ID=R-HSA-2404192
Potassium Channels	Reactome	R-HSA-1296071	3	99	0.0738449	0.208206	KCNAB1|KCNV2|KCNJ14	http://www.reactome.org/cgi-bin/eventbrowser_st_id?ST_ID=R-HSA-1296071
COPI-dependent Golgi-to-ER retrograde traffic	Reactome	R-HSA-6811434	3	99	0.0738449	0.208206	COPG2|KIF4A|KIF2B	http://www.reactome.org/cgi-bin/eventbrowser_st_id?ST_ID=R-HSA-6811434
Necroptosis	KEGG PATHWAY	hsa04217	4	162	0.0746902	0.210081	SQSTM1|XIAP|TYK2|SLC25A5	http://www.genome.jp/kegg-bin/show_pathway?hsa04217/hsa:7297%09red/hsa:292%09red/hsa:8878%09red/hsa:331%09red
Jak-STAT signaling pathway	KEGG PATHWAY	hsa04630	4	162	0.0746902	0.210081	PIK3CA|TYK2|CRLF2|TSLP	http://www.genome.jp/kegg-bin/show_pathway?hsa04630/hsa:85480%09red/hsa:5290%09red/hsa:64109%09red/hsa:7297%09red
Inflammatory mediator regulation of TRP channels	KEGG PATHWAY	hsa04750	3	100	0.075548	0.211546	ADCY4|PIK3CA|ASIC4	http://www.genome.jp/kegg-bin/show_pathway?hsa04750/hsa:5290%09red/hsa:55515%09red/hsa:196883%09red
AGE-RAGE signaling pathway in diabetic complications	KEGG PATHWAY	hsa04933	3	100	0.075548	0.211546	PIK3CA|CASP3|SMAD3	http://www.genome.jp/kegg-bin/show_pathway?hsa04933/hsa:5290%09red/hsa:836%09red/hsa:4088%09red
NF-kappa B signaling pathway	KEGG PATHWAY	hsa04064	3	100	0.075548	0.211546	LYN|XIAP|CCL4L2	http://www.genome.jp/kegg-bin/show_pathway?hsa04064/hsa:331%09red/hsa:4067%09red/hsa:9560%09red
Hepatitis B	KEGG PATHWAY	hsa05161	4	163	0.0759786	0.211546	PIK3CA|TYK2|CASP3|SMAD3	http://www.genome.jp/kegg-bin/show_pathway?hsa05161/hsa:5290%09red/hsa:7297%09red/hsa:836%09red/hsa:4088%09red
p53 pathway feedback loops 2	PANTHER	P04398	2	46	0.0765234	0.211546	PIK3C2B|PIK3CA	http://www.pantherdb.org/pathway/pathwayDiagram.jsp?catAccession=P04398
Insulin receptor signalling cascade	Reactome	R-HSA-74751	2	46	0.0765234	0.211546	PIK3CA|IRS1	http://www.reactome.org/cgi-bin/eventbrowser_st_id?ST_ID=R-HSA-74751
Recycling pathway of L1	Reactome	R-HSA-437239	2	46	0.0765234	0.211546	KIF4A|DNM2	http://www.reactome.org/cgi-bin/eventbrowser_st_id?ST_ID=R-HSA-437239
Neddylation	Reactome	R-HSA-8951664	5	232	0.0770526	0.211546	ASB10|KEAP1|BTBD6|UBA3|FBXL16	http://www.reactome.org/cgi-bin/eventbrowser_st_id?ST_ID=R-HSA-8951664
Signaling by TGF-beta family members	Reactome	R-HSA-9006936	3	101	0.0772685	0.211546	ARHGEF18|SMAD9|SMAD3	http://www.reactome.org/cgi-bin/eventbrowser_st_id?ST_ID=R-HSA-9006936
G alpha (s) signalling events	Reactome	R-HSA-418555	9	536	0.0785091	0.211546	ADCY4|TAAR6|OR6Q1|PTHLH|OR2D3|OR9G1|OR2M3|OR8U1|PDE8B	http://www.reactome.org/cgi-bin/eventbrowser_st_id?ST_ID=R-HSA-418555
RNA transport	KEGG PATHWAY	hsa03013	4	165	0.0785888	0.211546	SRRM1|EIF4EBP2|NCBP1|NXF3	http://www.genome.jp/kegg-bin/show_pathway?hsa03013/hsa:1979%09red/hsa:56000%09red/hsa:4686%09red/hsa:10250%09red
Nucleotide excision repair	KEGG PATHWAY	hsa03420	2	47	0.0792947	0.211546	POLD1|ERCC6	http://www.genome.jp/kegg-bin/show_pathway?hsa03420/hsa:5424%09red/hsa:2074%09red
@@Nucleotide Excision Repair	Reactome	R-HSA-5696398	2	111	0.292049	0.359944	POLD1|ERCC6	http://www.reactome.org/cgi-bin/eventbrowser_st_id?ST_ID=R-HSA-5696398
PI3 kinase pathway	PANTHER	P00048	2	47	0.0792947	0.211546	PIK3CA|IRS1	http://www.pantherdb.org/pathway/pathwayDiagram.jsp?catAccession=P00048
Signaling by ERBB2	Reactome	R-HSA-1227986	2	47	0.0792947	0.211546	PIK3CA|NRG3	http://www.reactome.org/cgi-bin/eventbrowser_st_id?ST_ID=R-HSA-1227986
Interleukin-12 signaling	Reactome	R-HSA-9020591	2	47	0.0792947	0.211546	TYK2|SERPINB2	http://www.reactome.org/cgi-bin/eventbrowser_st_id?ST_ID=R-HSA-9020591
DNA Double-Strand Break Repair	Reactome	R-HSA-5693532	4	166	0.0799105	0.211546	POLD1|XRCC4|EYA3|NBN	http://www.reactome.org/cgi-bin/eventbrowser_st_id?ST_ID=R-HSA-5693532
T cell receptor signaling pathway	KEGG PATHWAY	hsa04660	3	103	0.0807607	0.211546	PIK3CA|PAK6|CD3E	http://www.genome.jp/kegg-bin/show_pathway?hsa04660/hsa:5290%09red/hsa:916%09red/hsa:106821730%09red
FGF signaling pathway	PANTHER	P00021	3	103	0.0807607	0.211546	PIK3C2B|PIK3CA|SHC3	http://www.pantherdb.org/pathway/pathwayDiagram.jsp?catAccession=P00021
Signaling by EGFR	Reactome	R-HSA-177929	2	48	0.082097	0.211546	PTPN3|PIK3CA	http://www.reactome.org/cgi-bin/eventbrowser_st_id?ST_ID=R-HSA-177929
urate biosynthesis/inosine 5'-phosphate degradation	BioCyc	PWY-5695	1	8	0.0824564	0.211546	NT5C1A	http://biocyc.org/HUMAN/NEW-IMAGE?type=NIL&object=PWY-5695
Inactivation of CDC42 and RAC1	Reactome	R-HSA-428543	1	8	0.0824564	0.211546	SLIT2	http://www.reactome.org/cgi-bin/eventbrowser_st_id?ST_ID=R-HSA-428543
Defective CHST3 causes SEDCJD	Reactome	R-HSA-3595172	1	8	0.0824564	0.211546	VCAN	http://www.reactome.org/cgi-bin/eventbrowser_st_id?ST_ID=R-HSA-3595172
Defective CHST14 causes EDS, musculocontractural type	Reactome	R-HSA-3595174	1	8	0.0824564	0.211546	VCAN	http://www.reactome.org/cgi-bin/eventbrowser_st_id?ST_ID=R-HSA-3595174
Defective CHSY1 causes TPBS	Reactome	R-HSA-3595177	1	8	0.0824564	0.211546	VCAN	http://www.reactome.org/cgi-bin/eventbrowser_st_id?ST_ID=R-HSA-3595177
Role of ABL in ROBO-SLIT signaling	Reactome	R-HSA-428890	1	8	0.0824564	0.211546	SLIT2	http://www.reactome.org/cgi-bin/eventbrowser_st_id?ST_ID=R-HSA-428890
MAPK1 (ERK2) activation	Reactome	R-HSA-112411	1	8	0.0824564	0.211546	TYK2	http://www.reactome.org/cgi-bin/eventbrowser_st_id?ST_ID=R-HSA-112411
Hepatocellular carcinoma	KEGG PATHWAY	hsa05225	4	168	0.082587	0.211546	KEAP1|SHC3|PIK3CA|SMAD3	http://www.genome.jp/kegg-bin/show_pathway?hsa05225/hsa:5290%09red/hsa:9817%09red/hsa:4088%09red/hsa:53358%09red
Factors involved in megakaryocyte development and platelet production	Reactome	R-HSA-983231	4	168	0.082587	0.211546	ZFPM2|DOCK8|KIF4A|KIF2B	http://www.reactome.org/cgi-bin/eventbrowser_st_id?ST_ID=R-HSA-983231
Regulation of expression of SLITs and ROBOs	Reactome	R-HSA-9010553	4	169	0.0839417	0.214702	ISL1|RPL3L|SLIT2|NCBP1	http://www.reactome.org/cgi-bin/eventbrowser_st_id?ST_ID=R-HSA-9010553
Netrin-1 signaling	Reactome	R-HSA-373752	2	49	0.0849294	0.21588	RGMB|SLIT2	http://www.reactome.org/cgi-bin/eventbrowser_st_id?ST_ID=R-HSA-373752
XBP1(S) activates chaperone genes	Reactome	R-HSA-381038	2	49	0.0849294	0.21588	TSPYL2|ADD1	http://www.reactome.org/cgi-bin/eventbrowser_st_id?ST_ID=R-HSA-381038
Tight junction	KEGG PATHWAY	hsa04530	4	170	0.0853072	0.21588	BVES|CLDN1|ARHGEF18|MYH3	http://www.genome.jp/kegg-bin/show_pathway?hsa04530/hsa:11149%09red/hsa:23370%09red/hsa:9076%09red/hsa:4621%09red
Processing of Capped Intron-Containing Pre-mRNA	Reactome	R-HSA-72203	5	241	0.087003	0.21588	SRRM1|DHX16|CSTF2T|NCBP1|CPSF1	http://www.reactome.org/cgi-bin/eventbrowser_st_id?ST_ID=R-HSA-72203
N-Glycan biosynthesis	KEGG PATHWAY	hsa00510	2	50	0.0877911	0.21588	GPT|DPAGT1	http://www.genome.jp/kegg-bin/show_pathway?hsa00510/hsa:1798%09red
Vibrio cholerae infection	KEGG PATHWAY	hsa05110	2	50	0.0877911	0.21588	TCIRG1|ATP6V0A2	http://www.genome.jp/kegg-bin/show_pathway?hsa05110/hsa:23545%09red/hsa:10312%09red
Intrinsic Pathway for Apoptosis	Reactome	R-HSA-109606	2	50	0.0877911	0.21588	XIAP|CASP3	http://www.reactome.org/cgi-bin/eventbrowser_st_id?ST_ID=R-HSA-109606
HDMs demethylate histones	Reactome	R-HSA-3214842	2	50	0.0877911	0.21588	KDM3A|PHF8	http://www.reactome.org/cgi-bin/eventbrowser_st_id?ST_ID=R-HSA-3214842
Th17 cell differentiation	KEGG PATHWAY	hsa04659	3	107	0.0879456	0.21588	TYK2|CD3E|SMAD3	http://www.genome.jp/kegg-bin/show_pathway?hsa04659/hsa:7297%09red/hsa:916%09red/hsa:4088%09red
Transport of inorganic cations/anions and amino acids/oligopeptides	Reactome	R-HSA-425393	3	107	0.0879456	0.21588	SLC9A5|SLC25A29|SLC6A12	http://www.reactome.org/cgi-bin/eventbrowser_st_id?ST_ID=R-HSA-425393
Apoptosis	Reactome	R-HSA-109581	4	172	0.0880707	0.21588	XIAP|CASP3|ADD1|DAPK1	http://www.reactome.org/cgi-bin/eventbrowser_st_id?ST_ID=R-HSA-109581
@@Apoptosis	KEGG PATHWAY	hsa04210	3	136	0.147084	0.253128	PIK3CA|XIAP|CASP3	http://www.genome.jp/kegg-bin/show_pathway?hsa04210/hsa:5290%09red/hsa:836%09red/hsa:331%09red
Apoptosis signaling pathway	PANTHER	P00006	3	108	0.0897826	0.21588	PIK3CA|XIAP|CASP3	http://www.pantherdb.org/pathway/pathwayDiagram.jsp?catAccession=P00006
Cargo trafficking to the periciliary membrane	Reactome	R-HSA-5620920	2	51	0.0906812	0.21588	BBS10|MKKS	http://www.reactome.org/cgi-bin/eventbrowser_st_id?ST_ID=R-HSA-5620920
IRE1alpha activates chaperones	Reactome	R-HSA-381070	2	51	0.0906812	0.21588	TSPYL2|ADD1	http://www.reactome.org/cgi-bin/eventbrowser_st_id?ST_ID=R-HSA-381070
Apoptotic execution phase	Reactome	R-HSA-75153	2	51	0.0906812	0.21588	CASP3|ADD1	http://www.reactome.org/cgi-bin/eventbrowser_st_id?ST_ID=R-HSA-75153
UTP and CTP dephosphorylation I	BioCyc	PWY-7185	1	9	0.0911889	0.21588	NT5C1A	http://biocyc.org/HUMAN/NEW-IMAGE?type=NIL&object=PWY-7185
Signal attenuation	Reactome	R-HSA-74749	1	9	0.0911889	0.21588	IRS1	http://www.reactome.org/cgi-bin/eventbrowser_st_id?ST_ID=R-HSA-74749
Transport of gamma-carboxylated protein precursors from the endoplasmic reticulum to the Golgi apparatus	Reactome	R-HSA-159763	1	9	0.0911889	0.21588	PROS1	http://www.reactome.org/cgi-bin/eventbrowser_st_id?ST_ID=R-HSA-159763
Signaling by FGFR3 fusions in cancer	Reactome	R-HSA-8853334	1	9	0.0911889	0.21588	PIK3CA	http://www.reactome.org/cgi-bin/eventbrowser_st_id?ST_ID=R-HSA-8853334
Integration of provirus	Reactome	R-HSA-162592	1	9	0.0911889	0.21588	XRCC4	http://www.reactome.org/cgi-bin/eventbrowser_st_id?ST_ID=R-HSA-162592
MAPK3 (ERK1) activation	Reactome	R-HSA-110056	1	9	0.0911889	0.21588	TYK2	http://www.reactome.org/cgi-bin/eventbrowser_st_id?ST_ID=R-HSA-110056
Regulation of commissural axon pathfinding by SLIT and ROBO	Reactome	R-HSA-428542	1	9	0.0911889	0.21588	SLIT2	http://www.reactome.org/cgi-bin/eventbrowser_st_id?ST_ID=R-HSA-428542
Signaling by Leptin	Reactome	R-HSA-2586552	1	9	0.0911889	0.21588	IRS1	http://www.reactome.org/cgi-bin/eventbrowser_st_id?ST_ID=R-HSA-2586552
Interleukin-23 signaling	Reactome	R-HSA-9020933	1	9	0.0911889	0.21588	TYK2	http://www.reactome.org/cgi-bin/eventbrowser_st_id?ST_ID=R-HSA-9020933
Glucocorticoid biosynthesis	Reactome	R-HSA-194002	1	9	0.0911889	0.21588	CYP11B2	http://www.reactome.org/cgi-bin/eventbrowser_st_id?ST_ID=R-HSA-194002
Sodium/Proton exchangers	Reactome	R-HSA-425986	1	9	0.0911889	0.21588	SLC9A5	http://www.reactome.org/cgi-bin/eventbrowser_st_id?ST_ID=R-HSA-425986
Regulation of PTEN localization	Reactome	R-HSA-8948747	1	9	0.0911889	0.21588	XIAP	http://www.reactome.org/cgi-bin/eventbrowser_st_id?ST_ID=R-HSA-8948747
Programmed Cell Death	Reactome	R-HSA-5357801	4	175	0.092296	0.218205	XIAP|CASP3|ADD1|DAPK1	http://www.reactome.org/cgi-bin/eventbrowser_st_id?ST_ID=R-HSA-5357801
Neutrophil degranulation	Reactome	R-HSA-6798695	8	478	0.0948895	0.221098	SIRPA|HUWE1|PRSS3|TCIRG1|PIGR|LAIR1|TRPM2|PKM	http://www.reactome.org/cgi-bin/eventbrowser_st_id?ST_ID=R-HSA-6798695
SLC-mediated transmembrane transport	Reactome	R-HSA-425407	5	249	0.0963836	0.221098	SLC5A1|SLC25A29|SLC6A12|SLC25A5|SLC9A5	http://www.reactome.org/cgi-bin/eventbrowser_st_id?ST_ID=R-HSA-425407
NOD-like receptor signaling pathway	KEGG PATHWAY	hsa04621	4	178	0.0966162	0.221098	XIAP|NLRP1|TYK2|TRPM2	http://www.genome.jp/kegg-bin/show_pathway?hsa04621/hsa:22861%09red/hsa:7297%09red/hsa:331%09red/hsa:7226%09red
Cholinergic synapse	KEGG PATHWAY	hsa04725	3	112	0.0972891	0.221098	ADCY4|PIK3CA|KCNJ14	http://www.genome.jp/kegg-bin/show_pathway?hsa04725/hsa:5290%09red/hsa:3770%09red/hsa:196883%09red
purine nucleotides degradation	BioCyc	PWY-6353	1	10	0.0998386	0.221098	NT5C1A	http://biocyc.org/HUMAN/NEW-IMAGE?type=NIL&object=PWY-6353
HDR through MMEJ (alt-NHEJ)	Reactome	R-HSA-5685939	1	10	0.0998386	0.221098	NBN	http://www.reactome.org/cgi-bin/eventbrowser_st_id?ST_ID=R-HSA-5685939
Adenylate cyclase activating pathway	Reactome	R-HSA-170660	1	10	0.0998386	0.221098	ADCY4	http://www.reactome.org/cgi-bin/eventbrowser_st_id?ST_ID=R-HSA-170660
Alpha-defensins	Reactome	R-HSA-1462054	1	10	0.0998386	0.221098	PRSS3	http://www.reactome.org/cgi-bin/eventbrowser_st_id?ST_ID=R-HSA-1462054
Cohesin Loading onto Chromatin	Reactome	R-HSA-2470946	1	10	0.0998386	0.221098	SMC3	http://www.reactome.org/cgi-bin/eventbrowser_st_id?ST_ID=R-HSA-2470946
Gamma-carboxylation of protein precursors	Reactome	R-HSA-159740	1	10	0.0998386	0.221098	PROS1	http://www.reactome.org/cgi-bin/eventbrowser_st_id?ST_ID=R-HSA-159740
Removal of the Flap Intermediate from the C-strand	Reactome	R-HSA-174437	1	10	0.0998386	0.221098	POLD1	http://www.reactome.org/cgi-bin/eventbrowser_st_id?ST_ID=R-HSA-174437
FCGR activation	Reactome	R-HSA-2029481	1	10	0.0998386	0.221098	LYN	http://www.reactome.org/cgi-bin/eventbrowser_st_id?ST_ID=R-HSA-2029481
Removal of aminoterminal propeptides from gamma-carboxylated proteins	Reactome	R-HSA-159782	1	10	0.0998386	0.221098	PROS1	http://www.reactome.org/cgi-bin/eventbrowser_st_id?ST_ID=R-HSA-159782
Signaling by FGFR4 in disease	Reactome	R-HSA-5655291	1	10	0.0998386	0.221098	PIK3CA	http://www.reactome.org/cgi-bin/eventbrowser_st_id?ST_ID=R-HSA-5655291
@@Signaling by FGFR4	Reactome	R-HSA-5654743	1	36	0.29806	0.364146	PIK3CA	http://www.reactome.org/cgi-bin/eventbrowser_st_id?ST_ID=R-HSA-5654743
Synthesis of pyrophosphates in the cytosol	Reactome	R-HSA-1855167	1	10	0.0998386	0.221098	NUDT3	http://www.reactome.org/cgi-bin/eventbrowser_st_id?ST_ID=R-HSA-1855167
SLBP independent Processing of Histone Pre-mRNAs	Reactome	R-HSA-111367	1	10	0.0998386	0.221098	NCBP1	http://www.reactome.org/cgi-bin/eventbrowser_st_id?ST_ID=R-HSA-111367
Neurotransmitter clearance	Reactome	R-HSA-112311	1	10	0.0998386	0.221098	HTT	http://www.reactome.org/cgi-bin/eventbrowser_st_id?ST_ID=R-HSA-112311
Legionellosis	KEGG PATHWAY	hsa05134	2	55	0.102511	0.225045	CASP3|BCL2L13	http://www.genome.jp/kegg-bin/show_pathway?hsa05134/hsa:836%09red/hsa:23786%09red
Signaling by ERBB4	Reactome	R-HSA-1236394	2	55	0.102511	0.225045	PIK3CA|NRG3	http://www.reactome.org/cgi-bin/eventbrowser_st_id?ST_ID=R-HSA-1236394
Complex I biogenesis	Reactome	R-HSA-6799198	2	55	0.102511	0.225045	MT-ND5|MT-ND6	http://www.reactome.org/cgi-bin/eventbrowser_st_id?ST_ID=R-HSA-6799198
Heparan sulfate/heparin (HS-GAG) metabolism	Reactome	R-HSA-1638091	2	55	0.102511	0.225045	NDST2|VCAN	http://www.reactome.org/cgi-bin/eventbrowser_st_id?ST_ID=R-HSA-1638091
Signaling by PDGF	Reactome	R-HSA-186797	2	55	0.102511	0.225045	PIK3CA|COL9A1	http://www.reactome.org/cgi-bin/eventbrowser_st_id?ST_ID=R-HSA-186797
Serotonergic synapse	KEGG PATHWAY	hsa04726	3	115	0.10308	0.225848	HTT|CASP3|CYP2D6	http://www.genome.jp/kegg-bin/show_pathway?hsa04726/hsa:836%09red/hsa:6532%09red/hsa:1564%09red
Signaling by GPCR	Reactome	R-HSA-372790	16	1170	0.104225	0.227081	ADCY4|DAGLA|TAAR6|OR6Q1|TAS2R30|ARHGEF18|PIK3CA|CCL4L2|DGKQ|OR2D3|PTHLH|OR9G1|OR2M3|OR8U1|PDE8B|GPR68	http://www.reactome.org/cgi-bin/eventbrowser_st_id?ST_ID=R-HSA-372790
GABA receptor activation	Reactome	R-HSA-977443	2	56	0.105531	0.227081	ADCY4|GABRA2	http://www.reactome.org/cgi-bin/eventbrowser_st_id?ST_ID=R-HSA-977443
Ion homeostasis	Reactome	R-HSA-5578775	2	56	0.105531	0.227081	TRDN|RYR1	http://www.reactome.org/cgi-bin/eventbrowser_st_id?ST_ID=R-HSA-5578775
Taurine and hypotaurine metabolism	KEGG PATHWAY	hsa00430	1	11	0.108406	0.227081	GGT5	http://www.genome.jp/kegg-bin/show_pathway?hsa00430/hsa:2687%09red
Salvage pyrimidine ribonucleotides	PANTHER	P02775	1	11	0.108406	0.227081	UCK1	http://www.pantherdb.org/pathway/pathwayDiagram.jsp?catAccession=P02775
Dermatan sulfate biosynthesis	Reactome	R-HSA-2022923	1	11	0.108406	0.227081	VCAN	http://www.reactome.org/cgi-bin/eventbrowser_st_id?ST_ID=R-HSA-2022923
Establishment of Sister Chromatid Cohesion	Reactome	R-HSA-2468052	1	11	0.108406	0.227081	SMC3	http://www.reactome.org/cgi-bin/eventbrowser_st_id?ST_ID=R-HSA-2468052
Apoptotic cleavage of cell adhesion proteins	Reactome	R-HSA-351906	1	11	0.108406	0.227081	CASP3	http://www.reactome.org/cgi-bin/eventbrowser_st_id?ST_ID=R-HSA-351906
Processive synthesis on the C-strand of the telomere	Reactome	R-HSA-174414	1	11	0.108406	0.227081	POLD1	http://www.reactome.org/cgi-bin/eventbrowser_st_id?ST_ID=R-HSA-174414
Creatine metabolism	Reactome	R-HSA-71288	1	11	0.108406	0.227081	SLC6A12	http://www.reactome.org/cgi-bin/eventbrowser_st_id?ST_ID=R-HSA-71288
Phenylalanine and tyrosine metabolism	Reactome	R-HSA-8963691	1	11	0.108406	0.227081	QDPR	http://www.reactome.org/cgi-bin/eventbrowser_st_id?ST_ID=R-HSA-8963691
Interleukin-6 signaling	Reactome	R-HSA-1059683	1	11	0.108406	0.227081	TYK2	http://www.reactome.org/cgi-bin/eventbrowser_st_id?ST_ID=R-HSA-1059683
Formation of annular gap junctions	Reactome	R-HSA-196025	1	11	0.108406	0.227081	DNM2	http://www.reactome.org/cgi-bin/eventbrowser_st_id?ST_ID=R-HSA-196025
Type I hemidesmosome assembly	Reactome	R-HSA-446107	1	11	0.108406	0.227081	LAMC2	http://www.reactome.org/cgi-bin/eventbrowser_st_id?ST_ID=R-HSA-446107
Interleukin-27 signaling	Reactome	R-HSA-9020956	1	11	0.108406	0.227081	TYK2	http://www.reactome.org/cgi-bin/eventbrowser_st_id?ST_ID=R-HSA-9020956
Formation of apoptosome	Reactome	R-HSA-111458	1	11	0.108406	0.227081	XIAP	http://www.reactome.org/cgi-bin/eventbrowser_st_id?ST_ID=R-HSA-111458
Pyrimidine salvage	Reactome	R-HSA-73614	1	11	0.108406	0.227081	UCK1	http://www.reactome.org/cgi-bin/eventbrowser_st_id?ST_ID=R-HSA-73614
Regulation of the apoptosome activity	Reactome	R-HSA-9627069	1	11	0.108406	0.227081	XIAP	http://www.reactome.org/cgi-bin/eventbrowser_st_id?ST_ID=R-HSA-9627069
Pyrimidine catabolism	Reactome	R-HSA-73621	1	11	0.108406	0.227081	NT5C1A	http://www.reactome.org/cgi-bin/eventbrowser_st_id?ST_ID=R-HSA-73621
Endosomal/Vacuolar pathway	Reactome	R-HSA-1236977	1	11	0.108406	0.227081	HLA-A	http://www.reactome.org/cgi-bin/eventbrowser_st_id?ST_ID=R-HSA-1236977
Gamma-carboxylation, transport, and amino-terminal cleavage of proteins	Reactome	R-HSA-159854	1	11	0.108406	0.227081	PROS1	http://www.reactome.org/cgi-bin/eventbrowser_st_id?ST_ID=R-HSA-159854
ERBB2 Activates PTK6 Signaling	Reactome	R-HSA-8847993	1	11	0.108406	0.227081	NRG3	http://www.reactome.org/cgi-bin/eventbrowser_st_id?ST_ID=R-HSA-8847993
SLBP Dependent Processing of Replication-Dependent Histone Pre-mRNAs	Reactome	R-HSA-77588	1	11	0.108406	0.227081	NCBP1	http://www.reactome.org/cgi-bin/eventbrowser_st_id?ST_ID=R-HSA-77588
Pyrimidine metabolism	KEGG PATHWAY	hsa00240	2	57	0.108576	0.227081	UCK1|NT5C1A	http://www.genome.jp/kegg-bin/show_pathway?hsa00240/hsa:83549%09red/hsa:84618%09red
Signaling by FGFR in disease	Reactome	R-HSA-1226099	2	57	0.108576	0.227081	PIK3CA|NCBP1	http://www.reactome.org/cgi-bin/eventbrowser_st_id?ST_ID=R-HSA-1226099
@@Signaling by FGFR	Reactome	R-HSA-190236	2	77	0.173443	0.267625	PIK3CA|NCBP1	http://www.reactome.org/cgi-bin/eventbrowser_st_id?ST_ID=R-HSA-190236
Interleukin-12 family signaling	Reactome	R-HSA-447115	2	57	0.108576	0.227081	TYK2|SERPINB2	http://www.reactome.org/cgi-bin/eventbrowser_st_id?ST_ID=R-HSA-447115
Ion transport by P-type ATPases	Reactome	R-HSA-936837	2	57	0.108576	0.227081	ATP10D|ATP9A	http://www.reactome.org/cgi-bin/eventbrowser_st_id?ST_ID=R-HSA-936837
Neurotrophin signaling pathway	KEGG PATHWAY	hsa04722	3	119	0.111009	0.232031	PIK3CA|IRS1|SHC3	http://www.genome.jp/kegg-bin/show_pathway?hsa04722/hsa:3667%09red/hsa:5290%09red/hsa:53358%09red
Iron uptake and transport	Reactome	R-HSA-917937	2	58	0.111644	0.232663	TCIRG1|ATP6V0A2	http://www.reactome.org/cgi-bin/eventbrowser_st_id?ST_ID=R-HSA-917937
Kinesins	Reactome	R-HSA-983189	2	59	0.114734	0.233985	KIF4A|KIF2B	http://www.reactome.org/cgi-bin/eventbrowser_st_id?ST_ID=R-HSA-983189
terminal O-glycans residues modification	BioCyc	PWY-7434	1	12	0.116892	0.233985	ST3GAL4	http://biocyc.org/HUMAN/NEW-IMAGE?type=NIL&object=PWY-7434
Tetrahydrobiopterin (BH4) synthesis, recycling, salvage and regulation	Reactome	R-HSA-1474151	1	12	0.116892	0.233985	PRKG2	http://www.reactome.org/cgi-bin/eventbrowser_st_id?ST_ID=R-HSA-1474151
Transport of nucleosides and free purine and pyrimidine bases across the plasma membrane	Reactome	R-HSA-83936	1	12	0.116892	0.233985	SLC25A5	http://www.reactome.org/cgi-bin/eventbrowser_st_id?ST_ID=R-HSA-83936
Glutathione synthesis and recycling	Reactome	R-HSA-174403	1	12	0.116892	0.233985	GGT5	http://www.reactome.org/cgi-bin/eventbrowser_st_id?ST_ID=R-HSA-174403
Butyrophilin (BTN) family interactions	Reactome	R-HSA-8851680	1	12	0.116892	0.233985	PPL	http://www.reactome.org/cgi-bin/eventbrowser_st_id?ST_ID=R-HSA-8851680
Gap junction degradation	Reactome	R-HSA-190873	1	12	0.116892	0.233985	DNM2	http://www.reactome.org/cgi-bin/eventbrowser_st_id?ST_ID=R-HSA-190873
Interleukin-35 Signalling	Reactome	R-HSA-8984722	1	12	0.116892	0.233985	TYK2	http://www.reactome.org/cgi-bin/eventbrowser_st_id?ST_ID=R-HSA-8984722
SHC1 events in ERBB4 signaling	Reactome	R-HSA-1250347	1	12	0.116892	0.233985	NRG3	http://www.reactome.org/cgi-bin/eventbrowser_st_id?ST_ID=R-HSA-1250347
Viral myocarditis	KEGG PATHWAY	hsa05416	2	60	0.117846	0.234819	HLA-A|CASP3	http://www.genome.jp/kegg-bin/show_pathway?hsa05416/hsa:836%09red/hsa:3105%09red
NCAM signaling for neurite out-growth	Reactome	R-HSA-375165	2	60	0.117846	0.234819	CACNA1H|COL9A1	http://www.reactome.org/cgi-bin/eventbrowser_st_id?ST_ID=R-HSA-375165
Glycosaminoglycan metabolism	Reactome	R-HSA-1630316	3	123	0.119163	0.236903	NDST2|VCAN|ST3GAL4	http://www.reactome.org/cgi-bin/eventbrowser_st_id?ST_ID=R-HSA-1630316
Glycerolipid metabolism	KEGG PATHWAY	hsa00561	2	61	0.120978	0.237368	DGKQ|LIPF	http://www.genome.jp/kegg-bin/show_pathway?hsa00561/hsa:1609%09red/hsa:8513%09red
B cell activation	PANTHER	P00010	2	61	0.120978	0.237368	PIK3CA|LYN	http://www.pantherdb.org/pathway/pathwayDiagram.jsp?catAccession=P00010
RNA Polymerase II Transcription Elongation	Reactome	R-HSA-75955	2	61	0.120978	0.237368	LEO1|NCBP1	http://www.reactome.org/cgi-bin/eventbrowser_st_id?ST_ID=R-HSA-75955
Formation of RNA Pol II elongation complex	Reactome	R-HSA-112382	2	61	0.120978	0.237368	LEO1|NCBP1	http://www.reactome.org/cgi-bin/eventbrowser_st_id?ST_ID=R-HSA-112382
Interferon Signaling	Reactome	R-HSA-913531	4	194	0.12119	0.237368	HLA-A|MX2|TYK2|HLA-DQB2	http://www.reactome.org/cgi-bin/eventbrowser_st_id?ST_ID=R-HSA-913531
VEGF signaling pathway	PANTHER	P00056	2	62	0.124132	0.237368	PIK3C2B|PIK3CA	http://www.pantherdb.org/pathway/pathwayDiagram.jsp?catAccession=P00056
@@VEGF signaling pathway	KEGG PATHWAY	hsa04370	1	59	0.436773	0.48089	PIK3CA	http://www.genome.jp/kegg-bin/show_pathway?hsa04370/hsa:5290%09red
Mitotic Prometaphase	Reactome	R-HSA-68877	4	196	0.124435	0.237368	SMC3|TUBGCP4|TUBGCP6|KIF2B	http://www.reactome.org/cgi-bin/eventbrowser_st_id?ST_ID=R-HSA-68877
biosynthesis of ABH and Lewis epitopes from type 2 precursor disaccharide	BioCyc	PWY-7831	1	13	0.125298	0.237368	ST3GAL4	http://biocyc.org/HUMAN/NEW-IMAGE?type=NIL&object=PWY-7831
triacylglycerol degradation	BioCyc	LIPAS-PWY	1	13	0.125298	0.237368	LIPF	http://biocyc.org/HUMAN/NEW-IMAGE?type=NIL&object=LIPAS-PWY
neolacto-series glycosphingolipids biosynthesis	BioCyc	PWY-7841	1	13	0.125298	0.237368	ST3GAL4	http://biocyc.org/HUMAN/NEW-IMAGE?type=NIL&object=PWY-7841
nicotine degradation IV	BioCyc	PWY66-201	1	13	0.125298	0.237368	FMO5	http://biocyc.org/HUMAN/NEW-IMAGE?type=NIL&object=PWY66-201
BMP Signalling Pathway	BioCyc	PWY66-11	1	13	0.125298	0.237368	SMAD9	http://biocyc.org/HUMAN/NEW-IMAGE?type=NIL&object=PWY66-11
D-myo-inositol (1,4,5)-trisphosphate degradation	BioCyc	PWY-6363	1	13	0.125298	0.237368	INPP5B	http://biocyc.org/HUMAN/NEW-IMAGE?type=NIL&object=PWY-6363
Non-homologous end-joining	KEGG PATHWAY	hsa03450	1	13	0.125298	0.237368	XRCC4	http://www.genome.jp/kegg-bin/show_pathway?hsa03450/hsa:7518%09red
Glutamate and glutamine metabolism	Reactome	R-HSA-8964539	1	13	0.125298	0.237368	RIMKLB	http://www.reactome.org/cgi-bin/eventbrowser_st_id?ST_ID=R-HSA-8964539
PI-3K cascade:FGFR3	Reactome	R-HSA-5654710	1	13	0.125298	0.237368	PIK3CA	http://www.reactome.org/cgi-bin/eventbrowser_st_id?ST_ID=R-HSA-5654710
Signaling by Activin	Reactome	R-HSA-1502540	1	13	0.125298	0.237368	SMAD3	http://www.reactome.org/cgi-bin/eventbrowser_st_id?ST_ID=R-HSA-1502540
Synthesis, secretion, and inactivation of Glucose-dependent Insulinotropic Polypeptide (GIP)	Reactome	R-HSA-400511	1	13	0.125298	0.237368	ISL1	http://www.reactome.org/cgi-bin/eventbrowser_st_id?ST_ID=R-HSA-400511
Erythropoietin activates RAS	Reactome	R-HSA-9027284	1	13	0.125298	0.237368	LYN	http://www.reactome.org/cgi-bin/eventbrowser_st_id?ST_ID=R-HSA-9027284
Signal regulatory protein family interactions	Reactome	R-HSA-391160	1	13	0.125298	0.237368	SIRPA	http://www.reactome.org/cgi-bin/eventbrowser_st_id?ST_ID=R-HSA-391160
Apoptosis induced DNA fragmentation	Reactome	R-HSA-140342	1	13	0.125298	0.237368	CASP3	http://www.reactome.org/cgi-bin/eventbrowser_st_id?ST_ID=R-HSA-140342
p75NTR recruits signalling complexes	Reactome	R-HSA-209543	1	13	0.125298	0.237368	SQSTM1	http://www.reactome.org/cgi-bin/eventbrowser_st_id?ST_ID=R-HSA-209543
Cytosolic iron-sulfur cluster assembly	Reactome	R-HSA-2564830	1	13	0.125298	0.237368	POLD1	http://www.reactome.org/cgi-bin/eventbrowser_st_id?ST_ID=R-HSA-2564830
NF-kB is activated and signals survival	Reactome	R-HSA-209560	1	13	0.125298	0.237368	SQSTM1	http://www.reactome.org/cgi-bin/eventbrowser_st_id?ST_ID=R-HSA-209560
ERBB2 Regulates Cell Motility	Reactome	R-HSA-6785631	1	13	0.125298	0.237368	NRG3	http://www.reactome.org/cgi-bin/eventbrowser_st_id?ST_ID=R-HSA-6785631
Regulation of KIT signaling	Reactome	R-HSA-1433559	1	13	0.125298	0.237368	LYN	http://www.reactome.org/cgi-bin/eventbrowser_st_id?ST_ID=R-HSA-1433559
Alzheimer disease-amyloid secretase pathway	PANTHER	P00003	2	63	0.127305	0.240778	PKN1|PCSK4	http://www.pantherdb.org/pathway/pathwayDiagram.jsp?catAccession=P00003
Formation of the cornified envelope	Reactome	R-HSA-6809371	3	129	0.131792	0.244686	KRT2|KRT32|PPL	http://www.reactome.org/cgi-bin/eventbrowser_st_id?ST_ID=R-HSA-6809371
Removal of the Flap Intermediate	Reactome	R-HSA-69166	1	14	0.133624	0.244686	POLD1	http://www.reactome.org/cgi-bin/eventbrowser_st_id?ST_ID=R-HSA-69166
Constitutive Signaling by EGFRvIII	Reactome	R-HSA-5637810	1	14	0.133624	0.244686	PIK3CA	http://www.reactome.org/cgi-bin/eventbrowser_st_id?ST_ID=R-HSA-5637810
CS/DS degradation	Reactome	R-HSA-2024101	1	14	0.133624	0.244686	VCAN	http://www.reactome.org/cgi-bin/eventbrowser_st_id?ST_ID=R-HSA-2024101
Mitotic Telophase/Cytokinesis	Reactome	R-HSA-68884	1	14	0.133624	0.244686	SMC3	http://www.reactome.org/cgi-bin/eventbrowser_st_id?ST_ID=R-HSA-68884
Retrograde neurotrophin signalling	Reactome	R-HSA-177504	1	14	0.133624	0.244686	DNM2	http://www.reactome.org/cgi-bin/eventbrowser_st_id?ST_ID=R-HSA-177504
Mismatch repair (MMR) directed by MSH2:MSH6 (MutSalpha)	Reactome	R-HSA-5358565	1	14	0.133624	0.244686	POLD1	http://www.reactome.org/cgi-bin/eventbrowser_st_id?ST_ID=R-HSA-5358565
Leading Strand Synthesis	Reactome	R-HSA-69109	1	14	0.133624	0.244686	POLD1	http://www.reactome.org/cgi-bin/eventbrowser_st_id?ST_ID=R-HSA-69109
Synthesis of IP2, IP, and Ins in the cytosol	Reactome	R-HSA-1855183	1	14	0.133624	0.244686	INPP5B	http://www.reactome.org/cgi-bin/eventbrowser_st_id?ST_ID=R-HSA-1855183
Early Phase of HIV Life Cycle	Reactome	R-HSA-162594	1	14	0.133624	0.244686	XRCC4	http://www.reactome.org/cgi-bin/eventbrowser_st_id?ST_ID=R-HSA-162594
Mismatch repair (MMR) directed by MSH2:MSH3 (MutSbeta)	Reactome	R-HSA-5358606	1	14	0.133624	0.244686	POLD1	http://www.reactome.org/cgi-bin/eventbrowser_st_id?ST_ID=R-HSA-5358606
Signaling by EGFRvIII in Cancer	Reactome	R-HSA-5637812	1	14	0.133624	0.244686	PIK3CA	http://www.reactome.org/cgi-bin/eventbrowser_st_id?ST_ID=R-HSA-5637812
Polymerase switching on the C-strand of the telomere	Reactome	R-HSA-174411	1	14	0.133624	0.244686	POLD1	http://www.reactome.org/cgi-bin/eventbrowser_st_id?ST_ID=R-HSA-174411
Polymerase switching	Reactome	R-HSA-69091	1	14	0.133624	0.244686	POLD1	http://www.reactome.org/cgi-bin/eventbrowser_st_id?ST_ID=R-HSA-69091
GRB2 events in ERBB2 signaling	Reactome	R-HSA-1963640	1	14	0.133624	0.244686	NRG3	http://www.reactome.org/cgi-bin/eventbrowser_st_id?ST_ID=R-HSA-1963640
Adenylate cyclase inhibitory pathway	Reactome	R-HSA-170670	1	14	0.133624	0.244686	ADCY4	http://www.reactome.org/cgi-bin/eventbrowser_st_id?ST_ID=R-HSA-170670
Gap-filling DNA repair synthesis and ligation in TC-NER	Reactome	R-HSA-6782210	2	65	0.133707	0.244686	POLD1|ERCC6	http://www.reactome.org/cgi-bin/eventbrowser_st_id?ST_ID=R-HSA-6782210
FOXO-mediated transcription	Reactome	R-HSA-9614085	2	65	0.133707	0.244686	SMAD3|PLXNA4	http://www.reactome.org/cgi-bin/eventbrowser_st_id?ST_ID=R-HSA-9614085
Intra-Golgi and retrograde Golgi-to-ER traffic	Reactome	R-HSA-6811442	4	202	0.134387	0.245674	COG7|COPG2|KIF4A|KIF2B	http://www.reactome.org/cgi-bin/eventbrowser_st_id?ST_ID=R-HSA-6811442
Dual incision in TC-NER	Reactome	R-HSA-6782135	2	66	0.136935	0.249199	POLD1|ERCC6	http://www.reactome.org/cgi-bin/eventbrowser_st_id?ST_ID=R-HSA-6782135
Transcriptional Regulation by TP53	Reactome	R-HSA-3700989	6	359	0.136956	0.249199	MT-CO1|MT-CO3|BRPF1|PRG3|NBN|TNKS1BP1	http://www.reactome.org/cgi-bin/eventbrowser_st_id?ST_ID=R-HSA-3700989
Vascular smooth muscle contraction	KEGG PATHWAY	hsa04270	3	132	0.138275	0.249325	ADCY4|MYLK|ACTG2	http://www.genome.jp/kegg-bin/show_pathway?hsa04270/hsa:4638%09red/hsa:72%09red/hsa:196883%09red
FoxO signaling pathway	KEGG PATHWAY	hsa04068	3	132	0.138275	0.249325	PIK3CA|IRS1|SMAD3	http://www.genome.jp/kegg-bin/show_pathway?hsa04068/hsa:3667%09red/hsa:5290%09red/hsa:4088%09red
HDR through Homologous Recombination (HRR)	Reactome	R-HSA-5685942	2	67	0.14018	0.249325	POLD1|NBN	http://www.reactome.org/cgi-bin/eventbrowser_st_id?ST_ID=R-HSA-5685942
Golgi-to-ER retrograde transport	Reactome	R-HSA-8856688	3	133	0.14046	0.249325	COPG2|KIF4A|KIF2B	http://www.reactome.org/cgi-bin/eventbrowser_st_id?ST_ID=R-HSA-8856688
Anchoring fibril formation	Reactome	R-HSA-2214320	1	15	0.141871	0.249325	LAMC2	http://www.reactome.org/cgi-bin/eventbrowser_st_id?ST_ID=R-HSA-2214320
Mismatch Repair	Reactome	R-HSA-5358508	1	15	0.141871	0.249325	POLD1	http://www.reactome.org/cgi-bin/eventbrowser_st_id?ST_ID=R-HSA-5358508
@@Mismatch repair	KEGG PATHWAY	hsa03430	1	23	0.205088	0.293259	POLD1	http://www.genome.jp/kegg-bin/show_pathway?hsa03430/hsa:5424%09red
Signaling by cytosolic FGFR1 fusion mutants	Reactome	R-HSA-1839117	1	15	0.141871	0.249325	PIK3CA	http://www.reactome.org/cgi-bin/eventbrowser_st_id?ST_ID=R-HSA-1839117
cGMP effects	Reactome	R-HSA-418457	1	15	0.141871	0.249325	PRKG2	http://www.reactome.org/cgi-bin/eventbrowser_st_id?ST_ID=R-HSA-418457
PI-3K cascade:FGFR1	Reactome	R-HSA-5654689	1	15	0.141871	0.249325	PIK3CA	http://www.reactome.org/cgi-bin/eventbrowser_st_id?ST_ID=R-HSA-5654689
N-Glycan antennae elongation	Reactome	R-HSA-975577	1	15	0.141871	0.249325	ST3GAL4	http://www.reactome.org/cgi-bin/eventbrowser_st_id?ST_ID=R-HSA-975577
Platelet Adhesion to exposed collagen	Reactome	R-HSA-75892	1	15	0.141871	0.249325	LYN	http://www.reactome.org/cgi-bin/eventbrowser_st_id?ST_ID=R-HSA-75892
Processive synthesis on the lagging strand	Reactome	R-HSA-69183	1	15	0.141871	0.249325	POLD1	http://www.reactome.org/cgi-bin/eventbrowser_st_id?ST_ID=R-HSA-69183
Glycolysis / Gluconeogenesis	KEGG PATHWAY	hsa00010	2	68	0.143442	0.25158	ADPGK|PKM	http://www.genome.jp/kegg-bin/show_pathway?hsa00010/hsa:5315%09red/hsa:83440%09red
COPII-mediated vesicle transport	Reactome	R-HSA-204005	2	68	0.143442	0.25158	CNIH1|STX17	http://www.reactome.org/cgi-bin/eventbrowser_st_id?ST_ID=R-HSA-204005
Pathways in cancer	KEGG PATHWAY	hsa05200	8	530	0.143708	0.251921	ADCY4|CASP3|PIK3CA|SMAD3|KEAP1|XIAP|LAMC2|DAPK1	http://www.genome.jp/kegg-bin/show_pathway?hsa05200/hsa:3918%09red/hsa:836%09red/hsa:5290%09red/hsa:1612%09red/hsa:9817%09red/hsa:4088%09red/hsa:196883%09red/hsa:331%09red
Renal cell carcinoma	KEGG PATHWAY	hsa05211	2	69	0.146719	0.253128	PIK3CA|PAK6	http://www.genome.jp/kegg-bin/show_pathway?hsa05211/hsa:5290%09red/hsa:106821730%09red
Central carbon metabolism in cancer	KEGG PATHWAY	hsa05230	2	69	0.146719	0.253128	PIK3CA|PKM	http://www.genome.jp/kegg-bin/show_pathway?hsa05230/hsa:5315%09red/hsa:5290%09red
Renin secretion	KEGG PATHWAY	hsa04924	2	69	0.146719	0.253128	ACE|PRKG2	http://www.genome.jp/kegg-bin/show_pathway?hsa04924/hsa:1636%09red/hsa:5593%09red
Nonhomologous End-Joining (NHEJ)	Reactome	R-HSA-5693571	2	69	0.146719	0.253128	XRCC4|NBN	http://www.reactome.org/cgi-bin/eventbrowser_st_id?ST_ID=R-HSA-5693571
Metabolism of carbohydrates	Reactome	R-HSA-71387	5	288	0.148846	0.253128	NDST2|VCAN|RHD|ADPGK|ST3GAL4	http://www.reactome.org/cgi-bin/eventbrowser_st_id?ST_ID=R-HSA-71387
Insulin signaling pathway	KEGG PATHWAY	hsa04910	3	137	0.149314	0.253128	PIK3CA|IRS1|SHC3	http://www.genome.jp/kegg-bin/show_pathway?hsa04910/hsa:3667%09red/hsa:5290%09red/hsa:53358%09red
Prolactin signaling pathway	KEGG PATHWAY	hsa04917	2	70	0.150012	0.253128	PIK3CA|SHC3	http://www.genome.jp/kegg-bin/show_pathway?hsa04917/hsa:5290%09red/hsa:53358%09red
5HT3 type receptor mediated signaling pathway	PANTHER	P04375	1	16	0.150039	0.253128	HTT	http://www.pantherdb.org/pathway/pathwayDiagram.jsp?catAccession=P04375
Regulation of gene expression in late stage (branching morphogenesis) pancreatic bud precursor cells	Reactome	R-HSA-210744	1	16	0.150039	0.253128	ONECUT1	http://www.reactome.org/cgi-bin/eventbrowser_st_id?ST_ID=R-HSA-210744
GAB1 signalosome	Reactome	R-HSA-180292	1	16	0.150039	0.253128	PIK3CA	http://www.reactome.org/cgi-bin/eventbrowser_st_id?ST_ID=R-HSA-180292
NRIF signals cell death from the nucleus	Reactome	R-HSA-205043	1	16	0.150039	0.253128	SQSTM1	http://www.reactome.org/cgi-bin/eventbrowser_st_id?ST_ID=R-HSA-205043
TGF-beta receptor signaling in EMT (epithelial to mesenchymal transition)	Reactome	R-HSA-2173791	1	16	0.150039	0.253128	ARHGEF18	http://www.reactome.org/cgi-bin/eventbrowser_st_id?ST_ID=R-HSA-2173791
p75NTR signals via NF-kB	Reactome	R-HSA-193639	1	16	0.150039	0.253128	SQSTM1	http://www.reactome.org/cgi-bin/eventbrowser_st_id?ST_ID=R-HSA-193639
SUMOylation of DNA methylation proteins	Reactome	R-HSA-4655427	1	16	0.150039	0.253128	CBX8	http://www.reactome.org/cgi-bin/eventbrowser_st_id?ST_ID=R-HSA-4655427
Regulation of pyruvate dehydrogenase (PDH) complex	Reactome	R-HSA-204174	1	16	0.150039	0.253128	PDK4	http://www.reactome.org/cgi-bin/eventbrowser_st_id?ST_ID=R-HSA-204174
Metabolism of folate and pterines	Reactome	R-HSA-196757	1	16	0.150039	0.253128	RFC1	http://www.reactome.org/cgi-bin/eventbrowser_st_id?ST_ID=R-HSA-196757
Rho GTPase cycle	Reactome	R-HSA-194840	3	138	0.151556	0.255371	ARHGEF18|INPP5B|FAM13A	http://www.reactome.org/cgi-bin/eventbrowser_st_id?ST_ID=R-HSA-194840
Phospholipid metabolism	Reactome	R-HSA-1483257	4	212	0.151661	0.255371	PIK3C2B|INPP5D|PI4KA|PIK3CA	http://www.reactome.org/cgi-bin/eventbrowser_st_id?ST_ID=R-HSA-1483257
Keratinization	Reactome	R-HSA-6805567	4	213	0.153433	0.257827	KRTAP10-7|KRT2|KRT32|PPL	http://www.reactome.org/cgi-bin/eventbrowser_st_id?ST_ID=R-HSA-6805567
Fluid shear stress and atherosclerosis	KEGG PATHWAY	hsa05418	3	139	0.153807	0.257827	KEAP1|SQSTM1|PIK3CA	http://www.genome.jp/kegg-bin/show_pathway?hsa05418/hsa:5290%09red/hsa:8878%09red/hsa:9817%09red
Regulation of actin cytoskeleton	KEGG PATHWAY	hsa04810	4	214	0.155213	0.257827	PIK3CA|PAK6|MYLK|ITGAE	http://www.genome.jp/kegg-bin/show_pathway?hsa04810/hsa:5290%09red/hsa:4638%09red/hsa:3682%09red/hsa:106821730%09red
G alpha (q) signalling events	Reactome	R-HSA-416476	4	214	0.155213	0.257827	DAGLA|PIK3CA|DGKQ|GPR68	http://www.reactome.org/cgi-bin/eventbrowser_st_id?ST_ID=R-HSA-416476
Bile secretion	KEGG PATHWAY	hsa04976	2	72	0.156642	0.257827	ADCY4|SLC5A1	http://www.genome.jp/kegg-bin/show_pathway?hsa04976/hsa:6523%09red/hsa:196883%09red
Drug metabolism - cytochrome P450	KEGG PATHWAY	hsa00982	2	72	0.156642	0.257827	CYP2D6|FMO5	http://www.genome.jp/kegg-bin/show_pathway?hsa00982/hsa:2330%09red/hsa:1564%09red
p53 signaling pathway	KEGG PATHWAY	hsa04115	2	72	0.156642	0.257827	PRG3|CASP3	http://www.genome.jp/kegg-bin/show_pathway?hsa04115/hsa:84883%09red/hsa:836%09red
Signaling by TGF-beta Receptor Complex	Reactome	R-HSA-170834	2	72	0.156642	0.257827	ARHGEF18|SMAD3	http://www.reactome.org/cgi-bin/eventbrowser_st_id?ST_ID=R-HSA-170834
Transport of Mature mRNA derived from an Intron-Containing Transcript	Reactome	R-HSA-159236	2	72	0.156642	0.257827	SRRM1|NCBP1	http://www.reactome.org/cgi-bin/eventbrowser_st_id?ST_ID=R-HSA-159236
5-Hydroxytryptamine degredation	PANTHER	P04372	1	17	0.15813	0.257827	ALDH8A1	http://www.pantherdb.org/pathway/pathwayDiagram.jsp?catAccession=P04372
Glycolysis	PANTHER	P00024	1	17	0.15813	0.257827	PKM	http://www.pantherdb.org/pathway/pathwayDiagram.jsp?catAccession=P00024
@@glycolysis	BioCyc	PWY66-400	1	25	0.220153	0.305802	PKM	http://biocyc.org/HUMAN/NEW-IMAGE?type=NIL&object=PWY66-400
@@Glycolysis	Reactome	R-HSA-70171	1	66	0.47329	0.512547	ADPGK	http://www.reactome.org/cgi-bin/eventbrowser_st_id?ST_ID=R-HSA-70171
PI-3K cascade:FGFR4	Reactome	R-HSA-5654720	1	17	0.15813	0.257827	PIK3CA	http://www.reactome.org/cgi-bin/eventbrowser_st_id?ST_ID=R-HSA-5654720
FOXO-mediated transcription of cell cycle genes	Reactome	R-HSA-9617828	1	17	0.15813	0.257827	SMAD3	http://www.reactome.org/cgi-bin/eventbrowser_st_id?ST_ID=R-HSA-9617828
PKA activation in glucagon signalling	Reactome	R-HSA-164378	1	17	0.15813	0.257827	ADCY4	http://www.reactome.org/cgi-bin/eventbrowser_st_id?ST_ID=R-HSA-164378
Synthesis of glycosylphosphatidylinositol (GPI)	Reactome	R-HSA-162710	1	17	0.15813	0.257827	PIGF	http://www.reactome.org/cgi-bin/eventbrowser_st_id?ST_ID=R-HSA-162710
IL-6-type cytokine receptor ligand interactions	Reactome	R-HSA-6788467	1	17	0.15813	0.257827	TYK2	http://www.reactome.org/cgi-bin/eventbrowser_st_id?ST_ID=R-HSA-6788467
Metabolism of nitric oxide: eNOS activation and regulation	Reactome	R-HSA-202131	1	17	0.15813	0.257827	DNM2	http://www.reactome.org/cgi-bin/eventbrowser_st_id?ST_ID=R-HSA-202131
Tie2 Signaling	Reactome	R-HSA-210993	1	17	0.15813	0.257827	PIK3CA	http://www.reactome.org/cgi-bin/eventbrowser_st_id?ST_ID=R-HSA-210993
Regulation of necroptotic cell death	Reactome	R-HSA-5675482	1	17	0.15813	0.257827	XIAP	http://www.reactome.org/cgi-bin/eventbrowser_st_id?ST_ID=R-HSA-5675482
Cardiac conduction	Reactome	R-HSA-5576891	3	141	0.158343	0.258054	TRDN|RYR1|KCNJ14	http://www.reactome.org/cgi-bin/eventbrowser_st_id?ST_ID=R-HSA-5576891
Membrane Trafficking	Reactome	R-HSA-199991	9	631	0.15952	0.259731	CNIH1|RAB7B|COG7|KIF4A|SNAP91|COPG2|STX17|DNM2|KIF2B	http://www.reactome.org/cgi-bin/eventbrowser_st_id?ST_ID=R-HSA-199991
Axon guidance mediated by Slit/Robo	PANTHER	P00008	1	18	0.166144	0.264125	SLIT2	http://www.pantherdb.org/pathway/pathwayDiagram.jsp?catAccession=P00008
Signaling by FGFR3 point mutants in cancer	Reactome	R-HSA-8853338	1	18	0.166144	0.264125	PIK3CA	http://www.reactome.org/cgi-bin/eventbrowser_st_id?ST_ID=R-HSA-8853338
Constitutive Signaling by Ligand-Responsive EGFR Cancer Variants	Reactome	R-HSA-1236382	1	18	0.166144	0.264125	PIK3CA	http://www.reactome.org/cgi-bin/eventbrowser_st_id?ST_ID=R-HSA-1236382
Synthesis of PIPs at the Golgi membrane	Reactome	R-HSA-1660514	1	18	0.166144	0.264125	PI4KA	http://www.reactome.org/cgi-bin/eventbrowser_st_id?ST_ID=R-HSA-1660514
GABA synthesis, release, reuptake and degradation	Reactome	R-HSA-888590	1	18	0.166144	0.264125	SLC6A12	http://www.reactome.org/cgi-bin/eventbrowser_st_id?ST_ID=R-HSA-888590
PI-3K cascade:FGFR2	Reactome	R-HSA-5654695	1	18	0.166144	0.264125	PIK3CA	http://www.reactome.org/cgi-bin/eventbrowser_st_id?ST_ID=R-HSA-5654695
Signaling by Ligand-Responsive EGFR Variants in Cancer	Reactome	R-HSA-5637815	1	18	0.166144	0.264125	PIK3CA	http://www.reactome.org/cgi-bin/eventbrowser_st_id?ST_ID=R-HSA-5637815
Lewis blood group biosynthesis	Reactome	R-HSA-9037629	1	18	0.166144	0.264125	ST3GAL4	http://www.reactome.org/cgi-bin/eventbrowser_st_id?ST_ID=R-HSA-9037629
Activation of SMO	Reactome	R-HSA-5635838	1	18	0.166144	0.264125	EVC	http://www.reactome.org/cgi-bin/eventbrowser_st_id?ST_ID=R-HSA-5635838
Metabolism of Angiotensinogen to Angiotensins	Reactome	R-HSA-2022377	1	18	0.166144	0.264125	ACE	http://www.reactome.org/cgi-bin/eventbrowser_st_id?ST_ID=R-HSA-2022377
Signaling by FGFR3 in disease	Reactome	R-HSA-5655332	1	18	0.166144	0.264125	PIK3CA	http://www.reactome.org/cgi-bin/eventbrowser_st_id?ST_ID=R-HSA-5655332
@@Signaling by FGFR3	Reactome	R-HSA-5654741	1	33	0.277617	0.348541	PIK3CA	http://www.reactome.org/cgi-bin/eventbrowser_st_id?ST_ID=R-HSA-5654741
Pre-NOTCH Processing in Golgi	Reactome	R-HSA-1912420	1	18	0.166144	0.264125	ST3GAL4	http://www.reactome.org/cgi-bin/eventbrowser_st_id?ST_ID=R-HSA-1912420
Signalling to RAS	Reactome	R-HSA-167044	1	18	0.166144	0.264125	SHC3	http://www.reactome.org/cgi-bin/eventbrowser_st_id?ST_ID=R-HSA-167044
Pancreatic cancer	KEGG PATHWAY	hsa05212	2	75	0.166686	0.264386	PIK3CA|SMAD3	http://www.genome.jp/kegg-bin/show_pathway?hsa05212/hsa:5290%09red/hsa:4088%09red
Gastric acid secretion	KEGG PATHWAY	hsa04971	2	75	0.166686	0.264386	ADCY4|MYLK	http://www.genome.jp/kegg-bin/show_pathway?hsa04971/hsa:4638%09red/hsa:196883%09red
Glioma	KEGG PATHWAY	hsa05214	2	75	0.166686	0.264386	PIK3CA|SHC3	http://www.genome.jp/kegg-bin/show_pathway?hsa05214/hsa:5290%09red/hsa:53358%09red
ECM proteoglycans	Reactome	R-HSA-3000178	2	76	0.170059	0.267625	VCAN|COL9A1	http://www.reactome.org/cgi-bin/eventbrowser_st_id?ST_ID=R-HSA-3000178
Recruitment and ATM-mediated phosphorylation of repair and signaling proteins at DNA double strand breaks	Reactome	R-HSA-5693565	2	76	0.170059	0.267625	NBN|EYA3	http://www.reactome.org/cgi-bin/eventbrowser_st_id?ST_ID=R-HSA-5693565
Antigen processing and presentation	KEGG PATHWAY	hsa04612	2	77	0.173443	0.267625	HLA-A|KIR2DL1	http://www.genome.jp/kegg-bin/show_pathway?hsa04612/hsa:3105%09red/hsa:3802%09red
Signaling by MET	Reactome	R-HSA-6806834	2	77	0.173443	0.267625	LAMC2|PIK3CA	http://www.reactome.org/cgi-bin/eventbrowser_st_id?ST_ID=R-HSA-6806834
DNA Double Strand Break Response	Reactome	R-HSA-5693606	2	77	0.173443	0.267625	NBN|EYA3	http://www.reactome.org/cgi-bin/eventbrowser_st_id?ST_ID=R-HSA-5693606
superpathway of steroid hormone biosynthesis	BioCyc	PWY-7305	1	19	0.174082	0.267625	CYP11B2	http://biocyc.org/HUMAN/NEW-IMAGE?type=NIL&object=PWY-7305
Pantothenate and CoA biosynthesis	KEGG PATHWAY	hsa00770	1	19	0.174082	0.267625	PANK4	http://www.genome.jp/kegg-bin/show_pathway?hsa00770/hsa:55229%09red
Axon guidance mediated by semaphorins	PANTHER	P00007	1	19	0.174082	0.267625	PLXNA1	http://www.pantherdb.org/pathway/pathwayDiagram.jsp?catAccession=P00007
DNA replication	PANTHER	P00017	1	19	0.174082	0.267625	POLD1	http://www.pantherdb.org/pathway/pathwayDiagram.jsp?catAccession=P00017
@@DNA replication	KEGG PATHWAY	hsa03030	1	36	0.29806	0.364146	POLD1	http://www.genome.jp/kegg-bin/show_pathway?hsa03030/hsa:5424%09red
@@DNA Replication	Reactome	R-HSA-69306	1	126	0.703632	0.713213	POLD1	http://www.reactome.org/cgi-bin/eventbrowser_st_id?ST_ID=R-HSA-69306
Class I peroxisomal membrane protein import	Reactome	R-HSA-9603798	1	19	0.174082	0.267625	PEX14	http://www.reactome.org/cgi-bin/eventbrowser_st_id?ST_ID=R-HSA-9603798
SHC1 events in ERBB2 signaling	Reactome	R-HSA-1250196	1	19	0.174082	0.267625	NRG3	http://www.reactome.org/cgi-bin/eventbrowser_st_id?ST_ID=R-HSA-1250196
Signaling by FGFR2 IIIa TM	Reactome	R-HSA-8851708	1	19	0.174082	0.267625	NCBP1	http://www.reactome.org/cgi-bin/eventbrowser_st_id?ST_ID=R-HSA-8851708
Regulated Necrosis	Reactome	R-HSA-5218859	1	19	0.174082	0.267625	XIAP	http://www.reactome.org/cgi-bin/eventbrowser_st_id?ST_ID=R-HSA-5218859
LDL clearance	Reactome	R-HSA-8964038	1	19	0.174082	0.267625	LSR	http://www.reactome.org/cgi-bin/eventbrowser_st_id?ST_ID=R-HSA-8964038
PKA activation	Reactome	R-HSA-163615	1	19	0.174082	0.267625	ADCY4	http://www.reactome.org/cgi-bin/eventbrowser_st_id?ST_ID=R-HSA-163615
Downstream signaling of activated FGFR3	Reactome	R-HSA-5654708	1	19	0.174082	0.267625	PIK3CA	http://www.reactome.org/cgi-bin/eventbrowser_st_id?ST_ID=R-HSA-5654708
RIPK1-mediated regulated necrosis	Reactome	R-HSA-5213460	1	19	0.174082	0.267625	XIAP	http://www.reactome.org/cgi-bin/eventbrowser_st_id?ST_ID=R-HSA-5213460
Phase 4 - resting membrane potential	Reactome	R-HSA-5576886	1	19	0.174082	0.267625	KCNJ14	http://www.reactome.org/cgi-bin/eventbrowser_st_id?ST_ID=R-HSA-5576886
Signaling by Hippo	Reactome	R-HSA-2028269	1	19	0.174082	0.267625	CASP3	http://www.reactome.org/cgi-bin/eventbrowser_st_id?ST_ID=R-HSA-2028269
Chondroitin sulfate biosynthesis	Reactome	R-HSA-2022870	1	19	0.174082	0.267625	VCAN	http://www.reactome.org/cgi-bin/eventbrowser_st_id?ST_ID=R-HSA-2022870
Na+/Cl- dependent neurotransmitter transporters	Reactome	R-HSA-442660	1	19	0.174082	0.267625	SLC6A12	http://www.reactome.org/cgi-bin/eventbrowser_st_id?ST_ID=R-HSA-442660
Aflatoxin activation and detoxification	Reactome	R-HSA-5423646	1	19	0.174082	0.267625	GGT5	http://www.reactome.org/cgi-bin/eventbrowser_st_id?ST_ID=R-HSA-5423646
T cell activation	PANTHER	P00053	2	78	0.176838	0.271682	PIK3CA|CD3E	http://www.pantherdb.org/pathway/pathwayDiagram.jsp?catAccession=P00053
Gastric cancer	KEGG PATHWAY	hsa05226	3	149	0.176876	0.271682	PIK3CA|SHC3|SMAD3	http://www.genome.jp/kegg-bin/show_pathway?hsa05226/hsa:5290%09red/hsa:4088%09red/hsa:53358%09red
Complement and coagulation cascades	KEGG PATHWAY	hsa04610	2	79	0.180243	0.275119	SERPINB2|PROS1	http://www.genome.jp/kegg-bin/show_pathway?hsa04610/hsa:5627%09red/hsa:5055%09red
EGFR tyrosine kinase inhibitor resistance	KEGG PATHWAY	hsa01521	2	79	0.180243	0.275119	PIK3CA|SHC3	http://www.genome.jp/kegg-bin/show_pathway?hsa01521/hsa:5290%09red/hsa:53358%09red
Transcription-Coupled Nucleotide Excision Repair (TC-NER)	Reactome	R-HSA-6781827	2	79	0.180243	0.275119	POLD1|ERCC6	http://www.reactome.org/cgi-bin/eventbrowser_st_id?ST_ID=R-HSA-6781827
heparan sulfate biosynthesis (late stages)	BioCyc	PWY-6558	1	20	0.181945	0.275119	NDST2	http://biocyc.org/HUMAN/NEW-IMAGE?type=NIL&object=PWY-6558
Defective B4GALT7 causes EDS, progeroid type	Reactome	R-HSA-3560783	1	20	0.181945	0.275119	VCAN	http://www.reactome.org/cgi-bin/eventbrowser_st_id?ST_ID=R-HSA-3560783
Defective B3GALT6 causes EDSP2 and SEMDJL1	Reactome	R-HSA-4420332	1	20	0.181945	0.275119	VCAN	http://www.reactome.org/cgi-bin/eventbrowser_st_id?ST_ID=R-HSA-4420332
Lagging Strand Synthesis	Reactome	R-HSA-69186	1	20	0.181945	0.275119	POLD1	http://www.reactome.org/cgi-bin/eventbrowser_st_id?ST_ID=R-HSA-69186
Defective B3GAT3 causes JDSSDHD	Reactome	R-HSA-3560801	1	20	0.181945	0.275119	VCAN	http://www.reactome.org/cgi-bin/eventbrowser_st_id?ST_ID=R-HSA-3560801
CTLA4 inhibitory signaling	Reactome	R-HSA-389513	1	20	0.181945	0.275119	LYN	http://www.reactome.org/cgi-bin/eventbrowser_st_id?ST_ID=R-HSA-389513
Inflammasomes	Reactome	R-HSA-622312	1	20	0.181945	0.275119	NLRP1	http://www.reactome.org/cgi-bin/eventbrowser_st_id?ST_ID=R-HSA-622312
NOTCH4 Intracellular Domain Regulates Transcription	Reactome	R-HSA-9013695	1	20	0.181945	0.275119	SMAD3	http://www.reactome.org/cgi-bin/eventbrowser_st_id?ST_ID=R-HSA-9013695
Signaling by NODAL	Reactome	R-HSA-1181150	1	20	0.181945	0.275119	SMAD3	http://www.reactome.org/cgi-bin/eventbrowser_st_id?ST_ID=R-HSA-1181150
TP53 Regulates Transcription of Genes Involved in Cytochrome C Release	Reactome	R-HSA-6803204	1	20	0.181945	0.275119	PRG3	http://www.reactome.org/cgi-bin/eventbrowser_st_id?ST_ID=R-HSA-6803204
Metabolism of cofactors	Reactome	R-HSA-8978934	1	20	0.181945	0.275119	PRKG2	http://www.reactome.org/cgi-bin/eventbrowser_st_id?ST_ID=R-HSA-8978934
TP53 regulates transcription of additional cell cycle genes whose exact role in the p53 pathway remain uncertain	Reactome	R-HSA-6804115	1	20	0.181945	0.275119	TNKS1BP1	http://www.reactome.org/cgi-bin/eventbrowser_st_id?ST_ID=R-HSA-6804115
Interleukin signaling pathway	PANTHER	P00036	2	80	0.183659	0.277351	PIK3CA|IRS1	http://www.pantherdb.org/pathway/pathwayDiagram.jsp?catAccession=P00036
Ribosome	KEGG PATHWAY	hsa03010	3	153	0.186359	0.281186	MRPS16|RPL3L|MRPL1	http://www.genome.jp/kegg-bin/show_pathway?hsa03010/hsa:6123%09red/hsa:51021%09red/hsa:65008%09red
Centrosome maturation	Reactome	R-HSA-380287	2	81	0.187083	0.28155	TUBGCP4|TUBGCP6	http://www.reactome.org/cgi-bin/eventbrowser_st_id?ST_ID=R-HSA-380287
Recruitment of mitotic centrosome proteins and complexes	Reactome	R-HSA-380270	2	81	0.187083	0.28155	TUBGCP4|TUBGCP6	http://www.reactome.org/cgi-bin/eventbrowser_st_id?ST_ID=R-HSA-380270
Nitric oxide stimulates guanylate cyclase	Reactome	R-HSA-392154	1	21	0.189733	0.281662	PRKG2	http://www.reactome.org/cgi-bin/eventbrowser_st_id?ST_ID=R-HSA-392154
Synthesis of Leukotrienes (LT) and Eoxins (EX)	Reactome	R-HSA-2142691	1	21	0.189733	0.281662	GGT5	http://www.reactome.org/cgi-bin/eventbrowser_st_id?ST_ID=R-HSA-2142691
PCNA-Dependent Long Patch Base Excision Repair	Reactome	R-HSA-5651801	1	21	0.189733	0.281662	POLD1	http://www.reactome.org/cgi-bin/eventbrowser_st_id?ST_ID=R-HSA-5651801
Cellular hexose transport	Reactome	R-HSA-189200	1	21	0.189733	0.281662	SLC5A1	http://www.reactome.org/cgi-bin/eventbrowser_st_id?ST_ID=R-HSA-189200
ER Quality Control Compartment (ERQC)	Reactome	R-HSA-901032	1	21	0.189733	0.281662	TRIM13	http://www.reactome.org/cgi-bin/eventbrowser_st_id?ST_ID=R-HSA-901032
PKA-mediated phosphorylation of CREB	Reactome	R-HSA-111931	1	21	0.189733	0.281662	ADCY4	http://www.reactome.org/cgi-bin/eventbrowser_st_id?ST_ID=R-HSA-111931
Interleukin-37 signaling	Reactome	R-HSA-9008059	1	21	0.189733	0.281662	SMAD3	http://www.reactome.org/cgi-bin/eventbrowser_st_id?ST_ID=R-HSA-9008059
CD209 (DC-SIGN) signaling	Reactome	R-HSA-5621575	1	21	0.189733	0.281662	LYN	http://www.reactome.org/cgi-bin/eventbrowser_st_id?ST_ID=R-HSA-5621575
TP53 Regulates Metabolic Genes	Reactome	R-HSA-5628897	2	82	0.190517	0.282465	MT-CO1|MT-CO3	http://www.reactome.org/cgi-bin/eventbrowser_st_id?ST_ID=R-HSA-5628897
Cushing syndrome	KEGG PATHWAY	hsa04934	3	155	0.19115	0.283284	ADCY4|CACNA1H|PDE8B	http://www.genome.jp/kegg-bin/show_pathway?hsa04934/hsa:8622%09red/hsa:8912%09red/hsa:196883%09red
Fcgamma receptor (FCGR) dependent phagocytosis	Reactome	R-HSA-2029480	2	83	0.193959	0.287144	PIK3CA|LYN	http://www.reactome.org/cgi-bin/eventbrowser_st_id?ST_ID=R-HSA-2029480
Integrin cell surface interactions	Reactome	R-HSA-216083	2	84	0.197409	0.287144	ITGAE|COL9A1	http://www.reactome.org/cgi-bin/eventbrowser_st_id?ST_ID=R-HSA-216083
RNA Polymerase II Pre-transcription Events	Reactome	R-HSA-674695	2	84	0.197409	0.287144	LEO1|NCBP1	http://www.reactome.org/cgi-bin/eventbrowser_st_id?ST_ID=R-HSA-674695
Hedgehog 'on' state	Reactome	R-HSA-5632684	2	84	0.197409	0.287144	ULK3|EVC	http://www.reactome.org/cgi-bin/eventbrowser_st_id?ST_ID=R-HSA-5632684
Other types of O-glycan biosynthesis	KEGG PATHWAY	hsa00514	1	22	0.197447	0.287144	GXYLT1	http://www.genome.jp/kegg-bin/show_pathway?hsa00514/hsa:283464%09red
Pink/Parkin Mediated Mitophagy	Reactome	R-HSA-5205685	1	22	0.197447	0.287144	SQSTM1	http://www.reactome.org/cgi-bin/eventbrowser_st_id?ST_ID=R-HSA-5205685
Signaling by NTRK2 (TRKB)	Reactome	R-HSA-9006115	1	22	0.197447	0.287144	PIK3CA	http://www.reactome.org/cgi-bin/eventbrowser_st_id?ST_ID=R-HSA-9006115
RA biosynthesis pathway	Reactome	R-HSA-5365859	1	22	0.197447	0.287144	ALDH8A1	http://www.reactome.org/cgi-bin/eventbrowser_st_id?ST_ID=R-HSA-5365859
Common Pathway of Fibrin Clot Formation	Reactome	R-HSA-140875	1	22	0.197447	0.287144	PROS1	http://www.reactome.org/cgi-bin/eventbrowser_st_id?ST_ID=R-HSA-140875
RAF-independent MAPK1/3 activation	Reactome	R-HSA-112409	1	22	0.197447	0.287144	TYK2	http://www.reactome.org/cgi-bin/eventbrowser_st_id?ST_ID=R-HSA-112409
Transcriptional regulation of pluripotent stem cells	Reactome	R-HSA-452723	1	22	0.197447	0.287144	ZSCAN10	http://www.reactome.org/cgi-bin/eventbrowser_st_id?ST_ID=R-HSA-452723
Digestion	Reactome	R-HSA-8935690	1	22	0.197447	0.287144	LIPF	http://www.reactome.org/cgi-bin/eventbrowser_st_id?ST_ID=R-HSA-8935690
CD28 dependent PI3K/Akt signaling	Reactome	R-HSA-389357	1	22	0.197447	0.287144	PIK3CA	http://www.reactome.org/cgi-bin/eventbrowser_st_id?ST_ID=R-HSA-389357
Vesicle-mediated transport	Reactome	R-HSA-5653656	9	669	0.200208	0.290675	CNIH1|RAB7B|COG7|KIF4A|SNAP91|COPG2|STX17|DNM2|KIF2B	http://www.reactome.org/cgi-bin/eventbrowser_st_id?ST_ID=R-HSA-5653656
MAPK1/MAPK3 signaling	Reactome	R-HSA-5684996	4	239	0.20202	0.292941	NRG3|TYK2|IRS1|SHC3	http://www.reactome.org/cgi-bin/eventbrowser_st_id?ST_ID=R-HSA-5684996
Meiotic recombination	Reactome	R-HSA-912446	2	86	0.20433	0.293259	MSH5|NBN	http://www.reactome.org/cgi-bin/eventbrowser_st_id?ST_ID=R-HSA-912446
Downregulation of SMAD2/3:SMAD4 transcriptional activity	Reactome	R-HSA-2173795	1	23	0.205088	0.293259	SMAD3	http://www.reactome.org/cgi-bin/eventbrowser_st_id?ST_ID=R-HSA-2173795
Downstream signaling of activated FGFR4	Reactome	R-HSA-5654716	1	23	0.205088	0.293259	PIK3CA	http://www.reactome.org/cgi-bin/eventbrowser_st_id?ST_ID=R-HSA-5654716
Abortive elongation of HIV-1 transcript in the absence of Tat	Reactome	R-HSA-167242	1	23	0.205088	0.293259	NCBP1	http://www.reactome.org/cgi-bin/eventbrowser_st_id?ST_ID=R-HSA-167242
RHO GTPases activate PAKs	Reactome	R-HSA-5627123	1	23	0.205088	0.293259	MYLK	http://www.reactome.org/cgi-bin/eventbrowser_st_id?ST_ID=R-HSA-5627123
Nephrin family interactions	Reactome	R-HSA-373753	1	23	0.205088	0.293259	PIK3CA	http://www.reactome.org/cgi-bin/eventbrowser_st_id?ST_ID=R-HSA-373753
Incretin synthesis, secretion, and inactivation	Reactome	R-HSA-400508	1	23	0.205088	0.293259	ISL1	http://www.reactome.org/cgi-bin/eventbrowser_st_id?ST_ID=R-HSA-400508
Nucleotide salvage	Reactome	R-HSA-8956321	1	23	0.205088	0.293259	UCK1	http://www.reactome.org/cgi-bin/eventbrowser_st_id?ST_ID=R-HSA-8956321
Mitochondrial translation elongation	Reactome	R-HSA-5389840	2	87	0.207801	0.296653	MRPS16|MRPL1	http://www.reactome.org/cgi-bin/eventbrowser_st_id?ST_ID=R-HSA-5389840
Mitochondrial translation initiation	Reactome	R-HSA-5368286	2	87	0.207801	0.296653	MRPS16|MRPL1	http://www.reactome.org/cgi-bin/eventbrowser_st_id?ST_ID=R-HSA-5368286
Mitochondrial translation termination	Reactome	R-HSA-5419276	2	87	0.207801	0.296653	MRPS16|MRPL1	http://www.reactome.org/cgi-bin/eventbrowser_st_id?ST_ID=R-HSA-5419276
Gap junction	KEGG PATHWAY	hsa04540	2	88	0.211278	0.299551	ADCY4|PRKG2	http://www.genome.jp/kegg-bin/show_pathway?hsa04540/hsa:5593%09red/hsa:196883%09red
D-myo-inositol (1,4,5)-trisphosphate biosynthesis	BioCyc	PWY-6351	1	24	0.212656	0.299551	PI4KA	http://biocyc.org/HUMAN/NEW-IMAGE?type=NIL&object=PWY-6351
Vitamin digestion and absorption	KEGG PATHWAY	hsa04977	1	24	0.212656	0.299551	RFC1	http://www.genome.jp/kegg-bin/show_pathway?hsa04977/hsa:6573%09red
Glycosaminoglycan biosynthesis - heparan sulfate / heparin	KEGG PATHWAY	hsa00534	1	24	0.212656	0.299551	NDST2	http://www.genome.jp/kegg-bin/show_pathway?hsa00534/hsa:8509%09red
Downstream signaling of activated FGFR1	Reactome	R-HSA-5654687	1	24	0.212656	0.299551	PIK3CA	http://www.reactome.org/cgi-bin/eventbrowser_st_id?ST_ID=R-HSA-5654687
Telomere C-strand (Lagging Strand) Synthesis	Reactome	R-HSA-174417	1	24	0.212656	0.299551	POLD1	http://www.reactome.org/cgi-bin/eventbrowser_st_id?ST_ID=R-HSA-174417
Deadenylation of mRNA	Reactome	R-HSA-429947	1	24	0.212656	0.299551	TNKS1BP1	http://www.reactome.org/cgi-bin/eventbrowser_st_id?ST_ID=R-HSA-429947
Downstream signaling of activated FGFR2	Reactome	R-HSA-5654696	1	24	0.212656	0.299551	PIK3CA	http://www.reactome.org/cgi-bin/eventbrowser_st_id?ST_ID=R-HSA-5654696
Regulation of IFNA signaling	Reactome	R-HSA-912694	1	24	0.212656	0.299551	TYK2	http://www.reactome.org/cgi-bin/eventbrowser_st_id?ST_ID=R-HSA-912694
Signaling by EGFR in Cancer	Reactome	R-HSA-1643713	1	24	0.212656	0.299551	PIK3CA	http://www.reactome.org/cgi-bin/eventbrowser_st_id?ST_ID=R-HSA-1643713
Role of phospholipids in phagocytosis	Reactome	R-HSA-2029485	1	24	0.212656	0.299551	PIK3CA	http://www.reactome.org/cgi-bin/eventbrowser_st_id?ST_ID=R-HSA-2029485
Interleukin-6 family signaling	Reactome	R-HSA-6783589	1	24	0.212656	0.299551	TYK2	http://www.reactome.org/cgi-bin/eventbrowser_st_id?ST_ID=R-HSA-6783589
PD-L1 expression and PD-1 checkpoint pathway in cancer	KEGG PATHWAY	hsa05235	2	89	0.214761	0.302029	PIK3CA|CD3E	http://www.genome.jp/kegg-bin/show_pathway?hsa05235/hsa:5290%09red/hsa:916%09red
Peptide hormone metabolism	Reactome	R-HSA-2980736	2	89	0.214761	0.302029	ISL1|ACE	http://www.reactome.org/cgi-bin/eventbrowser_st_id?ST_ID=R-HSA-2980736
DNA Repair	Reactome	R-HSA-73894	5	331	0.217564	0.305802	POLD1|EYA3|XRCC4|ERCC6|NBN	http://www.reactome.org/cgi-bin/eventbrowser_st_id?ST_ID=R-HSA-73894
Hypertrophic cardiomyopathy (HCM)	KEGG PATHWAY	hsa05410	2	90	0.218249	0.305802	TTN|ACE	http://www.genome.jp/kegg-bin/show_pathway?hsa05410/hsa:1636%09red/hsa:7273%09red
Interferon gamma signaling	Reactome	R-HSA-877300	2	90	0.218249	0.305802	HLA-A|HLA-DQB2	http://www.reactome.org/cgi-bin/eventbrowser_st_id?ST_ID=R-HSA-877300
super pathway of glycosphingolipids biosynthesis	BioCyc	PWY-7835	1	25	0.220153	0.305802	ST3GAL4	http://biocyc.org/HUMAN/NEW-IMAGE?type=NIL&object=PWY-7835
Glycosylphosphatidylinositol (GPI)-anchor biosynthesis	KEGG PATHWAY	hsa00563	1	25	0.220153	0.305802	PIGF	http://www.genome.jp/kegg-bin/show_pathway?hsa00563/hsa:5281%09red
Downregulation of TGF-beta receptor signaling	Reactome	R-HSA-2173788	1	25	0.220153	0.305802	SMAD3	http://www.reactome.org/cgi-bin/eventbrowser_st_id?ST_ID=R-HSA-2173788
Resolution of AP sites via the multiple-nucleotide patch replacement pathway	Reactome	R-HSA-110373	1	25	0.220153	0.305802	POLD1	http://www.reactome.org/cgi-bin/eventbrowser_st_id?ST_ID=R-HSA-110373
Gap-filling DNA repair synthesis and ligation in GG-NER	Reactome	R-HSA-5696397	1	25	0.220153	0.305802	POLD1	http://www.reactome.org/cgi-bin/eventbrowser_st_id?ST_ID=R-HSA-5696397
Antigen Presentation: Folding, assembly and peptide loading of class I MHC	Reactome	R-HSA-983170	1	25	0.220153	0.305802	HLA-A	http://www.reactome.org/cgi-bin/eventbrowser_st_id?ST_ID=R-HSA-983170
FGFR1 mutant receptor activation	Reactome	R-HSA-1839124	1	25	0.220153	0.305802	PIK3CA	http://www.reactome.org/cgi-bin/eventbrowser_st_id?ST_ID=R-HSA-1839124
Interleukin-20 family signaling	Reactome	R-HSA-8854691	1	25	0.220153	0.305802	TYK2	http://www.reactome.org/cgi-bin/eventbrowser_st_id?ST_ID=R-HSA-8854691
Rheumatoid arthritis	KEGG PATHWAY	hsa05323	2	91	0.221742	0.307643	TCIRG1|ATP6V0A2	http://www.genome.jp/kegg-bin/show_pathway?hsa05323/hsa:23545%09red/hsa:10312%09red
Th1 and Th2 cell differentiation	KEGG PATHWAY	hsa04658	2	92	0.22524	0.311906	TYK2|CD3E	http://www.genome.jp/kegg-bin/show_pathway?hsa04658/hsa:7297%09red/hsa:916%09red
Unfolded Protein Response (UPR)	Reactome	R-HSA-381119	2	92	0.22524	0.311906	TSPYL2|ADD1	http://www.reactome.org/cgi-bin/eventbrowser_st_id?ST_ID=R-HSA-381119
Folate biosynthesis	KEGG PATHWAY	hsa00790	1	26	0.227578	0.311906	QDPR	http://www.genome.jp/kegg-bin/show_pathway?hsa00790/hsa:5860%09red
Maturity onset diabetes of the young	KEGG PATHWAY	hsa04950	1	26	0.227578	0.311906	ONECUT1	http://www.genome.jp/kegg-bin/show_pathway?hsa04950/hsa:3175%09red
N-glycan antennae elongation in the medial/trans-Golgi	Reactome	R-HSA-975576	1	26	0.227578	0.311906	ST3GAL4	http://www.reactome.org/cgi-bin/eventbrowser_st_id?ST_ID=R-HSA-975576
Resolution of D-loop Structures through Synthesis-Dependent Strand Annealing (SDSA)	Reactome	R-HSA-5693554	1	26	0.227578	0.311906	NBN	http://www.reactome.org/cgi-bin/eventbrowser_st_id?ST_ID=R-HSA-5693554
FGFR2 alternative splicing	Reactome	R-HSA-6803529	1	26	0.227578	0.311906	NCBP1	http://www.reactome.org/cgi-bin/eventbrowser_st_id?ST_ID=R-HSA-6803529
A tetrasaccharide linker sequence is required for GAG synthesis	Reactome	R-HSA-1971475	1	26	0.227578	0.311906	VCAN	http://www.reactome.org/cgi-bin/eventbrowser_st_id?ST_ID=R-HSA-1971475
Calnexin/calreticulin cycle	Reactome	R-HSA-901042	1	26	0.227578	0.311906	TRIM13	http://www.reactome.org/cgi-bin/eventbrowser_st_id?ST_ID=R-HSA-901042
FLT3 Signaling	Reactome	R-HSA-9607240	4	252	0.227843	0.312147	PIK3CA|NRG3|IRS1|SHC3	http://www.reactome.org/cgi-bin/eventbrowser_st_id?ST_ID=R-HSA-9607240
SUMO E3 ligases SUMOylate target proteins	Reactome	R-HSA-3108232	3	170	0.227972	0.312155	SMC3|XRCC4|CBX8	http://www.reactome.org/cgi-bin/eventbrowser_st_id?ST_ID=R-HSA-3108232
Nicotinic acetylcholine receptor signaling pathway	PANTHER	P00044	2	93	0.228741	0.312155	MYH3|ACTG2	http://www.pantherdb.org/pathway/pathwayDiagram.jsp?catAccession=P00044
Mitochondrial translation	Reactome	R-HSA-5368287	2	93	0.228741	0.312155	MRPS16|MRPL1	http://www.reactome.org/cgi-bin/eventbrowser_st_id?ST_ID=R-HSA-5368287
Recruitment of NuMA to mitotic centrosomes	Reactome	R-HSA-380320	2	93	0.228741	0.312155	TUBGCP4|TUBGCP6	http://www.reactome.org/cgi-bin/eventbrowser_st_id?ST_ID=R-HSA-380320
mucin core 1 and core 2 O-glycosylation	BioCyc	PWY-7433	1	27	0.234933	0.317019	GALNT6	http://biocyc.org/HUMAN/NEW-IMAGE?type=NIL&object=PWY-7433
heparan sulfate biosynthesis	BioCyc	PWY-6564	1	27	0.234933	0.317019	NDST2	http://biocyc.org/HUMAN/NEW-IMAGE?type=NIL&object=PWY-6564
Glycosphingolipid biosynthesis - lacto and neolacto series	KEGG PATHWAY	hsa00601	1	27	0.234933	0.317019	ST3GAL4	http://www.genome.jp/kegg-bin/show_pathway?hsa00601/hsa:6484%09red
Mitophagy	Reactome	R-HSA-5205647	1	27	0.234933	0.317019	SQSTM1	http://www.reactome.org/cgi-bin/eventbrowser_st_id?ST_ID=R-HSA-5205647
Downregulation of ERBB2 signaling	Reactome	R-HSA-8863795	1	27	0.234933	0.317019	NRG3	http://www.reactome.org/cgi-bin/eventbrowser_st_id?ST_ID=R-HSA-8863795
Endogenous sterols	Reactome	R-HSA-211976	1	27	0.234933	0.317019	CYP11B2	http://www.reactome.org/cgi-bin/eventbrowser_st_id?ST_ID=R-HSA-211976
Downstream signal transduction	Reactome	R-HSA-186763	1	27	0.234933	0.317019	PIK3CA	http://www.reactome.org/cgi-bin/eventbrowser_st_id?ST_ID=R-HSA-186763
DAP12 signaling	Reactome	R-HSA-2424491	1	27	0.234933	0.317019	PIK3CA	http://www.reactome.org/cgi-bin/eventbrowser_st_id?ST_ID=R-HSA-2424491
Nonsense Mediated Decay (NMD) independent of the Exon Junction Complex (EJC)	Reactome	R-HSA-975956	2	95	0.235755	0.31776	RPL3L|NCBP1	http://www.reactome.org/cgi-bin/eventbrowser_st_id?ST_ID=R-HSA-975956
Dilated cardiomyopathy (DCM)	KEGG PATHWAY	hsa05414	2	96	0.239266	0.322245	ADCY4|TTN	http://www.genome.jp/kegg-bin/show_pathway?hsa05414/hsa:196883%09red/hsa:7273%09red
TRP channels	Reactome	R-HSA-3295583	1	28	0.242218	0.323728	TRPM2	http://www.reactome.org/cgi-bin/eventbrowser_st_id?ST_ID=R-HSA-3295583
Keratan sulfate biosynthesis	Reactome	R-HSA-2022854	1	28	0.242218	0.323728	ST3GAL4	http://www.reactome.org/cgi-bin/eventbrowser_st_id?ST_ID=R-HSA-2022854
Signaling by BMP	Reactome	R-HSA-201451	1	28	0.242218	0.323728	SMAD9	http://www.reactome.org/cgi-bin/eventbrowser_st_id?ST_ID=R-HSA-201451
Hematopoietic cell lineage	KEGG PATHWAY	hsa04640	2	97	0.24278	0.323861	CD38|CD3E	http://www.genome.jp/kegg-bin/show_pathway?hsa04640/hsa:952%09red/hsa:916%09red
SUMOylation	Reactome	R-HSA-2990846	3	176	0.243063	0.323991	SMC3|XRCC4|CBX8	http://www.reactome.org/cgi-bin/eventbrowser_st_id?ST_ID=R-HSA-2990846
Cell Cycle, Mitotic	Reactome	R-HSA-69278	7	525	0.245324	0.326881	SMC3|NCAPD3|POLD1|LYN|TUBGCP4|TUBGCP6|KIF2B	http://www.reactome.org/cgi-bin/eventbrowser_st_id?ST_ID=R-HSA-69278
Transmission across Chemical Synapses	Reactome	R-HSA-112315	4	261	0.246185	0.327677	ADCY4|SLC6A12|HTT|GABRA2	http://www.reactome.org/cgi-bin/eventbrowser_st_id?ST_ID=R-HSA-112315
Antigen processing-Cross presentation	Reactome	R-HSA-1236975	2	98	0.246296	0.327677	MRC1|HLA-A	http://www.reactome.org/cgi-bin/eventbrowser_st_id?ST_ID=R-HSA-1236975
Hippo signaling pathway - multiple species	KEGG PATHWAY	hsa04392	1	29	0.249433	0.328355	DCHS2	http://www.genome.jp/kegg-bin/show_pathway?hsa04392/hsa:54798%09red
Insulin/IGF pathway-mitogen activated protein kinase kinase/MAP kinase cascade	PANTHER	P00032	1	29	0.249433	0.328355	IRS1	http://www.pantherdb.org/pathway/pathwayDiagram.jsp?catAccession=P00032
FCERI mediated MAPK activation	Reactome	R-HSA-2871796	1	29	0.249433	0.328355	LYN	http://www.reactome.org/cgi-bin/eventbrowser_st_id?ST_ID=R-HSA-2871796
PIWI-interacting RNA (piRNA) biogenesis	Reactome	R-HSA-5601884	1	29	0.249433	0.328355	PIWIL4	http://www.reactome.org/cgi-bin/eventbrowser_st_id?ST_ID=R-HSA-5601884
Tight junction interactions	Reactome	R-HSA-420029	1	29	0.249433	0.328355	CLDN1	http://www.reactome.org/cgi-bin/eventbrowser_st_id?ST_ID=R-HSA-420029
mRNA Capping	Reactome	R-HSA-72086	1	29	0.249433	0.328355	NCBP1	http://www.reactome.org/cgi-bin/eventbrowser_st_id?ST_ID=R-HSA-72086
Choline metabolism in cancer	KEGG PATHWAY	hsa05231	2	99	0.249814	0.328486	PIK3CA|DGKQ	http://www.genome.jp/kegg-bin/show_pathway?hsa05231/hsa:5290%09red/hsa:1609%09red
Progesterone-mediated oocyte maturation	KEGG PATHWAY	hsa04914	2	99	0.249814	0.328486	ADCY4|PIK3CA	http://www.genome.jp/kegg-bin/show_pathway?hsa04914/hsa:5290%09red/hsa:196883%09red
Signaling by Nuclear Receptors	Reactome	R-HSA-9006931	4	264	0.252371	0.331722	ALDH8A1|PIK3CA|SMC3|PDK4	http://www.reactome.org/cgi-bin/eventbrowser_st_id?ST_ID=R-HSA-9006931
Regulation of TP53 Activity through Acetylation	Reactome	R-HSA-6804758	1	30	0.256581	0.33325	BRPF1	http://www.reactome.org/cgi-bin/eventbrowser_st_id?ST_ID=R-HSA-6804758
Recognition of DNA damage by PCNA-containing replication complex	Reactome	R-HSA-110314	1	30	0.256581	0.33325	POLD1	http://www.reactome.org/cgi-bin/eventbrowser_st_id?ST_ID=R-HSA-110314
EGFR downregulation	Reactome	R-HSA-182971	1	30	0.256581	0.33325	PTPN3	http://www.reactome.org/cgi-bin/eventbrowser_st_id?ST_ID=R-HSA-182971
Signalling to ERKs	Reactome	R-HSA-187687	1	30	0.256581	0.33325	SHC3	http://www.reactome.org/cgi-bin/eventbrowser_st_id?ST_ID=R-HSA-187687
Extension of Telomeres	Reactome	R-HSA-180786	1	30	0.256581	0.33325	POLD1	http://www.reactome.org/cgi-bin/eventbrowser_st_id?ST_ID=R-HSA-180786
TNFR1-induced NFkappaB signaling pathway	Reactome	R-HSA-5357956	1	30	0.256581	0.33325	XIAP	http://www.reactome.org/cgi-bin/eventbrowser_st_id?ST_ID=R-HSA-5357956
MET activates PTK2 signaling	Reactome	R-HSA-8874081	1	30	0.256581	0.33325	LAMC2	http://www.reactome.org/cgi-bin/eventbrowser_st_id?ST_ID=R-HSA-8874081
FGFR2 mutant receptor activation	Reactome	R-HSA-1839126	1	30	0.256581	0.33325	NCBP1	http://www.reactome.org/cgi-bin/eventbrowser_st_id?ST_ID=R-HSA-1839126
Laminin interactions	Reactome	R-HSA-3000157	1	30	0.256581	0.33325	LAMC2	http://www.reactome.org/cgi-bin/eventbrowser_st_id?ST_ID=R-HSA-3000157
FCERI mediated Ca+2 mobilization	Reactome	R-HSA-2871809	1	30	0.256581	0.33325	LYN	http://www.reactome.org/cgi-bin/eventbrowser_st_id?ST_ID=R-HSA-2871809
COPI-mediated anterograde transport	Reactome	R-HSA-6807878	2	101	0.256854	0.333358	COG7|COPG2	http://www.reactome.org/cgi-bin/eventbrowser_st_id?ST_ID=R-HSA-6807878
Generic Transcription Pathway	Reactome	R-HSA-212436	14	1193	0.262325	0.338301	MT-CO1|MT-CO3|MMP13|ZNF619|ZNF610|ZNF254|SMAD3|BRPF1|PRG3|NBN|ZNF778|CBX8|TNKS1BP1|PLXNA4	http://www.reactome.org/cgi-bin/eventbrowser_st_id?ST_ID=R-HSA-212436
Antifolate resistance	KEGG PATHWAY	hsa01523	1	31	0.26366	0.338301	RFC1	http://www.genome.jp/kegg-bin/show_pathway?hsa01523/hsa:6573%09red
Mucin type O-glycan biosynthesis	KEGG PATHWAY	hsa00512	1	31	0.26366	0.338301	GALNT6	http://www.genome.jp/kegg-bin/show_pathway?hsa00512/hsa:11226%09red
5HT4 type receptor mediated signaling pathway	PANTHER	P04376	1	31	0.26366	0.338301	HTT	http://www.pantherdb.org/pathway/pathwayDiagram.jsp?catAccession=P04376
FAS signaling pathway	PANTHER	P00020	1	31	0.26366	0.338301	CASP3	http://www.pantherdb.org/pathway/pathwayDiagram.jsp?catAccession=P00020
Inwardly rectifying K+ channels	Reactome	R-HSA-1296065	1	31	0.26366	0.338301	KCNJ14	http://www.reactome.org/cgi-bin/eventbrowser_st_id?ST_ID=R-HSA-1296065
Glyoxylate metabolism and glycine degradation	Reactome	R-HSA-389661	1	31	0.26366	0.338301	LIAS	http://www.reactome.org/cgi-bin/eventbrowser_st_id?ST_ID=R-HSA-389661
Transport of the SLBP independent Mature mRNA	Reactome	R-HSA-159227	1	31	0.26366	0.338301	NCBP1	http://www.reactome.org/cgi-bin/eventbrowser_st_id?ST_ID=R-HSA-159227
HS-GAG biosynthesis	Reactome	R-HSA-2022928	1	31	0.26366	0.338301	NDST2	http://www.reactome.org/cgi-bin/eventbrowser_st_id?ST_ID=R-HSA-2022928
Nicotinate metabolism	Reactome	R-HSA-196807	1	31	0.26366	0.338301	CD38	http://www.reactome.org/cgi-bin/eventbrowser_st_id?ST_ID=R-HSA-196807
TGF-beta receptor signaling activates SMADs	Reactome	R-HSA-2173789	1	31	0.26366	0.338301	SMAD3	http://www.reactome.org/cgi-bin/eventbrowser_st_id?ST_ID=R-HSA-2173789
Nuclear signaling by ERBB4	Reactome	R-HSA-1251985	1	31	0.26366	0.338301	NRG3	http://www.reactome.org/cgi-bin/eventbrowser_st_id?ST_ID=R-HSA-1251985
tRNA processing	Reactome	R-HSA-72306	2	103	0.263897	0.338481	LCMT2|CPSF1	http://www.reactome.org/cgi-bin/eventbrowser_st_id?ST_ID=R-HSA-72306
Olfactory transduction	KEGG PATHWAY	hsa04740	6	448	0.265434	0.340327	OR6Q1|OR2D3|OR9G1|OR2M3|PRKG2|OR8U1	http://www.genome.jp/kegg-bin/show_pathway?hsa04740/hsa:390174%09red/hsa:5593%09red/hsa:219952%09red/hsa:219417%09red/hsa:120775%09red/hsa:127062%09red
Signaling by Rho GTPases	Reactome	R-HSA-194315	6	449	0.267035	0.342255	INPP5B|PKN1|MYLK|ARHGEF18|FAM13A|KIF2B	http://www.reactome.org/cgi-bin/eventbrowser_st_id?ST_ID=R-HSA-194315
Toll-like receptor signaling pathway	KEGG PATHWAY	hsa04620	2	104	0.267419	0.342496	PIK3CA|CCL4L2	http://www.genome.jp/kegg-bin/show_pathway?hsa04620/hsa:5290%09red/hsa:9560%09red
Signaling by FGFR1 in disease	Reactome	R-HSA-5655302	1	32	0.270672	0.343643	PIK3CA	http://www.reactome.org/cgi-bin/eventbrowser_st_id?ST_ID=R-HSA-5655302
@@Signaling by FGFR1	Reactome	R-HSA-5654736	1	42	0.337232	0.39713	PIK3CA	http://www.reactome.org/cgi-bin/eventbrowser_st_id?ST_ID=R-HSA-5654736
Termination of translesion DNA synthesis	Reactome	R-HSA-5656169	1	32	0.270672	0.343643	POLD1	http://www.reactome.org/cgi-bin/eventbrowser_st_id?ST_ID=R-HSA-5656169
SMAD2/SMAD3:SMAD4 heterotrimer regulates transcription	Reactome	R-HSA-2173796	1	32	0.270672	0.343643	SMAD3	http://www.reactome.org/cgi-bin/eventbrowser_st_id?ST_ID=R-HSA-2173796
Regulation of TNFR1 signaling	Reactome	R-HSA-5357905	1	32	0.270672	0.343643	XIAP	http://www.reactome.org/cgi-bin/eventbrowser_st_id?ST_ID=R-HSA-5357905
Plasma lipoprotein clearance	Reactome	R-HSA-8964043	1	32	0.270672	0.343643	LSR	http://www.reactome.org/cgi-bin/eventbrowser_st_id?ST_ID=R-HSA-8964043
Transport of the SLBP Dependant Mature mRNA	Reactome	R-HSA-159230	1	32	0.270672	0.343643	NCBP1	http://www.reactome.org/cgi-bin/eventbrowser_st_id?ST_ID=R-HSA-159230
DNA strand elongation	Reactome	R-HSA-69190	1	32	0.270672	0.343643	POLD1	http://www.reactome.org/cgi-bin/eventbrowser_st_id?ST_ID=R-HSA-69190
Chromatin organization	Reactome	R-HSA-4839726	4	273	0.271113	0.343704	BRWD1|BRPF1|KDM3A|PHF8	http://www.reactome.org/cgi-bin/eventbrowser_st_id?ST_ID=R-HSA-4839726
Chromatin modifying enzymes	Reactome	R-HSA-3247509	4	273	0.271113	0.343704	BRWD1|BRPF1|KDM3A|PHF8	http://www.reactome.org/cgi-bin/eventbrowser_st_id?ST_ID=R-HSA-3247509
Base excision repair	KEGG PATHWAY	hsa03410	1	33	0.277617	0.348541	POLD1	http://www.genome.jp/kegg-bin/show_pathway?hsa03410/hsa:5424%09red
@@Base Excision Repair	Reactome	R-HSA-73884	1	89	0.577445	0.604754	POLD1	http://www.reactome.org/cgi-bin/eventbrowser_st_id?ST_ID=R-HSA-73884
Cargo concentration in the ER	Reactome	R-HSA-5694530	1	33	0.277617	0.348541	CNIH1	http://www.reactome.org/cgi-bin/eventbrowser_st_id?ST_ID=R-HSA-5694530
Resolution of D-loop Structures through Holliday Junction Intermediates	Reactome	R-HSA-5693568	1	33	0.277617	0.348541	NBN	http://www.reactome.org/cgi-bin/eventbrowser_st_id?ST_ID=R-HSA-5693568
Formation of the Early Elongation Complex	Reactome	R-HSA-113418	1	33	0.277617	0.348541	NCBP1	http://www.reactome.org/cgi-bin/eventbrowser_st_id?ST_ID=R-HSA-113418
Formation of the HIV-1 Early Elongation Complex	Reactome	R-HSA-167158	1	33	0.277617	0.348541	NCBP1	http://www.reactome.org/cgi-bin/eventbrowser_st_id?ST_ID=R-HSA-167158
Sialic acid metabolism	Reactome	R-HSA-4085001	1	33	0.277617	0.348541	ST3GAL4	http://www.reactome.org/cgi-bin/eventbrowser_st_id?ST_ID=R-HSA-4085001
Glucagon signaling in metabolic regulation	Reactome	R-HSA-163359	1	33	0.277617	0.348541	ADCY4	http://www.reactome.org/cgi-bin/eventbrowser_st_id?ST_ID=R-HSA-163359
Interactions of Vpr with host cellular proteins	Reactome	R-HSA-176033	1	33	0.277617	0.348541	SLC25A5	http://www.reactome.org/cgi-bin/eventbrowser_st_id?ST_ID=R-HSA-176033
Metabolism of amino acids and derivatives	Reactome	R-HSA-71291	5	367	0.281215	0.35291	SLC6A12|RPL3L|RIMKLB|LIAS|QDPR	http://www.reactome.org/cgi-bin/eventbrowser_st_id?ST_ID=R-HSA-71291
Insulin resistance	KEGG PATHWAY	hsa04931	2	108	0.281501	0.35291	PIK3CA|IRS1	http://www.genome.jp/kegg-bin/show_pathway?hsa04931/hsa:3667%09red/hsa:5290%09red
Post-translational protein phosphorylation	Reactome	R-HSA-8957275	2	108	0.281501	0.35291	VCAN|NUCB1	http://www.reactome.org/cgi-bin/eventbrowser_st_id?ST_ID=R-HSA-8957275
MAPK family signaling cascades	Reactome	R-HSA-5683057	4	278	0.281629	0.352944	NRG3|TYK2|IRS1|SHC3	http://www.reactome.org/cgi-bin/eventbrowser_st_id?ST_ID=R-HSA-5683057
SNARE interactions in vesicular transport	KEGG PATHWAY	hsa04130	1	34	0.284497	0.353751	STX17	http://www.genome.jp/kegg-bin/show_pathway?hsa04130/hsa:55014%09red
Keratan sulfate/keratin metabolism	Reactome	R-HSA-1638074	1	34	0.284497	0.353751	ST3GAL4	http://www.reactome.org/cgi-bin/eventbrowser_st_id?ST_ID=R-HSA-1638074
Metabolism of steroid hormones	Reactome	R-HSA-196071	1	34	0.284497	0.353751	CYP11B2	http://www.reactome.org/cgi-bin/eventbrowser_st_id?ST_ID=R-HSA-196071
Resolution of D-Loop Structures	Reactome	R-HSA-5693537	1	34	0.284497	0.353751	NBN	http://www.reactome.org/cgi-bin/eventbrowser_st_id?ST_ID=R-HSA-5693537
Signaling by the B Cell Receptor (BCR)	Reactome	R-HSA-983705	2	110	0.288535	0.357882	LYN|PIK3AP1	http://www.reactome.org/cgi-bin/eventbrowser_st_id?ST_ID=R-HSA-983705
Chromosome Maintenance	Reactome	R-HSA-73886	2	110	0.288535	0.357882	POLD1|OIP5	http://www.reactome.org/cgi-bin/eventbrowser_st_id?ST_ID=R-HSA-73886
GABA-B receptor II signaling	PANTHER	P05731	1	35	0.291311	0.35916	ADCY4	http://www.pantherdb.org/pathway/pathwayDiagram.jsp?catAccession=P05731
Lysosome Vesicle Biogenesis	Reactome	R-HSA-432720	1	35	0.291311	0.35916	DNM2	http://www.reactome.org/cgi-bin/eventbrowser_st_id?ST_ID=R-HSA-432720
N-glycan trimming in the ER and Calnexin/Calreticulin cycle	Reactome	R-HSA-532668	1	35	0.291311	0.35916	TRIM13	http://www.reactome.org/cgi-bin/eventbrowser_st_id?ST_ID=R-HSA-532668
TNF signaling pathway	KEGG PATHWAY	hsa04668	2	112	0.295561	0.363759	PIK3CA|CASP3	http://www.genome.jp/kegg-bin/show_pathway?hsa04668/hsa:5290%09red/hsa:836%09red
Leukocyte transendothelial migration	KEGG PATHWAY	hsa04670	2	112	0.295561	0.363759	CLDN1|PIK3CA	http://www.genome.jp/kegg-bin/show_pathway?hsa04670/hsa:5290%09red/hsa:9076%09red
Hedgehog 'off' state	Reactome	R-HSA-5610787	2	112	0.295561	0.363759	ADCY4|FUZ	http://www.reactome.org/cgi-bin/eventbrowser_st_id?ST_ID=R-HSA-5610787
Alanine, aspartate and glutamate metabolism	KEGG PATHWAY	hsa00250	1	36	0.29806	0.364146	RIMKLB	http://www.genome.jp/kegg-bin/show_pathway?hsa00250/hsa:57494%09red
Calmodulin induced events	Reactome	R-HSA-111933	1	36	0.29806	0.364146	ADCY4	http://www.reactome.org/cgi-bin/eventbrowser_st_id?ST_ID=R-HSA-111933
Resolution of Abasic Sites (AP sites)	Reactome	R-HSA-73933	1	36	0.29806	0.364146	POLD1	http://www.reactome.org/cgi-bin/eventbrowser_st_id?ST_ID=R-HSA-73933
Metabolic disorders of biological oxidation enzymes	Reactome	R-HSA-5579029	1	36	0.29806	0.364146	CYP11B2	http://www.reactome.org/cgi-bin/eventbrowser_st_id?ST_ID=R-HSA-5579029
Glutathione conjugation	Reactome	R-HSA-156590	1	36	0.29806	0.364146	GGT5	http://www.reactome.org/cgi-bin/eventbrowser_st_id?ST_ID=R-HSA-156590
CaM pathway	Reactome	R-HSA-111997	1	36	0.29806	0.364146	ADCY4	http://www.reactome.org/cgi-bin/eventbrowser_st_id?ST_ID=R-HSA-111997
Cilium Assembly	Reactome	R-HSA-5617833	3	200	0.304665	0.370116	C2CD3|BBS10|MKKS	http://www.reactome.org/cgi-bin/eventbrowser_st_id?ST_ID=R-HSA-5617833
Primary immunodeficiency	KEGG PATHWAY	hsa05340	1	37	0.304746	0.370116	CD3E	http://www.genome.jp/kegg-bin/show_pathway?hsa05340/hsa:916%09red
African trypanosomiasis	KEGG PATHWAY	hsa05143	1	37	0.304746	0.370116	THOP1	http://www.genome.jp/kegg-bin/show_pathway?hsa05143/hsa:7064%09red
HDR through Single Strand Annealing (SSA)	Reactome	R-HSA-5685938	1	37	0.304746	0.370116	NBN	http://www.reactome.org/cgi-bin/eventbrowser_st_id?ST_ID=R-HSA-5685938
Defective B3GALTL causes Peters-plus syndrome (PpS)	Reactome	R-HSA-5083635	1	37	0.304746	0.370116	SEMA5A	http://www.reactome.org/cgi-bin/eventbrowser_st_id?ST_ID=R-HSA-5083635
Mitochondrial Fatty Acid Beta-Oxidation	Reactome	R-HSA-77289	1	37	0.304746	0.370116	ACOT12	http://www.reactome.org/cgi-bin/eventbrowser_st_id?ST_ID=R-HSA-77289
RUNX1 interacts with co-factors whose precise effect on RUNX1 targets is not known	Reactome	R-HSA-8939243	1	37	0.304746	0.370116	CBX8	http://www.reactome.org/cgi-bin/eventbrowser_st_id?ST_ID=R-HSA-8939243
Nonsense Mediated Decay (NMD) enhanced by the Exon Junction Complex (EJC)	Reactome	R-HSA-975957	2	115	0.30608	0.371221	RPL3L|NCBP1	http://www.reactome.org/cgi-bin/eventbrowser_st_id?ST_ID=R-HSA-975957
Nonsense-Mediated Decay (NMD)	Reactome	R-HSA-927802	2	115	0.30608	0.371221	RPL3L|NCBP1	http://www.reactome.org/cgi-bin/eventbrowser_st_id?ST_ID=R-HSA-927802
Allograft rejection	KEGG PATHWAY	hsa05330	1	38	0.311368	0.37594	HLA-A	http://www.genome.jp/kegg-bin/show_pathway?hsa05330/hsa:3105%09red
Regulation of beta-cell development	Reactome	R-HSA-186712	1	38	0.311368	0.37594	ONECUT1	http://www.reactome.org/cgi-bin/eventbrowser_st_id?ST_ID=R-HSA-186712
Gene and protein expression by JAK-STAT signaling after Interleukin-12 stimulation	Reactome	R-HSA-8950505	1	38	0.311368	0.37594	SERPINB2	http://www.reactome.org/cgi-bin/eventbrowser_st_id?ST_ID=R-HSA-8950505
Ca-dependent events	Reactome	R-HSA-111996	1	38	0.311368	0.37594	ADCY4	http://www.reactome.org/cgi-bin/eventbrowser_st_id?ST_ID=R-HSA-111996
Class C/3 (Metabotropic glutamate/pheromone receptors)	Reactome	R-HSA-420499	1	38	0.311368	0.37594	TAS2R30	http://www.reactome.org/cgi-bin/eventbrowser_st_id?ST_ID=R-HSA-420499
O-glycosylation of TSR domain-containing proteins	Reactome	R-HSA-5173214	1	38	0.311368	0.37594	SEMA5A	http://www.reactome.org/cgi-bin/eventbrowser_st_id?ST_ID=R-HSA-5173214
Proteoglycans in cancer	KEGG PATHWAY	hsa05205	3	203	0.312442	0.377017	PIK3CA|CASP3|ERBB4	http://www.genome.jp/kegg-bin/show_pathway?hsa05205/hsa:2066%09red/hsa:5290%09red/hsa:836%09red
M Phase	Reactome	R-HSA-68886	5	384	0.312475	0.377017	SMC3|KIF2B|TUBGCP4|TUBGCP6|NCAPD3	http://www.reactome.org/cgi-bin/eventbrowser_st_id?ST_ID=R-HSA-68886
Carbon metabolism	KEGG PATHWAY	hsa01200	2	117	0.313076	0.377482	ADPGK|PKM	http://www.genome.jp/kegg-bin/show_pathway?hsa01200/hsa:5315%09red/hsa:83440%09red
L1CAM interactions	Reactome	R-HSA-373760	2	117	0.313076	0.377482	KIF4A|DNM2	http://www.reactome.org/cgi-bin/eventbrowser_st_id?ST_ID=R-HSA-373760
Metabolism of RNA	Reactome	R-HSA-8953854	8	667	0.314833	0.379469	LCMT2|NCBP1|SRRM1|CSTF2T|RPL3L|TNKS1BP1|DHX16|CPSF1	http://www.reactome.org/cgi-bin/eventbrowser_st_id?ST_ID=R-HSA-8953854
MAPK signaling pathway	KEGG PATHWAY	hsa04010	4	295	0.317788	0.381098	CACNA1H|MAP3K13|CASP3|ERBB4	http://www.genome.jp/kegg-bin/show_pathway?hsa04010/hsa:2066%09red/hsa:836%09red/hsa:9175%09red/hsa:8912%09red
Gamma carboxylation, hypusine formation and arylsulfatase activation	Reactome	R-HSA-163841	1	39	0.317926	0.381098	PROS1	http://www.reactome.org/cgi-bin/eventbrowser_st_id?ST_ID=R-HSA-163841
Carboxyterminal post-translational modifications of tubulin	Reactome	R-HSA-8955332	1	39	0.317926	0.381098	AGBL1	http://www.reactome.org/cgi-bin/eventbrowser_st_id?ST_ID=R-HSA-8955332
DAP12 interactions	Reactome	R-HSA-2172127	1	39	0.317926	0.381098	PIK3CA	http://www.reactome.org/cgi-bin/eventbrowser_st_id?ST_ID=R-HSA-2172127
GABA B receptor activation	Reactome	R-HSA-977444	1	39	0.317926	0.381098	ADCY4	http://www.reactome.org/cgi-bin/eventbrowser_st_id?ST_ID=R-HSA-977444
Formation of Fibrin Clot (Clotting Cascade)	Reactome	R-HSA-140877	1	39	0.317926	0.381098	PROS1	http://www.reactome.org/cgi-bin/eventbrowser_st_id?ST_ID=R-HSA-140877
Activation of GABAB receptors	Reactome	R-HSA-991365	1	39	0.317926	0.381098	ADCY4	http://www.reactome.org/cgi-bin/eventbrowser_st_id?ST_ID=R-HSA-991365
Presynaptic phase of homologous DNA pairing and strand exchange	Reactome	R-HSA-5693616	1	39	0.317926	0.381098	NBN	http://www.reactome.org/cgi-bin/eventbrowser_st_id?ST_ID=R-HSA-5693616
Translesion synthesis by Y family DNA polymerases bypasses lesions on DNA template	Reactome	R-HSA-110313	1	39	0.317926	0.381098	POLD1	http://www.reactome.org/cgi-bin/eventbrowser_st_id?ST_ID=R-HSA-110313
AMPK signaling pathway	KEGG PATHWAY	hsa04152	2	120	0.323542	0.38769	PIK3CA|IRS1	http://www.genome.jp/kegg-bin/show_pathway?hsa04152/hsa:3667%09red/hsa:5290%09red
Nicotine addiction	KEGG PATHWAY	hsa05033	1	40	0.324423	0.38769	GABRA2	http://www.genome.jp/kegg-bin/show_pathway?hsa05033/hsa:2555%09red
MET promotes cell motility	Reactome	R-HSA-8875878	1	40	0.324423	0.38769	LAMC2	http://www.reactome.org/cgi-bin/eventbrowser_st_id?ST_ID=R-HSA-8875878
MicroRNAs in cancer	KEGG PATHWAY	hsa05206	4	299	0.326359	0.38987	ZFPM2|PIK3CA|CASP3|IRS1	http://www.genome.jp/kegg-bin/show_pathway?hsa05206/hsa:3667%09red/hsa:5290%09red/hsa:836%09red/hsa:23414%09red
Yersinia infection	KEGG PATHWAY	hsa05135	2	121	0.327021	0.390395	PKN1|PIK3CA	http://www.genome.jp/kegg-bin/show_pathway?hsa05135/hsa:5290%09red/hsa:5585%09red
Olfactory Signaling Pathway	Reactome	R-HSA-381753	5	393	0.329216	0.392032	OR8U1|OR6Q1|OR2D3|OR2M3|OR9G1	http://www.reactome.org/cgi-bin/eventbrowser_st_id?ST_ID=R-HSA-381753
protein ubiquitylation	BioCyc	PWY-7511	1	41	0.330858	0.392032	UBA3	http://biocyc.org/HUMAN/NEW-IMAGE?type=NIL&object=PWY-7511
Bladder cancer	KEGG PATHWAY	hsa05219	1	41	0.330858	0.392032	DAPK1	http://www.genome.jp/kegg-bin/show_pathway?hsa05219/hsa:1612%09red
Fat digestion and absorption	KEGG PATHWAY	hsa04975	1	41	0.330858	0.392032	LIPF	http://www.genome.jp/kegg-bin/show_pathway?hsa04975/hsa:8513%09red
EPHB-mediated forward signaling	Reactome	R-HSA-3928662	1	41	0.330858	0.392032	LYN	http://www.reactome.org/cgi-bin/eventbrowser_st_id?ST_ID=R-HSA-3928662
Dual Incision in GG-NER	Reactome	R-HSA-5696400	1	41	0.330858	0.392032	POLD1	http://www.reactome.org/cgi-bin/eventbrowser_st_id?ST_ID=R-HSA-5696400
Diseases associated with glycosaminoglycan metabolism	Reactome	R-HSA-3560782	1	41	0.330858	0.392032	VCAN	http://www.reactome.org/cgi-bin/eventbrowser_st_id?ST_ID=R-HSA-3560782
Lysosome	KEGG PATHWAY	hsa04142	2	123	0.333966	0.395313	TCIRG1|ATP6V0A2	http://www.genome.jp/kegg-bin/show_pathway?hsa04142/hsa:23545%09red/hsa:10312%09red
Resolution of Sister Chromatid Cohesion	Reactome	R-HSA-2500257	2	123	0.333966	0.395313	SMC3|KIF2B	http://www.reactome.org/cgi-bin/eventbrowser_st_id?ST_ID=R-HSA-2500257
Tryptophan metabolism	KEGG PATHWAY	hsa00380	1	42	0.337232	0.39713	ALDH8A1	http://www.genome.jp/kegg-bin/show_pathway?hsa00380/hsa:64577%09red
Amine ligand-binding receptors	Reactome	R-HSA-375280	1	42	0.337232	0.39713	TAAR6	http://www.reactome.org/cgi-bin/eventbrowser_st_id?ST_ID=R-HSA-375280
tRNA modification in the nucleus and cytosol	Reactome	R-HSA-6782315	1	42	0.337232	0.39713	LCMT2	http://www.reactome.org/cgi-bin/eventbrowser_st_id?ST_ID=R-HSA-6782315
TNF signaling	Reactome	R-HSA-75893	1	42	0.337232	0.39713	XIAP	http://www.reactome.org/cgi-bin/eventbrowser_st_id?ST_ID=R-HSA-75893
Deactivation of the beta-catenin transactivating complex	Reactome	R-HSA-3769402	1	42	0.337232	0.39713	XIAP	http://www.reactome.org/cgi-bin/eventbrowser_st_id?ST_ID=R-HSA-3769402
Homologous DNA Pairing and Strand Exchange	Reactome	R-HSA-5693579	1	42	0.337232	0.39713	NBN	http://www.reactome.org/cgi-bin/eventbrowser_st_id?ST_ID=R-HSA-5693579
DAG and IP3 signaling	Reactome	R-HSA-1489509	1	42	0.337232	0.39713	ADCY4	http://www.reactome.org/cgi-bin/eventbrowser_st_id?ST_ID=R-HSA-1489509
PDGF signaling pathway	PANTHER	P00047	2	124	0.33743	0.39713	PIK3CA|SHC3	http://www.pantherdb.org/pathway/pathwayDiagram.jsp?catAccession=P00047
Oxidative Stress Induced Senescence	Reactome	R-HSA-2559580	2	124	0.33743	0.39713	TNIK|CBX8	http://www.reactome.org/cgi-bin/eventbrowser_st_id?ST_ID=R-HSA-2559580
Regulation of Insulin-like Growth Factor (IGF) transport and uptake by Insulin-like Growth Factor Binding Proteins (IGFBPs)	Reactome	R-HSA-381426	2	125	0.340889	0.400797	VCAN|NUCB1	http://www.reactome.org/cgi-bin/eventbrowser_st_id?ST_ID=R-HSA-381426
Type I diabetes mellitus	KEGG PATHWAY	hsa04940	1	43	0.343545	0.401357	HLA-A	http://www.genome.jp/kegg-bin/show_pathway?hsa04940/hsa:3105%09red
Beta2 adrenergic receptor signaling pathway	PANTHER	P04378	1	43	0.343545	0.401357	RYR1	http://www.pantherdb.org/pathway/pathwayDiagram.jsp?catAccession=P04378
Beta1 adrenergic receptor signaling pathway	PANTHER	P04377	1	43	0.343545	0.401357	RYR1	http://www.pantherdb.org/pathway/pathwayDiagram.jsp?catAccession=P04377
G1 Phase	Reactome	R-HSA-69236	1	43	0.343545	0.401357	LYN	http://www.reactome.org/cgi-bin/eventbrowser_st_id?ST_ID=R-HSA-69236
SUMOylation of RNA binding proteins	Reactome	R-HSA-4570464	1	43	0.343545	0.401357	CBX8	http://www.reactome.org/cgi-bin/eventbrowser_st_id?ST_ID=R-HSA-4570464
Cyclin D associated events in G1	Reactome	R-HSA-69231	1	43	0.343545	0.401357	LYN	http://www.reactome.org/cgi-bin/eventbrowser_st_id?ST_ID=R-HSA-69231
Vasopressin regulates renal water homeostasis via Aquaporins	Reactome	R-HSA-432040	1	43	0.343545	0.401357	ADCY4	http://www.reactome.org/cgi-bin/eventbrowser_st_id?ST_ID=R-HSA-432040
Transport of vitamins, nucleosides, and related molecules	Reactome	R-HSA-425397	1	43	0.343545	0.401357	SLC25A5	http://www.reactome.org/cgi-bin/eventbrowser_st_id?ST_ID=R-HSA-425397
SUMOylation of transcription cofactors	Reactome	R-HSA-3899300	1	43	0.343545	0.401357	CBX8	http://www.reactome.org/cgi-bin/eventbrowser_st_id?ST_ID=R-HSA-3899300
5HT1 type receptor mediated signaling pathway	PANTHER	P04373	1	44	0.349798	0.406491	HTT	http://www.pantherdb.org/pathway/pathwayDiagram.jsp?catAccession=P04373
Ubiquitin proteasome pathway	PANTHER	P00060	1	44	0.349798	0.406491	UBA3	http://www.pantherdb.org/pathway/pathwayDiagram.jsp?catAccession=P00060
Transcriptional activity of SMAD2/SMAD3:SMAD4 heterotrimer	Reactome	R-HSA-2173793	1	44	0.349798	0.406491	SMAD3	http://www.reactome.org/cgi-bin/eventbrowser_st_id?ST_ID=R-HSA-2173793
Intra-Golgi traffic	Reactome	R-HSA-6811438	1	44	0.349798	0.406491	COG7	http://www.reactome.org/cgi-bin/eventbrowser_st_id?ST_ID=R-HSA-6811438
TP53 Regulates Transcription of Cell Death Genes	Reactome	R-HSA-5633008	1	44	0.349798	0.406491	PRG3	http://www.reactome.org/cgi-bin/eventbrowser_st_id?ST_ID=R-HSA-5633008
Oocyte meiosis	KEGG PATHWAY	hsa04114	2	128	0.351232	0.407886	ADCY4|SMC3	http://www.genome.jp/kegg-bin/show_pathway?hsa04114/hsa:9126%09red/hsa:196883%09red
Platelet degranulation	Reactome	R-HSA-114608	2	128	0.351232	0.407886	PROS1|TTN	http://www.reactome.org/cgi-bin/eventbrowser_st_id?ST_ID=R-HSA-114608
Fc epsilon receptor (FCERI) signaling	Reactome	R-HSA-2454202	2	130	0.358096	0.415031	PIK3CA|LYN	http://www.reactome.org/cgi-bin/eventbrowser_st_id?ST_ID=R-HSA-2454202
RNA Polymerase I Transcription Initiation	Reactome	R-HSA-73762	1	46	0.362127	0.417765	ERCC6	http://www.reactome.org/cgi-bin/eventbrowser_st_id?ST_ID=R-HSA-73762
HIV Transcription Elongation	Reactome	R-HSA-167169	1	46	0.362127	0.417765	NCBP1	http://www.reactome.org/cgi-bin/eventbrowser_st_id?ST_ID=R-HSA-167169
Tat-mediated elongation of the HIV-1 transcript	Reactome	R-HSA-167246	1	46	0.362127	0.417765	NCBP1	http://www.reactome.org/cgi-bin/eventbrowser_st_id?ST_ID=R-HSA-167246
Formation of HIV-1 elongation complex containing HIV-1 Tat	Reactome	R-HSA-167200	1	46	0.362127	0.417765	NCBP1	http://www.reactome.org/cgi-bin/eventbrowser_st_id?ST_ID=R-HSA-167200
TBC/RABGAPs	Reactome	R-HSA-8854214	1	46	0.362127	0.417765	RAB7B	http://www.reactome.org/cgi-bin/eventbrowser_st_id?ST_ID=R-HSA-8854214
HDR through Homologous Recombination (HRR) or Single Strand Annealing (SSA)	Reactome	R-HSA-5693567	2	132	0.364934	0.420865	POLD1|NBN	http://www.reactome.org/cgi-bin/eventbrowser_st_id?ST_ID=R-HSA-5693567
Hedgehog signaling pathway	KEGG PATHWAY	hsa04340	1	47	0.368204	0.423122	EVC	http://www.genome.jp/kegg-bin/show_pathway?hsa04340/hsa:2121%09red
Interleukin-10 signaling	Reactome	R-HSA-6783783	1	47	0.368204	0.423122	TYK2	http://www.reactome.org/cgi-bin/eventbrowser_st_id?ST_ID=R-HSA-6783783
Regulation of Complement cascade	Reactome	R-HSA-977606	1	47	0.368204	0.423122	PROS1	http://www.reactome.org/cgi-bin/eventbrowser_st_id?ST_ID=R-HSA-977606
Gap junction trafficking	Reactome	R-HSA-190828	1	47	0.368204	0.423122	DNM2	http://www.reactome.org/cgi-bin/eventbrowser_st_id?ST_ID=R-HSA-190828
Response to elevated platelet cytosolic Ca2+	Reactome	R-HSA-76005	2	133	0.368342	0.423122	PROS1|TTN	http://www.reactome.org/cgi-bin/eventbrowser_st_id?ST_ID=R-HSA-76005
superpathway of conversion of glucose to acetyl CoA and entry into the TCA cycle	BioCyc	PWY66-407	1	48	0.374222	0.42791	PKM	http://biocyc.org/HUMAN/NEW-IMAGE?type=NIL&object=PWY66-407
TP53 Regulates Transcription of Cell Cycle Genes	Reactome	R-HSA-6791312	1	48	0.374222	0.42791	TNKS1BP1	http://www.reactome.org/cgi-bin/eventbrowser_st_id?ST_ID=R-HSA-6791312
G alpha (z) signalling events	Reactome	R-HSA-418597	1	48	0.374222	0.42791	ADCY4	http://www.reactome.org/cgi-bin/eventbrowser_st_id?ST_ID=R-HSA-418597
DNA Damage Bypass	Reactome	R-HSA-73893	1	48	0.374222	0.42791	POLD1	http://www.reactome.org/cgi-bin/eventbrowser_st_id?ST_ID=R-HSA-73893
Formation of HIV elongation complex in the absence of HIV Tat	Reactome	R-HSA-167152	1	48	0.374222	0.42791	NCBP1	http://www.reactome.org/cgi-bin/eventbrowser_st_id?ST_ID=R-HSA-167152
Gap junction trafficking and regulation	Reactome	R-HSA-157858	1	48	0.374222	0.42791	DNM2	http://www.reactome.org/cgi-bin/eventbrowser_st_id?ST_ID=R-HSA-157858
HIV Infection	Reactome	R-HSA-162906	3	227	0.374578	0.428176	XRCC4|SLC25A5|NCBP1	http://www.reactome.org/cgi-bin/eventbrowser_st_id?ST_ID=R-HSA-162906
Spliceosome	KEGG PATHWAY	hsa03040	2	135	0.375137	0.428396	DHX16|NCBP1	http://www.genome.jp/kegg-bin/show_pathway?hsa03040/hsa:8449%09red/hsa:4686%09red
Ovarian steroidogenesis	KEGG PATHWAY	hsa04913	1	49	0.380184	0.432888	ADCY4	http://www.genome.jp/kegg-bin/show_pathway?hsa04913/hsa:196883%09red
Intestinal immune network for IgA production	KEGG PATHWAY	hsa04672	1	49	0.380184	0.432888	PIGR	http://www.genome.jp/kegg-bin/show_pathway?hsa04672/hsa:5284%09red
Cross-presentation of soluble exogenous antigens (endosomes)	Reactome	R-HSA-1236978	1	49	0.380184	0.432888	MRC1	http://www.reactome.org/cgi-bin/eventbrowser_st_id?ST_ID=R-HSA-1236978
Chondroitin sulfate/dermatan sulfate metabolism	Reactome	R-HSA-1793185	1	49	0.380184	0.432888	VCAN	http://www.reactome.org/cgi-bin/eventbrowser_st_id?ST_ID=R-HSA-1793185
Retrograde transport at the Trans-Golgi-Network	Reactome	R-HSA-6811440	1	49	0.380184	0.432888	COG7	http://www.reactome.org/cgi-bin/eventbrowser_st_id?ST_ID=R-HSA-6811440
PTEN Regulation	Reactome	R-HSA-6807070	2	137	0.381902	0.43442	XIAP|CBX8	http://www.reactome.org/cgi-bin/eventbrowser_st_id?ST_ID=R-HSA-6807070
Homology Directed Repair	Reactome	R-HSA-5693538	2	138	0.385273	0.437052	POLD1|NBN	http://www.reactome.org/cgi-bin/eventbrowser_st_id?ST_ID=R-HSA-5693538
Interleukin-1 family signaling	Reactome	R-HSA-446652	2	138	0.385273	0.437052	SQSTM1|SMAD3	http://www.reactome.org/cgi-bin/eventbrowser_st_id?ST_ID=R-HSA-446652
Endocrine and other factor-regulated calcium reabsorption	KEGG PATHWAY	hsa04961	1	50	0.386089	0.437052	DNM2	http://www.genome.jp/kegg-bin/show_pathway?hsa04961/hsa:1785%09red
Defensins	Reactome	R-HSA-1461973	1	50	0.386089	0.437052	PRSS3	http://www.reactome.org/cgi-bin/eventbrowser_st_id?ST_ID=R-HSA-1461973
snRNP Assembly	Reactome	R-HSA-191859	1	50	0.386089	0.437052	NCBP1	http://www.reactome.org/cgi-bin/eventbrowser_st_id?ST_ID=R-HSA-191859
Neurotransmitter release cycle	Reactome	R-HSA-112310	1	50	0.386089	0.437052	SLC6A12	http://www.reactome.org/cgi-bin/eventbrowser_st_id?ST_ID=R-HSA-112310
Metabolism of non-coding RNA	Reactome	R-HSA-194441	1	50	0.386089	0.437052	NCBP1	http://www.reactome.org/cgi-bin/eventbrowser_st_id?ST_ID=R-HSA-194441
Ras signaling pathway	KEGG PATHWAY	hsa04014	3	232	0.38742	0.438275	PIK3CA|PAK6|SHC3	http://www.genome.jp/kegg-bin/show_pathway?hsa04014/hsa:5290%09red/hsa:53358%09red/hsa:106821730%09red
TCF dependent signaling in response to WNT	Reactome	R-HSA-201681	3	232	0.38742	0.438275	LEO1|XIAP|DACT1	http://www.reactome.org/cgi-bin/eventbrowser_st_id?ST_ID=R-HSA-201681
Signaling by WNT	Reactome	R-HSA-195721	4	329	0.3908	0.441527	LEO1|XIAP|DACT1|PRKG2	http://www.reactome.org/cgi-bin/eventbrowser_st_id?ST_ID=R-HSA-195721
Amyotrophic lateral sclerosis (ALS)	KEGG PATHWAY	hsa05014	1	51	0.391938	0.442242	CASP3	http://www.genome.jp/kegg-bin/show_pathway?hsa05014/hsa:836%09red
RAF/MAP kinase cascade	Reactome	R-HSA-5673001	3	234	0.39254	0.442778	NRG3|IRS1|SHC3	http://www.reactome.org/cgi-bin/eventbrowser_st_id?ST_ID=R-HSA-5673001
Signaling by PTK6	Reactome	R-HSA-8848021	1	52	0.397732	0.447193	NRG3	http://www.reactome.org/cgi-bin/eventbrowser_st_id?ST_ID=R-HSA-8848021
mRNA Splicing - Minor Pathway	Reactome	R-HSA-72165	1	52	0.397732	0.447193	NCBP1	http://www.reactome.org/cgi-bin/eventbrowser_st_id?ST_ID=R-HSA-72165
Aquaporin-mediated transport	Reactome	R-HSA-445717	1	52	0.397732	0.447193	ADCY4	http://www.reactome.org/cgi-bin/eventbrowser_st_id?ST_ID=R-HSA-445717
Signaling by Non-Receptor Tyrosine Kinases	Reactome	R-HSA-9006927	1	52	0.397732	0.447193	NRG3	http://www.reactome.org/cgi-bin/eventbrowser_st_id?ST_ID=R-HSA-9006927
Mineral absorption	KEGG PATHWAY	hsa04978	1	53	0.40347	0.451902	SLC5A1	http://www.genome.jp/kegg-bin/show_pathway?hsa04978/hsa:6523%09red
Autoimmune thyroid disease	KEGG PATHWAY	hsa05320	1	53	0.40347	0.451902	HLA-A	http://www.genome.jp/kegg-bin/show_pathway?hsa05320/hsa:3105%09red
Clathrin-mediated endocytosis	Reactome	R-HSA-8856828	2	145	0.408637	0.456952	SNAP91|DNM2	http://www.reactome.org/cgi-bin/eventbrowser_st_id?ST_ID=R-HSA-8856828
tRNA processing in the nucleus	Reactome	R-HSA-6784531	1	54	0.409154	0.456952	CPSF1	http://www.reactome.org/cgi-bin/eventbrowser_st_id?ST_ID=R-HSA-6784531
PLC beta mediated events	Reactome	R-HSA-112043	1	54	0.409154	0.456952	ADCY4	http://www.reactome.org/cgi-bin/eventbrowser_st_id?ST_ID=R-HSA-112043
Pyruvate metabolism and Citric Acid (TCA) cycle	Reactome	R-HSA-71406	1	54	0.409154	0.456952	PDK4	http://www.reactome.org/cgi-bin/eventbrowser_st_id?ST_ID=R-HSA-71406
Golgi Associated Vesicle Biogenesis	Reactome	R-HSA-432722	1	54	0.409154	0.456952	DNM2	http://www.reactome.org/cgi-bin/eventbrowser_st_id?ST_ID=R-HSA-432722
Formation of TC-NER Pre-Incision Complex	Reactome	R-HSA-6781823	1	54	0.409154	0.456952	ERCC6	http://www.reactome.org/cgi-bin/eventbrowser_st_id?ST_ID=R-HSA-6781823
Neuroactive ligand-receptor interaction	KEGG PATHWAY	hsa04080	4	338	0.410024	0.457778	PRSS1|PRSS3|TAAR6|GABRA2	http://www.genome.jp/kegg-bin/show_pathway?hsa04080/hsa:319100%09red/hsa:5644%09red/hsa:5646%09red/hsa:2555%09red
Epigenetic regulation of gene expression	Reactome	R-HSA-212165	2	146	0.41194	0.459769	BAZ2A|ERCC6	http://www.reactome.org/cgi-bin/eventbrowser_st_id?ST_ID=R-HSA-212165
Pathogenic Escherichia coli infection	KEGG PATHWAY	hsa05130	1	55	0.414784	0.461472	CLDN1	http://www.genome.jp/kegg-bin/show_pathway?hsa05130/hsa:9076%09red
Muscarinic acetylcholine receptor 1 and 3 signaling pathway	PANTHER	P00042	1	55	0.414784	0.461472	PKN1	http://www.pantherdb.org/pathway/pathwayDiagram.jsp?catAccession=P00042
G-protein mediated events	Reactome	R-HSA-112040	1	55	0.414784	0.461472	ADCY4	http://www.reactome.org/cgi-bin/eventbrowser_st_id?ST_ID=R-HSA-112040
Deadenylation-dependent mRNA decay	Reactome	R-HSA-429914	1	55	0.414784	0.461472	TNKS1BP1	http://www.reactome.org/cgi-bin/eventbrowser_st_id?ST_ID=R-HSA-429914
Nucleotide-binding domain, leucine rich repeat containing receptor (NLR) signaling pathways	Reactome	R-HSA-168643	1	55	0.414784	0.461472	NLRP1	http://www.reactome.org/cgi-bin/eventbrowser_st_id?ST_ID=R-HSA-168643
Breast cancer	KEGG PATHWAY	hsa05224	2	147	0.415233	0.461825	PIK3CA|SHC3	http://www.genome.jp/kegg-bin/show_pathway?hsa05224/hsa:5290%09red/hsa:53358%09red
Glutathione metabolism	KEGG PATHWAY	hsa00480	1	56	0.42036	0.466776	GGT5	http://www.genome.jp/kegg-bin/show_pathway?hsa00480/hsa:2687%09red
Neurexins and neuroligins	Reactome	R-HSA-6794361	1	56	0.42036	0.466776	NRXN2	http://www.reactome.org/cgi-bin/eventbrowser_st_id?ST_ID=R-HSA-6794361
Degradation of DVL	Reactome	R-HSA-4641258	1	56	0.42036	0.466776	DACT1	http://www.reactome.org/cgi-bin/eventbrowser_st_id?ST_ID=R-HSA-4641258
HIV Life Cycle	Reactome	R-HSA-162587	2	149	0.421793	0.468079	XRCC4|NCBP1	http://www.reactome.org/cgi-bin/eventbrowser_st_id?ST_ID=R-HSA-162587
Complement cascade	Reactome	R-HSA-166658	1	57	0.425883	0.471721	PROS1	http://www.reactome.org/cgi-bin/eventbrowser_st_id?ST_ID=R-HSA-166658
Endometrial cancer	KEGG PATHWAY	hsa05213	1	58	0.431354	0.476875	PIK3CA	http://www.genome.jp/kegg-bin/show_pathway?hsa05213/hsa:5290%09red
Non-integrin membrane-ECM interactions	Reactome	R-HSA-3000171	1	58	0.431354	0.476875	LAMC2	http://www.reactome.org/cgi-bin/eventbrowser_st_id?ST_ID=R-HSA-3000171
NIK-->noncanonical NF-kB signaling	Reactome	R-HSA-5676590	1	58	0.431354	0.476875	UBA3	http://www.reactome.org/cgi-bin/eventbrowser_st_id?ST_ID=R-HSA-5676590
mTOR signaling pathway	KEGG PATHWAY	hsa04150	2	153	0.434797	0.480529	PIK3CA|IRS1	http://www.genome.jp/kegg-bin/show_pathway?hsa04150/hsa:3667%09red/hsa:5290%09red
Regulation of PTEN gene transcription	Reactome	R-HSA-8943724	1	59	0.436773	0.48089	CBX8	http://www.reactome.org/cgi-bin/eventbrowser_st_id?ST_ID=R-HSA-8943724
Dectin-1 mediated noncanonical NF-kB signaling	Reactome	R-HSA-5607761	1	59	0.436773	0.48089	UBA3	http://www.reactome.org/cgi-bin/eventbrowser_st_id?ST_ID=R-HSA-5607761
Peroxisomal protein import	Reactome	R-HSA-9033241	1	59	0.436773	0.48089	PEX14	http://www.reactome.org/cgi-bin/eventbrowser_st_id?ST_ID=R-HSA-9033241
Arachidonic acid metabolism	Reactome	R-HSA-2142753	1	59	0.436773	0.48089	GGT5	http://www.reactome.org/cgi-bin/eventbrowser_st_id?ST_ID=R-HSA-2142753
@@Arachidonic acid metabolism	KEGG PATHWAY	hsa00590	1	63	0.457938	0.499011	GGT5	http://www.genome.jp/kegg-bin/show_pathway?hsa00590/hsa:2687%09red
NRAGE signals death through JNK	Reactome	R-HSA-193648	1	59	0.436773	0.48089	ARHGEF18	http://www.reactome.org/cgi-bin/eventbrowser_st_id?ST_ID=R-HSA-193648
Toll-like Receptor Cascades	Reactome	R-HSA-168898	2	154	0.438023	0.482115	EEA1|DNM2	http://www.reactome.org/cgi-bin/eventbrowser_st_id?ST_ID=R-HSA-168898
Steroid hormone biosynthesis	KEGG PATHWAY	hsa00140	1	60	0.44214	0.48512	CYP11B2	http://www.genome.jp/kegg-bin/show_pathway?hsa00140/hsa:1585%09red
Ca2+ pathway	Reactome	R-HSA-4086398	1	61	0.447457	0.489725	PRKG2	http://www.reactome.org/cgi-bin/eventbrowser_st_id?ST_ID=R-HSA-4086398
Angiogenesis	PANTHER	P00005	2	158	0.450828	0.49326	PIK3C2B|PIK3CA	http://www.pantherdb.org/pathway/pathwayDiagram.jsp?catAccession=P00005
5HT2 type receptor mediated signaling pathway	PANTHER	P04374	1	62	0.452722	0.494869	HTT	http://www.pantherdb.org/pathway/pathwayDiagram.jsp?catAccession=P04374
Regulation of TP53 Activity	Reactome	R-HSA-5633007	2	159	0.454003	0.496114	BRPF1|NBN	http://www.reactome.org/cgi-bin/eventbrowser_st_id?ST_ID=R-HSA-5633007
S Phase	Reactome	R-HSA-69242	2	160	0.457168	0.499011	POLD1|SMC3	http://www.reactome.org/cgi-bin/eventbrowser_st_id?ST_ID=R-HSA-69242
Cytosolic DNA-sensing pathway	KEGG PATHWAY	hsa04623	1	63	0.457938	0.499011	CCL4L2	http://www.genome.jp/kegg-bin/show_pathway?hsa04623/hsa:9560%09red
Synthesis of substrates in N-glycan biosythesis	Reactome	R-HSA-446219	1	63	0.457938	0.499011	ST3GAL4	http://www.reactome.org/cgi-bin/eventbrowser_st_id?ST_ID=R-HSA-446219
Inflammatory bowel disease (IBD)	KEGG PATHWAY	hsa05321	1	65	0.468221	0.508475	SMAD3	http://www.genome.jp/kegg-bin/show_pathway?hsa05321/hsa:4088%09red
Plasma lipoprotein assembly, remodeling, and clearance	Reactome	R-HSA-174824	1	65	0.468221	0.508475	LSR	http://www.reactome.org/cgi-bin/eventbrowser_st_id?ST_ID=R-HSA-174824
RAB geranylgeranylation	Reactome	R-HSA-8873719	1	65	0.468221	0.508475	RAB7B	http://www.reactome.org/cgi-bin/eventbrowser_st_id?ST_ID=R-HSA-8873719
Acute myeloid leukemia	KEGG PATHWAY	hsa05221	1	66	0.47329	0.512547	PIK3CA	http://www.genome.jp/kegg-bin/show_pathway?hsa05221/hsa:5290%09red
Non-small cell lung cancer	KEGG PATHWAY	hsa05223	1	66	0.47329	0.512547	PIK3CA	http://www.genome.jp/kegg-bin/show_pathway?hsa05223/hsa:5290%09red
SUMOylation of chromatin organization proteins	Reactome	R-HSA-4551638	1	66	0.47329	0.512547	CBX8	http://www.reactome.org/cgi-bin/eventbrowser_st_id?ST_ID=R-HSA-4551638
Cytochrome P450 - arranged by substrate type	Reactome	R-HSA-211897	1	66	0.47329	0.512547	CYP11B2	http://www.reactome.org/cgi-bin/eventbrowser_st_id?ST_ID=R-HSA-211897
Activated PKN1 stimulates transcription of AR (androgen receptor) regulated genes KLK2 and KLK3	Reactome	R-HSA-5625886	1	67	0.47831	0.516705	PKN1	http://www.reactome.org/cgi-bin/eventbrowser_st_id?ST_ID=R-HSA-5625886
Signaling by BRAF and RAF fusions	Reactome	R-HSA-6802952	1	67	0.47831	0.516705	MPRIP	http://www.reactome.org/cgi-bin/eventbrowser_st_id?ST_ID=R-HSA-6802952
Infectious disease	Reactome	R-HSA-5663205	4	372	0.481206	0.519673	RPL3L|XRCC4|SLC25A5|NCBP1	http://www.reactome.org/cgi-bin/eventbrowser_st_id?ST_ID=R-HSA-5663205
Regulation of PTEN stability and activity	Reactome	R-HSA-8948751	1	68	0.483282	0.521432	XIAP	http://www.reactome.org/cgi-bin/eventbrowser_st_id?ST_ID=R-HSA-8948751
Adipocytokine signaling pathway	KEGG PATHWAY	hsa04920	1	69	0.488208	0.525612	IRS1	http://www.genome.jp/kegg-bin/show_pathway?hsa04920/hsa:3667%09red
ISG15 antiviral mechanism	Reactome	R-HSA-1169408	1	69	0.488208	0.525612	MX2	http://www.reactome.org/cgi-bin/eventbrowser_st_id?ST_ID=R-HSA-1169408
Ras Pathway	PANTHER	P04393	1	70	0.493086	0.530049	PIK3CA	http://www.pantherdb.org/pathway/pathwayDiagram.jsp?catAccession=P04393
Fatty acid metabolism	Reactome	R-HSA-8978868	2	172	0.494295	0.531185	ACOT12|GGT5	http://www.reactome.org/cgi-bin/eventbrowser_st_id?ST_ID=R-HSA-8978868
Melanoma	KEGG PATHWAY	hsa05218	1	72	0.502704	0.539063	PIK3CA	http://www.genome.jp/kegg-bin/show_pathway?hsa05218/hsa:5290%09red
trans-Golgi Network Vesicle Budding	Reactome	R-HSA-199992	1	72	0.502704	0.539063	DNM2	http://www.reactome.org/cgi-bin/eventbrowser_st_id?ST_ID=R-HSA-199992
Transcription of the HIV genome	Reactome	R-HSA-167172	1	73	0.507445	0.543147	NCBP1	http://www.reactome.org/cgi-bin/eventbrowser_st_id?ST_ID=R-HSA-167172
Condensation of Prophase Chromosomes	Reactome	R-HSA-2299718	1	73	0.507445	0.543147	NCAPD3	http://www.reactome.org/cgi-bin/eventbrowser_st_id?ST_ID=R-HSA-2299718
Thyroid hormone synthesis	KEGG PATHWAY	hsa04918	1	74	0.51214	0.547169	ADCY4	http://www.genome.jp/kegg-bin/show_pathway?hsa04918/hsa:196883%09red
Deposition of new CENPA-containing nucleosomes at the centromere	Reactome	R-HSA-606279	1	74	0.51214	0.547169	OIP5	http://www.reactome.org/cgi-bin/eventbrowser_st_id?ST_ID=R-HSA-606279
RNA polymerase II transcribes snRNA genes	Reactome	R-HSA-6807505	1	74	0.51214	0.547169	NCBP1	http://www.reactome.org/cgi-bin/eventbrowser_st_id?ST_ID=R-HSA-6807505
Nucleosome assembly	Reactome	R-HSA-774815	1	74	0.51214	0.547169	OIP5	http://www.reactome.org/cgi-bin/eventbrowser_st_id?ST_ID=R-HSA-774815
Biosynthesis of amino acids	KEGG PATHWAY	hsa01230	1	75	0.516791	0.551464	PKM	http://www.genome.jp/kegg-bin/show_pathway?hsa01230/hsa:5315%09red
Pertussis	KEGG PATHWAY	hsa05133	1	76	0.521398	0.555364	CASP3	http://www.genome.jp/kegg-bin/show_pathway?hsa05133/hsa:836%09red
Metabolism of xenobiotics by cytochrome P450	KEGG PATHWAY	hsa00980	1	76	0.521398	0.555364	CYP2D6	http://www.genome.jp/kegg-bin/show_pathway?hsa00980/hsa:1564%09red
Extra-nuclear estrogen signaling	Reactome	R-HSA-9009391	1	76	0.521398	0.555364	PIK3CA	http://www.reactome.org/cgi-bin/eventbrowser_st_id?ST_ID=R-HSA-9009391
ERCC6 (CSB) and EHMT2 (G9a) positively regulate rRNA expression	Reactome	R-HSA-427389	1	76	0.521398	0.555364	ERCC6	http://www.reactome.org/cgi-bin/eventbrowser_st_id?ST_ID=R-HSA-427389
Antiviral mechanism by IFN-stimulated genes	Reactome	R-HSA-1169410	1	77	0.525961	0.559713	MX2	http://www.reactome.org/cgi-bin/eventbrowser_st_id?ST_ID=R-HSA-1169410
Translation	Reactome	R-HSA-72766	3	291	0.531553	0.565148	MRPS16|RPL3L|MRPL1	http://www.reactome.org/cgi-bin/eventbrowser_st_id?ST_ID=R-HSA-72766
Drug metabolism - other enzymes	KEGG PATHWAY	hsa00983	1	79	0.534957	0.568422	UCK1	http://www.genome.jp/kegg-bin/show_pathway?hsa00983/hsa:83549%09red
Separation of Sister Chromatids	Reactome	R-HSA-2467813	2	186	0.535522	0.56885	SMC3|KIF2B	http://www.reactome.org/cgi-bin/eventbrowser_st_id?ST_ID=R-HSA-2467813
Cytokine-cytokine receptor interaction	KEGG PATHWAY	hsa04060	3	294	0.538386	0.571545	CCL4L2|CRLF2|TSLP	http://www.genome.jp/kegg-bin/show_pathway?hsa04060/hsa:85480%09red/hsa:9560%09red/hsa:64109%09red
Organelle biogenesis and maintenance	Reactome	R-HSA-1852241	3	294	0.538386	0.571545	C2CD3|BBS10|MKKS	http://www.reactome.org/cgi-bin/eventbrowser_st_id?ST_ID=R-HSA-1852241
G alpha (12/13) signalling events	Reactome	R-HSA-416482	1	80	0.53939	0.571571	ARHGEF18	http://www.reactome.org/cgi-bin/eventbrowser_st_id?ST_ID=R-HSA-416482
DNA Damage/Telomere Stress Induced Senescence	Reactome	R-HSA-2559586	1	80	0.53939	0.571571	NBN	http://www.reactome.org/cgi-bin/eventbrowser_st_id?ST_ID=R-HSA-2559586
Signaling by NOTCH4	Reactome	R-HSA-9013694	1	80	0.53939	0.571571	SMAD3	http://www.reactome.org/cgi-bin/eventbrowser_st_id?ST_ID=R-HSA-9013694
FCERI mediated NF-kB activation	Reactome	R-HSA-2871837	1	81	0.543782	0.575702	LYN	http://www.reactome.org/cgi-bin/eventbrowser_st_id?ST_ID=R-HSA-2871837
ER-Phagosome pathway	Reactome	R-HSA-1236974	1	82	0.548132	0.579781	HLA-A	http://www.reactome.org/cgi-bin/eventbrowser_st_id?ST_ID=R-HSA-1236974
Telomere Maintenance	Reactome	R-HSA-157579	1	82	0.548132	0.579781	POLD1	http://www.reactome.org/cgi-bin/eventbrowser_st_id?ST_ID=R-HSA-157579
Metabolism of lipids	Reactome	R-HSA-556833	7	728	0.551432	0.583095	INPP5D|PI4KA|PIK3CA|PIK3C2B|GGT5|CYP11B2|ACOT12	http://www.reactome.org/cgi-bin/eventbrowser_st_id?ST_ID=R-HSA-556833
Peroxisome	KEGG PATHWAY	hsa04146	1	83	0.552441	0.583456	PEX14	http://www.genome.jp/kegg-bin/show_pathway?hsa04146/hsa:5195%09red
Oncogenic MAPK signaling	Reactome	R-HSA-6802957	1	83	0.552441	0.583456	MPRIP	http://www.reactome.org/cgi-bin/eventbrowser_st_id?ST_ID=R-HSA-6802957
Transcriptional regulation of white adipocyte differentiation	Reactome	R-HSA-381340	1	83	0.552441	0.583456	ZNF467	http://www.reactome.org/cgi-bin/eventbrowser_st_id?ST_ID=R-HSA-381340
G2/M Transition	Reactome	R-HSA-69275	2	193	0.555254	0.586251	TUBGCP4|TUBGCP6	http://www.reactome.org/cgi-bin/eventbrowser_st_id?ST_ID=R-HSA-69275
Global Genome Nucleotide Excision Repair (GG-NER)	Reactome	R-HSA-5696399	1	84	0.556708	0.587254	POLD1	http://www.reactome.org/cgi-bin/eventbrowser_st_id?ST_ID=R-HSA-5696399
Mitotic Anaphase	Reactome	R-HSA-68882	2	194	0.558024	0.588465	SMC3|KIF2B	http://www.reactome.org/cgi-bin/eventbrowser_st_id?ST_ID=R-HSA-68882
Mitotic Metaphase and Anaphase	Reactome	R-HSA-2555396	2	195	0.560782	0.590823	SMC3|KIF2B	http://www.reactome.org/cgi-bin/eventbrowser_st_id?ST_ID=R-HSA-2555396
Mitotic G2-G2/M phases	Reactome	R-HSA-453274	2	195	0.560782	0.590823	TUBGCP4|TUBGCP6	http://www.reactome.org/cgi-bin/eventbrowser_st_id?ST_ID=R-HSA-453274
Transport of bile salts and organic acids, metal ions and amine compounds	Reactome	R-HSA-425366	1	85	0.560935	0.590823	SLC6A12	http://www.reactome.org/cgi-bin/eventbrowser_st_id?ST_ID=R-HSA-425366
Glucose metabolism	Reactome	R-HSA-70326	1	85	0.560935	0.590823	ADPGK	http://www.reactome.org/cgi-bin/eventbrowser_st_id?ST_ID=R-HSA-70326
Insulin secretion	KEGG PATHWAY	hsa04911	1	86	0.565122	0.594338	ADCY4	http://www.genome.jp/kegg-bin/show_pathway?hsa04911/hsa:196883%09red
Protein-protein interactions at synapses	Reactome	R-HSA-6794362	1	86	0.565122	0.594338	NRXN2	http://www.reactome.org/cgi-bin/eventbrowser_st_id?ST_ID=R-HSA-6794362
Neurotransmitter receptors and postsynaptic signal transmission	Reactome	R-HSA-112314	2	197	0.566261	0.595357	ADCY4|GABRA2	http://www.reactome.org/cgi-bin/eventbrowser_st_id?ST_ID=R-HSA-112314
Platelet homeostasis	Reactome	R-HSA-418346	1	87	0.569269	0.597801	PRKG2	http://www.reactome.org/cgi-bin/eventbrowser_st_id?ST_ID=R-HSA-418346
Peptide chain elongation	Reactome	R-HSA-156902	1	89	0.577445	0.604754	RPL3L	http://www.reactome.org/cgi-bin/eventbrowser_st_id?ST_ID=R-HSA-156902
RAB GEFs exchange GTP for GDP on RABs	Reactome	R-HSA-8876198	1	89	0.577445	0.604754	RAB7B	http://www.reactome.org/cgi-bin/eventbrowser_st_id?ST_ID=R-HSA-8876198
Macroautophagy	Reactome	R-HSA-1632852	1	89	0.577445	0.604754	SQSTM1	http://www.reactome.org/cgi-bin/eventbrowser_st_id?ST_ID=R-HSA-1632852
Viral mRNA Translation	Reactome	R-HSA-192823	1	89	0.577445	0.604754	RPL3L	http://www.reactome.org/cgi-bin/eventbrowser_st_id?ST_ID=R-HSA-192823
B-WICH complex positively regulates rRNA expression	Reactome	R-HSA-5250924	1	89	0.577445	0.604754	ERCC6	http://www.reactome.org/cgi-bin/eventbrowser_st_id?ST_ID=R-HSA-5250924
Formation of the beta-catenin:TCF transactivating complex	Reactome	R-HSA-201722	1	91	0.585467	0.611872	LEO1	http://www.reactome.org/cgi-bin/eventbrowser_st_id?ST_ID=R-HSA-201722
Opioid Signalling	Reactome	R-HSA-111885	1	91	0.585467	0.611872	ADCY4	http://www.reactome.org/cgi-bin/eventbrowser_st_id?ST_ID=R-HSA-111885
Post-translational modification: synthesis of GPI-anchored proteins	Reactome	R-HSA-163125	1	92	0.58942	0.614902	PIGF	http://www.reactome.org/cgi-bin/eventbrowser_st_id?ST_ID=R-HSA-163125
Regulation of TP53 Activity through Phosphorylation	Reactome	R-HSA-6804756	1	92	0.58942	0.614902	NBN	http://www.reactome.org/cgi-bin/eventbrowser_st_id?ST_ID=R-HSA-6804756
GnRH signaling pathway	KEGG PATHWAY	hsa04912	1	93	0.593336	0.617882	ADCY4	http://www.genome.jp/kegg-bin/show_pathway?hsa04912/hsa:196883%09red
Eukaryotic Translation Termination	Reactome	R-HSA-72764	1	93	0.593336	0.617882	RPL3L	http://www.reactome.org/cgi-bin/eventbrowser_st_id?ST_ID=R-HSA-72764
Eukaryotic Translation Elongation	Reactome	R-HSA-156842	1	93	0.593336	0.617882	RPL3L	http://www.reactome.org/cgi-bin/eventbrowser_st_id?ST_ID=R-HSA-156842
Selenocysteine synthesis	Reactome	R-HSA-2408557	1	93	0.593336	0.617882	RPL3L	http://www.reactome.org/cgi-bin/eventbrowser_st_id?ST_ID=R-HSA-2408557
Transcriptional regulation by RUNX3	Reactome	R-HSA-8878159	1	93	0.593336	0.617882	SMAD3	http://www.reactome.org/cgi-bin/eventbrowser_st_id?ST_ID=R-HSA-8878159
RHO GTPases activate PKNs	Reactome	R-HSA-5625740	1	94	0.597215	0.620632	PKN1	http://www.reactome.org/cgi-bin/eventbrowser_st_id?ST_ID=R-HSA-5625740
Class B/2 (Secretin family receptors)	Reactome	R-HSA-373080	1	94	0.597215	0.620632	PTHLH	http://www.reactome.org/cgi-bin/eventbrowser_st_id?ST_ID=R-HSA-373080
Amplification of signal from unattached kinetochores via a MAD2 inhibitory signal	Reactome	R-HSA-141444	1	94	0.597215	0.620632	KIF2B	http://www.reactome.org/cgi-bin/eventbrowser_st_id?ST_ID=R-HSA-141444
Amplification of signal from the kinetochores	Reactome	R-HSA-141424	1	94	0.597215	0.620632	KIF2B	http://www.reactome.org/cgi-bin/eventbrowser_st_id?ST_ID=R-HSA-141424
RHO GTPase Effectors	Reactome	R-HSA-195258	3	321	0.597218	0.620632	PKN1|MYLK|KIF2B	http://www.reactome.org/cgi-bin/eventbrowser_st_id?ST_ID=R-HSA-195258
Rap1 signaling pathway	KEGG PATHWAY	hsa04015	2	210	0.600667	0.623509	ADCY4|PIK3CA	http://www.genome.jp/kegg-bin/show_pathway?hsa04015/hsa:5290%09red/hsa:196883%09red
Antimicrobial peptides	Reactome	R-HSA-6803157	1	95	0.601057	0.623509	PRSS3	http://www.reactome.org/cgi-bin/eventbrowser_st_id?ST_ID=R-HSA-6803157
G2/M DNA damage checkpoint	Reactome	R-HSA-69473	1	95	0.601057	0.623509	NBN	http://www.reactome.org/cgi-bin/eventbrowser_st_id?ST_ID=R-HSA-69473
SLC transporter disorders	Reactome	R-HSA-5619102	1	96	0.604862	0.626899	SLC5A1	http://www.reactome.org/cgi-bin/eventbrowser_st_id?ST_ID=R-HSA-5619102
Prostate cancer	KEGG PATHWAY	hsa05215	1	97	0.608631	0.6295	PIK3CA	http://www.genome.jp/kegg-bin/show_pathway?hsa05215/hsa:5290%09red
Glycerophospholipid metabolism	KEGG PATHWAY	hsa00564	1	97	0.608631	0.6295	DGKQ	http://www.genome.jp/kegg-bin/show_pathway?hsa00564/hsa:1609%09red
Anchoring of the basal body to the plasma membrane	Reactome	R-HSA-5620912	1	97	0.608631	0.6295	C2CD3	http://www.reactome.org/cgi-bin/eventbrowser_st_id?ST_ID=R-HSA-5620912
VEGFA-VEGFR2 Pathway	Reactome	R-HSA-4420097	1	97	0.608631	0.6295	PIK3CA	http://www.reactome.org/cgi-bin/eventbrowser_st_id?ST_ID=R-HSA-4420097
Toll Like Receptor 9 (TLR9) Cascade	Reactome	R-HSA-168138	1	97	0.608631	0.6295	EEA1	http://www.reactome.org/cgi-bin/eventbrowser_st_id?ST_ID=R-HSA-168138
cAMP signaling pathway	KEGG PATHWAY	hsa04024	2	214	0.610832	0.63159	ADCY4|PIK3CA	http://www.genome.jp/kegg-bin/show_pathway?hsa04024/hsa:5290%09red/hsa:196883%09red
Processing of DNA double-strand break ends	Reactome	R-HSA-5693607	1	98	0.612364	0.632427	NBN	http://www.reactome.org/cgi-bin/eventbrowser_st_id?ST_ID=R-HSA-5693607
CLEC7A (Dectin-1) signaling	Reactome	R-HSA-5607764	1	99	0.616062	0.636058	UBA3	http://www.reactome.org/cgi-bin/eventbrowser_st_id?ST_ID=R-HSA-5607764
Viral protein interaction with cytokine and cytokine receptor	KEGG PATHWAY	hsa04061	1	100	0.619724	0.639273	CCL4L2	http://www.genome.jp/kegg-bin/show_pathway?hsa04061/hsa:9560%09red
TNFR2 non-canonical NF-kB pathway	Reactome	R-HSA-5668541	1	100	0.619724	0.639273	UBA3	http://www.reactome.org/cgi-bin/eventbrowser_st_id?ST_ID=R-HSA-5668541
Ub-specific processing proteases	Reactome	R-HSA-5689880	2	219	0.62326	0.642069	KEAP1|SMAD3	http://www.reactome.org/cgi-bin/eventbrowser_st_id?ST_ID=R-HSA-5689880
Melanogenesis	KEGG PATHWAY	hsa04916	1	101	0.623352	0.642069	ADCY4	http://www.genome.jp/kegg-bin/show_pathway?hsa04916/hsa:196883%09red
Formation of a pool of free 40S subunits	Reactome	R-HSA-72689	1	101	0.623352	0.642069	RPL3L	http://www.reactome.org/cgi-bin/eventbrowser_st_id?ST_ID=R-HSA-72689
Interleukin-1 signaling	Reactome	R-HSA-9020702	1	101	0.623352	0.642069	SQSTM1	http://www.reactome.org/cgi-bin/eventbrowser_st_id?ST_ID=R-HSA-9020702
Biological oxidations	Reactome	R-HSA-211859	2	220	0.625708	0.644306	CYP11B2|GGT5	http://www.reactome.org/cgi-bin/eventbrowser_st_id?ST_ID=R-HSA-211859
ESR-mediated signaling	Reactome	R-HSA-8939211	2	221	0.628144	0.646244	PIK3CA|SMC3	http://www.reactome.org/cgi-bin/eventbrowser_st_id?ST_ID=R-HSA-8939211
Diseases of metabolism	Reactome	R-HSA-5668914	1	103	0.630504	0.648481	CYP11B2	http://www.reactome.org/cgi-bin/eventbrowser_st_id?ST_ID=R-HSA-5668914
C-type lectin receptor signaling pathway	KEGG PATHWAY	hsa04625	1	104	0.634029	0.651724	PIK3CA	http://www.genome.jp/kegg-bin/show_pathway?hsa04625/hsa:5290%09red
Positive epigenetic regulation of rRNA expression	Reactome	R-HSA-5250913	1	104	0.634029	0.651724	ERCC6	http://www.reactome.org/cgi-bin/eventbrowser_st_id?ST_ID=R-HSA-5250913
GPCR ligand binding	Reactome	R-HSA-500792	4	454	0.63571	0.65326	TAAR6|GPR68|TAS2R30|PTHLH	http://www.reactome.org/cgi-bin/eventbrowser_st_id?ST_ID=R-HSA-500792
Ribosome biogenesis in eukaryotes	KEGG PATHWAY	hsa03008	1	105	0.637521	0.65416	NXF3	http://www.genome.jp/kegg-bin/show_pathway?hsa03008/hsa:56000%09red
NoRC negatively regulates rRNA expression	Reactome	R-HSA-427413	1	105	0.637521	0.65416	BAZ2A	http://www.reactome.org/cgi-bin/eventbrowser_st_id?ST_ID=R-HSA-427413
Phase I - Functionalization of compounds	Reactome	R-HSA-211945	1	105	0.637521	0.65416	CYP11B2	http://www.reactome.org/cgi-bin/eventbrowser_st_id?ST_ID=R-HSA-211945
Cargo recognition for clathrin-mediated endocytosis	Reactome	R-HSA-8856825	1	105	0.637521	0.65416	SNAP91	http://www.reactome.org/cgi-bin/eventbrowser_st_id?ST_ID=R-HSA-8856825
Glucagon signaling pathway	KEGG PATHWAY	hsa04922	1	106	0.640979	0.65713	PKM	http://www.genome.jp/kegg-bin/show_pathway?hsa04922/hsa:5315%09red
Signaling by VEGF	Reactome	R-HSA-194138	1	106	0.640979	0.65713	PIK3CA	http://www.reactome.org/cgi-bin/eventbrowser_st_id?ST_ID=R-HSA-194138
Integration of energy metabolism	Reactome	R-HSA-163685	1	107	0.644404	0.660255	ADCY4	http://www.reactome.org/cgi-bin/eventbrowser_st_id?ST_ID=R-HSA-163685
Phase II - Conjugation of compounds	Reactome	R-HSA-156580	1	108	0.647797	0.662955	GGT5	http://www.reactome.org/cgi-bin/eventbrowser_st_id?ST_ID=R-HSA-156580
Negative epigenetic regulation of rRNA expression	Reactome	R-HSA-5250941	1	108	0.647797	0.662955	BAZ2A	http://www.reactome.org/cgi-bin/eventbrowser_st_id?ST_ID=R-HSA-5250941
Autophagy	Reactome	R-HSA-9612973	1	108	0.647797	0.662955	SQSTM1	http://www.reactome.org/cgi-bin/eventbrowser_st_id?ST_ID=R-HSA-9612973
Interleukin-4 and Interleukin-13 signaling	Reactome	R-HSA-6785807	1	108	0.647797	0.662955	TYK2	http://www.reactome.org/cgi-bin/eventbrowser_st_id?ST_ID=R-HSA-6785807
HIF-1 signaling pathway	KEGG PATHWAY	hsa04066	1	109	0.651158	0.665615	PIK3CA	http://www.genome.jp/kegg-bin/show_pathway?hsa04066/hsa:5290%09red
RNA Polymerase I Promoter Clearance	Reactome	R-HSA-73854	1	109	0.651158	0.665615	ERCC6	http://www.reactome.org/cgi-bin/eventbrowser_st_id?ST_ID=R-HSA-73854
Pre-NOTCH Expression and Processing	Reactome	R-HSA-1912422	1	109	0.651158	0.665615	ST3GAL4	http://www.reactome.org/cgi-bin/eventbrowser_st_id?ST_ID=R-HSA-1912422
Signaling by NOTCH	Reactome	R-HSA-157118	2	231	0.651831	0.666108	SMAD3|ST3GAL4	http://www.reactome.org/cgi-bin/eventbrowser_st_id?ST_ID=R-HSA-157118
RNA Polymerase I Transcription	Reactome	R-HSA-73864	1	110	0.654486	0.668432	ERCC6	http://www.reactome.org/cgi-bin/eventbrowser_st_id?ST_ID=R-HSA-73864
Mitotic Spindle Checkpoint	Reactome	R-HSA-69618	1	110	0.654486	0.668432	KIF2B	http://www.reactome.org/cgi-bin/eventbrowser_st_id?ST_ID=R-HSA-69618
L13a-mediated translational silencing of Ceruloplasmin expression	Reactome	R-HSA-156827	1	111	0.657783	0.671211	RPL3L	http://www.reactome.org/cgi-bin/eventbrowser_st_id?ST_ID=R-HSA-156827
GTP hydrolysis and joining of the 60S ribosomal subunit	Reactome	R-HSA-72706	1	112	0.661048	0.67415	RPL3L	http://www.reactome.org/cgi-bin/eventbrowser_st_id?ST_ID=R-HSA-72706
SRP-dependent cotranslational protein targeting to membrane	Reactome	R-HSA-1799339	1	112	0.661048	0.67415	RPL3L	http://www.reactome.org/cgi-bin/eventbrowser_st_id?ST_ID=R-HSA-1799339
Glutamatergic synapse	KEGG PATHWAY	hsa04724	1	114	0.667486	0.680121	ADCY4	http://www.genome.jp/kegg-bin/show_pathway?hsa04724/hsa:196883%09red
Selenoamino acid metabolism	Reactome	R-HSA-2408522	1	117	0.676915	0.688726	RPL3L	http://www.reactome.org/cgi-bin/eventbrowser_st_id?ST_ID=R-HSA-2408522
Synthesis of DNA	Reactome	R-HSA-69239	1	118	0.679999	0.691461	POLD1	http://www.reactome.org/cgi-bin/eventbrowser_st_id?ST_ID=R-HSA-69239
Transcriptional regulation by RUNX2	Reactome	R-HSA-8878166	1	118	0.679999	0.691461	MMP13	http://www.reactome.org/cgi-bin/eventbrowser_st_id?ST_ID=R-HSA-8878166
Thyroid hormone signaling pathway	KEGG PATHWAY	hsa04919	1	119	0.683053	0.693558	PIK3CA	http://www.genome.jp/kegg-bin/show_pathway?hsa04919/hsa:5290%09red
Sphingolipid signaling pathway	KEGG PATHWAY	hsa04071	1	119	0.683053	0.693558	PIK3CA	http://www.genome.jp/kegg-bin/show_pathway?hsa04071/hsa:5290%09red
Cap-dependent Translation Initiation	Reactome	R-HSA-72737	1	119	0.683053	0.693558	RPL3L	http://www.reactome.org/cgi-bin/eventbrowser_st_id?ST_ID=R-HSA-72737
Eukaryotic Translation Initiation	Reactome	R-HSA-72613	1	119	0.683053	0.693558	RPL3L	http://www.reactome.org/cgi-bin/eventbrowser_st_id?ST_ID=R-HSA-72613
Rab regulation of trafficking	Reactome	R-HSA-9007101	1	123	0.694981	0.704852	RAB7B	http://www.reactome.org/cgi-bin/eventbrowser_st_id?ST_ID=R-HSA-9007101
Host Interactions of HIV factors	Reactome	R-HSA-162909	1	123	0.694981	0.704852	SLC25A5	http://www.reactome.org/cgi-bin/eventbrowser_st_id?ST_ID=R-HSA-162909
Toll Like Receptor 4 (TLR4) Cascade	Reactome	R-HSA-166016	1	128	0.709264	0.718712	DNM2	http://www.reactome.org/cgi-bin/eventbrowser_st_id?ST_ID=R-HSA-166016
Influenza Viral RNA Transcription and Replication	Reactome	R-HSA-168273	1	131	0.717511	0.726649	RPL3L	http://www.reactome.org/cgi-bin/eventbrowser_st_id?ST_ID=R-HSA-168273
Gene Silencing by RNA	Reactome	R-HSA-211000	1	133	0.722879	0.731661	PIWIL4	http://www.reactome.org/cgi-bin/eventbrowser_st_id?ST_ID=R-HSA-211000
Mitotic Prophase	Reactome	R-HSA-68875	1	134	0.725525	0.734127	NCAPD3	http://www.reactome.org/cgi-bin/eventbrowser_st_id?ST_ID=R-HSA-68875
Late Phase of HIV Life Cycle	Reactome	R-HSA-162599	1	136	0.730741	0.738779	NCBP1	http://www.reactome.org/cgi-bin/eventbrowser_st_id?ST_ID=R-HSA-162599
RHO GTPases Activate Formins	Reactome	R-HSA-5663220	1	136	0.730741	0.738779	KIF2B	http://www.reactome.org/cgi-bin/eventbrowser_st_id?ST_ID=R-HSA-5663220
Cellular responses to external stimuli	Reactome	R-HSA-8953897	4	516	0.730755	0.738779	SQSTM1|TNIK|NBN|CBX8	http://www.reactome.org/cgi-bin/eventbrowser_st_id?ST_ID=R-HSA-8953897
Influenza Life Cycle	Reactome	R-HSA-168255	1	141	0.743353	0.750647	RPL3L	http://www.reactome.org/cgi-bin/eventbrowser_st_id?ST_ID=R-HSA-168255
HATs acetylate histones	Reactome	R-HSA-3214847	1	142	0.745804	0.752471	BRPF1	http://www.reactome.org/cgi-bin/eventbrowser_st_id?ST_ID=R-HSA-3214847
G alpha (i) signalling events	Reactome	R-HSA-418594	3	405	0.747025	0.753485	ADCY4|CCL4L2|TAS2R30	http://www.reactome.org/cgi-bin/eventbrowser_st_id?ST_ID=R-HSA-418594
Beta-catenin independent WNT signaling	Reactome	R-HSA-3858494	1	144	0.750636	0.756473	PRKG2	http://www.reactome.org/cgi-bin/eventbrowser_st_id?ST_ID=R-HSA-3858494
Mitotic G1-G1/S phases	Reactome	R-HSA-453279	1	147	0.757712	0.762946	LYN	http://www.reactome.org/cgi-bin/eventbrowser_st_id?ST_ID=R-HSA-453279
Metabolism of steroids	Reactome	R-HSA-8957322	1	147	0.757712	0.762946	CYP11B2	http://www.reactome.org/cgi-bin/eventbrowser_st_id?ST_ID=R-HSA-8957322
Adrenergic signaling in cardiomyocytes	KEGG PATHWAY	hsa04261	1	149	0.762318	0.767142	ADCY4	http://www.genome.jp/kegg-bin/show_pathway?hsa04261/hsa:196883%09red
Estrogen-dependent gene expression	Reactome	R-HSA-9018519	1	149	0.762318	0.767142	SMC3	http://www.reactome.org/cgi-bin/eventbrowser_st_id?ST_ID=R-HSA-9018519
Cell Cycle Checkpoints	Reactome	R-HSA-69620	2	289	0.76617	0.770796	NBN|KIF2B	http://www.reactome.org/cgi-bin/eventbrowser_st_id?ST_ID=R-HSA-69620
Influenza Infection	Reactome	R-HSA-168254	1	152	0.769064	0.773485	RPL3L	http://www.reactome.org/cgi-bin/eventbrowser_st_id?ST_ID=R-HSA-168254
Cellular responses to stress	Reactome	R-HSA-2262752	3	422	0.771238	0.775449	TNIK|NBN|CBX8	http://www.reactome.org/cgi-bin/eventbrowser_st_id?ST_ID=R-HSA-2262752
Hippo signaling pathway	KEGG PATHWAY	hsa04390	1	154	0.773455	0.777231	SMAD3	http://www.genome.jp/kegg-bin/show_pathway?hsa04390/hsa:4088%09red
Heterotrimeric G-protein signaling pathway-Gi alpha and Gs alpha mediated pathway	PANTHER	P00026	1	154	0.773455	0.777231	ADCY4	http://www.pantherdb.org/pathway/pathwayDiagram.jsp?catAccession=P00026
Deubiquitination	Reactome	R-HSA-5688426	2	296	0.777507	0.781079	KEAP1|SMAD3	http://www.reactome.org/cgi-bin/eventbrowser_st_id?ST_ID=R-HSA-5688426
Protein localization	Reactome	R-HSA-9609507	1	156	0.777763	0.781111	PEX14	http://www.reactome.org/cgi-bin/eventbrowser_st_id?ST_ID=R-HSA-9609507
G2/M Checkpoints	Reactome	R-HSA-69481	1	167	0.800035	0.802328	NBN	http://www.reactome.org/cgi-bin/eventbrowser_st_id?ST_ID=R-HSA-69481
Disorders of transmembrane transporters	Reactome	R-HSA-5619115	1	172	0.809408	0.811496	SLC5A1	http://www.reactome.org/cgi-bin/eventbrowser_st_id?ST_ID=R-HSA-5619115
Class A/1 (Rhodopsin-like receptors)	Reactome	R-HSA-373076	2	322	0.815504	0.817373	TAAR6|GPR68	http://www.reactome.org/cgi-bin/eventbrowser_st_id?ST_ID=R-HSA-373076
Alcoholism	KEGG PATHWAY	hsa05034	1	180	0.823503	0.824917	SHC3	http://www.genome.jp/kegg-bin/show_pathway?hsa05034/hsa:53358%09red
Major pathway of rRNA processing in the nucleolus and cytosol	Reactome	R-HSA-6791226	1	183	0.828516	0.829702	RPL3L	http://www.reactome.org/cgi-bin/eventbrowser_st_id?ST_ID=R-HSA-6791226
rRNA processing in the nucleus and cytosol	Reactome	R-HSA-8868773	1	193	0.844223	0.844706	RPL3L	http://www.reactome.org/cgi-bin/eventbrowser_st_id?ST_ID=R-HSA-8868773
rRNA processing	Reactome	R-HSA-72312	1	203	0.858495	0.858741	RPL3L	http://www.reactome.org/cgi-bin/eventbrowser_st_id?ST_ID=R-HSA-72312
Transcriptional regulation by RUNX1	Reactome	R-HSA-8878171	1	235	0.89597	0.89597	CBX8	http://www.reactome.org/cgi-bin/eventbrowser_st_id?ST_ID=R-HSA-8878171
--------------------
#Term	Database	ID	Input number	Background number	P-Value	Corrected P-Value	Input	Hyperlink
Lung cancer, somatic	OMIM	211980	2	14	0.00992152	0.0824594	PIK3CA|ERCC6	http://omim.org/entry/211980
Epidermolysis bullosa, generalized atrophic benign	OMIM	226650	1	5	0.0557534	0.204488	LAMC2	http://omim.org/entry/226650
Neural tube defects	OMIM	182940	1	5	0.0557534	0.204488	FUZ	http://omim.org/entry/182940
Pancreatitis, hereditary	OMIM	167800	1	5	0.0557534	0.204488	PRSS1	http://omim.org/entry/167800
Alcohol dependence, susceptibility to	OMIM	103780	1	5	0.0557534	0.204488	GABRA2	http://omim.org/entry/103780
Ovarian cancer, somatic	OMIM	167000	1	6	0.0647394	0.206467	PIK3CA	http://omim.org/entry/167000
Tetralogy of Fallot	OMIM	187500	1	6	0.0647394	0.206467	ZFPM2	http://omim.org/entry/187500
Leukemia, acute lymphoblastic	OMIM	613065	1	8	0.0824564	0.211546	NBN	http://omim.org/entry/613065
Gastric cancer, somatic	OMIM	613659	1	8	0.0824564	0.211546	PIK3CA	http://omim.org/entry/613659
Hepatoblastoma, somatic	OMIM	114550	1	9	0.0911889	0.21588	PIK3CA	http://omim.org/entry/114550
Hypertension, essential	OMIM	145500	1	11	0.108406	0.227081	ADD1	http://omim.org/entry/145500
Breast cancer, somatic	OMIM	114480	1	22	0.197447	0.287144	PIK3CA	http://omim.org/entry/114480
Colorectal cancer	OMIM	114500	1	27	0.234933	0.317019	PIK3CA	http://omim.org/entry/114500
Diabetes, type 2	OMIM	125853	1	29	0.249433	0.328355	IRS1	http://omim.org/entry/125853
--------------------
#Term	Database	ID	Input number	Background number	P-Value	Corrected P-Value	Input	Hyperlink
plasma membrane	Gene Ontology	GO:0005886	116	4619	1.41679e-22	4.95734e-19	CD38|DGKQ|CRLF2|ADD1|OR2D3|SNAP91|JPH4|CACNA1H|MRC1|PI4KA|RYR1|PIK3CA|SUSD2|RELN|LYN|SIRPA|SHC3|CLCN3|KCNAB1|MUC6|ARRDC4|PIK3C2B|MUC16|SERPINB2|MUC12|ADCY4|INPP5B|INPP5D|SHROOM2|MYLK|KCNV2|ATP9A|HLA-A|PROS1|NRXN2|LAIR1|DNM2|CD200|SLC9A5|LILRB1|LSR|HLA-DQB2|CLDN1|TRPM2|DCHS2|STX17|BVES|RFT1|SLC26A8|NELL1|SEMA5A|CD3E|TCIRG1|ADGRA3|HTT|ATP6V0A2|OR8U1|ITGAE|WASHC2C|ACE|EPHA7|EPHA5|RFC1|SMAD3|PTPN3|TM…	http://amigo.geneontology.org/amigo/term/GO:0005886
protein binding	Gene Ontology	GO:0005515	195	11779	1.8718e-18	3.27471e-15	ASB10|TRIM13|DGKQ|NCBP1|ZFPM2|ISL1|MYBPC1|HUWE1|PCSK4|SNAP91|DHX16|JPH4|S100A10|TYK2|CACNA1H|MRC1|VPS9D1|PROX1|RYR1|PIK3CA|CEP126|PPP4R4|ZNF572|SUSD2|INIP|LYN|MAP3K21|C2CD3|JAKMIP2|KRT32|OIP5|BICDL2|SHC3|ARHGEF18|TDRD7|SLC25A5|ARRDC4|PIK3C2B|MUC16|NUCB1|HTATIP2|TRMO|ADCY4|INPP5B|INPP5D|KRT2|KRTAP10-7|CSTF2T|MYLK|EYA3|ZNF778|ZSCAN10|KCNV2|MX2|DOCK8|ULK3|HLA-A|FUZ|COG7|PPP1R26|LAIR1|MAGEE1|DNM2|CD2…	http://amigo.geneontology.org/amigo/term/GO:0005515
cytoplasm	Gene Ontology	GO:0005737	106	4624	1.264e-17	1.47425e-14	ASB10|TRIM13|ADD1|PPP4R4|ISL1|HUWE1|PIWIL4|S100A10|TYK2|ACTG2|RYR1|PIK3CA|CEP126|ZFPM2|RELN|MKKS|MAP3K21|LYN|BICDL2|WNK2|TDRD7|ARRDC4|PIK3C2B|EYS|SERPINB2|HTATIP2|ADCY4|PRAMEF18|XIAP|LMLN|EYA3|DOCK8|ESPN|EVC|C12orf4|MYLK|PRG3|DNM2|PPM1G|CYP2D6|DNAH12|EPPK1|CLDN1|PPP1R14D|NPEPPS|PKM|SH2D4A|TSPYL2|NXF3|MIER2|NUDT3|ESPNL|RIMKLB|UBA3|PTPN3|NELL1|VILL|CEP170B|DNAH5|LRRC14|EIF4EBP2|KDM3A|TRIM4|LCMT2|SM…	http://amigo.geneontology.org/amigo/term/GO:0005737
cytosol	Gene Ontology	GO:0005829	110	5095	1.67826e-16	1.46806e-13	ASB10|DGKQ|NCBP1|ADD1|PPP4R4|HUWE1|USP29|SLC25A16|TYK2|KIF2B|ACTG2|PIK3CA|MKKS|C2CD3|KRT32|ERBB4|SHC3|PRRC2C|FBXL16|KCNAB1|PIK3C2B|GPT|HTATIP2|PDE8B|INPP5B|INPP5D|KRTAP10-7|XIAP|LMLN|DOCK8|MX2|MYLK|PI4KA|PRG3|DNM2|BAZ2A|FAM13A|XRCC4|PANK4|TTN|PRKG2|NPEPPS|PKM|SH2D4A|UCK1|NUDT3|HOXB7|ALDH8A1|RIMKLB|UBA3|NELL1|GIMAP7|NWD1|MYBPC1|HLTF|BTBD6|TRIM4|SMAD9|AGBL1|SMAD3|KRT2|TNIK|DACT1|PIK3AP1|MYH3|NLRP1|…	http://amigo.geneontology.org/amigo/term/GO:0005829
ATP binding	Gene Ontology	GO:0005524	52	1463	1.43609e-15	1.00497e-12	ACTG2|DAPK1|EPHA7|EPHA5|MSH5|ERCC6|ACOT12|TNIK|DHX16|ATP9A|CLCN3|TYK2|CLPB|KIF2B|MYH3|NLRP1|PANK4|DDX10|RYR1|PIK3CA|SMC3|DGKQ|KIF4A|WNK2|TTN|PRKG2|LYN|UCK1|DNHD1|PKM|ULK3|DDX60L|ERBB4|PKN1|ATP10D|PIK3C2B|RIMKLB|MAST4|UBA3|PI4KA|MKKS|ADCY4|DNAH5|MAP3K21|DNAH8|NWD1|MYLK|BBS10|DNAH12|MAP3K13|PDK4|HLTF	http://amigo.geneontology.org/amigo/term/GO:0005524
membrane	Gene Ontology	GO:0016020	57	2075	1.97031e-12	1.14902e-09	CD38|DOCK8|PI4KA|HLA-A|HUWE1|BVES|PCSK4|TENM3|KRT2|RPL3L|ZBED3|ADPGK|DNM2|CLCN3|TYK2|PEX14|PIK3AP1|PPM1G|EXOC6B|EEA1|PIK3CA|SVEP1|KIF4A|PPL|EPPK1|POLD1|NECTIN1|COPG2|SLIT2|TM9SF3|ILVBL|CD200|LAMC2|DPAGT1|LRRC8A|SIRPA|ST3GAL4|PRRC2C|MX2|SLC25A5|NCAPD3|PIK3C2B|GPT|MMP24|NUCB1|HTATIP2|ADCY4|INPP5B|SEMA5A|LYST|VCAN|LMLN|MAP3K13|HLTF|KDM3A|TUBGCP4|TUBGCP6	http://amigo.geneontology.org/amigo/term/GO:0016020
integral component of plasma membrane	Gene Ontology	GO:0005887	44	1380	8.81072e-12	4.4041e-09	EPHA7|HLA-A|RFC1|TENM3|TENM2|CD200|TMPRSS11B|GABRA2|SLC39A12|MRC1|ERBB4|RYR1|CLDN1|NRG3|EPHA5|TRPM2|CACNA1H|LRRC8A|CD3E|SIRPA|CLCN3|ASIC4|ADGRD2|SLC25A5|ADGRD1|PIGR|ADGRL2|SLC6A12|SLC26A8|MMP24|MUC12|GPR68|ADCY4|SLC5A1|PLXNA1|ADGRL4|PLXNA4|TCIRG1|KIR2DL1|LILRA6|RFT1|PTPRM|LILRA2|RHD	http://amigo.geneontology.org/amigo/term/GO:0005887
nucleus	Gene Ontology	GO:0005634	95	5208	4.94705e-10	1.9233e-07	ASB10|CD38|NCBP1|ADD1|ZFPM2|ISL1|HUWE1|DHX16|USP29|TYK2|ZNF572|INIP|MKKS|LYN|OIP5|ERBB4|SLC25A5|NUCB1|HTATIP2|KRT2|XIAP|EYA3|ZNF778|ZSCAN10|MX2|PRG3|DNM2|XRCC4|PPM1G|PANK4|NPEPPS|PKM|TSPYL2|NXF3|MIER2|NUDT3|BICRA|HOXB7|UBA3|ZNF22|ZNF610|ZNF619|TCIRG1|PHF8|HLTF|KDM3A|PIWIL4|SMAD9|ONECUT1|SMAD3|TBX2|TENM2|TNIK|CBX8|DACT1|CSDC2|PGBD5|NLRP1|ASPM|SERF2|POLD1|FOSL1|NBN|ZNF66|CECR2|ZNF254|TNKS1BP1|SYCP2…	http://amigo.geneontology.org/amigo/term/GO:0005634
metal ion binding	Gene Ontology	GO:0046872	55	2298	7.51033e-10	2.62786e-07	DGKQ|SMAD9|ISL1|ZNF254|NRXN2|PRSS1|XIAP|ZBED3|ADPGK|BAZ2A|OIP5|PPM1G|PANK4|THOP1|NECTIN3|PRR3|ZNF572|KIF4A|POLD1|BRPF1|ZFP42|MIPEP|RELN|MEX3A|EYA3|DAGLA|CACNA1H|DPAGT1|LIAS|ARHGEF18|COL9A1|RIMKLB|NUDT15|GPT|NELL1|GALNT6|UNK|PDE8B|ZNF66|ADCY4|ZNF610|INPP5B|VPS18|ZNF619|ZNF717|ZNF862|MYLK|GTPBP6|LMLN|MAP3K13|ZNF778|HTT|ZSCAN10|ZNF467|ITGAE	http://amigo.geneontology.org/amigo/term/GO:0046872
integral component of membrane	Gene Ontology	GO:0016021	73	3643	1.94769e-09	6.19542e-07	CD38|TRIM13|CRLF2|JPH4|ACE|CDH18|EVC|OR2D3|SUSD2|SLC5A1|CNTNAP3|DCHS2|LAIR1|OR9G1|ATP9A|MUC16|CLCN3|SLC25A16|PEX14|TRDN|SLC9A5|TM9SF3|OR6Q1|CYP2D6|CNIH1|ST3GAL4|KIR2DL1|ATP6V0A2|NECTIN1|LSR|TAS2R30|BCL2L13|ILVBL|CLDN1|MKKS|COX8C|CDCP1|MUC3A|DPAGT1|HEG1|FMO5|BVES|ATP10D|ADGRD2|INPP5B|CELSR1|ADGRD1|ADGRL4|ADGRL2|TAS2R45|OR2M3|GGT5|GPT|MMP24|GALNT6|SLC25A29|SLC6A12|COL15A1|PRG3|TAAR6|LILRB1|SEMA5A|C…	http://amigo.geneontology.org/amigo/term/GO:0016021
extracellular exosome	Gene Ontology	GO:0070062	48	2085	3.31042e-08	9.65262e-06	CD38|ACE|HLA-A|HUWE1|PROS1|SLC5A1|TNIK|DNM2|S100A10|TMPRSS11B|TYK2|MYH3|ACTG2|EEA1|PZP|PPL|MUC5AC|LSR|SLIT2|PI4KA|SUSD2|LYN|NPEPPS|DNHD1|TTN|FUZ|DPAGT1|SIRPA|SQSTM1|ARHGEF18|QDPR|ALDH8A1|PIGR|CFAP70|GPT|MMP24|NUCB1|COL15A1|SEMA5A|SHROOM2|PLXNA1|KRT2|EYS|KRT32|RYR1|MUC16|PKM|COL12A1	http://amigo.geneontology.org/amigo/term/GO:0070062
O-glycan processing	Gene Ontology	GO:0016266	8	59	2.49485e-07	6.23535e-05	MUC3A|ST3GAL4|MUC6|GXYLT1|MUC5AC|MUC16|GALNT6|MUC12	http://amigo.geneontology.org/amigo/term/GO:0016266
extracellular region	Gene Ontology	GO:0005576	42	1843	3.36258e-07	7.18704e-05	CRLF2|CLPSL1|ACE|MMP13|HUWE1|PROS1|PTHLH|PRSS1|CNTNAP3|ADPGK|TSLP|S100A10|MUC3A|LILRB1|LIPF|PZP|NECTIN1|RELN|VWA7|NRG3|TTN|CDCP1|HEG1|ERBB4|ST3GAL4|SLIT2|MUC6|COL9A1|LUZP2|LAMC2|NELL1|SERPINB2|PRB4|COL15A1|DNAH5|VCAN|HHLA1|PRSS3|VWDE|PKM|LILRA2|COL12A1	http://amigo.geneontology.org/amigo/term/GO:0005576
lens morphogenesis in camera-type eye	Gene Ontology	GO:0002089	5	12	4.27837e-07	8.31668e-05	SHROOM2|PRR3|TDRD7|NECTIN3|NECTIN1	http://amigo.geneontology.org/amigo/term/GO:0002089
retinal ganglion cell axon guidance	Gene Ontology	GO:0031290	5	18	2.21969e-06	0.000337682	EPHA7|ISL1|PTPRM|SLIT2|NELL1	http://amigo.geneontology.org/amigo/term/GO:0031290
protein localization to cell junction	Gene Ontology	GO:1902414	4	8	3.75976e-06	0.000526216	NECTIN1|PRR3|HEG1|NECTIN3	http://amigo.geneontology.org/amigo/term/GO:1902414
meiotic cell cycle	Gene Ontology	GO:0051321	7	65	5.78402e-06	0.000722796	PIWIL4|SMC3|ZFP42|NBN|SLC26A8|TUBGCP4|TUBGCP6	http://amigo.geneontology.org/amigo/term/GO:0051321
identical protein binding	Gene Ontology	GO:0042802	33	1456	7.32787e-06	0.000884146	CD38|SMAD3|XIAP|RGMB|XRCC4|PIK3AP1|VPS9D1|SLIT2|PEX14|ZNF572|NECTIN1|TTN|PRKG2|CLDN1|ACOT12|DAPK1|PKM|DPAGT1|LRRC8A|OIP5|QDPR|MAP3K13|UBA3|GPT|GIMAP7|SQSTM1|KRTAP10-7|CD3E|KEAP1|KIR2DL1|HTT|PTPRM|TRIM4	http://amigo.geneontology.org/amigo/term/GO:0042802
neuron projection	Gene Ontology	GO:0043005	14	336	8.04378e-06	0.00090791	CACNA1H|FOSL1|EPHA7|QDPR|EPHA5|TENM3|TENM2|HTT|ADGRL2|RELN|NELL1|CD200|SLC6A12|GABRA2	http://amigo.geneontology.org/amigo/term/GO:0043005
liver development	Gene Ontology	GO:0001889	7	76	1.49059e-05	0.00158048	QDPR|ONECUT1|SMAD3|LSR|PIK3CA|PROX1|PKM	http://amigo.geneontology.org/amigo/term/GO:0001889
protein kinase C binding	Gene Ontology	GO:0005080	6	54	2.31508e-05	0.00211368	ADCY4|SQSTM1|PKN1|IRS1|NELL1|DACT1	http://amigo.geneontology.org/amigo/term/GO:0005080
cell adhesion	Gene Ontology	GO:0007155	16	478	2.5383e-05	0.00217502	COL15A1|SEMA5A|SIRPA|VCAN|SVEP1|LMLN|CNTNAP3|NECTIN1|RELN|MYBPC1|MUC16|LAMC2|CLDN1|RGMB|ITGAE|COL12A1	http://amigo.geneontology.org/amigo/term/GO:0007155
signal transduction	Gene Ontology	GO:0007165	25	1013	2.54861e-05	0.00217502	CD38|PI4KA|NRXN2|TENM3|TENM2|DNM2|FAM13A|RGMB|GABRA2|CNIH1|LILRB1|PRKG2|LYN|MAP3K21|SLC39A12|ERBB4|PKN1|NELL1|COL15A1|INPP5B|INPP5D|IRS1|ANKDD1A|PTPRM|LILRA2	http://amigo.geneontology.org/amigo/term/GO:0007165
proteolysis	Gene Ontology	GO:0006508	15	434	3.18351e-05	0.00265217	AGBL1|CASP3|ACE|MMP13|LMLN|PRSS1|PRSS3|MIPEP|RELN|GGT5|MMP24|TMPRSS11B|THOP1|NPEPPS|UBA3	http://amigo.geneontology.org/amigo/term/GO:0006508
cell adhesion molecule binding	Gene Ontology	GO:0050839	6	59	3.67001e-05	0.00298636	NECTIN3|PRR3|NRXN2|TENM3|TENM2|NECTIN1	http://amigo.geneontology.org/amigo/term/GO:0050839
actin filament bundle assembly	Gene Ontology	GO:0051017	5	35	3.80072e-05	0.00302244	USH1C|SHROOM2|ESPN|ADD1|ESPNL	http://amigo.geneontology.org/amigo/term/GO:0051017
negative regulation of B cell proliferation	Gene Ontology	GO:0030889	4	17	4.24789e-05	0.00330297	PKN1|LYN|INPP5D|CASP3	http://amigo.geneontology.org/amigo/term/GO:0030889
actin filament binding	Gene Ontology	GO:0051015	10	208	5.0867e-05	0.00371493	MYH3|ESPN|ADD1|SHROOM2|VILL|MPRIP|HTT|TTN|USH1C|ESPNL	http://amigo.geneontology.org/amigo/term/GO:0051015
protein autophosphorylation	Gene Ontology	GO:0046777	9	170	5.96003e-05	0.00425595	ULK3|ERBB4|WNK2|TNIK|MAP3K13|LYN|MAP3K21|HTATIP2|DAPK1	http://amigo.geneontology.org/amigo/term/GO:0046777
interleukin-7-mediated signaling pathway	Gene Ontology	GO:0038111	4	19	6.19107e-05	0.00433251	BRWD1|CRLF2|IRS1|TSLP	http://amigo.geneontology.org/amigo/term/GO:0038111
nuclear receptor binding	Gene Ontology	GO:0016922	4	20	7.37364e-05	0.004868	BAZ2A|UBA3|PROX1|ISL1	http://amigo.geneontology.org/amigo/term/GO:0016922
photoreceptor cell maintenance	Gene Ontology	GO:0045494	5	41	7.5559e-05	0.0048735	RP1|BBS10|MKKS|ERCC6|USH1C	http://amigo.geneontology.org/amigo/term/GO:0045494
Golgi lumen	Gene Ontology	GO:0005796	7	101	8.1711e-05	0.00510548	MUC3A|PROS1|VCAN|MUC6|MUC5AC|MUC16|MUC12	http://amigo.geneontology.org/amigo/term/GO:0005796
intracellular signal transduction	Gene Ontology	GO:0035556	13	369	8.82681e-05	0.00541842	RP1|ASB10|INPP5D|TYK2|WNK2|DGKQ|PKN1|TNIK|SQSTM1|MAST4|NRG3|LYN|DAPK1	http://amigo.geneontology.org/amigo/term/GO:0035556
junctional membrane complex	Gene Ontology	GO:0030314	3	7	9.7595e-05	0.00559811	TRDN|RYR1|JPH4	http://amigo.geneontology.org/amigo/term/GO:0030314
synaptic vesicle budding from presynaptic endocytic zone membrane	Gene Ontology	GO:0016185	3	7	9.7595e-05	0.00559811	SNAP91|MX2|DNM2	http://amigo.geneontology.org/amigo/term/GO:0016185
apical junction complex	Gene Ontology	GO:0043296	4	22	0.000102194	0.00566338	SHROOM2|PRR3|NECTIN3|NECTIN1	http://amigo.geneontology.org/amigo/term/GO:0043296
positive regulation of canonical Wnt signaling pathway	Gene Ontology	GO:0090263	8	145	0.000116453	0.00618649	ZBED3|SEMA5A|WNK2|ASPM|JRK|SMAD3|XIAP|DACT1	http://amigo.geneontology.org/amigo/term/GO:0090263
phagocytic vesicle membrane	Gene Ontology	GO:0030670	6	74	0.000118461	0.00618649	RAB7B|INPP5B|HLA-A|TCIRG1|ATP6V0A2|DNM2	http://amigo.geneontology.org/amigo/term/GO:0030670
non-motile cilium assembly	Gene Ontology	GO:1905515	5	46	0.000124543	0.00631558	C2CD3|BBS10|MKKS|FUZ|CEP126	http://amigo.geneontology.org/amigo/term/GO:1905515
heart development	Gene Ontology	GO:0007507	9	189	0.000128776	0.00643696	CASP3|ERBB4|DNAH5|ZFPM2|ISL1|KCNAB1|BVES|MKKS|HEG1	http://amigo.geneontology.org/amigo/term/GO:0007507
retina morphogenesis in camera-type eye	Gene Ontology	GO:0060042	3	8	0.000133246	0.00656659	NECTIN3|PRR3|PROX1	http://amigo.geneontology.org/amigo/term/GO:0060042
heterophilic cell-cell adhesion via plasma membrane cell adhesion molecules	Gene Ontology	GO:0007157	5	47	0.000136724	0.00664442	TENM3|TENM2|PRR3|NECTIN3|NECTIN1	http://amigo.geneontology.org/amigo/term/GO:0007157
positive regulation of cell population proliferation	Gene Ontology	GO:0008284	15	501	0.000149399	0.0070787	TCIRG1|CRLF2|PRAMEF18|ERBB4|ISL1|CBX8|IRS1|SLC25A5|PTHLH|TBX2|FOSL1|TSLP|LAMC2|LYN|PROX1	http://amigo.geneontology.org/amigo/term/GO:0008284
dynein complex	Gene Ontology	GO:0030286	4	25	0.00015874	0.00740574	DNAH8|DNAH12|DNHD1|DNAH5	http://amigo.geneontology.org/amigo/term/GO:0030286
protein phosphorylation	Gene Ontology	GO:0006468	14	451	0.000172386	0.00782601	ULK3|SQSTM1|WNK2|PIK3CA|MYLK|PKN1|TNIK|MAP3K13|PDK4|PRKG2|LYN|MAP3K21|TYK2|DAPK1	http://amigo.geneontology.org/amigo/term/GO:0006468
junctional sarcoplasmic reticulum membrane	Gene Ontology	GO:0014701	3	9	0.000176408	0.00782601	TRDN|RYR1|JPH4	http://amigo.geneontology.org/amigo/term/GO:0014701
negative regulation of toll-like receptor 4 signaling pathway	Gene Ontology	GO:0034144	3	9	0.000176408	0.00782601	RAB7B|LYN|LILRA2	http://amigo.geneontology.org/amigo/term/GO:0034144
epidermis development	Gene Ontology	GO:0008544	6	80	0.000176695	0.00782601	KRT32|SVEP1|PTHLH|KRT2|LAMC2|POU2F3	http://amigo.geneontology.org/amigo/term/GO:0008544
adherens junction	Gene Ontology	GO:0005912	8	155	0.000180117	0.00787787	ADD1|NECTIN3|CDH18|PRR3|SHROOM2|NECTIN1|TNKS1BP1|PTPRM	http://amigo.geneontology.org/amigo/term/GO:0005912
microtubule-based movement	Gene Ontology	GO:0007018	6	81	0.000188279	0.00807254	DNAH12|DNAH5|DNAH8|KIF4A|DNHD1|KIF2B	http://amigo.geneontology.org/amigo/term/GO:0007018
calcium ion binding	Gene Ontology	GO:0005509	18	693	0.000189182	0.00807254	DCHS2|HEG1|MMP13|RYR1|CDH18|VCAN|SVEP1|PROS1|EYS|CELSR1|TENM2|ADGRL4|TTN|NELL1|S100A10|NUCB1|PRSS3|SLIT2	http://amigo.geneontology.org/amigo/term/GO:0005509
in utero embryonic development	Gene Ontology	GO:0001701	9	202	0.00020734	0.00874077	C2CD3|INPP5B|HEG1|ADD1|ZFPM2|SMAD3|KEAP1|FOSL1|UNK	http://amigo.geneontology.org/amigo/term/GO:0001701
cytoskeleton	Gene Ontology	GO:0005856	13	406	0.000218652	0.00910789	INPP5D|ADD1|ARHGEF18|DGKQ|FUZ|PPL|EPPK1|SHROOM2|TNIK|TNKS1BP1|PTPN3|USH1C|TYK2	http://amigo.geneontology.org/amigo/term/GO:0005856
outflow tract septum morphogenesis	Gene Ontology	GO:0003148	4	28	0.000234991	0.00956084	ZFPM2|TBX2|NELL1|ISL1	http://amigo.geneontology.org/amigo/term/GO:0003148
homophilic cell adhesion via plasma membrane adhesion molecules	Gene Ontology	GO:0007156	8	162	0.000239836	0.00964583	DCHS2|CDH18|PRR3|CELSR1|TENM3|NECTIN3|NECTIN1|PTPRM	http://amigo.geneontology.org/amigo/term/GO:0007156
protein serine/threonine kinase activity	Gene Ontology	GO:0004674	12	357	0.000247937	0.0098583	ULK3|SQSTM1|WNK2|PIK3CA|PKN1|TNIK|MAP3K13|MAST4|TTN|HTATIP2|DAPK1|PDK4	http://amigo.geneontology.org/amigo/term/GO:0004674
phosphatidylinositol-mediated signaling	Gene Ontology	GO:0048015	5	55	0.000269997	0.0105547	MUC5AC|PIK3C2B|IRS1|PI4KA|PIK3CA	http://amigo.geneontology.org/amigo/term/GO:0048015
peptidyl-tyrosine phosphorylation	Gene Ontology	GO:0018108	7	124	0.000271484	0.0105547	ERBB4|EPHA7|EPHA5|TTN|LYN|TYK2|RELN	http://amigo.geneontology.org/amigo/term/GO:0018108
activation of JNKK activity	Gene Ontology	GO:0007256	3	11	0.000287775	0.0108271	TNIK|MAP3K13|ERCC6	http://amigo.geneontology.org/amigo/term/GO:0007256
semaphorin receptor complex	Gene Ontology	GO:0002116	3	11	0.000287775	0.0108271	NELL1|PLXNA1|PLXNA4	http://amigo.geneontology.org/amigo/term/GO:0002116
outer dynein arm	Gene Ontology	GO:0036157	3	11	0.000287775	0.0108271	DNAH8|DNAH5|CFAP70	http://amigo.geneontology.org/amigo/term/GO:0036157
wound healing	Gene Ontology	GO:0042060	6	89	0.00030407	0.0113185	CASP3|CELSR1|PPL|EPPK1|SMAD3|SERPINB2	http://amigo.geneontology.org/amigo/term/GO:0042060
protein kinase activity	Gene Ontology	GO:0004672	9	216	0.000332872	0.0120074	ULK3|PKN1|MYLK|TNIK|MAP3K13|PDK4|PRKG2|MAP3K21|DAPK1	http://amigo.geneontology.org/amigo/term/GO:0004672
early endosome	Gene Ontology	GO:0005769	10	267	0.000356967	0.0123741	WASHC2C|VPS18|EEA1|ARRDC4|SLC5A1|WDFY4|ATP9A|CLCN3|NELL1|NUCB1	http://amigo.geneontology.org/amigo/term/GO:0005769
phosphatidylinositol kinase activity	Gene Ontology	GO:0052742	3	12	0.000357184	0.0123741	PIK3C2B|PI4KA|PIK3CA	http://amigo.geneontology.org/amigo/term/GO:0052742
semaphorin receptor activity	Gene Ontology	GO:0017154	3	12	0.000357184	0.0123741	NELL1|PLXNA1|PLXNA4	http://amigo.geneontology.org/amigo/term/GO:0017154
semaphorin-plexin signaling pathway involved in axon guidance	Gene Ontology	GO:1902287	3	12	0.000357184	0.0123741	NELL1|PLXNA1|PLXNA4	http://amigo.geneontology.org/amigo/term/GO:1902287
DNA binding	Gene Ontology	GO:0003677	25	1209	0.000371581	0.0126903	HMX1|ZFPM2|ONECUT1|HUWE1|ZNF254|ERCC6|TBX2|PRG3|XRCC4|SYCP2|KIF4A|POLD1|ZFP42|ZBED3|ZMYM6|ZNF22|NUCB1|PROX1|SYCP1|ZNF610|SRRM1|ZNF717|JRK|HLTF|ZNF467	http://amigo.geneontology.org/amigo/term/GO:0003677
axon guidance	Gene Ontology	GO:0007411	9	222	0.000403164	0.0134349	SEMA5A|SHC3|EPHA7|PIK3CA|EPHA5|NECTIN1|SLIT2|NELL1|RELN	http://amigo.geneontology.org/amigo/term/GO:0007411
pre-mRNA cleavage required for polyadenylation	Gene Ontology	GO:0098789	3	13	0.000436516	0.0142745	CSTF2T|NCBP1|CPSF1	http://amigo.geneontology.org/amigo/term/GO:0098789
purine nucleotide catabolic process	Gene Ontology	GO:0006195	3	13	0.000436516	0.0142745	SLC25A16|NT5C1A|NUDT15	http://amigo.geneontology.org/amigo/term/GO:0006195
hippocampal mossy fiber to CA3 synapse	Gene Ontology	GO:0098686	4	34	0.000461166	0.0148038	EPHA7|NECTIN1|PRR3|NECTIN3	http://amigo.geneontology.org/amigo/term/GO:0098686
vacuolar acidification	Gene Ontology	GO:0007035	3	14	0.000526325	0.0162974	DMXL2|TCIRG1|ATP6V0A2	http://amigo.geneontology.org/amigo/term/GO:0007035
dolichol-linked oligosaccharide biosynthetic process	Gene Ontology	GO:0006488	3	15	0.000627147	0.0183768	GPT|RFT1|DPAGT1	http://amigo.geneontology.org/amigo/term/GO:0006488
flagellated sperm motility	Gene Ontology	GO:0030317	5	67	0.000630241	0.0183768	SLC26A8|SMCP|INPP5B|QRICH2|DNAH5	http://amigo.geneontology.org/amigo/term/GO:0030317
microtubule motor activity	Gene Ontology	GO:0003777	5	67	0.000630241	0.0183768	DNAH8|DNAH12|SMC3|KIF4A|KIF2B	http://amigo.geneontology.org/amigo/term/GO:0003777
muscle contraction	Gene Ontology	GO:0006936	6	105	0.000697732	0.0201766	TRDN|CACNA1H|ACTG2|RYR1|MYLK|TTN	http://amigo.geneontology.org/amigo/term/GO:0006936
myosin filament	Gene Ontology	GO:0032982	3	16	0.000739501	0.0209579	MYH3|ACTG2|MYBPC1	http://amigo.geneontology.org/amigo/term/GO:0032982
fertilization	Gene Ontology	GO:0009566	4	39	0.000742722	0.0209579	NECTIN3|PRR3|SYCP2|PCSK4	http://amigo.geneontology.org/amigo/term/GO:0009566
activation of JUN kinase activity	Gene Ontology	GO:0007257	4	40	0.000810913	0.0221671	PKN1|MAP3K13|MAP3K21|ERCC6	http://amigo.geneontology.org/amigo/term/GO:0007257
presynapse	Gene Ontology	GO:0098793	6	109	0.000840018	0.0227847	VPS18|DGKQ|MX2|NRXN2|TNIK|DNM2	http://amigo.geneontology.org/amigo/term/GO:0098793
calmodulin binding	Gene Ontology	GO:0005516	8	200	0.000910843	0.0241442	MYH3|ADD1|EEA1|ASPM|MYLK|RYR1|TTN|DAPK1	http://amigo.geneontology.org/amigo/term/GO:0005516
adherens junction organization	Gene Ontology	GO:0034332	4	42	0.000960343	0.0244002	CDH18|PRR3|NECTIN3|NECTIN1	http://amigo.geneontology.org/amigo/term/GO:0034332
microtubule	Gene Ontology	GO:0005874	10	305	0.000960624	0.0244002	RP1|CEP170B|DNAH12|DNAH5|DNAH8|SHROOM2|DNM2|TUBGCP4|TUBGCP6|KIF2B	http://amigo.geneontology.org/amigo/term/GO:0005874
stimulatory C-type lectin receptor signaling pathway	Gene Ontology	GO:0002223	6	112	0.000960656	0.0244002	MUC3A|MUC6|MUC5AC|MUC16|LYN|MUC12	http://amigo.geneontology.org/amigo/term/GO:0002223
microtubule binding	Gene Ontology	GO:0008017	9	252	0.000962339	0.0244002	RP1|JAKMIP2|MX2|KIF4A|CCDC187|DNM2|PEX14|TUBGCP6|KIF2B	http://amigo.geneontology.org/amigo/term/GO:0008017
ATP-dependent microtubule motor activity, minus-end-directed	Gene Ontology	GO:0008569	3	18	0.00100079	0.0250851	DNAH8|DNHD1|DNAH5	http://amigo.geneontology.org/amigo/term/GO:0008569
adenylate cyclase-activating G protein-coupled receptor signaling pathway	Gene Ontology	GO:0007189	6	113	0.00100369	0.0250851	ADCY4|ADGRD2|PTHLH|ADGRD1|ADGRL4|ADGRL2	http://amigo.geneontology.org/amigo/term/GO:0007189
endoplasmic reticulum-Golgi intermediate compartment	Gene Ontology	GO:0005793	5	77	0.00113759	0.0275974	NUCB1|RGMB|INPP5B|COPG2|STX17	http://amigo.geneontology.org/amigo/term/GO:0005793
stereocilium tip	Gene Ontology	GO:0032426	3	19	0.00115067	0.0275974	USH1C|ESPN|ESPNL	http://amigo.geneontology.org/amigo/term/GO:0032426
midbody	Gene Ontology	GO:0030496	7	160	0.00115154	0.0275974	SPART|PKN1|ASPM|KIF4A|CEP126|KEAP1|DNM2	http://amigo.geneontology.org/amigo/term/GO:0030496
early endosome membrane	Gene Ontology	GO:0031901	7	161	0.00119198	0.02802	DAGLA|INPP5B|WASHC2C|EEA1|HLA-A|CLCN3|ATP9A	http://amigo.geneontology.org/amigo/term/GO:0031901
response to X-ray	Gene Ontology	GO:0010165	3	20	0.00131399	0.0298548	CASP3|ERCC6|XRCC4	http://amigo.geneontology.org/amigo/term/GO:0010165
positive regulation of CREB transcription factor activity	Gene Ontology	GO:0032793	3	20	0.00131399	0.0298548	CD200|EPHA5|RELN	http://amigo.geneontology.org/amigo/term/GO:0032793
axonal fasciculation	Gene Ontology	GO:0007413	3	20	0.00131399	0.0298548	NELL1|CASP3|SEMA5A	http://amigo.geneontology.org/amigo/term/GO:0007413
B cell homeostasis	Gene Ontology	GO:0001782	3	21	0.00149116	0.0330227	PKN1|LYN|CASP3	http://amigo.geneontology.org/amigo/term/GO:0001782
structural molecule activity	Gene Ontology	GO:0005198	7	168	0.00150719	0.0331677	ADD1|BVES|KRT32|PPL|EPPK1|COPG2|CLDN1	http://amigo.geneontology.org/amigo/term/GO:0005198
transmembrane receptor protein tyrosine kinase signaling pathway	Gene Ontology	GO:0007169	6	123	0.0015202	0.033245	ERBB4|SHC3|EPHA7|EPHA5|LYN|CD3E	http://amigo.geneontology.org/amigo/term/GO:0007169
extracellular space	Gene Ontology	GO:0005615	28	1572	0.00159389	0.0340062	ACTG2|MMP13|CPAMD8|PROS1|PRSS1|KRT2|PRSS3|PRG3|TSLP|S100A10|ACE|SVEP1|PTHLH|SUSD2|RELN|NRG3|SLIT2|VCAN|COL9A1|PIGR|MUC5AC|NELL1|SERPINB2|NUCB1|DMXL2|COL15A1|LAMC2|COL12A1	http://amigo.geneontology.org/amigo/term/GO:0005615
retrograde vesicle-mediated transport, Golgi to endoplasmic reticulum	Gene Ontology	GO:0006890	5	84	0.00163954	0.0345588	COG7|COPG2|KIF4A|ATP9A|KIF2B	http://amigo.geneontology.org/amigo/term/GO:0006890
female pregnancy	Gene Ontology	GO:0007565	5	84	0.00163954	0.0345588	CD38|FOSL1|RFC1|PZP|PTHLH	http://amigo.geneontology.org/amigo/term/GO:0007565
cytoplasmic microtubule organization	Gene Ontology	GO:0031122	4	50	0.00175339	0.0355181	TRDN|TUBGCP4|TUBGCP6|CEP126	http://amigo.geneontology.org/amigo/term/GO:0031122
G protein-coupled receptor signaling pathway	Gene Ontology	GO:0007186	22	1132	0.00177529	0.0355181	OR2D3|OR9G1|OR6Q1|PIK3CA|DGKQ|PTHLH|GPR68|TAS2R30|ARHGEF18|ADGRD2|CELSR1|ADGRD1|ADGRL4|ADGRL2|OR2M3|PDE8B|ADCY4|TAAR6|ADGRA3|TAS2R45|OR8U1|CD3E	http://amigo.geneontology.org/amigo/term/GO:0007186
positive regulation of phosphatidylinositol 3-kinase signaling	Gene Ontology	GO:0014068	5	86	0.00180881	0.0355181	PIK3CA|LYN|ERBB4|RELN|PIK3AP1	http://amigo.geneontology.org/amigo/term/GO:0014068
insulin receptor signaling pathway	Gene Ontology	GO:0008286	5	86	0.00180881	0.0355181	TCIRG1|PDK4|IRS1|ATP6V0A2|EIF4EBP2	http://amigo.geneontology.org/amigo/term/GO:0008286
regulation of smooth muscle cell migration	Gene Ontology	GO:0014910	2	5	0.00183732	0.0355181	PLXNA1|ACE	http://amigo.geneontology.org/amigo/term/GO:0014910
positive regulation of receptor signaling pathway via STAT	Gene Ontology	GO:1904894	2	5	0.00183732	0.0355181	CRLF2|TSLP	http://amigo.geneontology.org/amigo/term/GO:1904894
positive regulation of mast cell activation	Gene Ontology	GO:0033005	2	5	0.00183732	0.0355181	CRLF2|TSLP	http://amigo.geneontology.org/amigo/term/GO:0033005
trigeminal nerve structural organization	Gene Ontology	GO:0021637	2	5	0.00183732	0.0355181	NELL1|PLXNA4	http://amigo.geneontology.org/amigo/term/GO:0021637
dichotomous subdivision of terminal units involved in salivary gland branching	Gene Ontology	GO:0060666	2	5	0.00183732	0.0355181	NELL1|PLXNA1	http://amigo.geneontology.org/amigo/term/GO:0060666
equatorial microtubule organizing center	Gene Ontology	GO:0000923	2	5	0.00183732	0.0355181	TUBGCP4|TUBGCP6	http://amigo.geneontology.org/amigo/term/GO:0000923
interphotoreceptor matrix	Gene Ontology	GO:0033165	2	5	0.00183732	0.0355181	EYS|VCAN	http://amigo.geneontology.org/amigo/term/GO:0033165
postsynaptic endocytic zone membrane	Gene Ontology	GO:0098844	2	5	0.00183732	0.0355181	MX2|DNM2	http://amigo.geneontology.org/amigo/term/GO:0098844
social behavior	Gene Ontology	GO:0035176	4	51	0.00187689	0.0357232	MKKS|HTT|NRXN2|EIF4EBP2	http://amigo.geneontology.org/amigo/term/GO:0035176
integral component of postsynaptic density membrane	Gene Ontology	GO:0099061	4	51	0.00187689	0.0357232	EPHA7|NECTIN3|PRR3|ERBB4	http://amigo.geneontology.org/amigo/term/GO:0099061
positive regulation of apoptotic process	Gene Ontology	GO:0043065	10	335	0.00188464	0.0357232	SQSTM1|INPP5D|CASP3|LILRB1|ARHGEF18|PRG3|SLIT2|DNM2|FOSL1|DAPK1	http://amigo.geneontology.org/amigo/term/GO:0043065
neuronal stem cell population maintenance	Gene Ontology	GO:0097150	3	23	0.00188877	0.0357232	MMP24|PROX1|ASPM	http://amigo.geneontology.org/amigo/term/GO:0097150
RNA binding	Gene Ontology	GO:0003723	25	1366	0.0019724	0.0371045	RBM3|NCBP1|ADD1|HLA-A|HUWE1|FBRSL1|RPL3L|DHX16|BAZ2A|CSDC2|DDX10|PRR3|EPPK1|NECTIN3|DDX60L|PKM|NXF3|PRRC2C|SLC25A5|MRPL1|UNK|MEX3A|SRRM1|CSTF2T|HLTF	http://amigo.geneontology.org/amigo/term/GO:0003723
SH3 domain binding	Gene Ontology	GO:0017124	6	131	0.00206207	0.0380193	INPP5D|SIRPA|ESPN|DNM2|LYN|CD3E	http://amigo.geneontology.org/amigo/term/GO:0017124
kinase activity	Gene Ontology	GO:0016301	5	89	0.00208623	0.0380193	UCK1|PIK3CA|LYN|PI4KA|PKM	http://amigo.geneontology.org/amigo/term/GO:0016301
viral entry into host cell	Gene Ontology	GO:0046718	5	89	0.00208623	0.0380193	VPS18|CLDN1|NECTIN1|MRC1|RFT1	http://amigo.geneontology.org/amigo/term/GO:0046718
protein tyrosine kinase activity	Gene Ontology	GO:0004713	5	89	0.00208623	0.0380193	EPHA7|LYN|TTN|ERBB4|TYK2	http://amigo.geneontology.org/amigo/term/GO:0004713
ER to Golgi transport vesicle membrane	Gene Ontology	GO:0012507	4	53	0.00214171	0.0388282	CNIH1|HLA-A|STX17|HLA-DQB2	http://amigo.geneontology.org/amigo/term/GO:0012507
multicellular organism development	Gene Ontology	GO:0007275	12	462	0.0021585	0.0389309	HMX1|PIWIL4|ZMYM6|ERBB4|EPHA7|CDH18|EPHA5|VCAN|HOXB7|SLC26A8|PLXNA1|EYA3	http://amigo.geneontology.org/amigo/term/GO:0007275
brain development	Gene Ontology	GO:0007420	8	231	0.00218951	0.0390873	C2CD3|EPHA7|KCNAB1|SHROOM2|ADGRL2|RELN|PHF8|PROX1	http://amigo.geneontology.org/amigo/term/GO:0007420
protein homodimerization activity	Gene Ontology	GO:0042803	15	660	0.00228599	0.0396178	LILRB1|ADD1|NECTIN3|EEA1|PRR3|SMAD3|TENM3|TENM2|MAP3K13|SLIT2|ERBB4|S100A10|NECTIN1|GIMAP7|MAP3K21	http://amigo.geneontology.org/amigo/term/GO:0042803
cell-cell contact zone	Gene Ontology	GO:0044291	3	25	0.00234663	0.0396178	NECTIN1|PRR3|NECTIN3	http://amigo.geneontology.org/amigo/term/GO:0044291
ATP transmembrane transporter activity	Gene Ontology	GO:0005347	3	25	0.00234663	0.0396178	SLC25A16|SLC25A29|SLC25A5	http://amigo.geneontology.org/amigo/term/GO:0005347
cellular amino acid biosynthetic process	Gene Ontology	GO:0008652	3	25	0.00234663	0.0396178	GPT|DPAGT1|RIMKLB	http://amigo.geneontology.org/amigo/term/GO:0008652
positive regulation of cardiac muscle cell proliferation	Gene Ontology	GO:0060045	3	25	0.00234663	0.0396178	ZFPM2|TBX2|ERBB4	http://amigo.geneontology.org/amigo/term/GO:0060045
positive regulation of focal adhesion assembly	Gene Ontology	GO:0051894	3	25	0.00234663	0.0396178	S100A10|NELL1|SMAD3	http://amigo.geneontology.org/amigo/term/GO:0051894
cell-cell junction	Gene Ontology	GO:0005911	7	183	0.00239956	0.0396178	HEG1|NECTIN3|CDH18|PRR3|SLC5A1|PTPRM|CD3E	http://amigo.geneontology.org/amigo/term/GO:0005911
extracellular vesicle	Gene Ontology	GO:1903561	4	55	0.00243123	0.0396178	SLC39A12|ARRDC4|COL12A1|PKM	http://amigo.geneontology.org/amigo/term/GO:1903561
glucose metabolic process	Gene Ontology	GO:0006006	4	55	0.00243123	0.0396178	PIK3CA|ONECUT1|PDK4|ADPGK	http://amigo.geneontology.org/amigo/term/GO:0006006
venous blood vessel morphogenesis	Gene Ontology	GO:0048845	2	6	0.00243436	0.0396178	HEG1|PROX1	http://amigo.geneontology.org/amigo/term/GO:0048845
inositol-1,4,5-trisphosphate 5-phosphatase activity	Gene Ontology	GO:0052658	2	6	0.00243436	0.0396178	INPP5B|INPP5D	http://amigo.geneontology.org/amigo/term/GO:0052658
skeletal muscle thin filament assembly	Gene Ontology	GO:0030240	2	6	0.00243436	0.0396178	TTN|PROX1	http://amigo.geneontology.org/amigo/term/GO:0030240
microtubule nucleation by interphase microtubule organizing center	Gene Ontology	GO:0051415	2	6	0.00243436	0.0396178	TUBGCP4|TUBGCP6	http://amigo.geneontology.org/amigo/term/GO:0051415
postsynaptic density protein 95 clustering	Gene Ontology	GO:0097119	2	6	0.00243436	0.0396178	RELN|NRXN2	http://amigo.geneontology.org/amigo/term/GO:0097119
UDP-N-acetylglucosamine metabolic process	Gene Ontology	GO:0006047	2	6	0.00243436	0.0396178	GPT|DPAGT1	http://amigo.geneontology.org/amigo/term/GO:0006047
extracellular matrix structural constituent	Gene Ontology	GO:0005201	6	137	0.0025557	0.0414	MUC3A|COL15A1|MUC6|COL9A1|LAMC2|MUC5AC	http://amigo.geneontology.org/amigo/term/GO:0005201
endosome	Gene Ontology	GO:0005768	9	293	0.00260439	0.0419943	ATP9A|ACE|VPS18|PKN1|DGKQ|ARRDC4|CLCN3|WASHC2C|DNM2	http://amigo.geneontology.org/amigo/term/GO:0005768
nucleoplasm	Gene Ontology	GO:0005654	52	3630	0.0026735	0.0429109	RBM3|SMAD9|ADD1|ZFPM2|HUWE1|ERCC6|SMAD3|TNIK|DHX16|CBX8|DACT1|XRCC4|CPSF1|NCBP1|PPM1G|NLRP1|ERBB4|LEO1|SMC3|PTHLH|KIF4A|POLD1|ZNF572|FOSL1|NBN|INIP|BRWD1|EYA3|XIAP|OIP5|TSPYL2|NXF3|PKN1|MIER2|ATP10D|HOXB7|CELSR1|NCAPD3|PIK3C2B|ZNF22|SQSTM1|CASP3|SRRM1|PLXNA1|CSTF2T|IRS1|KEAP1|PHF8|ZSCAN10|HLTF|KDM3A|POU2F3	http://amigo.geneontology.org/amigo/term/GO:0005654
cellular response to interferon-gamma	Gene Ontology	GO:0071346	5	95	0.00273231	0.0436545	CLDN1|RAB7B|DAPK1|SIRPA|MRC1	http://amigo.geneontology.org/amigo/term/GO:0071346
positive regulation of interleukin-1 beta production	Gene Ontology	GO:0032731	4	57	0.00274657	0.0436829	ISL1|NLRP1|LILRA2|SMAD3	http://amigo.geneontology.org/amigo/term/GO:0032731
cAMP-mediated signaling	Gene Ontology	GO:0019933	3	27	0.00286767	0.0441255	EPHA5|DGKQ|EIF4EBP2	http://amigo.geneontology.org/amigo/term/GO:0019933
dynein light intermediate chain binding	Gene Ontology	GO:0051959	3	27	0.00286767	0.0441255	DNAH8|DNHD1|DNAH5	http://amigo.geneontology.org/amigo/term/GO:0051959
postsynaptic membrane	Gene Ontology	GO:0045211	6	141	0.00293085	0.0441255	DAGLA|ERBB4|MX2|TENM2|DNM2|GABRA2	http://amigo.geneontology.org/amigo/term/GO:0045211
sodium ion transmembrane transport	Gene Ontology	GO:0035725	5	97	0.00297666	0.0441255	CACNA1H|SHROOM2|ASIC4|HTT|SLC6A12	http://amigo.geneontology.org/amigo/term/GO:0035725
mitochondrion	Gene Ontology	GO:0005739	23	1258	0.002983	0.0441255	NCBP1|GLYATL1B|MRPS16|PRG3|SLC25A16|BCL2L13|COX8C|MIPEP|PKM|LIAS|ERBB4|LIPF|SMCP|SLC25A5|MRPL1|SLC25A29|RMND1|SQSTM1|CYP2D6|NIPSNAP3B|PDK4|STX17|CYP11B2	http://amigo.geneontology.org/amigo/term/GO:0005739
dendrite	Gene Ontology	GO:0030425	11	420	0.00305969	0.0441255	ADCY4|RBM3|KCNJ14|EPHA7|EPHA5|PRR3|TENM2|BRPF1|NECTIN1|RELN|NECTIN3	http://amigo.geneontology.org/amigo/term/GO:0030425
mRNA 3'-end processing	Gene Ontology	GO:0031124	4	59	0.00308883	0.0441255	SRRM1|CSTF2T|NCBP1|CPSF1	http://amigo.geneontology.org/amigo/term/GO:0031124
rough endoplasmic reticulum	Gene Ontology	GO:0005791	4	59	0.00308883	0.0441255	EPHA5|NUCB1|STX17|PKM	http://amigo.geneontology.org/amigo/term/GO:0005791
SMAD protein complex	Gene Ontology	GO:0071141	2	7	0.00311023	0.0441255	SMAD9|SMAD3	http://amigo.geneontology.org/amigo/term/GO:0071141
GPI-linked ephrin receptor activity	Gene Ontology	GO:0005004	2	7	0.00311023	0.0441255	EPHA7|EPHA5	http://amigo.geneontology.org/amigo/term/GO:0005004
positive regulation of axon extension involved in axon guidance	Gene Ontology	GO:0048842	2	7	0.00311023	0.0441255	NELL1|SEMA5A	http://amigo.geneontology.org/amigo/term/GO:0048842
axon extension involved in axon guidance	Gene Ontology	GO:0048846	2	7	0.00311023	0.0441255	NELL1|SLIT2	http://amigo.geneontology.org/amigo/term/GO:0048846
dolichyl diphosphate biosynthetic process	Gene Ontology	GO:0006489	2	7	0.00311023	0.0441255	GPT|DPAGT1	http://amigo.geneontology.org/amigo/term/GO:0006489
negative regulation of monocyte differentiation	Gene Ontology	GO:0045656	2	7	0.00311023	0.0441255	INPP5D|GPR68	http://amigo.geneontology.org/amigo/term/GO:0045656
1-phosphatidylinositol-4-phosphate 3-kinase activity	Gene Ontology	GO:0035005	2	7	0.00311023	0.0441255	PIK3C2B|PIK3CA	http://amigo.geneontology.org/amigo/term/GO:0035005
protein binding involved in heterotypic cell-cell adhesion	Gene Ontology	GO:0086080	2	7	0.00311023	0.0441255	CD200|SIRPA	http://amigo.geneontology.org/amigo/term/GO:0086080
positive regulation of mRNA 3'-end processing	Gene Ontology	GO:0031442	2	7	0.00311023	0.0441255	LEO1|NCBP1	http://amigo.geneontology.org/amigo/term/GO:0031442
organelle fission	Gene Ontology	GO:0048285	2	7	0.00311023	0.0441255	MX2|DNM2	http://amigo.geneontology.org/amigo/term/GO:0048285
transmembrane receptor protein tyrosine kinase activator activity	Gene Ontology	GO:0030297	2	7	0.00311023	0.0441255	NRG3|DGKQ	http://amigo.geneontology.org/amigo/term/GO:0030297
chemorepellent activity	Gene Ontology	GO:0045499	3	28	0.00315272	0.0441255	EPHA7|NRG3|SEMA5A	http://amigo.geneontology.org/amigo/term/GO:0045499
ATP transport	Gene Ontology	GO:0015867	3	28	0.00315272	0.0441255	SLC25A16|SLC25A29|SLC25A5	http://amigo.geneontology.org/amigo/term/GO:0015867
neurotransmitter transport	Gene Ontology	GO:0006836	3	28	0.00315272	0.0441255	SLC6A12|HTT|GABRA2	http://amigo.geneontology.org/amigo/term/GO:0006836
gamma-tubulin binding	Gene Ontology	GO:0043015	3	28	0.00315272	0.0441255	LYN|TUBGCP4|TUBGCP6	http://amigo.geneontology.org/amigo/term/GO:0043015
cadherin binding	Gene Ontology	GO:0045296	9	305	0.00336783	0.0466381	PI4KA|ADD1|CDH18|PPL|MPRIP|TNKS1BP1|MMP24|PTPRM|PKM	http://amigo.geneontology.org/amigo/term/GO:0045296
cellular response to hormone stimulus	Gene Ontology	GO:0032870	3	29	0.00345456	0.0474019	CACNA1H|CYP11B2|SLIT2	http://amigo.geneontology.org/amigo/term/GO:0032870
neural tube development	Gene Ontology	GO:0021915	3	29	0.00345456	0.0474019	C2CD3|DACT1|PROX1	http://amigo.geneontology.org/amigo/term/GO:0021915
structural constituent of cytoskeleton	Gene Ontology	GO:0005200	5	101	0.0035121	0.0478165	KRT2|PPL|TUBGCP4|ADD1|VILL	http://amigo.geneontology.org/amigo/term/GO:0005200
phosphorylation	Gene Ontology	GO:0016310	5	101	0.0035121	0.0478165	UCK1|EPHA7|PANK4|PI4KA|PIK3CA	http://amigo.geneontology.org/amigo/term/GO:0016310
positive regulation of filopodium assembly	Gene Ontology	GO:0051491	3	30	0.00377347	0.049882	TENM2|ESPN|NELL1	http://amigo.geneontology.org/amigo/term/GO:0051491
digestion	Gene Ontology	GO:0007586	3	30	0.00377347	0.049882	PRSS1|PRSS3|CLPSL1	http://amigo.geneontology.org/amigo/term/GO:0007586
dynein intermediate chain binding	Gene Ontology	GO:0045505	3	30	0.00377347	0.049882	DNAH8|DNHD1|DNAH5	http://amigo.geneontology.org/amigo/term/GO:0045505
heart looping	Gene Ontology	GO:0001947	4	63	0.0038584	0.049882	TBX2|C2CD3|MKKS|SMAD3	http://amigo.geneontology.org/amigo/term/GO:0001947
release of sequestered calcium ion into cytosol by sarcoplasmic reticulum	Gene Ontology	GO:0014808	2	8	0.00386339	0.049882	TRDN|RYR1	http://amigo.geneontology.org/amigo/term/GO:0014808
postsynaptic neurotransmitter receptor internalization	Gene Ontology	GO:0098884	2	8	0.00386339	0.049882	MX2|DNM2	http://amigo.geneontology.org/amigo/term/GO:0098884
gamma-tubulin ring complex	Gene Ontology	GO:0008274	2	8	0.00386339	0.049882	TUBGCP4|TUBGCP6	http://amigo.geneontology.org/amigo/term/GO:0008274
response to gravity	Gene Ontology	GO:0009629	2	8	0.00386339	0.049882	FOSL1|PKM	http://amigo.geneontology.org/amigo/term/GO:0009629
heteromeric SMAD protein complex	Gene Ontology	GO:0071144	2	8	0.00386339	0.049882	SMAD9|SMAD3	http://amigo.geneontology.org/amigo/term/GO:0071144
dynamin family protein polymerization involved in mitochondrial fission	Gene Ontology	GO:0003374	2	8	0.00386339	0.049882	MX2|DNM2	http://amigo.geneontology.org/amigo/term/GO:0003374
photoreceptor outer segment	Gene Ontology	GO:0001750	4	64	0.00406928	0.0514022	RP1|USH1C|EYS|VCAN	http://amigo.geneontology.org/amigo/term/GO:0001750
apoptotic signaling pathway	Gene Ontology	GO:0097190	4	64	0.00406928	0.0514022	CD38|CASP3|DAPK1|CD3E	http://amigo.geneontology.org/amigo/term/GO:0097190
hippocampus development	Gene Ontology	GO:0021766	4	64	0.00406928	0.0514022	EPHA5|MKKS|CASP3|RELN	http://amigo.geneontology.org/amigo/term/GO:0021766
double-strand break repair	Gene Ontology	GO:0006302	4	64	0.00406928	0.0514022	TNKS1BP1|XRCC4|EYA3|NBN	http://amigo.geneontology.org/amigo/term/GO:0006302
endothelial cell migration	Gene Ontology	GO:0043542	3	31	0.00410975	0.0515413	PIK3CA|PRSS3|NELL1	http://amigo.geneontology.org/amigo/term/GO:0043542
positive regulation of DNA repair	Gene Ontology	GO:0045739	3	31	0.00410975	0.0515413	EYA3|ERCC6|CBX8	http://amigo.geneontology.org/amigo/term/GO:0045739
metalloendopeptidase activity	Gene Ontology	GO:0004222	5	106	0.00427452	0.0532023	MMP24|MMP13|MIPEP|THOP1|LMLN	http://amigo.geneontology.org/amigo/term/GO:0004222
centrosome	Gene Ontology	GO:0005813	12	506	0.00438914	0.0540761	C2CD3|ASPM|EYA3|CEP126|LEO1|CCDC187|DNM2|MKKS|TUBGCP4|CKAP2L|TUBGCP6|KIF2B	http://amigo.geneontology.org/amigo/term/GO:0005813
protease binding	Gene Ontology	GO:0002020	5	107	0.00444008	0.0545117	RYR1|PZP|TTN|ATP9A|CASP3	http://amigo.geneontology.org/amigo/term/GO:0002020
receptor complex	Gene Ontology	GO:0043235	7	207	0.00461199	0.0556556	CRLF2|ERBB4|EPHA7|EPHA5|SMAD3|PIGR|NELL1	http://amigo.geneontology.org/amigo/term/GO:0043235
negative regulation of osteoblast proliferation	Gene Ontology	GO:0033689	2	9	0.00469231	0.0556556	NELL1|SMAD3	http://amigo.geneontology.org/amigo/term/GO:0033689
facial nerve structural organization	Gene Ontology	GO:0021612	2	9	0.00469231	0.0556556	NELL1|PLXNA4	http://amigo.geneontology.org/amigo/term/GO:0021612
phosphatidylinositol-4,5-bisphosphate 5-phosphatase activity	Gene Ontology	GO:0004439	2	9	0.00469231	0.0556556	INPP5B|INPP5D	http://amigo.geneontology.org/amigo/term/GO:0004439
pericardium development	Gene Ontology	GO:0060039	2	9	0.00469231	0.0556556	HEG1|SMAD3	http://amigo.geneontology.org/amigo/term/GO:0060039
T cell receptor binding	Gene Ontology	GO:0042608	2	9	0.00469231	0.0556556	HLA-A|CD3E	http://amigo.geneontology.org/amigo/term/GO:0042608
viral RNA genome replication	Gene Ontology	GO:0039694	2	9	0.00469231	0.0556556	EEA1|PI4KA	http://amigo.geneontology.org/amigo/term/GO:0039694
cell recognition	Gene Ontology	GO:0008037	2	9	0.00469231	0.0556556	CNTNAP3|VCAN	http://amigo.geneontology.org/amigo/term/GO:0008037
proton transmembrane transport	Gene Ontology	GO:1902600	5	109	0.00478483	0.0563707	CLCN3|SLC9A5|COX8C|TCIRG1|ATP6V0A2	http://amigo.geneontology.org/amigo/term/GO:1902600
intracellular membrane-bounded organelle	Gene Ontology	GO:0043231	16	788	0.00483249	0.0563981	SQSTM1|DPAGT1|OIP5|CYP2D6|LIPF|CLCN3|COG7|CSTF2T|IRS1|ARRDC4|NECTIN1|PPP6R2|WASHC2C|GPT|LYN|GIMAP7	http://amigo.geneontology.org/amigo/term/GO:0043231
positive regulation of axonogenesis	Gene Ontology	GO:0050772	3	33	0.00483551	0.0563981	PLXNA1|SLIT2|PLXNA4	http://amigo.geneontology.org/amigo/term/GO:0050772
neuron migration	Gene Ontology	GO:0001764	5	110	0.00496413	0.057706	ASPM|UNK|RELN|CELSR1|NELL1	http://amigo.geneontology.org/amigo/term/GO:0001764
positive regulation of tyrosine phosphorylation of STAT protein	Gene Ontology	GO:0042531	4	68	0.00499057	0.0578212	ISL1|LYN|ERBB4|TSLP	http://amigo.geneontology.org/amigo/term/GO:0042531
mitochondrial membrane	Gene Ontology	GO:0031966	5	111	0.00514816	0.0594502	SMCP|NELL1|MX2|BCL2L13|DNM2	http://amigo.geneontology.org/amigo/term/GO:0031966
ventricular septum morphogenesis	Gene Ontology	GO:0060412	3	34	0.00522549	0.0599475	ZFPM2|SLIT2|PROX1	http://amigo.geneontology.org/amigo/term/GO:0060412
semaphorin-plexin signaling pathway	Gene Ontology	GO:0071526	3	34	0.00522549	0.0599475	NELL1|SEMA5A|PLXNA4	http://amigo.geneontology.org/amigo/term/GO:0071526
response to hypoxia	Gene Ontology	GO:0001666	6	160	0.00529802	0.0605809	CD38|CASP3|RYR1|SMAD3|HTT|PKM	http://amigo.geneontology.org/amigo/term/GO:0001666
magnesium ion binding	Gene Ontology	GO:0000287	7	214	0.005481	0.0617958	ATP9A|NUDT3|ATP10D|MAST4|NT5C1A|ILVBL|PKM	http://amigo.geneontology.org/amigo/term/GO:0000287
artery smooth muscle contraction	Gene Ontology	GO:0014824	2	10	0.00559549	0.0617958	CD38|MKKS	http://amigo.geneontology.org/amigo/term/GO:0014824
histone ubiquitination	Gene Ontology	GO:0016574	2	10	0.00559549	0.0617958	HUWE1|CBX8	http://amigo.geneontology.org/amigo/term/GO:0016574
regulation of mast cell degranulation	Gene Ontology	GO:0043304	2	10	0.00559549	0.0617958	LYN|C12orf4	http://amigo.geneontology.org/amigo/term/GO:0043304
phosphatidylinositol 3-kinase regulatory subunit binding	Gene Ontology	GO:0036312	2	10	0.00559549	0.0617958	PIK3AP1|DNM2	http://amigo.geneontology.org/amigo/term/GO:0036312
1-phosphatidylinositol-3-kinase activity	Gene Ontology	GO:0016303	2	10	0.00559549	0.0617958	PIK3C2B|PIK3CA	http://amigo.geneontology.org/amigo/term/GO:0016303
positive regulation of cell cycle	Gene Ontology	GO:0045787	3	35	0.00563386	0.0617958	HTT|FOSL1|PROX1	http://amigo.geneontology.org/amigo/term/GO:0045787
DNA-dependent ATPase activity	Gene Ontology	GO:0008094	3	35	0.00563386	0.0617958	HLTF|MSH5|ERCC6	http://amigo.geneontology.org/amigo/term/GO:0008094
RNA polymerase II repressing transcription factor binding	Gene Ontology	GO:0001103	3	35	0.00563386	0.0617958	BBS10|MKKS|MIER2	http://amigo.geneontology.org/amigo/term/GO:0001103
regulation of GTPase activity	Gene Ontology	GO:0043087	4	71	0.00576666	0.0624692	BVES|EPHA5|PLXNA1|PLXNA4	http://amigo.geneontology.org/amigo/term/GO:0043087
negative regulation of protein phosphorylation	Gene Ontology	GO:0001933	4	71	0.00576666	0.0624692	LYN|ZBED3|SLIT2|SIRPA	http://amigo.geneontology.org/amigo/term/GO:0001933
protein kinase binding	Gene Ontology	GO:0019901	11	461	0.00598414	0.064625	SQSTM1|SHC3|SMAD3|SNAP91|MAP3K13|TTN|STX17|DNM2|NELL1|LYST|CD3E	http://amigo.geneontology.org/amigo/term/GO:0019901
positive regulation of kinase activity	Gene Ontology	GO:0033674	4	72	0.00604221	0.0646551	EPHA7|EPHA5|NBN|ERBB4	http://amigo.geneontology.org/amigo/term/GO:0033674
cell differentiation	Gene Ontology	GO:0030154	13	596	0.00605893	0.0646551	SQSTM1|PIWIL4|SMAD9|ZFPM2|ONECUT1|HUWE1|SMAD3|PRRC2C|EYA3|NELL1|LYN|POU2F3|HTATIP2	http://amigo.geneontology.org/amigo/term/GO:0030154
transferrin transport	Gene Ontology	GO:0033572	3	36	0.00606084	0.0646551	TCIRG1|ATP6V0A2|DNM2	http://amigo.geneontology.org/amigo/term/GO:0033572
G protein-coupled receptor activity	Gene Ontology	GO:0004930	15	739	0.00627362	0.0665194	TAS2R30|OR6Q1|OR2M3|ADGRD2|OR2D3|CELSR1|ADGRD1|ADGRL4|TAAR6|ADGRL2|OR9G1|TAS2R45|ADGRA3|OR8U1|GPR68	http://amigo.geneontology.org/amigo/term/GO:0004930
regulation of immune response	Gene Ontology	GO:0050776	7	221	0.0064673	0.0674297	LILRB1|HLA-A|SMAD3|KIR2DL1|LAIR1|CD200|CD3E	http://amigo.geneontology.org/amigo/term/GO:0050776
membrane fusion	Gene Ontology	GO:0061025	3	37	0.00650665	0.0674297	HUWE1|MX2|DNM2	http://amigo.geneontology.org/amigo/term/GO:0061025
negative chemotaxis	Gene Ontology	GO:0050919	3	37	0.00650665	0.0674297	EPHA7|SLIT2|SEMA5A	http://amigo.geneontology.org/amigo/term/GO:0050919
phosphatidylinositol 3-kinase signaling	Gene Ontology	GO:0014065	3	37	0.00650665	0.0674297	PIK3C2B|IRS1|PIK3CA	http://amigo.geneontology.org/amigo/term/GO:0014065
regulation of synapse structure or activity	Gene Ontology	GO:0050803	2	11	0.00657145	0.0674297	MX2|DNM2	http://amigo.geneontology.org/amigo/term/GO:0050803
positive regulation of interleukin-5 production	Gene Ontology	GO:0032754	2	11	0.00657145	0.0674297	CRLF2|TSLP	http://amigo.geneontology.org/amigo/term/GO:0032754
regulation of neuroinflammatory response	Gene Ontology	GO:0150077	2	11	0.00657145	0.0674297	CD200|DAGLA	http://amigo.geneontology.org/amigo/term/GO:0150077
axonemal dynein complex	Gene Ontology	GO:0005858	2	11	0.00657145	0.0674297	DNAH8|DNHD1	http://amigo.geneontology.org/amigo/term/GO:0005858
retinal cone cell development	Gene Ontology	GO:0046549	2	11	0.00657145	0.0674297	RP1|USH1C	http://amigo.geneontology.org/amigo/term/GO:0046549
cellular response to potassium ion	Gene Ontology	GO:0035865	2	11	0.00657145	0.0674297	CACNA1H|CYP11B2	http://amigo.geneontology.org/amigo/term/GO:0035865
zinc ion binding	Gene Ontology	GO:0008270	16	820	0.00692405	0.0708399	SQSTM1|TRIM13|ZMYM6|AGBL1|ACE|MMP13|ZFPM2|SMAD3|EEA1|PHF8|ZNF22|MMP24|HLTF|SLC25A16|NPEPPS|TRIM4	http://amigo.geneontology.org/amigo/term/GO:0008270
muscle filament sliding	Gene Ontology	GO:0030049	3	38	0.0069715	0.0709107	MYH3|TTN|MYBPC1	http://amigo.geneontology.org/amigo/term/GO:0030049
positive regulation of substrate adhesion-dependent cell spreading	Gene Ontology	GO:1900026	3	38	0.0069715	0.0709107	S100A10|NELL1|DNM2	http://amigo.geneontology.org/amigo/term/GO:1900026
virus receptor activity	Gene Ontology	GO:0001618	4	76	0.0072317	0.0729214	CLDN1|NECTIN1|MRC1|RFT1	http://amigo.geneontology.org/amigo/term/GO:0001618
phosphatidylinositol biosynthetic process	Gene Ontology	GO:0006661	4	76	0.0072317	0.0729214	PIK3C2B|INPP5D|PI4KA|PIK3CA	http://amigo.geneontology.org/amigo/term/GO:0006661
positive regulation of cell migration	Gene Ontology	GO:0030335	7	227	0.00741296	0.0744636	SEMA5A|ONECUT1|MYLK|SMAD3|LAMC2|CLDN1|LYN	http://amigo.geneontology.org/amigo/term/GO:0030335
regulation of pH	Gene Ontology	GO:0006885	2	12	0.00761873	0.0744636	CLCN3|PDK4	http://amigo.geneontology.org/amigo/term/GO:0006885
enamel mineralization	Gene Ontology	GO:0070166	2	12	0.00761873	0.0744636	TCIRG1|NECTIN1	http://amigo.geneontology.org/amigo/term/GO:0070166
neurotransmitter biosynthetic process	Gene Ontology	GO:0042136	2	12	0.00761873	0.0744636	DAGLA|HTT	http://amigo.geneontology.org/amigo/term/GO:0042136
lens fiber cell differentiation	Gene Ontology	GO:0070306	2	12	0.00761873	0.0744636	TDRD7|SMAD3	http://amigo.geneontology.org/amigo/term/GO:0070306
negative regulation of immune response	Gene Ontology	GO:0050777	2	12	0.00761873	0.0744636	LYN|INPP5D	http://amigo.geneontology.org/amigo/term/GO:0050777
dendritic spine head	Gene Ontology	GO:0044327	2	12	0.00761873	0.0744636	MX2|DNM2	http://amigo.geneontology.org/amigo/term/GO:0044327
negative regulation of neuron migration	Gene Ontology	GO:2001223	2	12	0.00761873	0.0744636	NRG3|ERBB4	http://amigo.geneontology.org/amigo/term/GO:2001223
neuron apoptotic process	Gene Ontology	GO:0051402	3	40	0.00795902	0.0764664	XIAP|NLRP1|CASP3	http://amigo.geneontology.org/amigo/term/GO:0051402
positive regulation of protein tyrosine kinase activity	Gene Ontology	GO:0061098	3	40	0.00795902	0.0764664	ERCC6|RELN|ACE	http://amigo.geneontology.org/amigo/term/GO:0061098
termination of RNA polymerase II transcription	Gene Ontology	GO:0006369	3	40	0.00795902	0.0764664	CSTF2T|NCBP1|CPSF1	http://amigo.geneontology.org/amigo/term/GO:0006369
cilium movement	Gene Ontology	GO:0003341	3	40	0.00795902	0.0764664	DNAH5|DNHD1|CFAP70	http://amigo.geneontology.org/amigo/term/GO:0003341
glutamatergic synapse	Gene Ontology	GO:0098978	9	354	0.00845896	0.0791889	ERBB4|VPS18|EPHA7|DGKQ|TNIK|DNM2|NELL1|LYN|NRG3	http://amigo.geneontology.org/amigo/term/GO:0098978
apical plasma membrane	Gene Ontology	GO:0016324	9	354	0.00845896	0.0791889	SHROOM2|ARHGEF18|ASPM|RFC1|TCIRG1|SLC5A1|TNIK|PRKG2|CLDN1	http://amigo.geneontology.org/amigo/term/GO:0016324
detection of chemical stimulus involved in sensory perception of bitter taste	Gene Ontology	GO:0001580	3	41	0.00848205	0.0791889	PIGR|TAS2R45|TAS2R30	http://amigo.geneontology.org/amigo/term/GO:0001580
response to starvation	Gene Ontology	GO:0042594	3	41	0.00848205	0.0791889	GPT|DPAGT1|PDK4	http://amigo.geneontology.org/amigo/term/GO:0042594
SH2 domain binding	Gene Ontology	GO:0042169	3	41	0.00848205	0.0791889	SQSTM1|IRS1|LILRB1	http://amigo.geneontology.org/amigo/term/GO:0042169
coreceptor activity	Gene Ontology	GO:0015026	3	41	0.00848205	0.0791889	NELL1|NECTIN1|RGMB	http://amigo.geneontology.org/amigo/term/GO:0015026
extracellular matrix structural constituent conferring tensile strength	Gene Ontology	GO:0030020	3	41	0.00848205	0.0791889	COL15A1|COL12A1|COL9A1	http://amigo.geneontology.org/amigo/term/GO:0030020
protein ubiquitination	Gene Ontology	GO:0016567	11	486	0.00863675	0.0791889	ASB10|TRIM13|LEO1|HLA-A|HUWE1|TRIM4|ARRDC4|KEAP1|XIAP|HLTF|PEX14	http://amigo.geneontology.org/amigo/term/GO:0016567
negative regulation of interferon-beta production	Gene Ontology	GO:0032688	2	13	0.0087359	0.0791889	LILRB1|SIRPA	http://amigo.geneontology.org/amigo/term/GO:0032688
immunoglobulin mediated immune response	Gene Ontology	GO:0016064	2	13	0.0087359	0.0791889	TCIRG1|INPP5D	http://amigo.geneontology.org/amigo/term/GO:0016064
heart contraction	Gene Ontology	GO:0060047	2	13	0.0087359	0.0791889	TRDN|ACE	http://amigo.geneontology.org/amigo/term/GO:0060047
peptide metabolic process	Gene Ontology	GO:0006518	2	13	0.0087359	0.0791889	MIPEP|THOP1	http://amigo.geneontology.org/amigo/term/GO:0006518
microtubule minus-end binding	Gene Ontology	GO:0051011	2	13	0.0087359	0.0791889	TUBGCP4|TUBGCP6	http://amigo.geneontology.org/amigo/term/GO:0051011
dendritic cell differentiation	Gene Ontology	GO:0097028	2	13	0.0087359	0.0791889	LYN|LILRB1	http://amigo.geneontology.org/amigo/term/GO:0097028
HOPS complex	Gene Ontology	GO:0030897	2	13	0.0087359	0.0791889	STX17|VPS18	http://amigo.geneontology.org/amigo/term/GO:0030897
chloride ion binding	Gene Ontology	GO:0031404	2	13	0.0087359	0.0791889	CLCN3|ACE	http://amigo.geneontology.org/amigo/term/GO:0031404
activation of transmembrane receptor protein tyrosine kinase activity	Gene Ontology	GO:0007171	2	13	0.0087359	0.0791889	NRG3|DGKQ	http://amigo.geneontology.org/amigo/term/GO:0007171
negative regulation of apoptotic process	Gene Ontology	GO:0043066	11	487	0.00875917	0.0791947	CD38|SQSTM1|CASP3|PRAMEF18|SMAD3|XIAP|TSLP|SERPINB2|SYCP2|HTATIP2|DAPK1	http://amigo.geneontology.org/amigo/term/GO:0043066
recycling endosome	Gene Ontology	GO:0055037	5	127	0.00878558	0.0792287	EEA1|CLCN3|TNIK|TUBGCP4|ATP9A	http://amigo.geneontology.org/amigo/term/GO:0055037
regulation of gene expression	Gene Ontology	GO:0010468	7	235	0.00882825	0.0794088	SIRPA|PIK3CA|PTHLH|PROX1|TCIRG1|NELL1|TRIM4	http://amigo.geneontology.org/amigo/term/GO:0010468
receptor internalization	Gene Ontology	GO:0031623	3	42	0.00902482	0.0801468	MX2|LILRB1|DNM2	http://amigo.geneontology.org/amigo/term/GO:0031623
dendrite development	Gene Ontology	GO:0016358	3	42	0.00902482	0.0801468	LAMC2|RELN|CD3E	http://amigo.geneontology.org/amigo/term/GO:0016358
collagen catabolic process	Gene Ontology	GO:0030574	3	42	0.00902482	0.0801468	COL15A1|MMP13|MMP24	http://amigo.geneontology.org/amigo/term/GO:0030574
response to UV	Gene Ontology	GO:0009411	3	42	0.00902482	0.0801468	POLD1|CASP3|ERCC6	http://amigo.geneontology.org/amigo/term/GO:0009411
phosphotyrosine residue binding	Gene Ontology	GO:0001784	3	42	0.00902482	0.0801468	PTPN3|IRS1|SHC3	http://amigo.geneontology.org/amigo/term/GO:0001784
regulation of transcription, DNA-templated	Gene Ontology	GO:0006355	15	773	0.00918654	0.081171	ZNF610|ZNF717|ZNF619|ONECUT1|ZNF22|ZNF862|ZNF254|HOXB7|ZFP42|ZNF778|DNM2|BAZ2A|HLTF|ZNF467|ZNF66	http://amigo.geneontology.org/amigo/term/GO:0006355
membrane raft	Gene Ontology	GO:0045121	7	237	0.00921106	0.0811826	INPP5D|CASP3|SLC25A5|HTT|S100A10|LYN|RGMB	http://amigo.geneontology.org/amigo/term/GO:0045121
response to toxic substance	Gene Ontology	GO:0009636	4	82	0.00928974	0.0814656	CLDN1|LYN|HTT|ERCC6	http://amigo.geneontology.org/amigo/term/GO:0009636
regulation of inflammatory response	Gene Ontology	GO:0050727	4	82	0.00928974	0.0814656	LYN|NLRP1|XIAP|PIK3AP1	http://amigo.geneontology.org/amigo/term/GO:0050727
anatomical structure morphogenesis	Gene Ontology	GO:0009653	5	131	0.00991612	0.0824594	ONECUT1|TRIM13|SMAD9|EYA3|SMAD3	http://amigo.geneontology.org/amigo/term/GO:0009653
histone demethylase activity (H3-K9 specific)	Gene Ontology	GO:0032454	2	14	0.00992152	0.0824594	KDM3A|PHF8	http://amigo.geneontology.org/amigo/term/GO:0032454
lateral element	Gene Ontology	GO:0000800	2	14	0.00992152	0.0824594	SMC3|SYCP2	http://amigo.geneontology.org/amigo/term/GO:0000800
nitric-oxide synthase binding	Gene Ontology	GO:0050998	2	14	0.00992152	0.0824594	HTT|DNM2	http://amigo.geneontology.org/amigo/term/GO:0050998
apical protein localization	Gene Ontology	GO:0045176	2	14	0.00992152	0.0824594	SHROOM2|CELSR1	http://amigo.geneontology.org/amigo/term/GO:0045176
vacuolar proton-transporting V-type ATPase complex	Gene Ontology	GO:0016471	2	14	0.00992152	0.0824594	TCIRG1|ATP6V0A2	http://amigo.geneontology.org/amigo/term/GO:0016471
glial cell differentiation	Gene Ontology	GO:0010001	2	14	0.00992152	0.0824594	MMP24|RELN	http://amigo.geneontology.org/amigo/term/GO:0010001
phosphatidylinositol-3-phosphate biosynthetic process	Gene Ontology	GO:0036092	2	14	0.00992152	0.0824594	PIK3C2B|PIK3CA	http://amigo.geneontology.org/amigo/term/GO:0036092
regulation of release of sequestered calcium ion into cytosol	Gene Ontology	GO:0051279	2	14	0.00992152	0.0824594	TRDN|LYN	http://amigo.geneontology.org/amigo/term/GO:0051279
establishment of planar polarity	Gene Ontology	GO:0001736	2	14	0.00992152	0.0824594	FUZ|CELSR1	http://amigo.geneontology.org/amigo/term/GO:0001736
regulation of cholesterol metabolic process	Gene Ontology	GO:0090181	2	14	0.00992152	0.0824594	DGKQ|FMO5	http://amigo.geneontology.org/amigo/term/GO:0090181
striated muscle cell differentiation	Gene Ontology	GO:0051146	2	14	0.00992152	0.0824594	BVES|CASP3	http://amigo.geneontology.org/amigo/term/GO:0051146
endothelial cell morphogenesis	Gene Ontology	GO:0001886	2	14	0.00992152	0.0824594	COL15A1|HEG1	http://amigo.geneontology.org/amigo/term/GO:0001886
positive regulation of gluconeogenesis	Gene Ontology	GO:0045722	2	14	0.00992152	0.0824594	GPT|DPAGT1	http://amigo.geneontology.org/amigo/term/GO:0045722
I-SMAD binding	Gene Ontology	GO:0070411	2	14	0.00992152	0.0824594	SMAD9|SMAD3	http://amigo.geneontology.org/amigo/term/GO:0070411
negative regulation of cell adhesion	Gene Ontology	GO:0007162	3	44	0.0101701	0.0839274	PLXNA1|SEMA5A|PLXNA4	http://amigo.geneontology.org/amigo/term/GO:0007162
cellular_component	Gene Ontology	GO:0005575	10	433	0.0105535	0.0866825	DCHS2|LIPF|MAP3K21|SHC3|ZNF862|USP29|VWA7|JRK|DLEU7|PDE8B	http://amigo.geneontology.org/amigo/term/GO:0005575
neurogenesis	Gene Ontology	GO:0022008	3	45	0.0107729	0.087862	DAGLA|BTBD6|ERCC6	http://amigo.geneontology.org/amigo/term/GO:0022008
integral component of postsynaptic membrane	Gene Ontology	GO:0099055	3	45	0.0107729	0.087862	DAGLA|NELL1|HTT	http://amigo.geneontology.org/amigo/term/GO:0099055
positive regulation of peptidyl-tyrosine phosphorylation	Gene Ontology	GO:0050731	4	86	0.0108537	0.087862	NELL1|DGKQ|RELN|CD3E	http://amigo.geneontology.org/amigo/term/GO:0050731
collagen-containing extracellular matrix	Gene Ontology	GO:0062023	9	370	0.0109968	0.087862	COL15A1|VCAN|PZP|COL9A1|PRSS1|LAMC2|S100A10|COL12A1|PKM	http://amigo.geneontology.org/amigo/term/GO:0062023
NADPH binding	Gene Ontology	GO:0070402	2	15	0.0111742	0.087862	QDPR|KCNAB1	http://amigo.geneontology.org/amigo/term/GO:0070402
1-phosphatidylinositol binding	Gene Ontology	GO:0005545	2	15	0.0111742	0.087862	EEA1|SNAP91	http://amigo.geneontology.org/amigo/term/GO:0005545
ATPase-coupled intramembrane lipid transporter activity	Gene Ontology	GO:0140326	2	15	0.0111742	0.087862	ATP10D|ATP9A	http://amigo.geneontology.org/amigo/term/GO:0140326
vesicle budding from membrane	Gene Ontology	GO:0006900	2	15	0.0111742	0.087862	SNAP91|S100A10	http://amigo.geneontology.org/amigo/term/GO:0006900
histone H3-K9 demethylation	Gene Ontology	GO:0033169	2	15	0.0111742	0.087862	KDM3A|PHF8	http://amigo.geneontology.org/amigo/term/GO:0033169
peptide catabolic process	Gene Ontology	GO:0043171	2	15	0.0111742	0.087862	NPEPPS|ACE	http://amigo.geneontology.org/amigo/term/GO:0043171
negative regulation of bone resorption	Gene Ontology	GO:0045779	2	15	0.0111742	0.087862	CD38|INPP5D	http://amigo.geneontology.org/amigo/term/GO:0045779
gamma-tubulin complex	Gene Ontology	GO:0000930	2	15	0.0111742	0.087862	TUBGCP4|TUBGCP6	http://amigo.geneontology.org/amigo/term/GO:0000930
microtubule anchoring	Gene Ontology	GO:0034453	2	15	0.0111742	0.087862	PEX14|CCDC187	http://amigo.geneontology.org/amigo/term/GO:0034453
outflow tract morphogenesis	Gene Ontology	GO:0003151	3	46	0.011396	0.0890055	TBX2|RYR1|ISL1	http://amigo.geneontology.org/amigo/term/GO:0003151
neural crest cell migration	Gene Ontology	GO:0001755	3	46	0.011396	0.0890055	ISL1|ERBB4|SEMA5A	http://amigo.geneontology.org/amigo/term/GO:0001755
axon	Gene Ontology	GO:0030424	8	310	0.0117038	0.0910039	EPHA5|PRR3|MX2|TENM3|NECTIN3|DNM2|CD200|NELL1	http://amigo.geneontology.org/amigo/term/GO:0030424
inositol phosphate metabolic process	Gene Ontology	GO:0043647	3	47	0.0120394	0.0931988	INPP5B|NUDT3|INPP5D	http://amigo.geneontology.org/amigo/term/GO:0043647
cytoskeleton organization	Gene Ontology	GO:0007010	5	138	0.0121278	0.0932946	ZMYM6|TNIK|BRWD1|MAST4|CECR2	http://amigo.geneontology.org/amigo/term/GO:0007010
muscle organ development	Gene Ontology	GO:0007517	4	89	0.0121318	0.0932946	BVES|MYH3|EVC|CACNA1H	http://amigo.geneontology.org/amigo/term/GO:0007517
central nervous system development	Gene Ontology	GO:0007417	5	139	0.0124689	0.094206	SZT2|VCAN|RELN|CELSR1|SHC3	http://amigo.geneontology.org/amigo/term/GO:0007417
extracellular matrix organization	Gene Ontology	GO:0030198	7	252	0.0124797	0.094206	COL15A1|MMP13|VCAN|COL9A1|LAMC2|MMP24|ITGAE	http://amigo.geneontology.org/amigo/term/GO:0030198
apoptotic DNA fragmentation	Gene Ontology	GO:0006309	2	16	0.0124926	0.094206	CECR2|CASP3	http://amigo.geneontology.org/amigo/term/GO:0006309
mitotic chromosome condensation	Gene Ontology	GO:0007076	2	16	0.0124926	0.094206	TTN|NCAPD3	http://amigo.geneontology.org/amigo/term/GO:0007076
negative regulation of wound healing	Gene Ontology	GO:0061045	2	16	0.0124926	0.094206	EPPK1|SMAD3	http://amigo.geneontology.org/amigo/term/GO:0061045
positive regulation of interleukin-6 production	Gene Ontology	GO:0032755	4	90	0.0125782	0.0945611	ISL1|RAB7B|LILRA2|TSLP	http://amigo.geneontology.org/amigo/term/GO:0032755
RNA polymerase II cis-regulatory region sequence-specific DNA binding	Gene Ontology	GO:0000978	13	656	0.0126019	0.0945611	SMAD9|PROX1|ISL1|ONECUT1|HOXB7|SMAD3|TBX2|ZNF572|ZFP42|FOSL1|HLTF|POU2F3|ZNF66	http://amigo.geneontology.org/amigo/term/GO:0000978
cilium assembly	Gene Ontology	GO:0060271	6	194	0.0126208	0.0945611	DNAH5|ONECUT1|FUZ|CEP126|CFAP70|MKKS	http://amigo.geneontology.org/amigo/term/GO:0060271
erythrocyte differentiation	Gene Ontology	GO:0030218	3	48	0.0127033	0.0949763	LYN|CASP3|ADD1	http://amigo.geneontology.org/amigo/term/GO:0030218
late endosome	Gene Ontology	GO:0005770	5	140	0.0128164	0.0954142	CLCN3|TCIRG1|RAB7B|VPS18|SQSTM1	http://amigo.geneontology.org/amigo/term/GO:0005770
cell-cell adhesion	Gene Ontology	GO:0098609	5	142	0.013531	0.100307	CD200|CDH18|NECTIN1|CELSR1|TENM2	http://amigo.geneontology.org/amigo/term/GO:0098609
postsynaptic density, intracellular component	Gene Ontology	GO:0099092	2	17	0.0138753	0.101356	TNIK|DNM2	http://amigo.geneontology.org/amigo/term/GO:0099092
transmembrane-ephrin receptor activity	Gene Ontology	GO:0005005	2	17	0.0138753	0.101356	EPHA7|EPHA5	http://amigo.geneontology.org/amigo/term/GO:0005005
negative regulation of anoikis	Gene Ontology	GO:2000811	2	17	0.0138753	0.101356	PIK3CA|PDK4	http://amigo.geneontology.org/amigo/term/GO:2000811
cysteine-type endopeptidase activator activity involved in apoptotic process	Gene Ontology	GO:0008656	2	17	0.0138753	0.101356	NLRP1|BCL2L13	http://amigo.geneontology.org/amigo/term/GO:0008656
MAP kinase kinase kinase activity	Gene Ontology	GO:0004709	2	17	0.0138753	0.101356	MAP3K13|MAP3K21	http://amigo.geneontology.org/amigo/term/GO:0004709
lipid droplet	Gene Ontology	GO:0005811	4	93	0.0139801	0.101463	GIMAP7|PRG3|SPART|LMLN	http://amigo.geneontology.org/amigo/term/GO:0005811
epidermal growth factor receptor signaling pathway	Gene Ontology	GO:0007173	3	50	0.0140929	0.101463	PIK3CA|PIGR|SHC3	http://amigo.geneontology.org/amigo/term/GO:0007173
neuron development	Gene Ontology	GO:0048666	3	50	0.0140929	0.101463	TENM3|TENM2|EPHA5	http://amigo.geneontology.org/amigo/term/GO:0048666
mRNA binding	Gene Ontology	GO:0003729	6	200	0.0144146	0.103317	CSTF2T|NCBP1|NXF3|JRK|TDRD7|PKM	http://amigo.geneontology.org/amigo/term/GO:0003729
molecular_function	Gene Ontology	GO:0003674	14	742	0.0144336	0.103317	SZT2|CLPB|DCHS2|VWA7|PRB4|SMCP|SERF2|ZNF862|EYS|CFAP70|ILVBL|BRWD1|DLEU7|MUC12	http://amigo.geneontology.org/amigo/term/GO:0003674
small GTPase mediated signal transduction	Gene Ontology	GO:0007264	4	94	0.0144685	0.103317	ARHGEF18|DOCK8|NUCB1|SH2D3A	http://amigo.geneontology.org/amigo/term/GO:0007264
camera-type eye morphogenesis	Gene Ontology	GO:0048593	2	18	0.015321	0.107217	TENM3|SHROOM2	http://amigo.geneontology.org/amigo/term/GO:0048593
toll-like receptor 4 signaling pathway	Gene Ontology	GO:0034142	2	18	0.015321	0.107217	LYN|PIK3AP1	http://amigo.geneontology.org/amigo/term/GO:0034142
microtubule nucleation	Gene Ontology	GO:0007020	2	18	0.015321	0.107217	TUBGCP4|TUBGCP6	http://amigo.geneontology.org/amigo/term/GO:0007020
protein localization to organelle	Gene Ontology	GO:0033365	2	18	0.015321	0.107217	TCIRG1|COG7	http://amigo.geneontology.org/amigo/term/GO:0033365
anion transport	Gene Ontology	GO:0006820	2	18	0.015321	0.107217	SLC26A8|LRRC8A	http://amigo.geneontology.org/amigo/term/GO:0006820
skeletal muscle tissue regeneration	Gene Ontology	GO:0043403	2	18	0.015321	0.107217	EYS|PKM	http://amigo.geneontology.org/amigo/term/GO:0043403
endocardial cushion morphogenesis	Gene Ontology	GO:0003203	2	18	0.015321	0.107217	TBX2|ISL1	http://amigo.geneontology.org/amigo/term/GO:0003203
external side of plasma membrane	Gene Ontology	GO:0009897	9	392	0.0153682	0.107332	CRLF2|HEG1|ACE|CLCN3|EPHA5|CD3E|ADGRA3|ITGAE|LILRB1	http://amigo.geneontology.org/amigo/term/GO:0009897
chromosome, centromeric region	Gene Ontology	GO:0000775	3	52	0.0155654	0.107848	SMC3|OIP5|SYCP1	http://amigo.geneontology.org/amigo/term/GO:0000775
positive regulation of stress fiber assembly	Gene Ontology	GO:0051496	3	52	0.0155654	0.107848	S100A10|NELL1|SMAD3	http://amigo.geneontology.org/amigo/term/GO:0051496
cellular response to insulin stimulus	Gene Ontology	GO:0032869	4	97	0.015998	0.109759	GPT|DPAGT1|IRS1|PKM	http://amigo.geneontology.org/amigo/term/GO:0032869
T cell costimulation	Gene Ontology	GO:0031295	3	53	0.0163329	0.111309	PIK3CA|LYN|CD3E	http://amigo.geneontology.org/amigo/term/GO:0031295
regulation of catalytic activity	Gene Ontology	GO:0050790	3	53	0.0163329	0.111309	TTN|SIRPA|CBX8	http://amigo.geneontology.org/amigo/term/GO:0050790
antigen processing and presentation of exogenous peptide antigen via MHC class II	Gene Ontology	GO:0019886	4	98	0.0165295	0.111309	KIF2B|DNM2|KIF4A|HLA-DQB2	http://amigo.geneontology.org/amigo/term/GO:0019886
chloride transmembrane transport	Gene Ontology	GO:1902476	4	98	0.0165295	0.111309	SLC26A8|SLC5A1|CLCN3|GABRA2	http://amigo.geneontology.org/amigo/term/GO:1902476
regulation of cell shape	Gene Ontology	GO:0008360	5	150	0.0166568	0.111309	BVES|ARHGEF18|PLXNA1|BRWD1|PLXNA4	http://amigo.geneontology.org/amigo/term/GO:0008360
negative regulation of actin filament polymerization	Gene Ontology	GO:0030837	2	19	0.0168284	0.111309	MKKS|SLIT2	http://amigo.geneontology.org/amigo/term/GO:0030837
sodium ion import across plasma membrane	Gene Ontology	GO:0098719	2	19	0.0168284	0.111309	SLC5A1|SLC9A5	http://amigo.geneontology.org/amigo/term/GO:0098719
osteoblast development	Gene Ontology	GO:0002076	2	19	0.0168284	0.111309	PTHLH|SMAD3	http://amigo.geneontology.org/amigo/term/GO:0002076
cellular amino acid metabolic process	Gene Ontology	GO:0006520	2	19	0.0168284	0.111309	QDPR|GGT5	http://amigo.geneontology.org/amigo/term/GO:0006520
cellular response to extracellular stimulus	Gene Ontology	GO:0031668	2	19	0.0168284	0.111309	LYN|FOSL1	http://amigo.geneontology.org/amigo/term/GO:0031668
regulation of protein kinase activity	Gene Ontology	GO:0045859	2	19	0.0168284	0.111309	TTN|TSPYL2	http://amigo.geneontology.org/amigo/term/GO:0045859
outer dynein arm assembly	Gene Ontology	GO:0036158	2	19	0.0168284	0.111309	DNAH8|DNAH5	http://amigo.geneontology.org/amigo/term/GO:0036158
mitochondrial fission	Gene Ontology	GO:0000266	2	19	0.0168284	0.111309	MX2|DNM2	http://amigo.geneontology.org/amigo/term/GO:0000266
cell volume homeostasis	Gene Ontology	GO:0006884	2	19	0.0168284	0.111309	LRRC8A|ADD1	http://amigo.geneontology.org/amigo/term/GO:0006884
transmembrane receptor protein tyrosine kinase activity	Gene Ontology	GO:0004714	3	54	0.0171213	0.113033	EPHA7|EPHA5|ERBB4	http://amigo.geneontology.org/amigo/term/GO:0004714
ion transmembrane transport	Gene Ontology	GO:0034220	6	209	0.0174267	0.114833	TRDN|RYR1|ATP10D|TCIRG1|ATP6V0A2|GABRA2	http://amigo.geneontology.org/amigo/term/GO:0034220
cell fate commitment	Gene Ontology	GO:0045165	3	55	0.0179307	0.117789	ONECUT1|CASP3|ERBB4	http://amigo.geneontology.org/amigo/term/GO:0045165
Golgi membrane	Gene Ontology	GO:0000139	12	616	0.0181586	0.118324	CNIH1|HUWE1|ST3GAL4|CLCN3|COG7|HLA-A|DNM2|PROS1|COPG2|HLA-DQB2|GALNT6|NDST2	http://amigo.geneontology.org/amigo/term/GO:0000139
mRNA export from nucleus	Gene Ontology	GO:0006406	4	101	0.0181898	0.118324	SRRM1|NCBP1|CPSF1|NXF3	http://amigo.geneontology.org/amigo/term/GO:0006406
fibrinolysis	Gene Ontology	GO:0042730	2	20	0.0183962	0.118324	SERPINB2|PROS1	http://amigo.geneontology.org/amigo/term/GO:0042730
synaptonemal complex assembly	Gene Ontology	GO:0007130	2	20	0.0183962	0.118324	SYCP2|SYCP1	http://amigo.geneontology.org/amigo/term/GO:0007130
barbed-end actin filament capping	Gene Ontology	GO:0051016	2	20	0.0183962	0.118324	ADD1|VILL	http://amigo.geneontology.org/amigo/term/GO:0051016
endoderm development	Gene Ontology	GO:0007492	2	20	0.0183962	0.118324	ONECUT1|SMAD3	http://amigo.geneontology.org/amigo/term/GO:0007492
intermediate filament organization	Gene Ontology	GO:0045109	2	20	0.0183962	0.118324	EPPK1|KRT2	http://amigo.geneontology.org/amigo/term/GO:0045109
inclusion body	Gene Ontology	GO:0016234	2	20	0.0183962	0.118324	KEAP1|SQSTM1	http://amigo.geneontology.org/amigo/term/GO:0016234
proton-transporting ATPase activity, rotational mechanism	Gene Ontology	GO:0046961	2	20	0.0183962	0.118324	TCIRG1|ATP6V0A2	http://amigo.geneontology.org/amigo/term/GO:0046961
I band	Gene Ontology	GO:0031674	2	20	0.0183962	0.118324	RYR1|TTN	http://amigo.geneontology.org/amigo/term/GO:0031674
sequence-specific DNA binding	Gene Ontology	GO:0043565	9	405	0.0184876	0.118694	ZNF619|ERCC6|SMAD3|TBX2|ZFP42|ZNF778|ZNF22|ZSCAN10|POU2F3	http://amigo.geneontology.org/amigo/term/GO:0043565
protein processing	Gene Ontology	GO:0016485	3	56	0.018761	0.1196	C2CD3|CASP3|PCSK4	http://amigo.geneontology.org/amigo/term/GO:0016485
retina development in camera-type eye	Gene Ontology	GO:0060041	3	56	0.018761	0.1196	RP1|TCIRG1|NECTIN1	http://amigo.geneontology.org/amigo/term/GO:0060041
phosphatidylinositol phosphorylation	Gene Ontology	GO:0046854	3	56	0.018761	0.1196	PIK3C2B|PI4KA|PIK3CA	http://amigo.geneontology.org/amigo/term/GO:0046854
platelet activation	Gene Ontology	GO:0030168	4	102	0.0187654	0.1196	PIK3CA|LYN|DGKQ|TRPM2	http://amigo.geneontology.org/amigo/term/GO:0030168
protein N-terminus binding	Gene Ontology	GO:0047485	4	104	0.0199502	0.124442	TDRD7|PEX14|ERCC6|NBN	http://amigo.geneontology.org/amigo/term/GO:0047485
cell migration involved in sprouting angiogenesis	Gene Ontology	GO:0002042	2	21	0.0200231	0.124442	NELL1|SLIT2	http://amigo.geneontology.org/amigo/term/GO:0002042
chaperone-mediated protein complex assembly	Gene Ontology	GO:0051131	2	21	0.0200231	0.124442	BBS10|MKKS	http://amigo.geneontology.org/amigo/term/GO:0051131
intermediate filament cytoskeleton organization	Gene Ontology	GO:0045104	2	21	0.0200231	0.124442	EPPK1|PPL	http://amigo.geneontology.org/amigo/term/GO:0045104
phosphatidylinositol 3-kinase complex	Gene Ontology	GO:0005942	2	21	0.0200231	0.124442	PIK3C2B|PIK3CA	http://amigo.geneontology.org/amigo/term/GO:0005942
brain morphogenesis	Gene Ontology	GO:0048854	2	21	0.0200231	0.124442	MKKS|HTT	http://amigo.geneontology.org/amigo/term/GO:0048854
regulation of smoothened signaling pathway	Gene Ontology	GO:0008589	2	21	0.0200231	0.124442	C2CD3|FUZ	http://amigo.geneontology.org/amigo/term/GO:0008589
cobalamin metabolic process	Gene Ontology	GO:0009235	2	21	0.0200231	0.124442	PRSS1|PRSS3	http://amigo.geneontology.org/amigo/term/GO:0009235
vesicle docking	Gene Ontology	GO:0048278	2	21	0.0200231	0.124442	BVES|STX17	http://amigo.geneontology.org/amigo/term/GO:0048278
microtubule cytoskeleton	Gene Ontology	GO:0015630	5	158	0.0202286	0.125496	MX2|LYST|KIF2B|TUBGCP4|DNM2	http://amigo.geneontology.org/amigo/term/GO:0015630
axoneme	Gene Ontology	GO:0005930	4	105	0.0205595	0.127098	RP1|DNAH8|DNAH5|CFAP70	http://amigo.geneontology.org/amigo/term/GO:0005930
response to estradiol	Gene Ontology	GO:0032355	4	105	0.0205595	0.127098	CD38|HTT|CASP3|GGT5	http://amigo.geneontology.org/amigo/term/GO:0032355
response to drug	Gene Ontology	GO:0042493	7	280	0.0206857	0.127653	CD38|CASP3|HTT|FOSL1|S100A10|PTPRM|LYN	http://amigo.geneontology.org/amigo/term/GO:0042493
cell division	Gene Ontology	GO:0051301	8	346	0.0208752	0.128527	SPART|KIF2B|SMC3|NCAPD3|LMLN|SYCP2|OIP5|SYCP1	http://amigo.geneontology.org/amigo/term/GO:0051301
photoreceptor inner segment	Gene Ontology	GO:0001917	3	59	0.0213781	0.130317	RP1|USH1C|DNM2	http://amigo.geneontology.org/amigo/term/GO:0001917
negative regulation of neuron differentiation	Gene Ontology	GO:0045665	3	59	0.0213781	0.130317	ASPM|HTT|ISL1	http://amigo.geneontology.org/amigo/term/GO:0045665
flavin adenine dinucleotide binding	Gene Ontology	GO:0050660	3	59	0.0213781	0.130317	ILVBL|PRG3|FMO5	http://amigo.geneontology.org/amigo/term/GO:0050660
RNA polymerase II activating transcription factor binding	Gene Ontology	GO:0001102	3	59	0.0213781	0.130317	TBX2|ISL1|SMAD3	http://amigo.geneontology.org/amigo/term/GO:0001102
endosome membrane	Gene Ontology	GO:0010008	6	220	0.0216626	0.130958	MRC1|CLCN3|TCIRG1|HTT|ATP6V0A2|HLA-DQB2	http://amigo.geneontology.org/amigo/term/GO:0010008
cell-cell junction organization	Gene Ontology	GO:0045216	2	22	0.0217078	0.130958	CLDN1|SMAD3	http://amigo.geneontology.org/amigo/term/GO:0045216
gene expression	Gene Ontology	GO:0010467	2	22	0.0217078	0.130958	TCIRG1|SVEP1	http://amigo.geneontology.org/amigo/term/GO:0010467
negative regulation of endothelial cell migration	Gene Ontology	GO:0010596	2	22	0.0217078	0.130958	PTPRM|SLIT2	http://amigo.geneontology.org/amigo/term/GO:0010596
modulation of chemical synaptic transmission	Gene Ontology	GO:0050804	3	60	0.0222926	0.133336	NRG3|RELN|EIF4EBP2	http://amigo.geneontology.org/amigo/term/GO:0050804
receptor tyrosine kinase binding	Gene Ontology	GO:0030971	3	60	0.0222926	0.133336	SQSTM1|NRG3|SHC3	http://amigo.geneontology.org/amigo/term/GO:0030971
sperm flagellum	Gene Ontology	GO:0036126	3	60	0.0222926	0.133336	QRICH2|DNAH8|CFAP70	http://amigo.geneontology.org/amigo/term/GO:0036126
learning or memory	Gene Ontology	GO:0007611	3	60	0.0222926	0.133336	KCNAB1|CASP3|SHC3	http://amigo.geneontology.org/amigo/term/GO:0007611
synapse	Gene Ontology	GO:0045202	9	420	0.0226316	0.135133	SPART|SHC3|MX2|TENM2|HTT|DNM2|USH1C|DACT1|GABRA2	http://amigo.geneontology.org/amigo/term/GO:0045202
histone binding	Gene Ontology	GO:0042393	5	163	0.0226971	0.135293	PKN1|BAZ2A|BRPF1|TSPYL2|NCAPD3	http://amigo.geneontology.org/amigo/term/GO:0042393
cell surface receptor signaling pathway	Gene Ontology	GO:0007166	7	286	0.0228403	0.135672	ADGRD2|ADGRA3|ADGRD1|ADGRL4|ADGRL2|LILRA6|CD3E	http://amigo.geneontology.org/amigo/term/GO:0007166
nuclear matrix	Gene Ontology	GO:0016363	4	109	0.0231103	0.135672	SRRM1|SMC3|DGKQ|KIF4A	http://amigo.geneontology.org/amigo/term/GO:0016363
signaling receptor binding	Gene Ontology	GO:0005102	8	353	0.023124	0.135672	TRDN|HLA-A|PEX14|VWDE|LAMC2|NRG3|LYN|PIK3AP1	http://amigo.geneontology.org/amigo/term/GO:0005102
methylated histone binding	Gene Ontology	GO:0035064	3	61	0.0232281	0.135672	CBX8|PHF8|NCAPD3	http://amigo.geneontology.org/amigo/term/GO:0035064
developmental growth	Gene Ontology	GO:0048589	2	23	0.0234491	0.135672	ASPM|SMAD3	http://amigo.geneontology.org/amigo/term/GO:0048589
sperm capacitation	Gene Ontology	GO:0048240	2	23	0.0234491	0.135672	SLC26A8|PCSK4	http://amigo.geneontology.org/amigo/term/GO:0048240
melanosome organization	Gene Ontology	GO:0032438	2	23	0.0234491	0.135672	SHROOM2|LYST	http://amigo.geneontology.org/amigo/term/GO:0032438
Golgi to plasma membrane transport	Gene Ontology	GO:0006893	2	23	0.0234491	0.135672	EXOC6B|DNM2	http://amigo.geneontology.org/amigo/term/GO:0006893
phagophore assembly site	Gene Ontology	GO:0000407	2	23	0.0234491	0.135672	ULK3|SQSTM1	http://amigo.geneontology.org/amigo/term/GO:0000407
exogenous drug catabolic process	Gene Ontology	GO:0042738	2	23	0.0234491	0.135672	CYP2D6|NUDT15	http://amigo.geneontology.org/amigo/term/GO:0042738
extrinsic component of plasma membrane	Gene Ontology	GO:0019897	2	23	0.0234491	0.135672	EEA1|S100A10	http://amigo.geneontology.org/amigo/term/GO:0019897
positive regulation of mRNA splicing, via spliceosome	Gene Ontology	GO:0048026	2	23	0.0234491	0.135672	RBM3|NCBP1	http://amigo.geneontology.org/amigo/term/GO:0048026
cellular senescence	Gene Ontology	GO:0090398	2	23	0.0234491	0.135672	TBX2|ULK3	http://amigo.geneontology.org/amigo/term/GO:0090398
positive regulation of long-term synaptic potentiation	Gene Ontology	GO:1900273	2	23	0.0234491	0.135672	SQSTM1|RELN	http://amigo.geneontology.org/amigo/term/GO:1900273
positive regulation of protein kinase B signaling	Gene Ontology	GO:0051897	5	166	0.0242678	0.139889	PIK3CA|ERBB4|PIK3AP1|SEMA5A|IRS1	http://amigo.geneontology.org/amigo/term/GO:0051897
positive regulation of interferon-gamma production	Gene Ontology	GO:0032729	3	63	0.0251623	0.143401	ISL1|HLA-A|CD3E	http://amigo.geneontology.org/amigo/term/GO:0032729
cellular response to fatty acid	Gene Ontology	GO:0071398	2	24	0.0252458	0.143401	IRS1|PDK4	http://amigo.geneontology.org/amigo/term/GO:0071398
positive regulation of protein autophosphorylation	Gene Ontology	GO:0031954	2	24	0.0252458	0.143401	TNKS1BP1|NBN	http://amigo.geneontology.org/amigo/term/GO:0031954
pancreas development	Gene Ontology	GO:0031016	2	24	0.0252458	0.143401	ISL1|PROX1	http://amigo.geneontology.org/amigo/term/GO:0031016
posttranscriptional regulation of gene expression	Gene Ontology	GO:0010608	2	24	0.0252458	0.143401	TDRD7|ACE	http://amigo.geneontology.org/amigo/term/GO:0010608
mRNA cleavage and polyadenylation specificity factor complex	Gene Ontology	GO:0005847	2	24	0.0252458	0.143401	CSTF2T|CPSF1	http://amigo.geneontology.org/amigo/term/GO:0005847
positive regulation of wound healing	Gene Ontology	GO:0090303	2	24	0.0252458	0.143401	CLDN1|MYLK	http://amigo.geneontology.org/amigo/term/GO:0090303
ubiquitin protein ligase binding	Gene Ontology	GO:0031625	7	294	0.0259476	0.146673	SQSTM1|SMAD9|SLC25A5|SMAD3|HLTF|LYN|SPART	http://amigo.geneontology.org/amigo/term/GO:0031625
chloride channel activity	Gene Ontology	GO:0005254	3	64	0.0261609	0.147402	SLC26A8|CLCN3|GABRA2	http://amigo.geneontology.org/amigo/term/GO:0005254
synaptonemal complex	Gene Ontology	GO:0000795	2	25	0.0270967	0.150244	SYCP2|SYCP1	http://amigo.geneontology.org/amigo/term/GO:0000795
ventricular cardiac muscle tissue morphogenesis	Gene Ontology	GO:0055010	2	25	0.0270967	0.150244	ISL1|PROX1	http://amigo.geneontology.org/amigo/term/GO:0055010
transferase activity, transferring glycosyl groups	Gene Ontology	GO:0016757	2	25	0.0270967	0.150244	GPT|DPAGT1	http://amigo.geneontology.org/amigo/term/GO:0016757
establishment of skin barrier	Gene Ontology	GO:0061436	2	25	0.0270967	0.150244	CLDN1|LSR	http://amigo.geneontology.org/amigo/term/GO:0061436
bitter taste receptor activity	Gene Ontology	GO:0033038	2	25	0.0270967	0.150244	TAS2R45|TAS2R30	http://amigo.geneontology.org/amigo/term/GO:0033038
cellular response to interleukin-4	Gene Ontology	GO:0071353	2	25	0.0270967	0.150244	KEAP1|MRC1	http://amigo.geneontology.org/amigo/term/GO:0071353
negative regulation of osteoclast differentiation	Gene Ontology	GO:0045671	2	25	0.0270967	0.150244	LILRA6|INPP5D	http://amigo.geneontology.org/amigo/term/GO:0045671
antiporter activity	Gene Ontology	GO:0015297	2	25	0.0270967	0.150244	CLCN3|SLC25A16	http://amigo.geneontology.org/amigo/term/GO:0015297
phospholipid translocation	Gene Ontology	GO:0045332	2	25	0.0270967	0.150244	ATP10D|ATP9A	http://amigo.geneontology.org/amigo/term/GO:0045332
extracellular matrix	Gene Ontology	GO:0031012	6	233	0.0275044	0.151795	COL15A1|MMP13|VCAN|COL9A1|RELN|MMP24	http://amigo.geneontology.org/amigo/term/GO:0031012
translation	Gene Ontology	GO:0006412	5	173	0.0281999	0.15526	MRPS16|RPL3L|GGT5|RMND1|EIF4EBP2	http://amigo.geneontology.org/amigo/term/GO:0006412
type I interferon signaling pathway	Gene Ontology	GO:0060337	3	66	0.0282211	0.15526	HLA-A|MX2|TYK2	http://amigo.geneontology.org/amigo/term/GO:0060337
intermediate filament	Gene Ontology	GO:0005882	4	117	0.0287667	0.155395	EPPK1|KRT2|KRT32|PPL	http://amigo.geneontology.org/amigo/term/GO:0005882
T cell receptor signaling pathway	Gene Ontology	GO:0050852	5	174	0.0287926	0.155395	PIK3CA|HLA-A|INPP5D|CD3E|HLA-DQB2	http://amigo.geneontology.org/amigo/term/GO:0050852
trans-Golgi network	Gene Ontology	GO:0005802	5	174	0.0287926	0.155395	RAB7B|NUCB1|PCSK4|ATP9A|DNM2	http://amigo.geneontology.org/amigo/term/GO:0005802
drug metabolic process	Gene Ontology	GO:0017144	2	26	0.0290005	0.155395	CYP2D6|FMO5	http://amigo.geneontology.org/amigo/term/GO:0017144
motor neuron axon guidance	Gene Ontology	GO:0008045	2	26	0.0290005	0.155395	LAMC2|SLIT2	http://amigo.geneontology.org/amigo/term/GO:0008045
negative regulation of axon extension involved in axon guidance	Gene Ontology	GO:0048843	2	26	0.0290005	0.155395	NELL1|SEMA5A	http://amigo.geneontology.org/amigo/term/GO:0048843
execution phase of apoptosis	Gene Ontology	GO:0097194	2	26	0.0290005	0.155395	CECR2|CASP3	http://amigo.geneontology.org/amigo/term/GO:0097194
pigmentation	Gene Ontology	GO:0043473	2	26	0.0290005	0.155395	SZT2|LYST	http://amigo.geneontology.org/amigo/term/GO:0043473
syntaxin-1 binding	Gene Ontology	GO:0017075	2	26	0.0290005	0.155395	HTT|DAPK1	http://amigo.geneontology.org/amigo/term/GO:0017075
bHLH transcription factor binding	Gene Ontology	GO:0043425	2	26	0.0290005	0.155395	ISL1|SMAD3	http://amigo.geneontology.org/amigo/term/GO:0043425
chromatin binding	Gene Ontology	GO:0003682	9	443	0.030217	0.161173	TSPYL2|PKN1|ONECUT1|SVEP1|ERCC6|NCAPD3|POLD1|PHF8|SMC3	http://amigo.geneontology.org/amigo/term/GO:0003682
response to nutrient	Gene Ontology	GO:0007584	3	68	0.030365	0.16147	HTT|CD3E|PKM	http://amigo.geneontology.org/amigo/term/GO:0007584
positive regulation of calcium ion transport	Gene Ontology	GO:0051928	2	27	0.0309562	0.161907	LILRA2|MYLK	http://amigo.geneontology.org/amigo/term/GO:0051928
canonical glycolysis	Gene Ontology	GO:0061621	2	27	0.0309562	0.161907	ADPGK|PKM	http://amigo.geneontology.org/amigo/term/GO:0061621
smooth endoplasmic reticulum	Gene Ontology	GO:0005790	2	27	0.0309562	0.161907	RYR1|JPH4	http://amigo.geneontology.org/amigo/term/GO:0005790
response to gamma radiation	Gene Ontology	GO:0010332	2	27	0.0309562	0.161907	TRIM13|ERCC6	http://amigo.geneontology.org/amigo/term/GO:0010332
ephrin receptor binding	Gene Ontology	GO:0046875	2	27	0.0309562	0.161907	EPHA7|LYN	http://amigo.geneontology.org/amigo/term/GO:0046875
negative regulation of smoothened signaling pathway	Gene Ontology	GO:0045879	2	27	0.0309562	0.161907	ULK3|CD3E	http://amigo.geneontology.org/amigo/term/GO:0045879
negative regulation of JNK cascade	Gene Ontology	GO:0046329	2	27	0.0309562	0.161907	DACT1|SIRPA	http://amigo.geneontology.org/amigo/term/GO:0046329
embryonic pattern specification	Gene Ontology	GO:0009880	2	27	0.0309562	0.161907	ERBB4|SMAD3	http://amigo.geneontology.org/amigo/term/GO:0009880
PcG protein complex	Gene Ontology	GO:0031519	2	27	0.0309562	0.161907	ZFP42|CBX8	http://amigo.geneontology.org/amigo/term/GO:0031519
positive regulation of protein phosphorylation	Gene Ontology	GO:0001934	5	178	0.031242	0.163158	EPHA7|SQSTM1|TNIK|LYN|ERBB4	http://amigo.geneontology.org/amigo/term/GO:0001934
negative regulation of ERK1 and ERK2 cascade	Gene Ontology	GO:0070373	3	70	0.0325922	0.169362	WNK2|LYN|SIRPA	http://amigo.geneontology.org/amigo/term/GO:0070373
positive regulation of protein binding	Gene Ontology	GO:0032092	3	70	0.0325922	0.169362	DACT1|ACE|ADD1	http://amigo.geneontology.org/amigo/term/GO:0032092
bicellular tight junction	Gene Ontology	GO:0005923	4	122	0.0326836	0.169362	BVES|CLDN1|EPPK1|SHROOM2	http://amigo.geneontology.org/amigo/term/GO:0005923
antigen processing and presentation of peptide antigen via MHC class I	Gene Ontology	GO:0002474	2	28	0.0329625	0.169362	HLA-A|ACE	http://amigo.geneontology.org/amigo/term/GO:0002474
phagosome acidification	Gene Ontology	GO:0090383	2	28	0.0329625	0.169362	TCIRG1|ATP6V0A2	http://amigo.geneontology.org/amigo/term/GO:0090383
androgen receptor binding	Gene Ontology	GO:0050681	2	28	0.0329625	0.169362	PKN1|KDM3A	http://amigo.geneontology.org/amigo/term/GO:0050681
integral component of lumenal side of endoplasmic reticulum membrane	Gene Ontology	GO:0071556	2	28	0.0329625	0.169362	HLA-A|HLA-DQB2	http://amigo.geneontology.org/amigo/term/GO:0071556
spectrin binding	Gene Ontology	GO:0030507	2	28	0.0329625	0.169362	USH1C|ADD1	http://amigo.geneontology.org/amigo/term/GO:0030507
T cell homeostasis	Gene Ontology	GO:0043029	2	28	0.0329625	0.169362	TCIRG1|CASP3	http://amigo.geneontology.org/amigo/term/GO:0043029
intracellular anatomical structure	Gene Ontology	GO:0005622	4	123	0.0335025	0.171132	DHX16|MKKS|CSTF2T|SLC25A16	http://amigo.geneontology.org/amigo/term/GO:0005622
guanyl-nucleotide exchange factor activity	Gene Ontology	GO:0005085	4	123	0.0335025	0.171132	ARHGEF18|DOCK8|NUCB1|SH2D3A	http://amigo.geneontology.org/amigo/term/GO:0005085
negative regulation of DNA-binding transcription factor activity	Gene Ontology	GO:0043433	3	71	0.033737	0.171828	KEAP1|PROX1|PEX14	http://amigo.geneontology.org/amigo/term/GO:0043433
nuclear chromatin	Gene Ontology	GO:0000790	15	915	0.0342715	0.174297	HMX1|ZBED3|SMAD9|PROX1|ZFPM2|ISL1|ONECUT1|HOXB7|SMAD3|TBX2|RAD51AP2|ZFP42|FOSL1|CBX8|POU2F3	http://amigo.geneontology.org/amigo/term/GO:0000790
regulation of cell motility	Gene Ontology	GO:2000145	2	29	0.0350184	0.175292	PKN1|ERBB4	http://amigo.geneontology.org/amigo/term/GO:2000145
arachidonic acid metabolic process	Gene Ontology	GO:0019369	2	29	0.0350184	0.175292	DAGLA|CYP2D6	http://amigo.geneontology.org/amigo/term/GO:0019369
regulation of ERK1 and ERK2 cascade	Gene Ontology	GO:0070372	2	29	0.0350184	0.175292	EPHA7|LYN	http://amigo.geneontology.org/amigo/term/GO:0070372
heterotypic cell-cell adhesion	Gene Ontology	GO:0034113	2	29	0.0350184	0.175292	CD200|SIRPA	http://amigo.geneontology.org/amigo/term/GO:0034113
negative regulation of mitotic cell cycle	Gene Ontology	GO:0045930	2	29	0.0350184	0.175292	PTPN3|SMAD3	http://amigo.geneontology.org/amigo/term/GO:0045930
regulation of NMDA receptor activity	Gene Ontology	GO:2000310	2	29	0.0350184	0.175292	RELN|DAPK1	http://amigo.geneontology.org/amigo/term/GO:2000310
phosphatidylinositol dephosphorylation	Gene Ontology	GO:0046856	2	29	0.0350184	0.175292	INPP5B|INPP5D	http://amigo.geneontology.org/amigo/term/GO:0046856
signaling receptor complex adaptor activity	Gene Ontology	GO:0030159	2	29	0.0350184	0.175292	IRS1|CD3E	http://amigo.geneontology.org/amigo/term/GO:0030159
lamellipodium	Gene Ontology	GO:0030027	5	185	0.0358346	0.178866	PIK3CA|PTPRM|MYLK|ACTG2|DNM2	http://amigo.geneontology.org/amigo/term/GO:0030027
autophagy	Gene Ontology	GO:0006914	4	126	0.0360306	0.179111	VPS18|ULK3|WDFY4|SQSTM1	http://amigo.geneontology.org/amigo/term/GO:0006914
positive regulation of endothelial cell proliferation	Gene Ontology	GO:0001938	3	73	0.0360884	0.179111	NELL1|PROX1|SEMA5A	http://amigo.geneontology.org/amigo/term/GO:0001938
autophagosome	Gene Ontology	GO:0005776	3	73	0.0360884	0.179111	SQSTM1|STX17|VPS18	http://amigo.geneontology.org/amigo/term/GO:0005776
iron ion binding	Gene Ontology	GO:0005506	4	127	0.0368972	0.180741	CYP11B2|KDM3A|PHF8|CYP2D6	http://amigo.geneontology.org/amigo/term/GO:0005506
lysosomal membrane	Gene Ontology	GO:0005765	7	318	0.0369681	0.180741	SZT2|STX17|VPS18|CLCN3|TCIRG1|ATP6V0A2|HLA-DQB2	http://amigo.geneontology.org/amigo/term/GO:0005765
response to tumor necrosis factor	Gene Ontology	GO:0034612	2	30	0.0371226	0.180741	CASP3|GGT5	http://amigo.geneontology.org/amigo/term/GO:0034612
base-excision repair	Gene Ontology	GO:0006284	2	30	0.0371226	0.180741	HUWE1|ERCC6	http://amigo.geneontology.org/amigo/term/GO:0006284
mitotic spindle pole	Gene Ontology	GO:0097431	2	30	0.0371226	0.180741	ASPM|SMC3	http://amigo.geneontology.org/amigo/term/GO:0097431
adipose tissue development	Gene Ontology	GO:0060612	2	30	0.0371226	0.180741	PIK3CA|SPART	http://amigo.geneontology.org/amigo/term/GO:0060612
steroid hydroxylase activity	Gene Ontology	GO:0008395	2	30	0.0371226	0.180741	CYP11B2|CYP2D6	http://amigo.geneontology.org/amigo/term/GO:0008395
reciprocal meiotic recombination	Gene Ontology	GO:0007131	2	30	0.0371226	0.180741	MSH5|SYCP1	http://amigo.geneontology.org/amigo/term/GO:0007131
vesicle membrane	Gene Ontology	GO:0012506	2	30	0.0371226	0.180741	CLCN3|DGKQ	http://amigo.geneontology.org/amigo/term/GO:0012506
dendrite membrane	Gene Ontology	GO:0032590	2	30	0.0371226	0.180741	DAGLA|GABRA2	http://amigo.geneontology.org/amigo/term/GO:0032590
RNA helicase activity	Gene Ontology	GO:0003724	3	74	0.037295	0.180741	DDX60L|DHX16|DDX10	http://amigo.geneontology.org/amigo/term/GO:0003724
negative regulation of transforming growth factor beta receptor signaling pathway	Gene Ontology	GO:0030512	3	74	0.037295	0.180741	ONECUT1|SMAD3|DNM2	http://amigo.geneontology.org/amigo/term/GO:0030512
defense response	Gene Ontology	GO:0006952	3	74	0.037295	0.180741	LILRA6|MX2|LILRA2	http://amigo.geneontology.org/amigo/term/GO:0006952
endoplasmic reticulum to Golgi vesicle-mediated transport	Gene Ontology	GO:0006888	5	188	0.0379235	0.183533	CNIH1|PROS1|COG7|COPG2|STX17	http://amigo.geneontology.org/amigo/term/GO:0006888
protein transport	Gene Ontology	GO:0015031	7	320	0.0380063	0.18368	ARRDC4|RAB7B|EXOC6B|FUZ|SNAP91|WASHC2C|LYST	http://amigo.geneontology.org/amigo/term/GO:0015031
positive regulation of gene expression	Gene Ontology	GO:0010628	8	391	0.0383478	0.185074	LILRB1|ACTG2|DGKQ|NWD1|SMAD3|HTT|TTN|CD3E	http://amigo.geneontology.org/amigo/term/GO:0010628
Wnt signaling pathway	Gene Ontology	GO:0016055	5	189	0.0386361	0.185842	LEO1|TNIK|ZBED3|DACT1|XIAP	http://amigo.geneontology.org/amigo/term/GO:0016055
protein-containing complex assembly	Gene Ontology	GO:0065003	4	129	0.0386661	0.185842	ADGRL4|TUBGCP4|PEX14|CD3E	http://amigo.geneontology.org/amigo/term/GO:0065003
positive regulation of phosphatidylinositol 3-kinase activity	Gene Ontology	GO:0043552	2	31	0.0392742	0.186459	LYN|IRS1	http://amigo.geneontology.org/amigo/term/GO:0043552
ERBB2 signaling pathway	Gene Ontology	GO:0038128	2	31	0.0392742	0.186459	PIK3CA|ERBB4	http://amigo.geneontology.org/amigo/term/GO:0038128
maintenance of blood-brain barrier	Gene Ontology	GO:0035633	2	31	0.0392742	0.186459	CLDN1|LSR	http://amigo.geneontology.org/amigo/term/GO:0035633
response to amino acid	Gene Ontology	GO:0043200	2	31	0.0392742	0.186459	LYN|CASP3	http://amigo.geneontology.org/amigo/term/GO:0043200
gene silencing by RNA	Gene Ontology	GO:0031047	2	31	0.0392742	0.186459	PIWIL4|NCBP1	http://amigo.geneontology.org/amigo/term/GO:0031047
positive regulation of protein targeting to mitochondrion	Gene Ontology	GO:1903955	2	31	0.0392742	0.186459	HUWE1|NPEPPS	http://amigo.geneontology.org/amigo/term/GO:1903955
DNA-binding transcription activator activity, RNA polymerase II-specific	Gene Ontology	GO:0001228	9	466	0.0394214	0.186652	SMAD9|ISL1|ONECUT1|HOXB7|SMAD3|TBX2|FOSL1|HLTF|POU2F3	http://amigo.geneontology.org/amigo/term/GO:0001228
cell body	Gene Ontology	GO:0044297	3	76	0.0397694	0.186833	CD200|CD3E|ACTG2	http://amigo.geneontology.org/amigo/term/GO:0044297
negative regulation of cell population proliferation	Gene Ontology	GO:0008285	8	394	0.03978	0.186833	ERBB4|WNK2|FUZ|PTHLH|FOSL1|CD200|LYN|PROX1	http://amigo.geneontology.org/amigo/term/GO:0008285
perinuclear region of cytoplasm	Gene Ontology	GO:0048471	12	697	0.0404506	0.189473	SLC39A12|ATP9A|GALNT6|EPHA5|SLC5A1|ATP6V0A2|DNM2|LAMC2|NELL1|PTPRM|LYN|TRPM2	http://amigo.geneontology.org/amigo/term/GO:0048471
transcription factor binding	Gene Ontology	GO:0008134	7	325	0.0406852	0.190318	CSDC2|SMAD9|ADD1|ZFPM2|SMAD3|KEAP1|NBN	http://amigo.geneontology.org/amigo/term/GO:0008134
leukocyte migration	Gene Ontology	GO:0050900	5	192	0.0408225	0.190705	INPP5D|LYN|PROS1|SIRPA|PIK3CA	http://amigo.geneontology.org/amigo/term/GO:0050900
negative regulation of protein binding	Gene Ontology	GO:0032091	3	77	0.0410372	0.190935	DACT1|PEX14|ACE	http://amigo.geneontology.org/amigo/term/GO:0032091
positive regulation of erythrocyte differentiation	Gene Ontology	GO:0045648	2	32	0.041472	0.190935	BRPF1|INPP5D	http://amigo.geneontology.org/amigo/term/GO:0045648
DNA damage checkpoint	Gene Ontology	GO:0000077	2	32	0.041472	0.190935	NBN|ERCC6	http://amigo.geneontology.org/amigo/term/GO:0000077
liver regeneration	Gene Ontology	GO:0097421	2	32	0.041472	0.190935	PTPN3|CLDN1	http://amigo.geneontology.org/amigo/term/GO:0097421
mismatch repair	Gene Ontology	GO:0006298	2	32	0.041472	0.190935	POLD1|MSH5	http://amigo.geneontology.org/amigo/term/GO:0006298
tRNA methylation	Gene Ontology	GO:0030488	2	32	0.041472	0.190935	LCMT2|TRMO	http://amigo.geneontology.org/amigo/term/GO:0030488
positive regulation of TOR signaling	Gene Ontology	GO:0032008	2	32	0.041472	0.190935	PIK3CA|RELN	http://amigo.geneontology.org/amigo/term/GO:0032008
endoplasmic reticulum membrane	Gene Ontology	GO:0005789	15	942	0.0421813	0.19369	CNIH1|TRIM13|DPAGT1|STX17|CYP2D6|FMO5|ATP10D|HLA-A|PROS1|GPT|COPG2|ADPGK|ILVBL|RFT1|JPH4	http://amigo.geneontology.org/amigo/term/GO:0005789
mitochondrial intermembrane space	Gene Ontology	GO:0005758	3	78	0.0423251	0.19369	LYN|CLPB|THOP1	http://amigo.geneontology.org/amigo/term/GO:0005758
neural tube closure	Gene Ontology	GO:0001843	3	78	0.0423251	0.19369	FUZ|LIAS|CELSR1	http://amigo.geneontology.org/amigo/term/GO:0001843
ion channel binding	Gene Ontology	GO:0044325	4	133	0.0423473	0.19369	TRDN|S100A10|LYN|KCNAB1	http://amigo.geneontology.org/amigo/term/GO:0044325
mitotic cell cycle	Gene Ontology	GO:0000278	4	134	0.0432974	0.197111	SMC3|TUBGCP4|TUBGCP6|NUDT15	http://amigo.geneontology.org/amigo/term/GO:0000278
ubiquitin binding	Gene Ontology	GO:0043130	3	79	0.0436331	0.197111	SQSTM1|SMAD3|UBAP1L	http://amigo.geneontology.org/amigo/term/GO:0043130
regulation of heart contraction	Gene Ontology	GO:0008016	2	33	0.0437149	0.197111	TBX2|CACNA1H	http://amigo.geneontology.org/amigo/term/GO:0008016
sarcoplasmic reticulum membrane	Gene Ontology	GO:0033017	2	33	0.0437149	0.197111	TRDN|RYR1	http://amigo.geneontology.org/amigo/term/GO:0033017
vesicle docking involved in exocytosis	Gene Ontology	GO:0006904	2	33	0.0437149	0.197111	VPS18|EXOC6B	http://amigo.geneontology.org/amigo/term/GO:0006904
spleen development	Gene Ontology	GO:0048536	2	33	0.0437149	0.197111	PKN1|ONECUT1	http://amigo.geneontology.org/amigo/term/GO:0048536
ventricular septum development	Gene Ontology	GO:0003281	2	33	0.0437149	0.197111	HEG1|DNM2	http://amigo.geneontology.org/amigo/term/GO:0003281
regulation of cytokine production	Gene Ontology	GO:0001817	2	33	0.0437149	0.197111	LYN|JPH4	http://amigo.geneontology.org/amigo/term/GO:0001817
spermatogenesis	Gene Ontology	GO:0007283	8	404	0.0448106	0.201533	INPP5B|PIWIL4|ACE|ASPM|GGT5|TDRD7|DNM2|SYCP1	http://amigo.geneontology.org/amigo/term/GO:0007283
negative regulation of NF-kappaB transcription factor activity	Gene Ontology	GO:0032088	3	80	0.0449611	0.20195	CD200|LRRC14|NWD1	http://amigo.geneontology.org/amigo/term/GO:0032088
renal water homeostasis	Gene Ontology	GO:0003091	2	34	0.0460019	0.204488	ADCY4|CYP11B2	http://amigo.geneontology.org/amigo/term/GO:0003091
ATP-dependent chromatin remodeling	Gene Ontology	GO:0043044	2	34	0.0460019	0.204488	CECR2|ERCC6	http://amigo.geneontology.org/amigo/term/GO:0043044
stereocilium	Gene Ontology	GO:0032420	2	34	0.0460019	0.204488	USH1C|ESPN	http://amigo.geneontology.org/amigo/term/GO:0032420
[truncated: 1,834 more rows]

## Sheet: mitocho
#Term	Database	ID	Input number	Background number	P-Value	Corrected P-Value
[truncated: 84 more rows]

[truncated: 2 more sheets: kinase, inflamma]
