# Supplementary material for: Mutation Status and Glucose Availability Affect the Response to Mitochondria-Targeted Quercetin Derivative in Breast Cancer Cells
Source: Cancers (Basel). 2023 Nov 28;15(23):5614. doi: 10.3390/cancers15235614 (PMC10705313; doi:10.3390/cancers15235614)
Supplement: Supplementary file 1 [file cancers-15-05614-s001.zip › Supplementary Material 2_kobas_raw_data/kobas_raw_data/MDAMB231 mutations.xlsx]

## Sheet: MDAMB231 mutations
Gene	Chromosome	Position	Variant Type	Variant Info	Ref Allele	Alt Allele	Allele Fraction	Ref Count	Alt Count	GT	Phasing Set	DNA Change	Protein Change	HGNC Name	HGNC Family	Transcript	Transcript Exon	Transcript Strand	Uniprot ID	Short Tandem Repeat	dbSNP ID	dbSNP Filter	Issues	GC Content	Lineage Association	Cancer Molecular Genetics	CCLE Deleterious	Structural Relation	COSMIC Hotspot	COSMIC Overlapping Mutations	Associated With	LOF	Driver	Likely Driver	Transcript Likely LOF	CIViC ID	CIViC Description	CIViC Score	Population Allele Frequency	Likely GOF	Likely LOF	Hess Driver	Hess Signature	Cscape Score	DANN Score	Revel Score	Funseq2 Score	PharmGKB ID	DIDA ID
ATAD3B	chr1	1495502	SNP	SILENT	C	G	0.839	4	25	0/1		c.1632C>G	p.S544S	ATPase family, AAA domain containing 3B	AAA ATPases	ENST00000673477.1	16	+	Q5T9A4	False	rs1420452277		as_specific	0.665835			False		False			False	False	False					7.3	False	False	False		0.211263			0
CHD5	chr1	6131677	DEL	FRAME_SHIFT_DEL	AC	A	0.4	21	13	0/1		c.3215delG	p.G1072fs	chromodomain helicase DNA binding protein 5	NuRD complex PHD finger proteins	ENST00000262450.8	21	-	Q8TDI0	True				0.59601			True		False		gene_function_loss
CAMTA1	chr1	7249608	SNP	SILENT	C	T	0.723	9	26	0/1		c.420C>T	p.L140L	calmodulin binding transcription activator 1		ENST00000303635.12	5	+	Q9Y6Y1	False				0.408978	M	Dom	False	WWTR1	False		structural_relation
FBXO44	chr1	11658540	SNP	MISSENSE	C	T	0.243	28	8	0/1		c.400C>T	p.L134F	F-box protein 44	F-boxes other	ENST00000251547.10	4	+	Q9H4M3	False	rs201678753		as_specific	0.620948			False		False			False	False	False					4.61	False	False	False		0.689859	0.593182	0.21	2
TNFRSF1B	chr1	12191886	SNP	SILENT	G	C	0.692	10	24	0/1		c.420G>C	p.L140L	TNF receptor superfamily member 1B	CD molecules Tumor necrosis factor receptor superfamily	ENST00000376259.7	4	+	P20333	False				0.650873			False		False			False	False	False					7.3	False	False	False		0.187418	0.485444		0
PRAMEF18	chr1	13225068	SNP	MISSENSE	A	G	0.381	40	26	0/1		c.653T>C	p.L218P	PRAME family member 18	PRAME family	ENST00000624297.2	2	-	Q5VWM3	False	rs983913117 rs61780078			0.451372			False		False			False	False	False					7.3	False	False	False		0.620547			0
PRAMEF18	chr1	13225208	SNP	SILENT	C	G	0.246	57	18	0/1		c.513G>C	p.V171V	PRAME family member 18	PRAME family	ENST00000624297.2	2	-	Q5VWM3	False	rs1320957		as_specific	0.458853			False		False			False	False	False					7.3	False	False	False		0.195645			0
PRAMEF18	chr1	13225325	SNP	SILENT	T	C	0.321	30	14	0/1		c.396A>G	p.R132R	PRAME family member 18	PRAME family	ENST00000624297.2	2	-	Q5VWM3	False	rs61780077		as_specific	0.478803			False		False			False	False	False					7.3	False	False	False
PRAMEF18	chr1	13225429	SNP	MISSENSE	A	G	0.301	29	12	0|1	13225408	c.292T>C	p.W98R	PRAME family member 18	PRAME family	ENST00000624297.2	2	-	Q5VWM3	False	rs1314428920		as_specific	0.518703			False		False			False	False	False					7.3	False	False	False		0.884887			0
PRAMEF14	chr1	13342653	SNP	SILENT	G	T	0.232	32	10	0/1		c.1300C>A	p.R434R	PRAME family member 14	PRAME family	ENST00000334600.7	4	-	Q5SWL7	False				0.546135			False		False			False	False	False					7.3	False	False	False		0.23663	0.925732		0
PADI2	chr1	17084646	SNP	MISSENSE	C	G	0.469	17	14	0/1		c.891G>C	p.W297C	peptidyl arginine deiminase 2	Peptidyl arginine deiminases	ENST00000375486.9	8	-	Q9Y2J8	False	rs1458046542		as_specific	0.541147			False		False			False	False	False					7.3	False	False	False		0.850626	0.371003	0.419	3
EIF4G3	chr1	20969478	SNP	MISSENSE	G	A	0.678	9	21	0/1		c.542C>T	p.P181L	eukaryotic translation initiation factor 4 gamma 3		ENST00000264211.12	6	-	O43432	False				0.374065			False		False			False	False	False					7.3	False	False	False		0.914254		0.403	4
RHD	chr1	25290792	SNP	SPLICE_SITE	G	A	0.949	0	18	1|1		c.e3+1G>A		Rh blood group D antigen	CD molecules Blood group antigens	ENST00000328664.9		+	Q02161	False	rs149598033		as_specific	0.513716			False		False		splicing
MYCL	chr1	39897791	SNP	MISSENSE	C	T	0.285	30	13	0/1		c.676G>A	p.E226K	MYCL proto-oncogene, bHLH transcription factor	Basic helix-loop-helix proteins	ENST00000372816.3	2	-	P12524	False	rs751858236		as_specific	0.518703			False		False			False	False	False					7.3	False	False	False		0.445563	0.69227	0.313	2
ERMAP	chr1	42830786	SNP	MISSENSE	G	C	0.719	8	22	0/1		c.104G>C	p.G35A	erythroblast membrane associated protein (Scianna blood group)	V-set domain containing Butyrophilins Blood group antigens	ENST00000372517.8	4	+	Q96PL5	False	rs1031029067		as_specific	0.593516			False		False			False	False	False					7.3	False	False	False		0.527209	0.672063	0.034	3
TIE1	chr1	43307447	SNP	MISSENSE	G	A	0.373	27	15	0/1		c.788G>A	p.R263H	tyrosine kinase with immunoglobulin like and EGF like domains 1	Fibronectin type III domain containing Immunoglobulin like domain containing Receptor Tyrosine Kinases	ENST00000372476.8	6	+	P35590	False	rs755813901		as_specific	0.623441			False		False			False	False	False					7.3	False	False	False		0.729478	0.409556	0.077	3
PLK3	chr1	44800675	SNP	SPLICE_SITE	T	C	0.726	8	23	0/1		c.e1+2T>C		polo like kinase 3		ENST00000372201.5		+	Q9H4B4	False	rs920621221		as_specific	0.738155			False		False		splicing
CC2D1B	chr1	52358412	SNP	SILENT	G	A	0.302	29	12	0/1		c.1380C>T	p.D460D	coiled-coil and C2 domain containing 1B	C2 domain containing	ENST00000371586.6	13	-	Q5T0F9	False	rs547741349		as_specific	0.583541			False		False			False	False	False					7.3	False	False	False		0.179003	0.798204		0
ODF2L	chr1	86382979	SNP	MISSENSE	T	G	0.656	10	21	0/1		c.459A>C	p.E153D	outer dense fiber of sperm tails 2 like		ENST00000294678.6	6	-	Q9ULJ1	False				0.319202			False		False			False	False	False					7.3	False	False	False		0.792181		0.211	1
GTF2B	chr1	88860139	SNP	SPLICE_SITE	C	A	0.421	21	15	0/1		c.e4-1G>T		general transcription factor IIB	General transcription factors	ENST00000370500.10		-	Q00403	False				0.349127			False		False		splicing
MTF2	chr1	93136807	SNP	MISSENSE	G	A	0.971	0	33	1|1		c.1562G>A	p.G521D	metal response element binding transcription factor 2	PHD finger proteins Tudor domain containing	ENST00000370298.9	15	+	Q9Y483	False	rs141738080		as_specific	0.418953			False		False			False	False	False					3.04	False	False	False		0.715535		0.12	3
ABCA4	chr1	94037348	SNP	MISSENSE	C	T	0.3	34	15	0/1		c.3610G>A	p.D1204N	ATP binding cassette subfamily A member 4	ATP binding cassette subfamily A	ENST00000370225.4	25	-	P78363	False	rs61750127		as_specific	0.46384			False		False		gene_function_loss
LRIG2	chr1	113112563	SNP	MISSENSE	A	G	0.714	13	35	0/1		c.1883A>G	p.H628R	leucine rich repeats and immunoglobulin like domains 2	I-set domain containing	ENST00000361127.6	14	+	O94898	False				0.451372			False		False			False	False	False					7.3	False	False	False		0.897197		0.686	3
OLFML3	chr1	113981545	SNP	MISSENSE	G	A	0.784	9	36	0/1		c.997G>A	p.V333I	olfactomedin like 3		ENST00000320334.5	3	+	Q9NRN5	False	rs756243366		as_specific	0.571072			False		False			False	False	False					7.3	False	False	False		0.623479	0.645696	0.544	4
ANKRD34A	chr1	145961557	SNP	MISSENSE	G	A	0.366	27	14	0/1		c.203C>T	p.A68V	ankyrin repeat domain 34A	Ankyrin repeat domain containing	ENST00000606888.3	4	-	Q69YU3	False				0.683292			False		False		gene_function_loss
NBPF10	chr1	146121585	SNP	MISSENSE	G	C	0.333	13	6	0|1	146121575	c.2671C>G	p.L891V	NBPF member 10	NBPF members	ENST00000583866.9	20	-	Q6P3W6	False	rs1398335615		as_specific	0.468828			False		False			False	False	False					7.3	False	False	False			0.194107
NBPF11	chr1	148118714	SNP	MISSENSE	C	G	0.741	5	16	0/1		c.997G>C	p.E333Q	NBPF member 11	NBPF members	ENST00000615281.4	11	-	Q86T75	False	rs71249509		as_specific	0.523691			False		False			False	False	False					7.3	False	False	False		0.832775		0.042	1
NBPF11	chr1	148126839	SNP	MISSENSE	C	G	0.834	3	19	0/1		c.165G>C	p.Q55H	NBPF member 11	NBPF members	ENST00000615281.4	5	-	Q86T75	False	rs2064455		as_specific	0.438903			False		False			False	False	False					7.3	False	False	False
ADAMTSL4	chr1	150560065	SNP	MISSENSE	C	A	0.364	24	13	0/1		c.3094C>A	p.Q1032K	ADAMTS like 4	ADAMTS like	ENST00000369038.6	17	+	Q6UY14	False	rs761830077		as_specific	0.600998			False		False			False	False	False					7.3	False	False	False		0.627196		0.057	3
NUP210L	chr1	154010121	SNP	SPLICE_SITE	C	G	0.34	30	15	0/1		c.4781G>C	p.G1594A	nucleoporin 210 like		ENST00000368559.7	35	-	Q5VU65	False				0.394015			False		False			False	False	False					7.3	False	False	False		0.720728	0.904929	0.202	2
TDRD10	chr1	154544429	SNP	MISSENSE	C	G	0.282	28	11	0/1		c.709C>G	p.Q237E	tudor domain containing 10	RNA binding motif containing Tudor domain containing	ENST00000368482.8	10	+	Q5VZ19	False	rs761350481		as_specific	0.571072			False		False			False	False	False					4.01	False	False	False		0.563961	0.513837	0.049	1
OR6P1	chr1	158563192	SNP	MISSENSE	G	T	0.424	19	13	0/1		c.413C>A	p.S138Y	olfactory receptor family 6 subfamily P member 1	Olfactory receptors, family 6	ENST00000641540.1	3	-	Q8NGX9	False				0.498753			False		False			False	False	False					7.3	False	False	False		0.244617	0.207446	0.009	2
OR10J5	chr1	159535532	SNP	MISSENSE	T	A	0.379	18	10	0/1		c.476A>T	p.H159L	olfactory receptor family 10 subfamily J member 5	Olfactory receptors, family 10	ENST00000334857.3	1	-	Q8NHC4	False				0.441397			False		False			False	False	False					7.3	False	False	False		0.230472	0.778937	0.129	3
FCGR2B	chr1	161677547	SNP	SILENT	T	C	0.367	19	11	0/1		c.927T>C	p.R309R	Fc fragment of IgG receptor IIb	CD molecules Immunoglobulin like domain containing	ENST00000358671.9	8	+	P31994	False				0.498753	L	Dom	False	?	False		structural_relation
RGS5	chr1	163147354	SNP	MISSENSE	C	A	0.228	20	5	0/1		c.546G>T	p.E182D	regulator of G protein signaling 5	Regulators of G-protein signaling	ENST00000530507.5	5	-	O15539	False				0.441397			False		False			False	False	False					7.3	False	False	False		0.586121	0.510293	0.053	2
TPR	chr1	186327474	SNP	MISSENSE	C	A	0.263	14	4	0/1		c.5875G>T	p.D1959Y	translocated promoter region, nuclear basket protein	Nucleoporins	ENST00000367478.9	40	-	P12270	False				0.314214	E	Dom	False	NTRK1	False		structural_relation
ASPM	chr1	197104987	SNP	MISSENSE	A	G	0.427	26	19	0/1		c.4264T>C	p.S1422P	abnormal spindle microtubule assembly		ENST00000367409.9	18	-	Q8IZT6	False				0.299252			False		False			False	False	False					7.3	False	False	False		0.481179	0.657925	0.32	3
DENND1B	chr1	197642781	SNP	MISSENSE	T	C	0.272	23	8	0/1		c.602A>G	p.N201S	DENN domain containing 1B	DENN/MADD domain containing	ENST00000367396.7	10	-	Q6P3S1	False				0.334165			False		False			False	False	False					7.3	False	False	False		0.898036	0.623136	0.245	2
DENND1B	chr1	197658339	SNP	SILENT	C	T	0.346	16	8	0/1		c.327G>A	p.K109K	DENN domain containing 1B	DENN/MADD domain containing	ENST00000367396.7	6	-	Q6P3S1	False	rs752404078		as_specific	0.269327			False		False			False	False	False					7.3	False	False	False		0.256389	0.565597		0
KIF14	chr1	200601900	SNP	SILENT	A	G	0.268	29	10	0/1		c.2148T>C	p.I716I	kinesin family member 14	Kinesins	ENST00000367350.5	11	-	Q15058	False	rs367922682		as_specific	0.329177			False		False			False	False	False					7.3	False	False	False		0.274325	0.738335		0
IKBKE	chr1	206474399	SNP	SILENT	G	A	0.606	13	19	0/1		c.156G>A	p.Q52Q	inhibitor of nuclear factor kappa B kinase subunit epsilon		ENST00000581977.7	4	+	Q14164	False	rs1539242		as_specific	0.57606			False		False			False	False	False					7.3	False	False	False
KCNH1	chr1	210684067	SNP	SILENT	G	T	0.677	10	23	0/1		c.2184C>A	p.P728P	potassium voltage-gated channel subfamily H member 1	Potassium voltage-gated channels	ENST00000271751.10	11	-	O95259	False				0.593516			False		False			False	False	False					7.3	False	False	False		0.143525	0.59445		0
USH2A	chr1	215817174	SNP	SILENT	C	A	0.433	17	12	0/1		c.9393G>T	p.V3131V	usherin	Fibronectin type III domain containing USH2 complex	ENST00000307340.8	48	-	O75445	False				0.334165			False		False			False	False	False					7.3	False	False	False		0.232322			0
CNIH4	chr1	224365928	SNP	MISSENSE	T	C	0.203	42	9	0/1		c.188T>C	p.L63P	cornichon family AMPA receptor auxiliary protein 4		ENST00000465271.6	3	+	Q9P003	False				0.379052			False		False			False	False	False	ENST00000465271
DNAH14	chr1	225381518	SNP	MISSENSE	C	T	0.484	20	18	0/1		c.12710C>T	p.T4237I	dynein axonemal heavy chain 14	Dyneins, axonemal	ENST00000439375.6	78	+	Q0VDD8	False				0.321696			False		False			False	False	False					7.3	False	False	False		0.45676	0.45571	0.17	2
LBR	chr1	225418027	SNP	MISSENSE	C	A	0.394	24	14	0/1		c.794G>T	p.W265L	lamin B receptor	Tudor domain containing	ENST00000272163.9	6	-	Q14739	False				0.456359			False		False			False	False	False	ENST00000272163
CDC42BPA	chr1	227023325	SNP	MISSENSE	C	G	0.341	29	14	0/1		c.4448G>C	p.G1483A	CDC42 binding protein kinase alpha		ENST00000366769.7	31	-	Q5VT25	False				0.299252			False		False			False	False	False					7.3	False	False	False		0.93356	0.299608	0.625	2
SNAP47	chr1	227759091	SNP	MISSENSE	G	A	0.393	18	10	0/1		c.729G>A	p.M243I	synaptosome associated protein 47		ENST00000366759.8	3	+	Q5SQN1	False				0.438903			False		False			False	False	False					7.3	False	False	False		0.541542	0.315466	0.038	1
OBSCN	chr1	228338122	SNP	MISSENSE	C	T	0.262	29	10	0/1		c.19850C>T	p.A6617V	obscurin, cytoskeletal calmodulin and titin-interacting RhoGEF	Fibronectin type III domain containing Rho guanine nucleotide exchange factors I-set domain containing	ENST00000570156.6	78	+	Q5VST9	False	rs191098985		as_specific	0.648379			False		False			False	False	False					3.49	False	False	False		0.889442	0.568181	0.269	2
HEATR1	chr1	236558308	SNP	SILENT	C	T	0.361	22	13	0|1	236558308	c.5133G>A	p.L1711L	HEAT repeat containing 1	Minor histocompatibility antigens UTPa subcomplex	ENST00000366582.8	36	-	Q9H583	False				0.466334			False		False			False	False	False					7.3	False	False	False		0.139487	0.59507		0
ZP4	chr1	237887462	SNP	MISSENSE	C	T	0.59	15	24	0/1		c.653G>A	p.R218K	zona pellucida glycoprotein 4	Zona pellucida glycoproteins	ENST00000366570.4	5	-	Q12836	False	rs145191108		as_specific	0.496259			False		False			False	False	False					7.3	False	False	False		0.376788	0.674208	0.224	2
CEP170	chr1	243165458	SNP	SILENT	C	T	0.32	14	6	0/1		c.2502G>A	p.V834V	centrosomal protein 170		ENST00000366542.6	13	-	Q5SW79	False				0.394015			False		False			False	False	False					7.3	False	False	False		0.113154	0.788413		0
ZNF695	chr1	246987047	DEL	FRAME_SHIFT_DEL	TC	T	0.237	31	8	0|1	246987047	c.1467delG	p.K490fs	zinc finger protein 695	Zinc fingers C2H2-type	ENST00000339986.8	4	-	Q8IW36	False				0.36409			True		False		gene_function_loss
ZNF695	chr1	246987052	SNP	MISSENSE	C	G	0.231	32	8	0|1	246987047	c.1463G>C	p.R488T	zinc finger protein 695	Zinc fingers C2H2-type	ENST00000339986.8	4	-	Q8IW36	False				0.36409			False		False			False	False	False					7.3	False	False	False		0.681308	0.395354	0.039	1
OR2L5	chr1	248022851	SNP	SILENT	C	A	0.37	16	10	0/1		c.904C>A	p.R302R	olfactory receptor family 2 subfamily L member 5	Olfactory receptors, family 2	ENST00000355281.2	2	+	Q8NG80	False				0.428928			False		False			False	False	False					7.3	False	False	False		0.22251			0
OR2M2	chr1	248180965	SNP	MISSENSE	T	C	0.677	9	19	0/1		c.980T>C	p.F327S	olfactory receptor family 2 subfamily M member 2	Olfactory receptors, family 2	ENST00000641211.1	3	+	Q96R28	False	rs968118813		as_specific	0.351621			False		False			False	False	False					7.3	False	False	False		0.450674	0.277977	0.01	1
OR14C36	chr1	248349484	SNP	MISSENSE	C	T	0.192	25	5	0/1		c.710C>T	p.S237F	olfactory receptor family 14 subfamily C member 36	Olfactory receptors, family 14	ENST00000317861.1	1	+	Q8NHC7	False	rs190753425		as_specific	0.466334			False		False			False	False	False					3.49	False	False	False		0.42154		0.125	2
OR2T4	chr1	248362255	SNP	SILENT	A	G	0.256	30	11	0/1		c.591A>G	p.S197S	olfactory receptor family 2 subfamily T member 4	Olfactory receptors, family 2	ENST00000366473.4	1	+	Q8NH00	False				0.516209			False		False			False	False	False					7.3	False	False	False		0.10372	0.615033		0
EIF2B4	chr2	27364780	SNP	MISSENSE	C	G	0.244	31	9	0/1		c.1310G>C	p.C437S	eukaryotic translation initiation factor 2B subunit delta		ENST00000347454.9	12	-	Q9UI10	False	rs886055900		as_specific	0.478803			False		False			False	False	False	ENST00000616081
CAPN13	chr2	30758104	SNP	MISSENSE	A	G	0.346	18	9	0/1		c.808T>C	p.S270P	calpain 13	Calpains	ENST00000295055.12	8	-	Q6MZZ7	False				0.508728			False		False			False	False	False					7.3	False	False	False		0.835252	0.602713	0.446	1
GPATCH11	chr2	37089811	SNP	SILENT	G	A	0.433	16	12	0/1		c.231G>A	p.G77G	G-patch domain containing 11	G-patch domain containing	ENST00000674370.1	3	+	Q8N954	False				0.381546			False		False			False	False	False					7.3	False	False	False		0.195477	0.654328		0
TMEM178A	chr2	39666136	SNP	MISSENSE	C	G	0.667	3	7	0/1		c.162C>G	p.D54E	transmembrane protein 178A		ENST00000281961.3	1	+	Q8NBL3	False	rs1196821763		as_specific	0.763092			False		False			False	False	False					7.3	False	False	False		0.407172	0.621805	0.037	1
KCNG3	chr2	42444395	SNP	MISSENSE	C	T	0.588	14	20	0/1		c.850G>A	p.A284T	potassium voltage-gated channel modifier subfamily G member 3	Potassium voltage-gated channels	ENST00000306078.2	2	-	Q8TAE7	False				0.446384			False		False			False	False	False	ENST00000306078
RTN4	chr2	54973185	SNP	MISSENSE	T	C	0.667	12	25	0/1		c.571A>G	p.I191V	reticulon 4		ENST00000394609.6	7	-	Q9NQC3	False	rs201754765		as_specific	0.359102			False		False			False	False	False					7.3	False	False	False		0.619442	0.647039	0.099	4
ALMS1	chr2	73449644	SNP	SILENT	G	A	0.242	24	7	0/1		c.3117G>A	p.K1039K	ALMS1, centrosome and basal body associated protein		ENST00000613296.5	8	+	Q8TCU4	False	rs748646844		as_specific	0.466334			False		False			False	False	False					7.3	False	False	False		0.125504	0.482414		0
CD8B	chr2	86858337	SNP	SILENT	G	A	0.206	23	6	0/1		c.123C>T	p.C41C	CD8b molecule	CD molecules V-set domain containing	ENST00000331469.6	2	-	P10966	False	rs759079246		as_specific	0.523691			False		False			False	False	False					4.61	False	False	False		0.203285	0.213604		0
ASTL	chr2	96129879	SNP	SILENT	G	T	0.435	13	9	0/1		c.819C>A	p.T273T	astacin like metalloendopeptidase	Astacins	ENST00000342380.2	8	-	Q6HA08	False				0.630923			False		False			False	False	False					7.3	False	False	False		0.131171	0.28727		0
IL1RL1	chr2	102343301	SNP	MISSENSE	G	T	0.568	15	21	0/1		c.856G>T	p.V286F	interleukin 1 receptor like 1	I-set domain containing Immunoglobulin like domain containing Interleukin receptors TIR domain containing	ENST00000233954.6	8	+	Q01638	False	rs766871179		as_specific	0.418953			False		False			False	False	False					7.3	False	False	False		0.505684		0.089	2
RANBP2	chr2	108767101	SNP	MISSENSE	C	G	0.435	12	9	0/1		c.6562C>G	p.Q2188E	RAN binding protein 2	Zinc fingers RANBP2-type Tetratricopeptide repeat domain containing Cyclophilin peptidylprolyl isomerases Nucleoporins	ENST00000283195.11	20	+	P49792	False				0.421446			False	ALK	False		structural_relation
MZT2A	chr2	131492337	SNP	MISSENSE	C	T	0.21	15	3	0/1		c.40G>A	p.A14T	mitotic spindle organizing protein 2A		ENST00000309451.7	1	-	Q6P582	False				0.775561			False		False			False	False	False					7.3	False	False	False		0.407301	0.810755	0.006	1
NCKAP5	chr2	132963816	SNP	SILENT	G	A	0.5	15	15	0/1		c.483C>T	p.H161H	NCK associated protein 5		ENST00000409261.6	8	-	O14513	False				0.389027			False		False			False	False	False					7.3	False	False	False		0.168833	0.792289		0
MAP3K19	chr2	134986956	SNP	MISSENSE	A	C	0.363	13	8	0/1		c.1916T>G	p.L639R	mitogen-activated protein kinase kinase kinase 19	Mitogen-activated protein kinase kinase kinases	ENST00000392915.6	10	-	Q56UN5	False	rs1472049278		as_specific	0.421446			False		False			False	False	False					7.3	False	False	False		0.491113		0.256	2
ZRANB3	chr2	135313578	SNP	MISSENSE	C	T	0.598	10	15	0/1		c.877G>A	p.E293K	zinc finger RANBP2-type containing 3	Zinc fingers RANBP2-type	ENST00000264159.11	8	-	Q5FWF4	False				0.32419			False		False			False	False	False					7.3	False	False	False		0.827888		0.282	3
LRP1B	chr2	141247246	SNP	MISSENSE	C	A	0.478	12	10	0/1		c.572G>T	p.R191I	LDL receptor related protein 1B	Low density lipoprotein receptors	ENST00000389484.8	5	-	Q9NZR2	False				0.351621			False		False			False	False	False					7.3	False	False	False		0.794636	0.760524	0.494	3
NEB	chr2	151493445	SNP	SPLICE_SITE	C	T	0.719	9	24	0/1		c.24673G>A	p.V8225I	nebulin		ENST00000603639.5	174	-	P20929	False				0.374065			False		False			False	False	False					7.3	False	False	False		0.872191	0.805899	0.131	2
PLA2R1	chr2	159951554	SNP	MISSENSE	G	A	0.4	30	21	0|1	159951554	c.3326C>T	p.T1109I	phospholipase A2 receptor 1	C-type lectin domain containing	ENST00000283243.13	24	-	Q13018	False	rs1479750284		as_specific	0.401496			False	RBMS1	False		structural_relation
PLA2R1	chr2	160028886	SNP	MISSENSE	C	G	0.281	24	8	0/1		c.919G>C	p.D307H	phospholipase A2 receptor 1	C-type lectin domain containing	ENST00000283243.13	5	-	Q13018	False				0.438903			False	RBMS1	False		structural_relation
SCN3A	chr2	165170549	SNP	SPLICE_SITE	C	G	0.355	20	10	0/1		c.e4+1G>C		sodium voltage-gated channel alpha subunit 3	Sodium voltage-gated channel alpha subunits	ENST00000283254.12		-	Q9NY46	False				0.269327			False		False			False	False	False					7.3	False	False	False		0.981807	0.874177		0.823875
DLX2	chr2	172102353	SNP	SILENT	G	A	0.667	8	19	0/1		c.186C>T	p.T62T	distal-less homeobox 2	NKL subclass homeoboxes and pseudogenes	ENST00000234198.9	1	-	Q07687	False	rs1289463947		as_specific	0.673317			False		False			False	False	False					7.3	False	False	False		0.114629	0.889438		0
HOXD13	chr2	176094502	SNP	SILENT	G	A	0.445	15	11	0/1		c.804G>A	p.P268P	homeobox D13	HOXL subclass homeoboxes	ENST00000392539.4	2	+	P35453	False	rs747071040		as_specific	0.441397	L	Dom	False	NUP98	False		structural_relation
TTN	chr2	178684041	SNP	MISSENSE	G	C	0.338	21	12	0/1		c.29032C>G	p.L9678V	titin	Fibronectin type III domain containing I-set domain containing Immunoglobulin like domain containing	ENST00000342992.10	130	-	Q8WZ42	False				0.319202			False		False			False	False	False					7.3	False	False	False		0.636475	0.753839	0.084	3
TTN	chr2	178702040	SNP	SPLICE_SITE	C	G	0.693	8	17	0/1		c.26806G>C	p.D8936H	titin	Fibronectin type III domain containing I-set domain containing Immunoglobulin like domain containing	ENST00000342992.10	106	-	Q8WZ42	False				0.36409			False		False			False	False	False					7.3	False	False	False		0.889318	0.921941	0.405	3
CWC22	chr2	179988643	SNP	SPLICE_SITE	G	A	0.621	10	18	0/1		c.29C>T	p.P10L	CWC22 spliceosome associated protein homolog	Spliceosomal Bact complex Spliceosomal P complex Spliceosomal C complex	ENST00000410053.8	3	-	Q9HCG8	False	rs1163667396		as_specific	0.294264			False		False			False	False	False					7.3	False	False	False		0.736883	0.80575	0.035	2
SLC11A1	chr2	218385189	SNP	MISSENSE	T	A	0.461	13	11	0/1		c.316T>A	p.C106S	solute carrier family 11 member 1	Solute carriers	ENST00000233202.11	4	+	P49279	False				0.588529			False		False			False	False	False					7.3	False	False	False		0.665724	0.274592	0.428	3
STK36	chr2	218690453	SNP	SILENT	G	T	0.5	8	8	0/1		c.1662G>T	p.L554L	serine/threonine kinase 36		ENST00000295709.8	14	+	Q9NRP7	False				0.488778			False		False			False	False	False					7.3	False	False	False		0.293123	0.676391		0
SPEG	chr2	219472321	SNP	SILENT	C	T	0.495	10	10	0/1		c.3930C>T	p.D1310D	SPEG complex locus	I-set domain containing	ENST00000312358.12	15	+	Q15772	False				0.658354			False		False	p.D1310N(1)		False	False	False					7.3	False	False	False		0.23048	0.656963		0
COL4A3	chr2	227280527	SNP	NONSENSE	G	T	0.423	15	10	0/1		c.2311G>T	p.G771*	collagen type IV alpha 3 chain	Collagens	ENST00000396578.8	30	+	Q01955	False				0.461347			True		False		gene_function_loss
CAND2	chr3	12827488	SNP	SILENT	C	A	0.346	34	17	0/1		c.3259C>A	p.R1087R	cullin associated and neddylation dissociated 2 (putative)		ENST00000456430.6	13	+	O75155	False	rs548566676		as_specific	0.546135			False		False			False	False	False					7.3	False	False	False		0.220991			0
KIF15	chr3	44827510	SNP	SILENT	G	T	0.667	10	19	0/1		c.2838G>T	p.T946T	kinesin family member 15	Kinesins	ENST00000326047.9	23	+	Q9NS87	False				0.346633			False		False			False	False	False					7.3	False	False	False		0.224267	0.948137		0
MAP4	chr3	47987386	SNP	MISSENSE	G	C	0.536	12	15	0/1		c.271C>G	p.L91V	microtubule associated protein 4		ENST00000426837.6	3	-	P27816	False				0.40399			False		False			False	False	False					7.3	False	False	False		0.623719	0.181972	0.031	2
UQCRC1	chr3	48609188	SNP	NONSENSE	C	A	0.333	32	15	0/1		c.184G>T	p.E62*	ubiquinol-cytochrome c reductase core protein 1	Mitochondrial complex III: ubiquinol-cytochrome c reductase complex subunits M16 metallopeptidases	ENST00000203407.6	2	-	P31930	False				0.65586			True		False		gene_function_loss
MST1R	chr3	49902410	SNP	MISSENSE	G	T	0.291	33	13	0/1		c.1200C>A	p.F400L	macrophage stimulating 1 receptor	CD molecules Receptor Tyrosine Kinases	ENST00000296474.8	1	-	Q04912	False	rs765704264		as_specific	0.591022			False		False			False	False	False					7.3	False	False	False		0.701054	0.549877	0.093	3
PBRM1	chr3	52651774	SNP	MISSENSE	T	C	0.235	39	11	0/1		c.682A>G	p.I228V	polybromo 1	Bromodomain containing	ENST00000409114.7	6	-	Q86U86	False	rs201022657		as_specific	0.356608	E	Rec	False		False	p.I228fs*1(1)		False	False	False					7.3	False	False	False		0.894928	0.597446	0.178	4
CACNA2D3	chr3	54880800	SNP	MISSENSE	G	T	0.624	19	29	0/1		c.1849G>T	p.G617C	calcium voltage-gated channel auxiliary subunit alpha2delta 3	Calcium voltage-gated channel auxiliary alpha2delta subunits	ENST00000474759.6	21	+	Q8IZS8	False				0.428928			False		False			False	False	False					7.3	False	False	False		0.895999	0.72644	0.653	2
DNAH12	chr3	57368206	SNP	SILENT	T	C	0.667	10	23	0/1		c.8814A>G	p.E2938E	dynein axonemal heavy chain 12	Dyneins, axonemal	ENST00000495027.5	56	-	Q6ZR08	False	rs905856097		as_specific	0.321696			False		False			False	False	False					7.3	False	False	False
ROBO1	chr3	78614706	SNP	SILENT	T	C	0.613	11	20	0/1		c.4242A>G	p.R1414R	roundabout guidance receptor 1	Fibronectin type III domain containing I-set domain containing Ig-like cell adhesion molecule family	ENST00000495273.5	26	-	Q9Y6N7	False				0.40399			False		False			False	False	False					7.3	False	False	False		0.404934	0.815261		0
EPHA3	chr3	89450195	SNP	NONSENSE	G	T	0.256	29	9	0/1		c.2515G>T	p.E839*	EPH receptor A3	Sterile alpha motif domain containing Fibronectin type III domain containing EPH receptors	ENST00000336596.7	15	+	P29320	False				0.438903			True		False		gene_function_loss
EPHA6	chr3	97244025	SNP	SILENT	A	G	0.256	28	8	0/1		c.1344A>G	p.P448P	EPH receptor A6	Sterile alpha motif domain containing Fibronectin type III domain containing EPH receptors	ENST00000389672.9	5	+	Q9UF33	False				0.396509			False		False			False	False	False					7.3	False	False	False		0.199902	0.567642		0
OR5H6	chr3	98264565	SNP	MISSENSE	C	T	0.762	9	34	0/1		c.233C>T	p.T78I	olfactory receptor family 5 subfamily H member 6 (gene/pseudogene)	Olfactory receptors, family 5	ENST00000615035.3	1	+	Q8NGV6	False	rs1462715427		as_specific	0.394015			False		False			False	False	False					7.3	False	False	False		0.354336		0.067	1
KALRN	chr3	124446195	SNP	SILENT	C	A	0.967	0	29	1|1		c.3342C>A	p.R1114R	kalirin RhoGEF kinase	Rho guanine nucleotide exchange factors I-set domain containing Fibronectin type III domain containing	ENST00000240874.7	20	+	O60229	False				0.541147			False		False			False	False	False					7.3	False	False	False		0.201968	0.0627531		0
EFCC1	chr3	129002097	SNP	MISSENSE	G	C	0.941	0	16	1|1		c.469G>C	p.A157P	EF-hand and coiled-coil domain containing 1	EF-hand domain containing	ENST00000436022.2	1	+	Q9HA90	False				0.738155			False		False			False	False	False					7.3	False	False	False		0.644586	0.729581	0.357	2
COL6A6	chr3	130610664	SNP	MISSENSE	G	T	0.965	0	27	1|1		c.4768G>T	p.A1590S	collagen type VI alpha 6 chain	Collagens	ENST00000358511.10	22	+	A6NMZ7	False	rs71333673		as_specific	0.399002			False		False			False	False	False					3.15	False	False	False		0.530669		0.142	1
ATP2C1	chr3	130980603	SNP	MISSENSE	C	T	0.44	15	11	0/1		c.1763C>T	p.S588F	ATPase secretory pathway Ca2+ transporting 1	ATPases Ca2+ transporting	ENST00000359644.7	19	+	P98194	False				0.346633			False		False			False	False	False					7.3	False	False	False		0.967278	0.405351	0.564	3
PRR23C	chr3	139043894	SNP	MISSENSE	C	G	0.955	0	20	1|1		c.727G>C	p.A243P	proline rich 23C		ENST00000413199.1	1	-	Q6ZRP0	False	rs752452673		as_specific	0.608479			False		False			False	False	False					7.3	False	False	False		0.54903	0.638569	0.021	1
PXYLP1	chr3	141278472	SNP	MISSENSE	C	G	0.96	0	24	1|1		c.183C>G	p.I61M	2-phosphoxylose phosphatase 1	Acid phosphatases	ENST00000508812.1	2	+	Q8TE99	False	rs1389659614		as_specific	0.558603			False		False			False	False	False					7.3	False	False	False		0.580761	0.625495	0.239	2
PLCH1	chr3	155596269	SNP	SILENT	G	C	0.5	11	10	0/1		c.189C>G	p.L63L	phospholipase C eta 1	Phospholipases C2 domain containing phospholipases EF-hand domain containing	ENST00000460012.6	3	-	Q4KWH8	False				0.433915			False		False			False	False	False					7.3	False	False	False		0.236191	0.750411		0
NCEH1	chr3	172647930	SNP	MISSENSE	C	T	0.643	15	27	0/1		c.323G>A	p.S108N	neutral cholesterol ester hydrolase 1		ENST00000475381.7	2	-	Q6PIU2	False				0.518703			False		False			False	False	False					7.3	False	False	False		0.783918	0.728734	0.185	2
RTP1	chr3	187199955	SNP	MISSENSE	C	G	0.655	10	22	0/1		c.677C>G	p.S226W	receptor transporter protein 1	Zinc fingers 3CxxC-type Receptor transporter proteins	ENST00000312295.5	2	+	P59025	False				0.633416			False		False			False	False	False					7.3	False	False	False		0.568536		0.062	2
TNK2	chr3	195867606	SNP	MISSENSE	C	T	0.374	9	5	0/1		c.2647G>A	p.E883K	tyrosine kinase non receptor 2		ENST00000333602.13	12	-	Q07912	False	rs749322028		as_specific	0.700748			False		False			False	False	False					7.3	False	False	False		0.643951	0.287448	0.105	4
SENP5	chr3	196885424	SNP	MISSENSE	G	T	0.795	7	33	0/1		c.243G>T	p.K81N	SUMO1/sentrin specific peptidase 5	SUMO specific peptidases	ENST00000323460.10	2	+	Q96HI0	False				0.406484			False		False			False	False	False					7.3	False	False	False		0.303151	0.609367	0.014	2
LRCH3	chr3	197791341	SNP	SILENT	G	C	0.277	25	9	0/1		c.63G>C	p.S21S	leucine rich repeats and calponin homology domain containing 3		ENST00000438796.6	1	+	Q96II8	False				0.720698			False		False			False	False	False					7.3	False	False	False		0.166811	0.605697		0
GAK	chr4	867002	DEL	FRAME_SHIFT_DEL	AG	A	0.693	11	26	0/1		c.2825delC	p.P942fs	cyclin G associated kinase	DNAJ (HSP40) heat shock proteins C2 tensin-type domain containing	ENST00000314167.9	21	-	O14976	True				0.670823			True		False		gene_function_loss
IDUA	chr4	1002350	SNP	MISSENSE	T	C	0.739	11	34	0/1		c.1054T>C	p.F352L	iduronidase, alpha-L-		ENST00000247933.9	8	+	P35475	False	rs772448566		as_specific	0.720698			False		False			False	False	False	ENST00000247933
HAUS3	chr4	2236347	SNP	MISSENSE	C	G	0.396	28	19	0/1		c.1459G>C	p.D487H	HAUS augmin like complex subunit 3	HAUS augmin like complex	ENST00000243706.8	4	-	Q68CZ6	False				0.329177			False		False			False	False	False					7.3	False	False	False		0.574658	0.672747	0.176	3
ZBTB49	chr4	4315716	SNP	MISSENSE	G	A	0.375	26	15	0/1		c.1457G>A	p.R486Q	zinc finger and BTB domain containing 49	BTB domain containing Zinc fingers C2H2-type	ENST00000337872.9	6	+	Q6ZSB9	False	rs754459835		as_specific	0.413965			False		False			False	False	False					7.3	False	False	False		0.97813		0.341	2
ABLIM2	chr4	8008098	SNP	MISSENSE	C	T	0.309	29	12	0/1		c.1579G>A	p.D527N	actin binding LIM protein family member 2	LIM domain containing	ENST00000447017.7	16	-	Q6H8Q1	False				0.506234			False		False			False	False	False					7.3	False	False	False		0.712967	0.639584	0.078	2
KLHL5	chr4	39113143	SNP	SILENT	G	T	0.655	10	20	0/1		c.1767G>T	p.V589V	kelch like family member 5	BTB domain containing Kelch like	ENST00000261426.9	8	+	Q96PQ7	False				0.406484			False		False			False	False	False					7.3	False	False	False		0.15979	0.614983		0
COMMD8	chr4	47453195	SNP	MISSENSE	T	G	0.312	23	9	0/1		c.395A>C	p.K132T	COMM domain containing 8	COMM domain containing CCC complex	ENST00000381571.6	4	-	Q9NX08	False				0.319202			False		False			False	False	False					7.3	False	False	False		0.762465	0.842098	0.319	4
CNGA1	chr4	47943200	SNP	MISSENSE	T	G	0.648	5	10	0/1		c.430A>C	p.S144R	cyclic nucleotide gated channel alpha 1	Cyclic nucleotide gated channels	ENST00000514170.6	8	-	P29973	False				0.291771			False		False			False	False	False					7.3	False	False	False		0.44546	0.594226	0.029	1
SPATA18	chr4	52060784	SNP	MISSENSE	G	C	0.333	19	9	0/1		c.196G>C	p.G66R	spermatogenesis associated 18		ENST00000419395.6	3	+	Q8TC71	False	rs773113022		as_specific	0.421446			False		False			False	False	False					7.3	False	False	False		0.75082		0.464	3
PDGFRA	chr4	54263814	SNP	MISSENSE	A	T	0.256	28	9	0/1		c.515A>T	p.Y172F	platelet derived growth factor receptor alpha	I-set domain containing CD molecules Receptor Tyrosine Kinases	ENST00000257290.10	4	+	P16234	False				0.408978	"L, M, O"	Dom	False	FIP1L1	False		structural_relation
REST	chr4	56931679	SNP	MISSENSE	G	C	0.262	32	10	0/1		c.2821G>C	p.D941H	RE1 silencing transcription factor		ENST00000309042.12	4	+	Q13127	False				0.42394			False		False			False	False	False					7.3	False	False	False		0.248893		0.153	3
ODAM	chr4	70200596	SNP	MISSENSE	G	A	0.718	10	27	0/1		c.523G>A	p.E175K	odontogenic, ameloblast associated		ENST00000396094.6	6	+	A1E959	False				0.336658			False		False			False	False	False					7.3	False	False	False		0.61022	0.113512	0.05	2
OPRPN	chr4	70409616	SNP	SILENT	T	G	0.264	27	8	0/1		c.288T>G	p.P96P	opiorphin prepropeptide		ENST00000399575.7	3	+	Q99935	False	rs778998277		as_specific	0.46384			False		False			False	False	False					4.61	False	False	False		0.191671	0.380671		0
CCDC158	chr4	76357422	SNP	MISSENSE	C	T	0.311	31	13	0/1		c.2125G>A	p.E709K	coiled-coil domain containing 158		ENST00000388914.7	13	-	Q5M9N0	False				0.281796			False		False			False	False	False					7.3	False	False	False		0.81996		0.306	2
FAM13A	chr4	88748965	SNP	SILENT	C	G	0.321	18	8	0/1		c.2148G>C	p.R716R	family with sequence similarity 13 member A	Rho GTPase activating proteins	ENST00000264344.10	17	-	O94988	False				0.466334			False		False			False	False	False					7.3	False	False	False		0.412676	0.599901		0
ANK2	chr4	113274622	SNP	SILENT	A	G	0.619	16	25	0/1		c.1593A>G	p.A531A	ankyrin 2	Ankyrin repeat domain containing	ENST00000503423.6	16	+	Q01484	False				0.46384			False		False			False	False	False					7.3	False	False	False		0.260126	0.893386		0
GYPB	chr4	143999413	DEL	FRAME_SHIFT_DEL	GGTACA	G	0.35	25	13	0/1		c.168_172delTGTAC	p.V57fs	glycophorin B (MNS blood group)	CD molecules Blood group antigens	ENST00000502664.6	3	-	P06028	False				0.293827			True		False		gene_function_loss
FAM160A1	chr4	151649773	SNP	MISSENSE	G	A	0.677	11	22	0/1		c.1732G>A	p.E578K	family with sequence similarity 160 member A1		ENST00000435205.6	11	+	Q05DH4	False	rs1021248667		as_specific	0.581047			False		False			False	False	False					7.3	False	False	False		0.742756		0.237	2
MAP9	chr4	155347870	SNP	SILENT	T	C	0.333	18	8	0/1		c.1857A>G	p.K619K	microtubule associated protein 9		ENST00000311277.9	14	-	Q49MG5	False	rs1211393743		as_specific	0.314214			False		False			False	False	False					7.3	False	False	False		0.215359	0.631822		0
RXFP1	chr4	158638072	SNP	NONSENSE	A	T	0.303	24	9	0/1		c.937A>T	p.K313*	relaxin/insulin like family peptide receptor 1	Relaxin family peptide receptors	ENST00000470033.2	12	+	Q9HBX9	False				0.27182			True		False		gene_function_loss
FSTL5	chr4	161386106	SNP	MISSENSE	C	T	0.625	12	22	0/1		c.2185G>A	p.E729K	follistatin like 5	I-set domain containing EF-hand domain containing	ENST00000306100.10	16	-	Q8N475	False				0.458853			False		False			False	False	False					7.3	False	False	False		0.61222		0.072	3
CPE	chr4	165379500	SNP	SILENT	G	T	0.662	10	20	0/1		c.279G>T	p.L93L	carboxypeptidase E	M14 carboxypeptidases	ENST00000402744.9	1	+	P16870	False				0.685786			False		False			False	False	False					7.3	False	False	False		0.240229	0.579561		0
ADAM29	chr4	174977020	SNP	MISSENSE	C	A	0.649	12	26	0/1		c.1495C>A	p.H499N	ADAM metallopeptidase domain 29	ADAM metallopeptidase domain containing	ENST00000359240.7	5	+	Q9UKF5	False				0.428928			False		False			False	False	False					7.3	False	False	False		0.358668	0.688855	0.048	1
TENM3	chr4	182751914	SNP	SILENT	A	G	0.474	21	17	0/1		c.3744A>G	p.K1248K	teneurin transmembrane protein 3		ENST00000511685.6	20	+	Q9P273	False	rs1260360013		as_specific	0.441397			False		False			False	False	False					7.3	False	False	False		0.230861			0
UFSP2	chr4	185413795	SNP	MISSENSE	C	A	0.394	21	13	0/1		c.762G>T	p.E254D	UFM1 specific peptidase 2		ENST00000264689.11	7	-	Q9NUQ7	False	rs779590111		as_specific	0.319202			False		False			False	False	False					7.3	False	False	False		0.545921	0.794624	0.14	1
DUX4	chr4	190173791	SNP	SILENT	C	T	0.8	0	3	0/1		c.18C>T	p.P6P	double homeobox 4		ENST00000565211.1	1	+	Q9UBX2	False	rs1161254481		as_specific	0.695761	M	Dom	False	CIC	False		structural_relation
TRIO	chr5	14330844	SNP	MISSENSE	C	G	0.213	44	11	0/1		c.1798C>G	p.L600V	trio Rho guanine nucleotide exchange factor	Rho guanine nucleotide exchange factors I-set domain containing	ENST00000344204.9	10	+	O75962	False				0.394015			False		False			False	False	False					7.3	False	False	False		0.839165	0.56691	0.291	3
TRIO	chr5	14502611	SNP	MISSENSE	A	G	0.404	25	18	0/1		c.8365A>G	p.K2789E	trio Rho guanine nucleotide exchange factor	Rho guanine nucleotide exchange factors I-set domain containing	ENST00000344204.9	54	+	O75962	False				0.53616			False		False			False	False	False					7.3	False	False	False		0.950946	0.530659	0.344	3
DROSHA	chr5	31526351	SNP	SILENT	G	A	0.486	23	21	0/1		c.582C>T	p.P194P	drosha ribonuclease III		ENST00000511367.6	4	-	Q9NRR4	False				0.563591			False		False		gene_function_loss
ADAMTS12	chr5	33576377	SNP	MISSENSE	T	C	0.591	18	28	0/1		c.3649A>G	p.M1217V	ADAM metallopeptidase with thrombospondin type 1 motif 12	ADAM metallopeptidases with thrombospondin type 1 motif	ENST00000504830.6	19	-	P58397	False	rs1280826043		as_specific	0.508728			False		False			False	False	False					7.3	False	False	False		0.182447		0.08	1
DAB2	chr5	39383166	SNP	MISSENSE	G	T	0.435	27	21	0/1		c.793C>A	p.L265I	DAB2, clathrin adaptor protein		ENST00000320816.11	10	-	P98082	False	rs1400798798		as_specific	0.406484			False		False		gene_function_loss
PARP8	chr5	50667151	SNP	MISSENSE	A	G	0.375	21	12	0/1		c.56A>G	p.Q19R	poly(ADP-ribose) polymerase family member 8	Poly(ADP-ribose) polymerases	ENST00000281631.10	1	+	Q8N3A8	False	rs768516446		as_specific	0.558603			False		False			False	False	False					7.3	False	False	False		0.797909	0.691425	0.19	3
MTREX	chr5	55345160	SNP	NONSENSE	A	T	0.649	13	24	0/1		c.1072A>T	p.K358*	Mtr4 exosome RNA helicase	Nuclear exosome targeting complex Ski2 like RNA helicases RNA helicases	ENST00000230640.10	10	+	P42285	False				0.301746			True		False		gene_function_loss
CMYA5	chr5	79736717	SNP	MISSENSE	T	C	0.333	27	13	0/1		c.7952T>C	p.L2651S	cardiomyopathy associated 5	Tripartite motif containing A-kinase anchoring proteins Fibronectin type III domain containing	ENST00000446378.3	2	+	Q8N3K9	False				0.406484			False		False			False	False	False					7.3	False	False	False		0.244429	0.769133	0.044	1
ZFYVE16	chr5	80437779	SNP	MISSENSE	A	G	0.776	11	39	0/1		c.1094A>G	p.H365R	zinc finger FYVE-type containing 16	Protein phosphatase 1 regulatory subunits Zinc fingers FYVE-type	ENST00000505560.5	4	+	Q7Z3T8	False	rs762249307		as_specific	0.366584			False		False			False	False	False					7.3	False	False	False		0.240154	0.782157	0.054	3
FAM151B	chr5	80519858	SNP	SILENT	G	T	0.742	7	22	0/1		c.483G>T	p.V161V	family with sequence similarity 151 member B		ENST00000282226.5	4	+	Q6UXP7	False	rs1440709929		as_specific	0.379052			False		False			False	False	False					7.3	False	False	False		0.267564	0.759344		0
MSH3	chr5	80813614	SNP	MISSENSE	G	A	0.3	22	8	0/1		c.2686G>A	p.G896R	mutS homolog 3	MutS homologs	ENST00000265081.7	20	+	P20585	False	rs777054839		as_specific	0.371571			False		False		dna_repair
KIAA0825	chr5	94386314	SNP	MISSENSE	C	T	0.382	21	12	0/1		c.3547G>A	p.E1183K	KIAA0825		ENST00000513200.7	18	-	Q8IV33	False	rs1235308346		as_specific	0.339152			False		False			False	False	False					7.3	False	False	False		0.691721	0.659311	0.09	3
SLC27A6	chr5	128990458	SNP	SILENT	A	G	0.641	13	25	0/1		c.963A>G	p.Q321Q	solute carrier family 27 member 6	Solute carriers Acyl-CoA synthetase family	ENST00000262462.9	4	+	Q9Y2P4	False	rs1420945769		as_specific	0.381546			False		False			False	False	False					7.3	False	False	False		0.208446	0.443101		0
ADAMTS19	chr5	129735010	SNP	MISSENSE	G	A	0.68	7	18	0/1		c.3391G>A	p.E1131K	ADAM metallopeptidase with thrombospondin type 1 motif 19	ADAM metallopeptidases with thrombospondin type 1 motif	ENST00000274487.9	22	+	Q8TE59	False	rs553809104		as_specific	0.339152			False		False			False	False	False					7.3	False	False	False		0.936023	0.315184	0.207	3
PCDHB5	chr5	141137423	SNP	SILENT	C	T	0.587	11	16	0/1		c.1989C>T	p.D663D	protocadherin beta 5	Clustered protocadherins	ENST00000231134.8	1	+	Q9Y5E4	False	rs373394808		as_specific	0.703242			False		False			False	False	False					7.3	False	False	False		0.088127			0
HAVCR2	chr5	157098872	SNP	MISSENSE	C	G	0.356	23	12	0/1		c.508G>C	p.D170H	hepatitis A virus cellular receptor 2	V-set domain containing	ENST00000307851.9	4	-	Q8TDQ0	False				0.374065			False		False			False	False	False					7.3	False	False	False		0.522569		0.029	2
STC2	chr5	173323404	SNP	MISSENSE	C	G	0.359	25	13	0/1		c.321G>C	p.L107F	stanniocalcin 2		ENST00000265087.8	3	-	O76061	False				0.573566			False		False	p.L107*(1)		False	False	False					7.3	False	False	False		0.727623	0.606643	0.383	3
OR2Y1	chr5	180739905	SNP	MISSENSE	C	A	0.417	21	14	0/1		c.154G>T	p.D52Y	olfactory receptor family 2 subfamily Y member 1	Olfactory receptors, family 2	ENST00000307832.2	1	-	Q8NGV0	False				0.523691			False		False			False	False	False					7.3	False	False	False		0.359067	0.59436	0.118	2
TRIM7	chr5	181195444	SNP	SILENT	G	T	0.365	25	15	0/1		c.1258C>A	p.R420R	tripartite motif containing 7	Ring finger proteins Tripartite motif containing	ENST00000274773.12	7	-	Q9C029	False	rs766983079		as_specific	0.703242			False		False			False	False	False					7.3	False	False	False		0.106616			0
TRIM41	chr5	181234666	DEL	FRAME_SHIFT_DEL	CAG	C	0.711	8	22	0/1		c.1785_1786delAG	p.E596fs	tripartite motif containing 41	Tripartite motif containing Ring finger proteins	ENST00000315073.10	6	+	Q8WV44	True				0.634328			True		False		gene_function_loss
RPP40	chr6	4996364	SNP	NONSENSE	G	A	0.413	38	25	0/1		c.547C>T	p.Q183*	ribonuclease P/MRP subunit p40		ENST00000319533.9	5	-	O75818	False				0.491272			True		False		gene_function_loss
RREB1	chr6	7231608	SNP	MISSENSE	T	G	0.166	38	7	0/1		c.3509T>G	p.V1170G	ras responsive element binding protein 1	Zinc fingers C2H2-type	ENST00000379938.7	10	+	Q92766	False	rs199530474		as_specific	0.653367			False		False			False	False	False					3.49	False	False	False		0.858389	0.3063	0.172	3
PAK1IP1	chr6	10702414	SNP	MISSENSE	G	T	0.642	18	34	0/1		c.293G>T	p.S98I	PAK1 interacting protein 1	WD repeat domain containing	ENST00000379568.4	3	+	Q9NWT1	False				0.391521			False		False			False	False	False	ENST00000379568
BTN1A1	chr6	26508750	SNP	MISSENSE	C	A	0.173	40	7	0/1		c.1157C>A	p.P386H	butyrophilin subfamily 1 member A1	C2-set domain containing V-set domain containing Butyrophilins	ENST00000244513.10	7	+	Q13410	False				0.506234			False		False			False	False	False					7.3	False	False	False		0.230931		0.263	2
GPX6	chr6	28504322	SNP	MISSENSE	C	A	0.4	35	21	0/1		c.536G>T	p.W179L	glutathione peroxidase 6	Selenoproteins	ENST00000474923.1	4	-	P59796	False				0.511222			False		False			False	False	False					7.3	False	False	False		0.18558		0.005	1
OR2H1	chr6	29462292	SNP	MISSENSE	T	G	0.245	39	11	0/1		c.523T>G	p.F175V	olfactory receptor family 2 subfamily H member 1	Olfactory receptors, family 2	ENST00000377136.5	4	+	Q9GZK4	False				0.551122			False		False			False	False	False					7.3	False	False	False		0.270584	0.842211	0.123	2
HLA-C	chr6	31270224	DNP	MISSENSE	AG	CA	0.919	0	8	0|1	31270173	c.880_881CT>TG	p.L294C	major histocompatibility complex, class I, C	C1-set domain containing Histocompatibility complex	ENST00000376228.9	4	-	P04222, P10321, P30499, P30501, P30504, P30505, P30508, P30510, Q07000, Q29865, Q29960, Q29963, Q95604, Q9TNN7	False				0.616915			False		False			False	False	False					7.3	False	False	False
HLA-C	chr6	31271132	DNP	MISSENSE	GT	TC	0.819	0	3	0/1		c.559_560AC>GA	p.T187E	major histocompatibility complex, class I, C	C1-set domain containing Histocompatibility complex	ENST00000376228.9	3	-	P04222, P10321, P30499, P30501, P30504, P30505, P30508, P30510, Q07000, Q29865, Q29960, Q29963, Q95604, Q9TNN7	False				0.641791			False		False			False	False	False					7.3	False	False	False
STK19	chr6	31972624	SNP	MISSENSE	C	G	0.707	21	55	0/1		c.434C>G	p.S145W	serine/threonine kinase 19		ENST00000375333.2	3	+	P49842	False	rs946690099		as_specific	0.645885			False		False			False	False	False					7.3	False	False	False		0.641371	0.7755	0.29	4
NOTCH4	chr6	32201116	SNP	SPLICE_SITE	C	A	0.403	33	26	0/1		c.e22-1G>T		notch 4	Ankyrin repeat domain containing	ENST00000375023.3		-	Q99466	False				0.610973			False		False		splicing
HLA-DRB5	chr6	32522162	DNP	MISSENSE	TG	CA	0.923	0	12	1|1	32522148	c.112_113CA>TG	p.Q38W	major histocompatibility complex, class II, DR beta 5	C1-set domain containing Histocompatibility complex	ENST00000374975.4	2	-	Q30154	False				0.631841			False		False			False	False	False					7.3	False	False	False
SNRPC	chr6	34762609	SNP	MISSENSE	G	C	0.697	21	50	0/1		c.66G>C	p.K22N	small nuclear ribonucleoprotein polypeptide C	U1 small nucleolar ribonucleoprotein	ENST00000244520.10	3	+	P09234	False				0.356608			False		False			False	False	False					7.3	False	False	False		0.819934	0.750131	0.414	2
STK38	chr6	36495812	SNP	MISSENSE	A	G	0.638	29	53	0/1		c.1370T>C	p.I457T	serine/threonine kinase 38		ENST00000229812.8	14	-	Q15208	False	rs773860206		as_specific	0.436409			False		False			False	False	False					7.3	False	False	False		0.693368		0.245	4
SAYSD1	chr6	39114914	SNP	MISSENSE	G	C	0.425	22	17	0/1		c.176C>G	p.A59G	SAYSVFN motif domain containing 1		ENST00000229903.5	1	-	Q9NPB0	False	rs750856879		as_specific	0.683292			False		False			False	False	False					7.3	False	False	False		0.557568	0.874832	0.034	2
TREML1	chr6	41153799	SNP	MISSENSE	G	T	0.676	36	75	0/1		c.335C>A	p.P112H	triggering receptor expressed on myeloid cells like 1	V-set domain containing	ENST00000426005.6	2	-	Q86YW5	False				0.610973			False		False			False	False	False					7.3	False	False	False		0.337231	0.545211	0.17	3
ZNF318	chr6	43357707	SNP	MISSENSE	C	T	0.334	37	17	0/1		c.607G>A	p.E203K	zinc finger protein 318	Zinc fingers C2H2-type	ENST00000361428.3	3	-	Q5VUA4	False				0.453865			False		False			False	False	False					7.3	False	False	False		0.898514	0.669417	0.233	3
ADGRF5	chr6	46854005	SNP	MISSENSE	G	C	0.403	37	23	0/1		c.4028C>G	p.S1343W	adhesion G protein-coupled receptor F5	I-set domain containing Immunoglobulin like domain containing Adhesion G protein-coupled receptors, subfamily F	ENST00000283296.12	21	-	Q8IZF2	False	rs780829581		as_specific	0.478803			False		False			False	False	False					7.3	False	False	False		0.768989	0.445749	0.28	2
TNFRSF21	chr6	47284240	SNP	MISSENSE	G	A	0.404	30	21	0/1		c.941C>T	p.P314L	TNF receptor superfamily member 21	CD molecules Tumor necrosis factor receptor superfamily	ENST00000296861.2	3	-	O75509	False	rs753328769		as_specific	0.531172			False		False			False	False	False					7.3	False	False	False		0.437524		0.179	4
LGSN	chr6	63280272	SNP	MISSENSE	C	A	0.351	39	22	0/1		c.1279G>T	p.G427C	lengsin, lens protein with glutamine synthetase domain		ENST00000370657.9	4	-	Q5TDP6	False				0.448878			False		False			False	False	False	ENST00000370657
SLC17A5	chr6	73635398	SNP	MISSENSE	G	A	0.2	58	15	0/1		c.803C>T	p.S268L	solute carrier family 17 member 5	Solute carriers	ENST00000355773.6	6	-	Q9NRA2	False				0.299252			False		False			False	False	False					7.3	False	False	False		0.828464		0.188	3
SLC17A5	chr6	73635477	SNP	MISSENSE	G	C	0.181	44	9	0/1		c.724C>G	p.L242V	solute carrier family 17 member 5	Solute carriers	ENST00000355773.6	6	-	Q9NRA2	False				0.261845			False		False			False	False	False					7.3	False	False	False		0.731685	0.556397	0.049	2
IBTK	chr6	82194539	SNP	MISSENSE	G	C	0.951	0	18	1|1		c.3278C>G	p.P1093R	inhibitor of Bruton tyrosine kinase	BTB domain containing Ankyrin repeat domain containing	ENST00000306270.12	23	-	Q9P2D0	False	rs369193847		as_specific	0.311721			False		False			False	False	False					4.61	False	False	False		0.466899	0.552515	0.036	3
PNRC1	chr6	89081143	SNP	SILENT	C	T	0.468	16	14	0/1		c.249C>T	p.L83L	proline rich nuclear receptor coactivator 1		ENST00000336032.4	1	+	Q12796	False				0.72818			False		False			False	False	False					7.3	False	False	False		0.226869	0.707493		0
BACH2	chr6	89951849	SNP	MISSENSE	C	A	0.961	0	24	1|1	89951849	c.257G>T	p.G86V	BTB domain and CNC homolog 2	BTB domain containing Basic leucine zipper proteins	ENST00000257749.9	7	-	Q9BYV9	False				0.521197			False		False			False	False	False					7.3	False	False	False		0.912486		0.685	3
LAMA4	chr6	112130031	SNP	SILENT	C	T	0.347	15	7	0/1		c.3957G>A	p.L1319L	laminin subunit alpha 4	Laminin subunits	ENST00000522006.5	30	-	Q16363	False				0.36409			False		False			False	False	False					7.3	False	False	False		0.257153			0
SOGA3	chr6	127515922	SNP	SILENT	G	A	0.95	0	18	1|1		c.693C>T	p.S231S	SOGA family member 3		ENST00000525778.5	2	-	Q5TF21	False	rs201019413		as_specific	0.715711			False		False			False	False	False					3.1	False	False	False		0.131169	0.463569		0
ADGRG6	chr6	142437447	SNP	MISSENSE	C	G	0.5	11	11	0/1		c.3333C>G	p.F1111L	adhesion G protein-coupled receptor G6	Adhesion G protein-coupled receptors, subfamily G	ENST00000367609.8	23	+	Q86SQ4	False				0.34414			False		False			False	False	False					7.3	False	False	False		0.738317	0.663022	0.394	2
NOX3	chr6	155453420	SNP	SILENT	C	A	0.965	0	28	1|1		c.324G>T	p.G108G	NADPH oxidase 3		ENST00000159060.3	4	-	Q9HBY0	False				0.371571			False		False			False	False	False					7.3	False	False	False		0.2468	0.408119		0
KIF25	chr6	168041983	DNP	MISSENSE	AG	CC	0.396	29	20	0/1		c.661_662AG>CC	p.S221P	kinesin family member 25	Kinesins	ENST00000643607.2	11	+	Q9UIL4	False				0.616915			False		False			False	False	False					7.3	False	False	False
PHF10	chr6	169714813	SNP	MISSENSE	T	G	0.285	31	12	0/1		c.723A>C	p.K241N	PHD finger protein 10	PHD finger proteins	ENST00000339209.9	7	-	Q8WUB8	False				0.426434			False		False			False	False	False					7.3	False	False	False		0.669572	0.263092	0.507	3
SNX13	chr7	17850865	SNP	NONSENSE	C	A	0.386	29	17	0/1		c.937G>T	p.E313*	sorting nexin 13	Sorting nexins	ENST00000428135.7	10	-	Q9Y5W8	False				0.309227			True		False		gene_function_loss
FERD3L	chr7	19145133	SNP	MISSENSE	T	A	0.316	22	9	0/1		c.230A>T	p.E77V	Fer3 like bHLH transcription factor	Basic helix-loop-helix proteins	ENST00000275461.3	1	-	Q96RJ6	False				0.630923			False		False			False	False	False					7.3	False	False	False		0.43535	0.820191	0.379	3
SP4	chr7	21511068	SNP	SILENT	G	C	0.35	25	14	0/1		c.2154G>C	p.R718R	Sp4 transcription factor	Sp transcription factors Zinc fingers C2H2-type	ENST00000222584.8	6	+	Q02446	False				0.376559			False		False			False	False	False					7.3	False	False	False		0.266037	0.39378		0
DPY19L1	chr7	35011429	SNP	MISSENSE	G	A	0.154	37	5	0|1	35011429	c.571C>T	p.R191W	dpy-19 like C-mannosyltransferase 1		ENST00000638088.1	5	-	Q2PZI1	False	rs181181617		as_specific	0.339152			False		False			False	False	False					3.83	False	False	False		0.734485	0.538976	0.577	1
DPY19L1	chr7	35011436	SNP	SILENT	A	G	0.179	36	6	0|1	35011429	c.564T>C	p.S188S	dpy-19 like C-mannosyltransferase 1		ENST00000638088.1	5	-	Q2PZI1	False	rs184950994		as_specific	0.334165			False		False			False	False	False					3.91	False	False	False		0.287339	0.62337		0
SEPTIN7	chr7	35898302	SNP	SILENT	G	A	0.277	27	9	0/1		c.894G>A	p.K298K			ENST00000399034.7	11	+		False	rs1471480645		as_specific	0.316708			False		False			False	False	False					7.3	False	False	False		0.377833	0.271127		0
ELMO1	chr7	36861729	SNP	MISSENSE	A	C	0.354	19	11	0/1		c.1913T>G	p.L638R	engulfment and cell motility 1		ENST00000310758.8	21	-	Q92556	False				0.438903			False		False			False	False	False					7.3	False	False	False		0.859217	0.644959	0.36	3
MYO1G	chr7	44975625	SNP	SILENT	G	A	0.77	8	30	0/1		c.423C>T	p.S141S	myosin IG	Minor histocompatibility antigens Myosins, class I	ENST00000258787.12	4	-	B0I1T2	False	rs976542453		as_specific	0.581047			False		False			False	False	False					4.61	False	False	False		0.163936	0.796098		0
ZPBP	chr7	49983489	SNP	MISSENSE	G	C	0.159	22	3	0/1		c.811C>G	p.Q271E	zona pellucida binding protein	Immunoglobulin like domain containing	ENST00000419417.5	7	-	Q9BS86	False				0.301746			False		False			False	False	False					7.3	False	False	False		0.766824	0.670592	0.094	2
PSPH	chr7	56019671	DNP	MISSENSE	GA	TG	0.465	23	20	0|1	56019671	c.203_204TC>CA	p.L68P	phosphoserine phosphatase	HAD Asp-based non-protein phosphatases	ENST00000395471.7	5	-	P78330	False				0.547264			False		False			False	False	False					7.3	False	False	False
SRRM3	chr7	76248275	SNP	SILENT	G	A	0.672	12	25	0/1		c.321G>A	p.R107R	serine/arginine repetitive matrix 3		ENST00000611745.2	3	+	A6NNA2	False				0.620948			False		False			False	False	False					7.3	False	False	False		0.242264	0.521569		0
CD36	chr7	80672782	SNP	MISSENSE	A	C	0.727	11	33	0/1		c.1138A>C	p.T380P	CD36 molecule	Scavenger receptors CD molecules	ENST00000447544.7	12	+	P16671	False	rs200906462		as_specific	0.289277			False		False			False	False	False					7.3	False	False	False		0.904332	0.355942	0.549	3
SAMD9L	chr7	93134796	SNP	MISSENSE	C	A	0.4	27	17	0/1		c.1176G>T	p.E392D	sterile alpha motif domain containing 9 like	Sterile alpha motif domain containing	ENST00000318238.9	5	-	Q8IVG5	False				0.359102			False		False			False	False	False					7.3	False	False	False		0.350342		0.024	1
DYNC1I1	chr7	96080462	SNP	MISSENSE	C	A	0.774	6	24	0/1		c.1801C>A	p.R601S	dynein cytoplasmic 1 intermediate chain 1	Dyneins, cytoplasmic WD repeat domain containing	ENST00000324972.10	16	+	O14576	False				0.42394			False		False			False	False	False					7.3	False	False	False		0.878893		0.249	4
SLC12A9	chr7	100866566	SNP	SILENT	G	A	0.655	9	20	0/1		c.2706G>A	p.L902L	solute carrier family 12 member 9	Solute carriers	ENST00000354161.8	14	+	Q9BXP2	False	rs371274671		as_specific	0.683292			False		False			False	False	False					7.3	False	False	False		0.148595	0.629612		0
MUC3A	chr7	100953452	SNP	MISSENSE	G	C	0.318	74	35	0/1		c.1673G>C	p.S558T	mucin 3A, cell surface associated	Mucins	ENST00000379458.9	2	+	Q02505	False	rs1328386374		as_specific	0.506234			False		False			False	False	False					7.3	False	False	False			0.593884
MUC12	chr7	100972904	DNP	NONSENSE	CA	TG	0.349	42	22	0|1	100972900	c.148_149CA>TG	p.Q50*	mucin 12, cell surface associated	Mucins	ENST00000379442.7	3	+	Q9UKN1	False				0.529851			True		False		gene_function_loss
MUC12	chr7	100972914	DNP	MISSENSE	GC	CT	0.349	40	22	0|1	100972900	c.158_159GC>CT	p.S53T	mucin 12, cell surface associated	Mucins	ENST00000379442.7	3	+	Q9UKN1	False				0.534826			False		False			False	False	False					7.3	False	False	False
COG5	chr7	107211152	SNP	MISSENSE	T	C	0.658	12	24	0/1		c.2335A>G	p.I779V	component of oligomeric golgi complex 5	Components of oligomeric golgi complex	ENST00000297135.7	20	-	Q9UP83	False	rs763881282		as_specific	0.431421			False		False			False	False	False					7.3	False	False	False		0.426273	0.795472	0.113	1
LAMB1	chr7	107951271	SNP	NONSENSE	C	A	0.333	23	11	0/1		c.3346G>T	p.E1116*	laminin subunit beta 1	Laminin subunits	ENST00000222399.11	24	-	P07942	False				0.476309			True		False		gene_function_loss
KLF14	chr7	130733862	SNP	MISSENSE	G	A	0.942	0	15	1|1		c.172C>T	p.P58S	Kruppel like factor 14	Kruppel like factors Zinc fingers C2H2-type	ENST00000583337.3	1	-	Q8TD94	False	rs111400400		as_specific	0.785536			False		False			False	False	False					7.3	False	False	False			0.756902
KLF14	chr7	130733917	SNP	SILENT	A	T	0.875	1	15	0/1		c.117T>A	p.A39A	Kruppel like factor 14	Kruppel like factors Zinc fingers C2H2-type	ENST00000583337.3	1	-	Q8TD94	False	rs111731678		as_specific	0.798005			False		False			False	False	False					7.3	False	False	False			0.628971
PLXNA4	chr7	132489405	SNP	MISSENSE	G	T	0.408	32	20	0/1		c.1258C>A	p.R420S	plexin A4	Plexins	ENST00000359827.7	3	-	Q9HCM2	False				0.451372			False		False			False	False	False					7.3	False	False	False		0.848461	0.79714	0.281	2
CLCN1	chr7	143321751	SNP	MISSENSE	G	C	0.362	29	18	0/1		c.599G>C	p.G200A	chloride voltage-gated channel 1	Chloride voltage-gated channels	ENST00000343257.7	5	+	P35523	False				0.571072			False		False			False	False	False	ENST00000650516
MYOM2	chr8	2092517	SNP	MISSENSE	A	T	0.264	25	8	0/1		c.2000A>T	p.N667I	myomesin 2	Fibronectin type III domain containing I-set domain containing Myosin binding proteins Immunoglobulin like domain containing	ENST00000262113.9	16	+	P54296	False				0.563591			False		False			False	False	False					7.3	False	False	False		0.800551	0.543146	0.39	2
CSMD1	chr8	3223759	SNP	MISSENSE	G	T	0.206	22	5	0/1		c.4457C>A	p.P1486Q	CUB and Sushi multiple domains 1	Sushi domain containing Protein phosphatase 1 regulatory subunits	ENST00000602723.5	29	-	Q96PZ7	False				0.418953			False		False			False	False	False					7.3	False	False	False		0.850879		0.222	2
CSMD1	chr8	3396334	SNP	MISSENSE	G	A	0.766	7	26	0/1		c.2456C>T	p.P819L	CUB and Sushi multiple domains 1	Sushi domain containing Protein phosphatase 1 regulatory subunits	ENST00000602723.5	18	-	Q96PZ7	False	rs1342982807		as_specific	0.486284			False		False			False	False	False					4.61	False	False	False		0.572995	0.459424	0.291	2
MFHAS1	chr8	8891001	SNP	SILENT	C	A	0.87	2	19	0/1		c.2058G>T	p.S686S	malignant fibrous histiocytoma amplified sequence 1	Roco domain containing	ENST00000276282.7	1	-	Q9Y4C4	False	rs779447420		as_specific	0.593516			False		False			False	False	False					7.3	False	False	False		0.089142	0.461161		0
MSR1	chr8	16110180	SNP	MISSENSE	C	G	0.87	2	21	0/1		c.1315G>C	p.G439R	macrophage scavenger receptor 1	Scavenger receptors Scavenger receptor cysteine rich domain containing CD molecules	ENST00000445506.6	10	-	P21757	False				0.334165			False		False			False	False	False					7.3	False	False	False		0.690444	0.652811	0.451	3
VPS37A	chr8	17274746	SNP	MISSENSE	C	A	0.177	27	5	0/1		c.430C>A	p.P144T	VPS37A, ESCRT-I subunit	ESCRT-I	ENST00000324849.9	5	+	Q8NEZ2	False	rs373775451		as_specific	0.351621			False		False			False	False	False					3.91	False	False	False		0.726721		0.123	2
KIF13B	chr8	29180126	SNP	MISSENSE	G	A	0.206	23	6	0/1		c.698C>T	p.T233I	kinesin family member 13B	Kinesins	ENST00000524189.6	8	-	Q9NQT8	False	rs554021855		as_specific	0.406484			False		False			False	False	False					7.3	False	False	False		0.926281	0.0628735	0.545	2
ZNF703	chr8	37698505	SNP	MISSENSE	G	T	0.722	1	4	0/1		c.1604G>T	p.R535L	zinc finger protein 703		ENST00000331569.6	2	+	Q9H7S9	False				0.698254			False	ZNF703	False		structural_relation
PRKDC	chr8	47862427	SNP	SILENT	G	A	0.307	17	7	0/1		c.5865C>T	p.V1955V	protein kinase, DNA-activated, catalytic polypeptide		ENST00000314191.7	43	-	P78527	False				0.391521			False		False		dna_repair
SOX17	chr8	54459539	SNP	SILENT	G	A	0.333	11	5	0/1		c.789G>A	p.P263P	SRY-box 17	SRY-boxes	ENST00000297316.5	2	+	Q9H6I2	False				0.755611			False		False			False	False	False					7.3	False	False	False		0.087428	0.43529		0
TMEM70	chr8	73981300	SNP	SILENT	C	A	0.214	21	5	0/1		c.462C>A	p.I154I	transmembrane protein 70		ENST00000312184.6	3	+	Q9BUB7	False	rs143954787		as_specific	0.356608			False		False			False	False	False					4.61	False	False	False		0.182013	0.852546		0
CRISPLD1	chr8	74986177	SNP	MISSENSE	A	C	0.893	1	16	0/1		c.190A>C	p.S64R	cysteine rich secretory protein LCCL domain containing 1	CAP superfamily	ENST00000262207.9	2	+	Q9H336	False	rs374697726		as_specific	0.396509			False		False			False	False	False					7.3	False	False	False		0.708698		0.076	3
FBXO43	chr8	100141337	SNP	MISSENSE	A	G	0.919	3	47	1|1		c.917T>C	p.L306P	F-box protein 43	F-boxes other	ENST00000428847.3	2	-	Q4G163	False	rs376577612		as_specific	0.40399			False		False			False	False	False					4.31	False	False	False		0.579394	0.494909	0.181	2
RNF19A	chr8	100258935	SNP	MISSENSE	A	T	0.808	4	20	0/1		c.2138T>A	p.L713H	ring finger protein 19A, RBR E3 ubiquitin protein ligase	Ring finger proteins RBR E3 ubiquitin ligases	ENST00000519449.5	11	-	Q9NV58	False				0.426434			False		False			False	False	False					7.3	False	False	False		0.744026	0.641655	0.52	3
FZD6	chr8	103324914	SNP	MISSENSE	G	C	0.18	41	8	0/1		c.808G>C	p.G270R	frizzled class receptor 6	G protein-coupled receptors, Class F frizzled	ENST00000358755.5	4	+	O60353	False				0.40399			False		False			False	False	False					7.3	False	False	False		0.33604	0.809875	0.421	3
EBAG9	chr8	109563447	SNP	MISSENSE	C	T	0.8	8	32	0/1		c.572C>T	p.T191I	estrogen receptor binding site associated, antigen, 9		ENST00000531677.5	6	+	O00559	False	rs552227266		as_specific	0.401496			False		False			False	False	False					4.31	False	False	False		0.392077		0.202	2
EBAG9	chr8	109563505	SNP	SILENT	T	G	0.261	31	10	0/1		c.630T>G	p.G210G	estrogen receptor binding site associated, antigen, 9		ENST00000531677.5	6	+	O00559	False	rs753562213		as_specific	0.408978			False		False			False	False	False					4.31	False	False	False		0.305937	0.795118		0
MTBP	chr8	120446502	SNP	MISSENSE	G	A	0.171	30	5	0/1		c.188G>A	p.S63N	MDM2 binding protein		ENST00000305949.6	2	+	Q96DY7	False	rs767091319		as_specific	0.356608			False		False			False	False	False					7.3	False	False	False		0.414702		0.084	3
FER1L6	chr8	124040006	SNP	SPLICE_SITE	G	T	0.675	13	28	0/1		c.2589G>T	p.K863N	fer-1 like family member 6	Ferlin family	ENST00000522917.5	20	+	Q2WGJ9	False				0.496259			False		False			False	False	False					7.3	False	False	False		0.637372		0.14	3
CCDC26	chr8	128965999	SNP	SPLICE_SITE	C	T	0.674	15	34	0|1	128965999	c.e1-2G>A		CCDC26 long non-coding RNA		ENST00000643616.1		-	Q8TAB7	False	rs973948629		as_specific	0.431421			False		False			False	False	False					7.3	False	False	False		0.254883			0.155386
EPPK1	chr8	143865354	DEL	IN_FRAME_DEL	GGGC	G	0.917	0	8	1|1		c.7897_7899delGCC	p.A2633del	epiplakin 1	Plakins	ENST00000615648.2	2	-	P58107	True	rs1241288753		as_specific	0.781638			False		False			False	False	False					7.3	False	False	False
WDR97	chr8	144115684	SNP	MISSENSE	C	T	0.7	11	27	0/1		c.4421C>T	p.S1474L	WD repeat domain 97	WD repeat domain containing	ENST00000323662.9	22	+	A6NE52	False	rs766840229		as_specific	0.715711			False		False			False	False	False					7.3	False	False	False		0.446918	0.683244	0.095	2
ERMP1	chr9	5832882	SNP	MISSENSE	G	A	0.937	0	14	1|1		c.146C>T	p.T49M	endoplasmic reticulum metallopeptidase 1		ENST00000339450.10	1	-	Q7Z2K6	False	rs764987253		as_specific	0.750623			False		False		gene_function_loss
SLC24A2	chr9	19521015	SNP	MISSENSE	T	C	0.955	0	20	1|1		c.1615A>G	p.I539V	solute carrier family 24 member 2	Solute carriers	ENST00000341998.6	9	-	Q9UI40	False	rs776789428		as_specific	0.436409			False		False		gene_function_loss
PIGO	chr9	35094004	SNP	MISSENSE	C	A	0.364	28	16	0/1		c.676G>T	p.V226L	phosphatidylinositol glycan anchor biosynthesis class O	Phosphatidylinositol glycan anchor biosynthesis	ENST00000378617.4	4	-	Q8TEQ8	False				0.526185			False		False		gene_function_loss
TLN1	chr9	35706095	SNP	MISSENSE	T	A	0.263	28	9	0/1		c.5378A>T	p.Q1793L	talin 1	FERM domain containing	ENST00000314888.10	41	-	Q9Y490	False	rs931960025		as_specific	0.588529			False		False		gene_function_loss
CREB3	chr9	35735312	SNP	MISSENSE	G	T	0.65	14	25	0/1		c.549G>T	p.L183F	cAMP responsive element binding protein 3	Basic leucine zipper proteins	ENST00000353704.3	6	+	O43889	False	rs993529077		as_specific	0.453865			False		False		gene_function_loss
ZCCHC7	chr9	37126922	SNP	MISSENSE	G	A	0.686	10	26	0/1		c.590G>A	p.C197Y	zinc finger CCHC-type containing 7	Zinc fingers CCHC-type	ENST00000336755.9	2	+	Q8N3Z6	False	rs908382703		as_specific	0.394015			False		False			False	False	False					7.3	False	False	False		0.790656		0.275	4
POLR1E	chr9	37493633	SNP	SILENT	T	A	0.683	12	27	0/1		c.477T>A	p.V159V	RNA polymerase I subunit E	RNA polymerase subunits	ENST00000377798.9	6	+	Q9GZS1	False	rs578147451		as_specific	0.478803			False		False			False	False	False					7.3	False	False	False		0.168976	0.565905		0
PSAT1	chr9	78297262	SNP	MISSENSE	C	A	0.621	10	19	0/1		c.52C>A	p.P18T	phosphoserine aminotransferase 1		ENST00000376588.4	1	+	Q9Y617	False				0.685786			False		False			False	False	False	ENST00000347159
SPATA31D1	chr9	81990835	SNP	MISSENSE	G	T	0.277	27	10	0/1		c.365G>T	p.R122L	SPATA31 subfamily D member 1		ENST00000344803.3	4	+	Q6ZQQ2	False				0.548628			False		False			False	False	False					7.3	False	False	False		0.525415		0.119	1
FGD3	chr9	92976497	SNP	MISSENSE	C	T	0.425	22	18	0|1	92976497	c.241C>T	p.P81S	FYVE, RhoGEF and PH domain containing 3	Rho guanine nucleotide exchange factors Pleckstrin homology domain containing Zinc fingers FYVE-type	ENST00000375482.8	3	+	Q5JSP0	False				0.648379			False		False		gene_function_loss
WNK2	chr9	93185416	SNP	MISSENSE	C	T	0.793	5	24	0/1		c.487C>T	p.P163S	WNK lysine deficient protein kinase 2		ENST00000297954.8	1	+	Q9Y3S1	False				0.738155			False		False			False	False	False					7.3	False	False	False		0.321139		0.114	2
ZNF169	chr9	94300557	DEL	IN_FRAME_DEL	CCTT	C	0.262	32	10	0/1		c.1000_1002delCTT	p.L334del	zinc finger protein 169	Zinc fingers C2H2-type	ENST00000395395.7	5	+	Q14929	False	rs773268056		as_specific	0.573201			False		False			False	False	False					7.3	False	False	False
FANCC	chr9	95135382	SNP	SILENT	C	T	0.302	30	13	0/1		c.807G>A	p.L269L	Fanconi anemia complementation group C	Fanconi anemia complementation groups	ENST00000289081.8	8	-	Q00597	False				0.361596	L	Rec	False		False		dna_repair
SMC2	chr9	104118251	SNP	SILENT	T	C	0.405	23	14	0/1		c.1872T>C	p.F624F	structural maintenance of chromosomes 2	Structural maintenance of chromosomes proteins Condensin I subunits Condensin II subunits	ENST00000374793.8	15	+	O95347	False				0.359102			False		False			False	False	False					7.3	False	False	False		0.298717	0.796564		0
OR13D1	chr9	104695263	SNP	MISSENSE	T	C	0.734	7	22	0/1		c.746T>C	p.I249T	olfactory receptor family 13 subfamily D member 1	Olfactory receptors, family 13	ENST00000641530.1	1	+	Q8NGV5	False				0.386534			False		False			False	False	False					7.3	False	False	False		0.357618	0.861013	0.015	1
FRRS1L	chr9	109167140	DNP	MISSENSE	CG	GC	0.667	0	2	0/1		c.151_152CG>GC	p.R51A	ferric chelate reductase 1 like		ENST00000561981.3	1	-	Q9P0K9	False				0.798507			False		False			False	False	False					7.3	False	False	False
MEGF9	chr9	120605331	SNP	SILENT	T	C	0.617	17	29	0/1		c.1668A>G	p.K556K	multiple EGF like domains 9		ENST00000373930.4	6	-	Q9H1U4	False	rs1156589257		as_specific	0.451372			False		False			False	False	False					7.3	False	False	False		0.141777	0.826296		0
ZBTB6	chr9	122911153	SNP	MISSENSE	G	A	0.447	19	15	0/1		c.920C>T	p.P307L	zinc finger and BTB domain containing 6	BTB domain containing Zinc fingers C2H2-type	ENST00000373659.4	2	-	Q15916	False				0.431421			False		False			False	False	False					7.3	False	False	False		0.573364		0.227	3
OLFML2A	chr9	124809953	SNP	SILENT	G	A	0.274	29	11	0/1		c.1500G>A	p.A500A	olfactomedin like 2A		ENST00000373580.8	8	+	Q68BL7	False	rs139197654		as_specific	0.633416			False		False			False	False	False					3.76	False	False	False		0.148538	0.780951		0
HMCN2	chr9	130337909	SNP	SILENT	G	A	0.6	16	25	0/1		c.3372G>A	p.P1124P	hemicentin 2	Fibulins I-set domain containing Immunoglobulin like domain containing	ENST00000624552.3	23	+	Q8NDA2	False	rs889690099		as_specific	0.65586			False		False			False	False	False					7.3	False	False	False
HMCN2	chr9	130351568	SNP	SILENT	C	A	0.634	14	26	0/1		c.4573C>A	p.R1525R	hemicentin 2	Fibulins I-set domain containing Immunoglobulin like domain containing	ENST00000624552.3	30	+	Q8NDA2	False				0.643392			False		False			False	False	False					7.3	False	False	False		0.288319			0
REXO4	chr9	133417769	SNP	MISSENSE	G	C	0.382	25	15	0/1		c.76C>G	p.L26V	REX4 homolog, 3'-5' exonuclease	Exonucleases	ENST00000371942.8	1	-	Q9GZR2	False				0.663342			False		False			False	False	False					7.3	False	False	False		0.340574	0.54513	0.032	2
CCDC187	chr9	136286383	SNP	SILENT	C	A	0.981	0	55	1|1	136286366	c.2241G>T	p.L747L	coiled-coil domain containing 187		ENST00000569961.5	8	-	A0A096LP49	False	rs878980606		as_specific	0.685786			False		False			False	False	False					7.3	False	False	False			0.835649
CCDC187	chr9	136291358	SNP	MISSENSE	C	T	0.678	14	30	0/1		c.961G>A	p.A321T	coiled-coil domain containing 187		ENST00000569961.5	6	-	A0A096LP49	False	rs943284509		as_specific	0.645885			False		False			False	False	False					7.3	False	False	False			0.58319
CCDC187	chr9	136291438	SNP	MISSENSE	C	T	0.357	26	14	0/1		c.881G>A	p.R294H	coiled-coil domain containing 187		ENST00000569961.5	6	-	A0A096LP49	False	rs36170606		as_specific	0.625935			False		False			False	False	False					7.3	False	False	False
SEC16A	chr9	136476666	SNP	MISSENSE	A	C	0.418	27	17	0/1		c.416T>G	p.L139R	SEC16 homolog A, endoplasmic reticulum export factor		ENST00000371706.7	1	-	O15027	False				0.591022			False	NOTCH1	False		structural_relation
MAMDC4	chr9	136857780	SNP	SILENT	G	T	0.427	40	29	0/1		c.2448G>T	p.G816G	MAM domain containing 4		ENST00000317446.7	19	+	Q6UXC1	False				0.698254			False		False			False	False	False					7.3	False	False	False		0.251293	0.919753		0
NPDC1	chr9	137043033	SNP	SILENT	C	T	0.344	21	10	0/1		c.153G>A	p.K51K	neural proliferation, differentiation and control 1		ENST00000371601.5	2	-	Q9NQX5	False				0.688279			False		False			False	False	False					7.3	False	False	False		0.226488			0
FAM171A1	chr10	15213461	SNP	SILENT	G	A	0.314	26	11	0/1		c.2127C>T	p.F709F	family with sequence similarity 171 member A1		ENST00000378116.9	8	-	Q5VUB5	False	rs1483221351		as_specific	0.566085			False		False			False	False	False					7.3	False	False	False		0.510706	0.546504		0
MRC1	chr10	17910425	SNP	MISSENSE	T	C	0.74	7	16	0/1		c.4331T>C	p.L1444P	mannose receptor C-type 1	Scavenger receptors CD molecules C-type lectin domain containing	ENST00000569591.3	30	+	P22897	False	rs1373311891		as_specific	0.381546			False		False			False	False	False					7.3	False	False	False		0.725353	0.528223	0.26	2
ZNF438	chr10	30849729	SNP	MISSENSE	C	G	0.38	30	18	0/1		c.676G>C	p.E226Q	zinc finger protein 438	Zinc fingers C2H2-type	ENST00000361310.7	6	-	Q7Z4V0	False				0.493766			False		False			False	False	False					7.3	False	False	False			0.854683	0.09	2
ANKRD30A	chr10	37145054	DNP	SPLICE_SITE	CG	GT	0.205	28	6	0|1	37145047	c.1453_1454CG>GT	p.R485V	ankyrin repeat domain 30A	Ankyrin repeat domain containing	ENST00000374660.6	8	+	Q9BXX3	False				0.343284			False		False			False	False	False					7.3	False	False	False
ZNF239	chr10	43557934	SNP	MISSENSE	G	A	0.822	7	39	0/1		c.146C>T	p.T49I	zinc finger protein 239	Zinc fingers C2H2-type	ENST00000306006.10	2	-	Q16600	False	rs371068908		as_specific	0.428928			False		False			False	False	False					7.3	False	False	False		0.253292	0.71414	0.041	1
PCDH15	chr10	53823334	SNP	MISSENSE	T	A	0.725	7	22	0/1		c.4392A>T	p.Q1464H	protocadherin related 15	Deafness associated genes Cadherin related	ENST00000320301.10	33	-	Q96QU1	False				0.366584			False		False			False	False	False					7.3	False	False	False		0.87122	0.398962	0.081	2
RHOBTB1	chr10	60886207	SNP	NONSENSE	C	A	0.704	8	19	0/1		c.1480G>T	p.G494*	Rho related BTB domain containing 1	BTB domain containing Rho family GTPases	ENST00000337910.10	7	-	O94844	False				0.468828			True		False		gene_function_loss
ECD	chr10	73139359	SNP	MISSENSE	C	T	0.242	25	8	0/1		c.1371G>A	p.M457I	ecdysoneless cell cycle regulator		ENST00000372979.9	11	-	O95905	False				0.391521			False		False			False	False	False					7.3	False	False	False		0.787821		0.172	2
CDHR1	chr10	84212192	SNP	MISSENSE	C	T	0.667	11	21	0/1		c.1567C>T	p.P523S	cadherin related family member 1	Cadherin related	ENST00000623527.4	15	+	Q96JP9	False				0.531172			False		False			False	False	False					7.3	False	False	False		0.55112		0.087	3
RGR	chr10	84254332	SNP	SILENT	C	T	0.356	17	9	0/1		c.531C>T	p.F177F	retinal G protein coupled receptor	Opsin receptors	ENST00000359452.9	5	+	P47804	False				0.561097			False		False			False	False	False					7.3	False	False	False		0.406632	0.704075		0
NUTM2D	chr10	87360963	SNP	MISSENSE	C	G	0.794	1	5	0/1		c.649C>G	p.L217V	NUT family member 2D		ENST00000381697.6	2	+	Q5VT03	False				0.653367			False		False			False	False	False					7.3	False	False	False		0.689314	0.548971	0.029	1
FGFBP3	chr10	91908291	SNP	MISSENSE	G	T	0.263	28	10	0/1		c.679C>A	p.P227T	fibroblast growth factor binding protein 3		ENST00000311575.6	2	-	Q8TAT2	False				0.663342			False		False			False	False	False					7.3	False	False	False		0.235081	0.656336	0.04	1
ARHGAP19	chr10	97229183	SNP	SILENT	A	G	0.757	8	27	0/1		c.1438T>C	p.L480L	Rho GTPase activating protein 19	Rho GTPase activating proteins	ENST00000358531.9	11	-	Q14CB8	False	rs376418052		as_specific	0.354115			False		False			False	False	False					4.31	False	False	False		0.14712	0.71281		0
ENTPD7	chr10	99661519	SNP	MISSENSE	C	T	0.485	17	15	0|1	99661519	c.82C>T	p.R28W	ectonucleoside triphosphate diphosphohydrolase 7		ENST00000370489.5	3	+	Q9NQZ7	False	rs1024519460		as_specific	0.396509			False		False			False	False	False					7.3	False	False	False		0.687634	0.787514	0.235	3
LZTS2	chr10	101005495	SNP	MISSENSE	G	T	0.419	18	12	0/1		c.1106G>T	p.R369L	leucine zipper tumor suppressor 2	Leucine zipper tumor suppressor family	ENST00000370220.1	3	+	Q9BRK4	False	rs141703875		as_specific	0.610973			False		False			False	False	False					7.3	False	False	False		0.634537	0.792228	0.052	3
SLC18A2	chr10	117257830	SNP	MISSENSE	T	C	0.155	26	4	0/1		c.929T>C	p.M310T	solute carrier family 18 member A2	Solute carriers	ENST00000644641.2	10	+	Q05940	False				0.503741			False		False			False	False	False					7.3	False	False	False		0.915643	0.694959	0.409	3
DENND10	chr10	119108050	SNP	SILENT	A	G	0.784	7	28	0/1		c.138A>G	p.K46K			ENST00000361432.3	2	+		False				0.42394			False		False			False	False	False					7.3	False	False	False		0.191225			0
C10orf88	chr10	122932532	SNP	MISSENSE	C	A	0.36	15	8	0/1		c.1233G>T	p.K411N	chromosome 10 open reading frame 88		ENST00000481909.2	6	-	Q9H8K7	False				0.321696			False		False			False	False	False					7.3	False	False	False		0.384759	0.782039	0.101	2
MKI67	chr10	128104389	SNP	MISSENSE	A	G	0.351	24	13	0/1		c.7451T>C	p.I2484T	marker of proliferation Ki-67	Protein phosphatase 1 regulatory subunits	ENST00000368654.8	13	-	P46013	False	rs775714040		as_specific	0.496259			False		False			False	False	False					7.3	False	False	False		0.277858	0.448043	0.015	1
ADAM8	chr10	133267952	SNP	MISSENSE	C	T	0.61	15	24	0/1		c.2230G>A	p.A744T	ADAM metallopeptidase domain 8	ADAM metallopeptidase domain containing CD molecules	ENST00000445355.8	20	-	P78325	False				0.690773			False		False			False	False	False					7.3	False	False	False		0.466402	0.614738		1
MUC5AC	chr11	1167980	SNP	MISSENSE	C	T	0.63	13	25	0/1		c.1490C>T	p.A497V	mucin 5AC, oligomeric mucus/gel-forming	Mucins	ENST00000621226.2	12	+	P98088	False	rs28403537		as_specific	0.63591			False		False			False	False	False					7.3	False	False	False
MUC5AC	chr11	1185212	SNP	MISSENSE	T	C	0.167	40	7	0/1		c.7067T>C	p.I2356T	mucin 5AC, oligomeric mucus/gel-forming	Mucins	ENST00000621226.2	31	+	P98088	False	rs1208111990		as_specific	0.553616			False		False			False	False	False					7.3	False	False	False
MUC5AC	chr11	1185367	SNP	MISSENSE	A	C	0.217	28	7	0/1		c.7222A>C	p.T2408P	mucin 5AC, oligomeric mucus/gel-forming	Mucins	ENST00000621226.2	31	+	P98088	False	rs1423368453		as_specific	0.558603			False		False			False	False	False					7.3	False	False	False
MUC5AC	chr11	1185879	SNP	SILENT	G	C	0.169	25	5	0/1		c.7734G>C	p.T2578T	mucin 5AC, oligomeric mucus/gel-forming	Mucins	ENST00000621226.2	31	+	P98088	False	rs1302281291		as_specific	0.553616			False		False			False	False	False					7.3	False	False	False
MUC5B	chr11	1246741	DNP	MISSENSE	CA	TG	0.5	9	8	0/1		c.9861_9862CA>TG	p.R3288G	mucin 5B, oligomeric mucus/gel-forming	Mucins	ENST00000529681.5	31	+	Q9HC84	False				0.641791			False		False			False	False	False					7.3	False	False	False
OR51D1	chr11	4640487	SNP	MISSENSE	C	G	0.342	24	12	0/1		c.697C>G	p.L233V	olfactory receptor family 51 subfamily D member 1	Olfactory receptors, family 51	ENST00000641817.1	2	+	Q8NGF3	False				0.506234			False		False			False	False	False					7.3	False	False	False		0.227716	0.296801	0.129	2
OR51B4	chr11	5301530	SNP	MISSENSE	C	A	0.31	30	14	0/1		c.417G>T	p.M139I	olfactory receptor family 51 subfamily B member 4	Olfactory receptors, family 51	ENST00000380224.2	1	-	Q9Y5P0	False	rs145655133		as_specific	0.446384			False		False			False	False	False					4.61	False	False	False		0.288697		0.016	1
OR52H1	chr11	5545238	SNP	MISSENSE	C	G	0.382	19	11	0/1		c.268G>C	p.G90R	olfactory receptor family 52 subfamily H member 1	Olfactory receptors, family 52	ENST00000322653.6	2	-	Q8NGJ2	False				0.458853			False		False			False	False	False					7.3	False	False	False		0.221977	0.672976	0.041	2
OR56A4	chr11	6002083	SNP	NONSENSE	G	A	0.35	27	13	0/1		c.910C>T	p.Q304*	olfactory receptor family 56 subfamily A member 4	Olfactory receptors, family 56	ENST00000641156.1	3	-	Q8NGH8	False	rs905990123		as_specific	0.433915			True		False		gene_function_loss
DCHS1	chr11	6622366	SNP	MISSENSE	C	A	0.692	11	25	0/1		c.9310G>T	p.A3104S	dachsous cadherin-related 1	Cadherin related	ENST00000299441.5	21	-	Q96JQ0	False	rs1368874435		as_specific	0.630923			False		False			False	False	False					7.3	False	False	False			0.722568	0.014	2
EIF4G2	chr11	10802385	SNP	SILENT	G	A	0.686	10	25	0/1		c.1047C>T	p.D349D	eukaryotic translation initiation factor 4 gamma 2		ENST00000526148.5	12	-	P78344	False				0.386534			False		False			False	False	False					7.3	False	False	False		0.176085			0
EXT2	chr11	44236373	SNP	SILENT	G	A	0.853	3	22	0/1		c.2016G>A	p.E672E	exostosin glycosyltransferase 2	Exostosin glycosyltransferase family	ENST00000533608.7	13	+	Q93063	False				0.471322	M	Rec	False		False			False	False	False					7.3	False	False	False		0.377994	0.6961		0
PSMC3	chr11	47422602	SNP	MISSENSE	C	A	0.272	32	11	0/1		c.856G>T	p.D286Y	proteasome 26S subunit, ATPase 3	AAA ATPases Proteasome	ENST00000298852.7	8	-	P17980	False				0.55611			False		False			False	False	False	ENST00000602866
PSMC3	chr11	47422935	SNP	MISSENSE	C	A	0.2	27	6	0/1		c.630G>T	p.E210D	proteasome 26S subunit, ATPase 3	AAA ATPases Proteasome	ENST00000298852.7	7	-	P17980	False				0.581047			False		False			False	False	False					7.3	False	False	False		0.892936	0.462195	0.266	4
PSMC3	chr11	47425174	SNP	MISSENSE	C	G	0.305	26	10	0/1		c.232G>C	p.E78Q	proteasome 26S subunit, ATPase 3	AAA ATPases Proteasome	ENST00000298852.7	3	-	P17980	False				0.533666			False		False			False	False	False	ENST00000602866
OR5F1	chr11	55994508	SNP	SILENT	G	A	0.676	11	25	0/1		c.118C>T	p.L40L	olfactory receptor family 5 subfamily F member 1	Olfactory receptors, family 5	ENST00000278409.1	1	-	O95221	False	rs1471978185		as_specific	0.371571			False		False			False	False	False					7.3	False	False	False		0.165245	0.262565		0
OR8U1	chr11	56376013	DNP	MISSENSE	AT	GA	0.21	45	10	0/1		c.390_391AT>GA	p.L131M	olfactory receptor family 8 subfamily U member 1	Olfactory receptors, family 8	ENST00000302270.1	1	+	Q8NH10	False				0.427861			False		False			False	False	False					7.3	False	False	False
OR8U1	chr11	56376067	DNP	MISSENSE	TT	CC	0.294	35	14	0|1	56376052	c.444_445TT>CC	p.Y149H	olfactory receptor family 8 subfamily U member 1	Olfactory receptors, family 8	ENST00000302270.1	1	+	Q8NH10	False				0.432836			False		False			False	False	False					7.3	False	False	False
OR8U1	chr11	56376085	DNP	MISSENSE	AA	GG	0.277	39	13	0|1	56376080	c.462_463AA>GG	p.M155V	olfactory receptor family 8 subfamily U member 1	Olfactory receptors, family 8	ENST00000302270.1	1	+	Q8NH10	False				0.435323			False		False			False	False	False					7.3	False	False	False
OR9G1	chr11	56700571	DNP	MISSENSE	AC	GT	0.615	31	47	0|1	56700568	c.184_185AC>GT	p.T62V	olfactory receptor family 9 subfamily G member 1	Olfactory receptors, family 9	ENST00000642097.1	2	+	Q8NH87	False				0.512438			False		False			False	False	False					7.3	False	False	False
OR9G1	chr11	56700972	DNP	MISSENSE	AA	GT	0.441	32	26	0|1	56700972	c.585_586AA>GT	p.I196F	olfactory receptor family 9 subfamily G member 1	Olfactory receptors, family 9	ENST00000642097.1	2	+	Q8NH87	False				0.482587			False		False			False	False	False					7.3	False	False	False
PRG2	chr11	57387829	SNP	MISSENSE	G	A	0.323	23	10	0/1		c.535C>T	p.R179C	proteoglycan 2, pro eosinophil major basic protein	C-type lectin domain containing	ENST00000311862.10	5	-	P13727	False	rs142359007		as_specific	0.593516			False		False			False	False	False					4.61	False	False	False		0.481531	0.642108	0.032	2
CTNND1	chr11	57808259	SNP	SILENT	A	C	0.335	21	11	0/1		c.2058A>C	p.G686G	catenin delta 1	Armadillo repeat containing p120 catenin family	ENST00000399050.10	13	+	O60716	False				0.461347			False		False			False	False	False					7.3	False	False	False		0.351356	0.625545		0
MS4A3	chr11	60061198	SNP	NONSENSE	C	A	0.593	14	19	0/1		c.38C>A	p.S13*	membrane spanning 4-domains A3	Membrane spanning 4-domains	ENST00000278865.8	2	+	Q96HJ5	False				0.436409			True		False		gene_function_loss
MS4A3	chr11	60062518	DNP	MISSENSE	GG	TA	0.656	10	19	0/1		c.207_208GG>TA	p.G70S	membrane spanning 4-domains A3	Membrane spanning 4-domains	ENST00000278865.8	3	+	Q96HJ5	False				0.415423			False		False			False	False	False					7.3	False	False	False
SCGB2A2	chr11	62270997	SNP	MISSENSE	G	A	0.386	28	16	0/1		c.172G>A	p.A58T	secretoglobin family 2A member 2	Secretoglobins	ENST00000227918.3	2	+	Q13296	False	rs770427836		as_specific	0.40399			False		False			False	False	False					7.3	False	False	False		0.369942	0.651469	0.109	3
NRXN2	chr11	64635426	SNP	MISSENSE	C	A	0.42	29	22	0/1		c.3430G>T	p.G1144W	neurexin 2		ENST00000265459.11	18	-	P58401, Q9P2S2	False	rs141426534		as_specific	0.618454			False		False			False	False	False	ENST00000301894
RIN1	chr11	66335208	SNP	SILENT	C	A	0.486	20	17	0/1		c.276G>T	p.P92P	Ras and Rab interactor 1	VPS9 domain containing	ENST00000530056.1	5	-	Q13671	False				0.633416			False		False			False	False	False					7.3	False	False	False		0.230098	0.666373		0
DDIAS	chr11	82933114	SNP	MISSENSE	G	C	0.256	31	10	0/1		c.1776G>C	p.L592F	DNA damage induced apoptosis suppressor		ENST00000533655.6	6	+	Q8IXT1	False				0.329177			False		False			False	False	False					7.3	False	False	False		0.349705	0.7274	0.052	3
TMEM135	chr11	87309646	SNP	MISSENSE	C	G	0.4	27	17	0/1		c.910C>G	p.L304V	transmembrane protein 135		ENST00000305494.6	10	+	Q86UB9	False				0.351621			False		False			False	False	False					7.3	False	False	False		0.872249	0.315957	0.388	2
FAT3	chr11	92799081	SNP	MISSENSE	G	T	0.39	37	22	0/1		c.5618G>T	p.G1873V	FAT atypical cadherin 3	Cadherin related	ENST00000525166.5	9	+	Q8TDW7	False	rs1027680662		as_specific	0.453865			False		False			False	False	False					7.3	False	False	False		0.718024		0.331	2
FAT3	chr11	92890749	SNP	MISSENSE	C	T	0.659	14	26	0/1		c.12956C>T	p.S4319F	FAT atypical cadherin 3	Cadherin related	ENST00000525166.5	27	+	Q8TDW7	False	rs371883255		as_specific	0.581047			False		False			False	False	False					7.3	False	False	False		0.476552	0.619667	0.1	2
PANX1	chr11	94153577	SNP	NONSENSE	C	T	0.264	39	13	0/1		c.268C>T	p.Q90*	pannexin 1	Pannexins	ENST00000227638.8	2	+	Q96RD7	False				0.448878			True		False		gene_function_loss
MMP1	chr11	102791417	SNP	MISSENSE	G	C	0.24	44	14	0/1		c.1112C>G	p.P371R	matrix metallopeptidase 1	Endogenous ligands M10 matrix metallopeptidases	ENST00000315274.7	8	-	P03956	False	rs773483749		as_specific	0.42394			False		False			False	False	False					7.3	False	False	False		0.748509		0.564	3
CWF19L2	chr11	107348980	SNP	MISSENSE	C	A	0.737	9	29	0/1		c.2159G>T	p.R720I	CWF19 like 2, cell cycle control (S. pombe)		ENST00000282251.9	14	-	Q2TBE0	False				0.311721			False		False			False	False	False					7.3	False	False	False		0.741934	0.648067	0.062	2
PCSK7	chr11	117229690	SNP	MISSENSE	G	C	0.611	22	37	0/1		c.155C>G	p.P52R	proprotein convertase subtilisin/kexin type 7	Proprotein convertase subtilisin/kexin family	ENST00000320934.8	3	-	Q16549	False				0.63591	L	Dom	False	IGH@	False		structural_relation
TMPRSS13	chr11	117909808	SNP	SILENT	G	A	0.24	38	12	0/1		c.1107C>T	p.F369F	transmembrane protease, serine 13	Scavenger receptor cysteine rich domain containing Proteases, serine	ENST00000430170.6	8	-	Q9BYE2	False	rs781367468		as_specific	0.610973			False		False			False	False	False					7.3	False	False	False		0.698211			0
CXCR5	chr11	118894021	SNP	SILENT	C	T	0.461	29	24	0/1		c.477C>T	p.R159R	C-X-C motif chemokine receptor 5	CD molecules C-X-C motif chemokine receptors	ENST00000292174.5	2	+	P32302	False				0.608479			False		False			False	False	False					7.3	False	False	False		0.118961	0.798501		0
PDZD3	chr11	119189130	SNP	SILENT	G	A	0.303	39	16	0/1		c.1374G>A	p.E458E	PDZ domain containing 3	PDZ domain containing	ENST00000525131.5	10	+	Q86UT5	False	rs761532129		as_specific	0.603491			False		False			False	False	False					7.3	False	False	False		0.222493	0.906048		0
SORL1	chr11	121608154	SNP	SILENT	C	T	0.219	40	10	0/1		c.1947C>T	p.S649S	sortilin related receptor 1	Fibronectin type III domain containing	ENST00000534286.5	15	+	Q92673	False				0.386534			False		False			False	False	False					7.3	False	False	False		0.353988			0
OR4D5	chr11	123940122	SNP	MISSENSE	G	C	0.415	24	18	0/1		c.506G>C	p.C169S	olfactory receptor family 4 subfamily D member 5	Olfactory receptors, family 4	ENST00000307033.2	1	+	Q8NGN0	False	rs750537239		as_specific	0.511222			False		False			False	False	False					7.3	False	False	False		0.405116	0.641005	0.423	2
VWA5A	chr11	124145358	SNP	MISSENSE	A	G	0.244	38	10	0/1		c.2276A>G	p.H759R	von Willebrand factor A domain containing 5A		ENST00000456829.7	18	+	O00534	False	rs200614108		as_specific	0.531172			False		False			False	False	False					3.53	False	False	False		0.358015	0.640892	0.032	2
STT3A	chr11	125614099	SNP	MISSENSE	A	T	0.66	17	34	0/1		c.1567A>T	p.M523L	STT3A, catalytic subunit of the oligosaccharyltransferase complex	Oligosaccharyltransferase complex subunits STT3 oligosaccharyltransferase catalytic subunits	ENST00000529196.5	15	+	P46977	False	rs764115084		as_specific	0.394015			False		False			False	False	False					7.3	False	False	False		0.936086		0.688	4
NCAPD3	chr11	134216989	SNP	MISSENSE	C	A	0.302	37	16	0/1		c.329G>T	p.R110L	non-SMC condensin II complex subunit D3	Condensin II subunits	ENST00000534548.7	3	-	P42695	False				0.381546			False		False			False	False	False					7.3	False	False	False		0.716716		0.294	3
WNK1	chr12	861074	SNP	MISSENSE	G	T	0.368	14	10	0/1		c.1682G>T	p.R561I	WNK lysine deficient protein kinase 1	Minor histocompatibility antigens Protein phosphatase 1 regulatory subunits	ENST00000315939.11	7	+	Q9H4A3	False				0.441397			False		False			False	False	False					7.3	False	False	False		0.941089	0.830762	0.565	3
DCP1B	chr12	1965672	SNP	MISSENSE	C	G	0.285	30	11	0|1	1965672	c.30G>C	p.L10F	decapping mRNA 1B		ENST00000540622.1	2	-	Q8IZD4	False				0.406484			False		False			False	False	False					7.3	False	False	False		0.766122	0.548349	0.049	2
ANO2	chr12	5647735	SNP	MISSENSE	A	C	0.428	16	12	0/1		c.1615T>G	p.L539V	anoctamin 2	Anoctamins	ENST00000356134.9	17	-	Q9NQ90	False				0.42394			False		False			False	False	False					7.3	False	False	False		0.725479	0.739519	0.208	2
USP5	chr12	6856133	SNP	MISSENSE	G	A	0.263	29	9	0/1		c.421G>A	p.D141N	ubiquitin specific peptidase 5	Ubiquitin specific peptidases	ENST00000389231.9	4	+	P45974	False				0.551122			False		False			False	False	False					7.3	False	False	False		0.938982		0.121	4
TAS2R31	chr12	11030515	DNP	MISSENSE	AT	GC	0.19	26	6	0|1	11030508	c.820_821AT>GC	p.I274A	taste 2 receptor member 31	Taste 2 receptors	ENST00000390675.2	1	-	P59538	False				0.405473			False		False			False	False	False					7.3	False	False	False
TAS2R46	chr12	11061406	DNP	MISSENSE	CA	TT	0.187	26	5	0|1	11061402	c.888_889TG>AA	p.296_297HV>QM	taste 2 receptor member 46	Taste 2 receptors	ENST00000533467.1	1	-	P59540	False				0.378109			False		False			False	False	False					7.3	False	False	False
TAS2R46	chr12	11061562	DNP	MISSENSE	TG	CA	0.23	30	9	0|1	11061534	c.732_733CA>TG	p.I245V	taste 2 receptor member 46	Taste 2 receptors	ENST00000533467.1	1	-	P59540	False				0.420398			False		False			False	False	False					7.3	False	False	False
TAS2R45	chr12	11091409	DNP	MISSENSE	AT	GC	0.28	20	6	0|1	11091402	c.820_821AT>GC	p.I274A	taste 2 receptor member 45	Taste 2 receptors	ENST00000531678.1	1	-	P59539	False				0.39801			False		False			False	False	False					7.3	False	False	False
TAS2R45	chr12	11091497	DNP	MISSENSE	TG	CA	0.405	21	16	0|1	11091468	c.732_733CA>TG	p.I245V	taste 2 receptor member 45	Taste 2 receptors	ENST00000531678.1	1	-	P59539	False				0.39801			False		False			False	False	False					7.3	False	False	False
TAS2R45	chr12	11091770	DNP	MISSENSE	GC	AT	0.361	22	11	0|1	11091770	c.459_460GC>AT	p.R154W	taste 2 receptor member 45	Taste 2 receptors	ENST00000531678.1	1	-	P59539	False				0.383085			False		False			False	False	False					7.3	False	False	False
TAS2R45	chr12	11092131	DNP	MISSENSE	AA	GG	0.272	15	5	0|1	11092122	c.98_99TT>CC	p.I33T	taste 2 receptor member 45	Taste 2 receptors	ENST00000531678.1	1	-	P59539	False				0.402985			False		False			False	False	False					7.3	False	False	False
TAS2R45	chr12	11092145	DNP	SILENT	GT	AC	0.227	16	4	0/1		c.84_85AC>GT	p.A28A	taste 2 receptor member 45	Taste 2 receptors	ENST00000531678.1	1	-	P59539	False				0.405473			False		False			False	False	False					7.3	False	False	False
PRB4	chr12	11308837	SNP	MISSENSE	C	T	0.379	15	9	0/1		c.146G>A	p.R49H	proline rich protein BstNI subfamily 4	Proline rich proteins	ENST00000279575.7	3	-	P10163	False	rs899648843		as_specific	0.548628			False		False			False	False	False					7.3	False	False	False		0.606879		0.016	1
KRAS	chr12	25245347	SNP	MISSENSE	C	T	0.656	10	21	0/1		c.38G>A	p.G13D	KRAS proto-oncogene, GTPase	RAS type GTPase family	ENST00000256078.10	2	-	P01116	False	rs112445441		as_specific	0.316708	"L, E, M, O"	Dom	False	KRAS	True	p.G13D(5292) p.G13A(35) p.G13C(344) p.G13R(63) p.G13S(83) p.G13V(42) p.G13_V14insG(6) p.G13M(1) p.G13F(3) p.G13E(7) p.G13G(19) p.G12_G13insG(6) p.G13I(1) p.G13P(3) p.G13_V14>DI(1) p.G13N(5) p.G13K(1) p.G12_G13insA(1) p.G13Y(1) p.G12_G13insAG(1)	cancer
LRRK2	chr12	40359384	SNP	MISSENSE	T	G	0.409	12	10	0/1		c.6968T>G	p.I2323S	leucine rich repeat kinase 2	Parkinson disease associated genes Roco domain containing	ENST00000298910.12	47	+	Q5S007	False				0.296758			False		False			False	False	False					7.3	False	False	False		0.713874	0.565967	0.165	3
GXYLT1	chr12	42087868	DNP	MISSENSE	CA	TG	0.25	32	11	0/1		c.1240_1241TG>CA	p.C414H	glucoside xylosyltransferase 1	Glycosyltransferase family 8	ENST00000398675.8	8	-	Q4G148	False				0.303483			False		False			False	False	False					7.3	False	False	False
DBX2	chr12	45050784	SNP	SILENT	G	T	0.374	10	6	0/1		c.144C>A	p.G48G	developing brain homeobox 2	NKL subclass homeoboxes and pseudogenes	ENST00000332700.6	1	-	Q6ZNG2	False				0.723192			False		False			False	False	False					7.3	False	False	False		0.140874			0
AQP2	chr12	49955561	SNP	MISSENSE	G	T	0.382	21	12	0/1		c.769G>T	p.V257L	aquaporin 2	Aquaporins	ENST00000199280.3	4	+	P41181	False				0.705736			False		False			False	False	False					7.3	False	False	False		0.447051	0.513742	0.235	3
LIMA1	chr12	50177296	SNP	MISSENSE	C	T	0.822	4	22	0/1		c.2048G>A	p.G683D	LIM domain and actin binding 1	LIM domain containing	ENST00000341247.8	11	-	Q9UHB6	False	rs147543382		as_specific	0.431421			False		False			False	False	False					3.83	False	False	False		0.314526	0.715664	0.392	4
AVPR1A	chr12	63150454	SNP	MISSENSE	T	G	0.187	26	5	0/1		c.383A>C	p.K128T	arginine vasopressin receptor 1A	Arginine vasopressin and oxytocin receptors	ENST00000299178.4	1	-	P37288	False				0.648379			False		False			False	False	False					7.3	False	False	False			0.783306	0.291	2
DYRK2	chr12	67657577	SNP	MISSENSE	G	T	0.572	8	11	0/1		c.670G>T	p.V224F	dual specificity tyrosine phosphorylation regulated kinase 2		ENST00000344096.4	3	+	Q92630	False				0.506234			False		False			False	False	False					7.3	False	False	False		0.898156	0.542223	0.372	3
TRHDE	chr12	72562957	SNP	SILENT	A	G	0.199	24	5	0/1		c.1824A>G	p.A608A	thyrotropin releasing hormone degrading enzyme	M1 metallopeptidases	ENST00000261180.9	9	+	Q9UKU6	False	rs751121123		as_specific	0.261845			False		False			False	False	False					7.3	False	False	False		0.304736	0.665354		0
LUM	chr12	91108231	SNP	MISSENSE	G	C	0.405	23	14	0/1		c.749C>G	p.S250C	lumican	Small leucine rich repeat proteoglycans	ENST00000266718.5	2	-	P51884	False				0.406484			False		False			False	False	False					7.3	False	False	False		0.687186	0.40019	0.175	3
ASCL1	chr12	102958474	SNP	MISSENSE	G	C	0.271	8	3	0/1		c.230G>C	p.G77A	achaete-scute family bHLH transcription factor 1	Basic helix-loop-helix proteins	ENST00000266744.4	1	+	P50553	False				0.723192			False		False			False	False	False					7.3	False	False	False		0.376722	0.425808	0.029	2
PITPNM2	chr12	122997415	SNP	MISSENSE	C	T	0.414	24	18	0/1		c.1382G>A	p.R461H	phosphatidylinositol transfer protein membrane associated 2	Phosphatidylinositol transfer proteins	ENST00000542749.5	9	-	Q9BZ72	False	rs200180376		as_specific	0.658354			False		False			False	False	False					7.3	False	False	False		0.84339		0.323	3
CENPJ	chr13	24889393	SNP	MISSENSE	G	A	0.345	19	9	0/1		c.3224C>T	p.S1075F	centromere protein J		ENST00000381884.9	11	-	Q9HC77	False				0.304239			False		False			False	False	False					7.3	False	False	False		0.562731	0.350006	0.065	3
NUP58	chr13	25307939	SNP	MISSENSE	A	T	0.968	0	29	1|1		c.241A>T	p.T81S	nucleoporin 58	Nucleoporins	ENST00000381718.7	2	+	Q9BVL2	False	rs11556095		as_specific	0.401496			False		False			False	False	False					3.61	False	False	False		0.640124	0.272416	0.102	4
N4BP2L2	chr13	32536604	SNP	MISSENSE	C	T	0.947	0	18	1|1		c.424G>A	p.E142K	NEDD4 binding protein 2 like 2		ENST00000267068.5	2	-	Q92802	False				0.361596			False		False			False	False	False					7.3	False	False	False		0.390828		0.014	2
LINC00558	chr13	53838737	SNP	SPLICE_SITE	A	T	0.461	13	11	0/1		c.e2-2A>T		long intergenic non-protein coding RNA 558		ENST00000569422.1		+		False				0.309227			False		False			False	False	False					7.3	False	False	False		0.661644	0.666421		1.64e-27
SLITRK6	chr13	85794647	SNP	MISSENSE	A	G	0.965	0	27	1|1		c.1862T>C	p.I621T	SLIT and NTRK like family member 6		ENST00000647374.2	2	-	Q9H5Y7	False	rs202181583		as_specific	0.426434			False		False			False	False	False					4.01	False	False	False		0.255371	0.929389	0.057	2
SLITRK5	chr13	87677619	SNP	MISSENSE	C	T	0.933	0	14	1|1		c.2231C>T	p.P744L	SLIT and NTRK like family member 5		ENST00000325089.7	2	+	O94991	False				0.650873			False		False			False	False	False					7.3	False	False	False		0.347384	0.188433	0.246	3
COL4A2	chr13	110482516	SNP	SPLICE_SITE	G	C	0.544	12	15	0/1		c.2759G>C	p.G920A	collagen type IV alpha 2 chain	Collagens	ENST00000360467.7	32	+	P08572	False				0.483791			False		False		splicing
ATP11A	chr13	112855921	SNP	MISSENSE	G	C	0.969	0	31	1|1		c.2254G>C	p.D752H	ATPase phospholipid transporting 11A	ATPase phospholipid transporting	ENST00000487903.5	20	+	P98196	False				0.453865			False		False		splicing
EFS	chr14	23359944	SNP	SILENT	C	A	0.848	3	21	0/1		c.534G>T	p.P178P	embryonal Fyn-associated substrate	Cas scaffolding proteins	ENST00000216733.8	4	-	O43281	False	rs115947674		as_specific	0.625935			False		False			False	False	False					3.13	False	False	False		0.160909	0.790932		0
MYH7	chr14	23414075	SNP	MISSENSE	G	A	0.369	28	17	0/1		c.5587C>T	p.R1863W	myosin heavy chain 7	Myosin heavy chains	ENST00000355349.4	38	-	P12883	False	rs376668612		as_specific	0.553616			False		False			False	False	False	ENST00000355349
SYNE2	chr14	64126438	SNP	MISSENSE	C	A	0.938	1	31	1|1		c.13519C>A	p.L4507I	spectrin repeat containing nuclear envelope protein 2	Spectrin repeat containing nuclear envelope family	ENST00000554584.5	71	+	Q8WXH0	False				0.446384			False		False			False	False	False					7.3	False	False	False		0.591345		0.119	3
ZBTB1	chr14	64522556	SNP	MISSENSE	A	T	0.979	0	47	1|1		c.1052A>T	p.D351V	zinc finger and BTB domain containing 1	BTB domain containing Zinc fingers C2H2-type	ENST00000554015.5	4	+	Q9Y2K1	False				0.394015			False		False			False	False	False					7.3	False	False	False		0.694386	0.138154	0.215	3
MAP3K9	chr14	70730459	SNP	MISSENSE	C	T	0.968	2	39	1|1		c.2435G>A	p.S812N	mitogen-activated protein kinase kinase kinase 9	Mitogen-activated protein kinase kinase kinases	ENST00000553414.5	11	-	P80192	False	rs761721768		as_specific	0.630923			False		False			False	False	False					7.3	False	False	False		0.609712		0.238	3
RPS6KL1	chr14	74907100	SNP	MISSENSE	G	A	0.974	0	37	1|1		c.1564C>T	p.R522C	ribosomal protein S6 kinase like 1		ENST00000557413.6	12	-	Q9Y6S9	False	rs376736810		as_specific	0.608479			False		False			False	False	False	ENST00000354625
DIO2	chr14	80203006	SNP	MISSENSE	C	A	0.977	0	43	1|1		c.505G>T	p.G169C	iodothyronine deiodinase 2	Selenoproteins	ENST00000557010.5	4	-	Q92813	False				0.558603			False		False			False	False	False					7.3	False	False	False		0.783886	0.464027	0.458	2
PACS2	chr14	105384958	SNP	SILENT	A	G	0.973	0	34	1|1		c.1959A>G	p.A653A	phosphofurin acidic cluster sorting protein 2		ENST00000325438.12	18	+	Q86VP3	False				0.695761			False		False			False	False	False					7.3	False	False	False		0.247061	0.451862		0
GOLGA6L22	chr15	22465692	SNP	MISSENSE	G	A	0.714	1	4	0|1	22465652	c.1300G>A	p.V434M	golgin A6 family-like 22		ENST00000622895.1	8	+	H0YM25	False	rs1321044748		as_specific	0.561097			False		False			False	False	False					7.3	False	False	False		0.781533	0.56012	0.019	1
GOLGA6L1	chr15	23129877	SNP	SILENT	T	G	0.263	14	4	0|1	23129877	c.1576A>C	p.R526R	golgin A6 family-like 1		ENST00000614055.2	8	-	Q8N7Z2	False	rs1241117531		as_specific	0.546135			False		False			False	False	False					7.3	False	False	False		0.339367	0.424933		0
GOLGA6L1	chr15	23129901	SNP	MISSENSE	T	C	0.333	10	4	0|1	23129877	c.1552A>G	p.M518V	golgin A6 family-like 1		ENST00000614055.2	8	-	Q8N7Z2	False	rs760766008		as_specific	0.548628			False		False			False	False	False					7.3	False	False	False		0.828686	0.49075		1
MAGEL2	chr15	23645101	SNP	MISSENSE	C	T	0.961	0	24	1|1		c.2642G>A	p.R881H	MAGE family member L2	MAGE family	ENST00000650528.1	1	-	Q9UJ55	False	rs368034669		as_specific	0.610973			False		False			False	False	False					4.01	False	False	False		0.27727	0.695617		2
TJP1	chr15	29705528	SNP	SPLICE_SITE	C	A	0.969	0	30	1|1		c.4840G>T	p.G1614C	tight junction protein 1	Membrane associated guanylate kinases PDZ domain containing	ENST00000400011.6	26	-	Q07157	False				0.481297			False		False		splicing
NDUFAF1	chr15	41394910	SNP	MISSENSE	C	T	0.962	0	24	1|1		c.708G>A	p.M236I	NADH:ubiquinone oxidoreductase complex assembly factor 1	Mitochondrial complex I assembly complex	ENST00000260361.9	3	-	Q9Y375	False	rs150539399		as_specific	0.468828			False		False			False	False	False					3.01	False	False	False		0.641039	0.898588	0.199	2
VPS39	chr15	42184647	SNP	SILENT	C	T	0.969	0	30	1|1		c.588G>A	p.E196E	VPS39, HOPS complex subunit	HOPS complex	ENST00000318006.9	8	-	Q96JC1	False	rs113175757		as_specific	0.473815			False		False			False	False	False					3.18	False	False	False		0.230315	0.418013		0
TMEM87A	chr15	42226902	SNP	MISSENSE	C	T	0.976	0	39	1|1		c.1307G>A	p.R436Q	transmembrane protein 87A		ENST00000389834.9	15	-	Q8NBN3	False	rs137984068		as_specific	0.441397			False		False			False	False	False					4.31	False	False	False		0.513855		0.105	3
CAPN3	chr15	42360037	SNP	MISSENSE	C	A	0.968	0	28	1|1		c.232C>A	p.P78T	calpain 3	Calpains EF-hand domain containing	ENST00000397163.8	1	+	P20807	False	rs138867099		as_specific	0.558603			False		False			False	False	False					3.76	False	False	False		0.905633		0.648	3
UBR1	chr15	43022718	SNP	SILENT	A	G	0.956	0	23	1|1		c.2823T>C	p.F941F	ubiquitin protein ligase E3 component n-recognin 1	Ubiquitin protein ligase E3 component n-recognins	ENST00000290650.9	26	-	Q8IWV7	False	rs149061186		as_specific	0.319202			False		False			False	False	False					3.65	False	False	False		0.509095	0.59138		0
LDHAL6B	chr15	59207956	SNP	MISSENSE	G	A	0.189	31	6	0/1		c.1016G>A	p.S339N	lactate dehydrogenase A like 6B		ENST00000307144.6	1	+	Q9BYZ2	False	rs927322179		as_specific	0.369077			False		False			False	False	False					3.25	False	False	False		0.395271		0.507	1
LDHAL6B	chr15	59207967	SNP	MISSENSE	A	G	0.205	28	6	0/1		c.1027A>G	p.I343V	lactate dehydrogenase A like 6B		ENST00000307144.6	1	+	Q9BYZ2	False	rs200464088		as_specific	0.361596			False		False			False	False	False					3.25	False	False	False		0.541337		0.037	1
LDHAL6B	chr15	59208031	DNP	MISSENSE	AT	CC	0.23	20	5	0|1	59208023	c.1091_1092AT>CC	p.H364P	lactate dehydrogenase A like 6B		ENST00000307144.6	1	+	Q9BYZ2	False				0.363184			False		False			False	False	False					7.3	False	False	False
HERC1	chr15	63616654	SNP	MISSENSE	C	T	0.965	0	26	1|1		c.13717G>A	p.D4573N	HECT and RLD domain containing E3 ubiquitin protein ligase family member 1	WD repeat domain containing	ENST00000443617.7	75	-	Q15751	False	rs770964448		as_specific	0.421446			False		False	p.D4573N(1)		False	False	False					7.3	False	False	False		0.935026	0.746516	0.342	3
ANKDD1A	chr15	64957167	SNP	SILENT	T	C	0.941	0	16	1|1		c.1548T>C	p.L516L	ankyrin repeat and death domain containing 1A	Ankyrin repeat domain containing	ENST00000319580.13	15	+	Q495B1	False	rs1261921303 rs111486986			0.399002			False		False			False	False	False					7.3	False	False	False
CSPG4	chr15	75685619	SNP	MISSENSE	G	A	0.967	0	28	1|1		c.3872C>T	p.S1291L	chondroitin sulfate proteoglycan 4	Proteoglycans	ENST00000308508.5	4	-	Q6UVK1	False	rs140297106		as_specific	0.630923			False		False			False	False	False					3.04	False	False	False		0.607881		0.154	3
TMED3	chr15	79311376	SNP	MISSENSE	G	C	0.387	16	11	0/1		c.127G>C	p.E43Q	transmembrane p24 trafficking protein 3	Transmembrane p24 trafficking proteins	ENST00000299705.10	1	+	Q9Y3Q3	False				0.695761			False		False			False	False	False					7.3	False	False	False		0.841281	0.610378	0.158	2
ZFAND6	chr15	80122720	SNP	MISSENSE	T	G	0.474	10	8	0/1		c.284T>G	p.L95R	zinc finger AN1-type containing 6	Zinc fingers AN1-type	ENST00000261749.11	5	+	Q6FIF0	False				0.319202			False		False			False	False	False					7.3	False	False	False		0.818849	0.897569	0.204	3
GOLGA6L9	chr15	82430096	SNP	MISSENSE	G	A	0.941	0	15	1|1		c.17G>A	p.R6H	golgin A6 family-like 9		ENST00000618348.1	1	+	A6NEM1	False	rs1352817108		as_specific	0.593516			False		False			False	False	False					7.3	False	False	False		0.731207	0.466495	0.052	1
ACAN	chr15	88849603	SNP	MISSENSE	G	C	0.96	0	24	1|1		c.1898G>C	p.R633P	aggrecan	Sushi domain containing Hyalectan proteoglycans V-set domain containing C-type lectin domain containing	ENST00000560601.4	10	+	P16112	False	rs35965913		as_specific	0.63591			False		False			False	False	False					7.3	False	False	False		0.93632		0.513	2
IQGAP1	chr15	90474126	SNP	SILENT	G	A	0.967	0	29	1|1		c.2568G>A	p.K856K	IQ motif containing GTPase activating protein 1		ENST00000268182.10	22	+	P46940	False	rs370020634		as_specific	0.458853			False		False			False	False	False					3.57	False	False	False		0.445108			0
CRTC3	chr15	90642012	SNP	MISSENSE	C	G	0.444	15	11	0/1		c.1732C>G	p.P578A	CREB regulated transcription coactivator 3		ENST00000268184.11	15	+	Q6UUV7	False				0.533666	E	Dom	False	MAML2	False		structural_relation
ST8SIA2	chr15	92438380	SNP	SILENT	T	C	0.961	0	24	1|1		c.318T>C	p.A106A	ST8 alpha-N-acetyl-neuraminide alpha-2%3B8-sialyltransferase 2	Sialyltransferases	ENST00000268164.8	4	+	Q92186	False	rs149247264		as_specific	0.528678			False		False			False	False	False					3.16	False	False	False		0.215726	0.658391		0
TTC23	chr15	99138024	SNP	MISSENSE	T	G	0.981	0	51	1|1		c.1330A>C	p.T444P	tetratricopeptide repeat domain 23	Tetratricopeptide repeat domain containing	ENST00000394132.7	14	-	Q5W5X9	False				0.581047			False		False			False	False	False					7.3	False	False	False		0.755162	0.56523	0.04	2
TARS3	chr15	101701180	SNP	MISSENSE	T	C	0.954	0	19	1|1		c.1226A>G	p.Q409R			ENST00000335968.8	10	-		False				0.311721			False		False			False	False	False					7.3	False	False	False		0.882182		0.538	3
CCDC154	chr16	1442468	SNP	MISSENSE	C	T	0.885	2	23	0/1		c.178G>A	p.A60T	coiled-coil domain containing 154		ENST00000409671.5	5	-	A6NI56	False	rs796395050		as_specific	0.643392			False		False			False	False	False					7.3	False	False	False		0.454845		0.024	1
TBL3	chr16	1974996	SNP	MISSENSE	G	A	0.177	22	4	0/1		c.533G>A	p.R178H	transducin beta like 3	UTPb subcomplex WD repeat domain containing	ENST00000568546.6	7	+	Q12788	False	rs779583400		as_specific	0.660848			False		False			False	False	False					7.3	False	False	False		0.902151	0.300823	0.456	3
NTHL1	chr16	2046208	SNP	MISSENSE	G	A	0.967	0	30	1|1		c.274C>T	p.R92C	nth like DNA glycosylase 1	DNA glycosylases	ENST00000651570.2	2	-	P78549	False	rs148104494		as_specific	0.603491			False		False			False	False	False	ENST00000219066
ABCA3	chr16	2297420	SNP	MISSENSE	G	C	0.96	0	28	1|1		c.1998C>G	p.D666E	ATP binding cassette subfamily A member 3	ATP binding cassette subfamily A	ENST00000382381.7	16	-	Q99758	False	rs200855390		as_specific	0.640898			False		False			False	False	False					4.31	False	False	False		0.521973		0.613	3
SRRM2	chr16	2764370	SNP	MISSENSE	C	T	0.968	0	29	1|1		c.3842C>T	p.S1281F	serine/arginine repetitive matrix 2	Spliceosomal P complex Spliceosomal C complex	ENST00000301740.13	11	+	Q9UQ35	False	rs1250668976		as_specific	0.441397			False		False			False	False	False					7.3	False	False	False		0.37212	0.639253	0.068	3
NLRC3	chr16	3548194	SNP	SILENT	G	A	0.962	0	26	1|1		c.2712C>T	p.A904A	NLR family CARD domain containing 3	NLR family	ENST00000359128.10	15	-	Q7RTR2	False	rs371123691		as_specific	0.588529			False		False			False	False	False					4.13	False	False	False		0.261306			1
ANKS3	chr16	4697983	SNP	MISSENSE	G	T	0.938	1	29	1|1		c.1804C>A	p.P602T	ankyrin repeat and sterile alpha motif domain containing 3	Ankyrin repeat domain containing Sterile alpha motif domain containing	ENST00000304283.9	15	-	Q6ZW76	False				0.640898			False		False			False	False	False					7.3	False	False	False		0.443006	0.840509	0.05	2
GLYR1	chr16	4847242	SNP	SILENT	G	A	0.89	1	16	0/1		c.24C>T	p.L8L	glyoxylate reductase 1 homolog	PWWP domain containing	ENST00000321919.14	1	-	Q49A26	False				0.725686			False		False			False	False	False					7.3	False	False	False		0.411972	0.643662		0
TEKT5	chr16	10635802	INS	FRAME_SHIFT_INS	G	GC	0.182	31	6	0/1		c.1202_1203insG	p.N403fs	tektin 5	Tektins	ENST00000283025.7	6	-	Q96M29	True	rs766804349		as_specific	0.6075			True		False		gene_function_loss
TEKT5	chr16	10694362	SNP	MISSENSE	G	A	0.863	3	24	0/1		c.512C>T	p.T171M	tektin 5	Tektins	ENST00000283025.7	1	-	Q96M29	False	rs141349037		as_specific	0.588529			False		False			False	False	False					3.18	False	False	False		0.391137	0.280815	0.035	1
PRM2	chr16	11276239	SNP	SILENT	G	A	0.897	2	27	0/1		c.132C>T	p.Y44Y	protamine 2		ENST00000241808.9	1	-	P04554	False	rs201828812		as_specific	0.653367			False		False			False	False	False					7.3	False	False	False		0.123189	0.69654		0
ABCC1	chr16	16134425	SNP	MISSENSE	G	A	0.824	2	14	0/1		c.4042G>A	p.E1348K	ATP binding cassette subfamily C member 1	ATP binding cassette subfamily C	ENST00000399410.8	28	+	P33527	False	rs369139918		as_specific	0.583541			False		False			False	False	False					4.13	False	False	False		0.69413	0.847286	0.236	1
DNAH3	chr16	20944562	SNP	SILENT	G	A	0.972	0	34	1|1		c.11445C>T	p.N3815N	dynein axonemal heavy chain 3	Dyneins, axonemal	ENST00000261383.3	58	-	Q8TD57	False	rs377464441		as_specific	0.548628			False		False		gene_function_loss
GTF3C1	chr16	27462448	SNP	MISSENSE	C	T	0.963	0	26	1|1		c.5963G>A	p.R1988H	general transcription factor IIIC subunit 1	General transcription factors	ENST00000356183.9	36	-	Q12789	False	rs760347646		as_specific	0.638404			False		False			False	False	False					7.3	False	False	False		0.870652	0.618218	0.303	4
ZNF423	chr16	49636122	SNP	MISSENSE	G	T	0.662	10	18	0/1		c.2850C>A	p.H950Q	zinc finger protein 423	Zinc fingers C2H2-type	ENST00000563137.6	4	-	Q2M1K9	False				0.61596			False		False			False	False	False					7.3	False	False	False		0.395874	0.62474	0.33	3
SLC12A3	chr16	56879592	SNP	SILENT	C	T	0.952	0	18	1|1		c.1386C>T	p.F462F	solute carrier family 12 member 3	Solute carriers	ENST00000438926.6	11	+	P55017	False	rs142199602		as_specific	0.625935			False		False			False	False	False					3.49	False	False	False		0.803804			0
DPEP3	chr16	67975864	SNP	SILENT	G	T	0.961	0	23	1|1		c.1368C>A	p.T456T	dipeptidase 3		ENST00000268793.6	10	-	Q9H4B8	False	rs774838533		as_specific	0.578554			False		False			False	False	False					7.3	False	False	False		0.126983	0.843698		0
CMTR2	chr16	71284641	INS	FRAME_SHIFT_INS	C	CA	0.954	0	20	1|1		c.1279_1280insT	p.C427fs	cap methyltransferase 2	Seven-beta-strand methyltransferase motif containing	ENST00000338099.9	3	-	Q8IYT2	True				0.335			True		False		gene_function_loss
ZFHX3	chr16	72889801	SNP	SILENT	C	T	0.942	0	15	1|1		c.3378G>A	p.K1126K	zinc finger homeobox 3	ZF class homeoboxes and pseudogenes Zinc fingers C2H2-type	ENST00000641206.2	12	-	Q15911	False	rs141261851		as_specific	0.571072			False		False			False	False	False					3.06	False	False	False		0.258112			0
KARS1	chr16	75629496	SNP	SILENT	G	C	0.963	0	25	1|1		c.1470C>G	p.V490V			ENST00000302445.7	12	-		False	rs886052327		as_specific	0.488778			False		False			False	False	False					7.3	False	False	False		0.23364	0.767129		0
PIEZO1	chr16	88721256	SNP	MISSENSE	C	G	0.96	0	22	1|1		c.5578G>C	p.E1860Q	piezo type mechanosensitive ion channel component 1		ENST00000301015.14	39	-	Q92508	False	rs1397843908		as_specific	0.630923			False		False			False	False	False					7.3	False	False	False		0.407584	0.663254	0.086	1
PIEZO1	chr16	88725057	SNP	MISSENSE	A	G	0.19	16	3	0|1	88725057	c.4186T>C	p.S1396P	piezo type mechanosensitive ion channel component 1		ENST00000301015.14	30	-	Q92508	False				0.685786			False		False		gene_function_loss
PIEZO1	chr16	88725060	SNP	MISSENSE	A	G	0.189	16	3	0|1	88725057	c.4183T>C	p.S1395P	piezo type mechanosensitive ion channel component 1		ENST00000301015.14	30	-	Q92508	False	rs1219873153		as_specific	0.688279			False		False			False	False	False					7.3	False	False	False		0.793388		0.165	1
TCF25	chr16	89906250	SNP	MISSENSE	C	G	0.546	9	12	0/1		c.1685C>G	p.S562C	transcription factor 25		ENST00000263346.13	15	+	Q9BQ70	False	rs767447614		as_specific	0.61596			False		False			False	False	False	ENST00000263347
GAS8	chr16	90042516	SNP	MISSENSE	A	G	0.958	0	24	1|1		c.1268A>G	p.E423G	growth arrest specific 8	Dynein regulatory complex	ENST00000268699.9	10	+	O95995	False				0.571072			False		False			False	False	False					7.3	False	False	False		0.956949		0.334	4
WDR81	chr17	1726187	INS	FRAME_SHIFT_INS	G	GA	0.966	0	29	1|1		c.1228_1229insA	p.D410fs	WD repeat domain 81	BEACH domain containing Protein phosphatase 1 regulatory subunits WD repeat domain containing	ENST00000409644.5	1	+	Q562E7	True				0.6275			True		False		gene_function_loss
OR1E2	chr17	3433313	SNP	MISSENSE	A	G	0.977	0	42	1|1		c.529T>C	p.F177L	olfactory receptor family 1 subfamily E member 2	Olfactory receptors, family 1	ENST00000248384.1	1	-	P47887	False	rs765766615		as_specific	0.516209			False		False			False	False	False					4.61	False	False	False		0.275355	0.453455	0.161	2
KCTD11	chr17	7353511	SNP	MISSENSE	T	G	0.155	26	6	0|1	7353511	c.686T>G	p.V229G	potassium channel tetramerization domain containing 11		ENST00000333751.6	1	+	Q693B1	False	rs773392966		as_specific	0.628429			False		False			False	False	False					3.49	False	False	False		0.669773		0.512	2
TP53	chr17	7673781	SNP	MISSENSE	C	T	0.976	0	40	1|1		c.839G>A	p.R280K	tumor protein p53		ENST00000269305.8	8	-	P04637	False	rs121912660		as_specific	0.53616	"L, E, M, O"	Rec	False	NTRK1	True	p.0(9) p.R280T(73) p.R280fs*65(9) p.R280I(15) p.R280K(54) p.R280S(17) p.R280G(33) p.R280_R283>S(1) p.R280*(14) p.D281fs*24(1) p.S269fs*21(1) p.F270_D281del12(1) p.R280fs*?(1) p.V272_K292del21(1) p.D281_R282delDR(2) p.R280R(3) p.A276fs*64(1) p.R280fs*64(1) p.G279_R280delGR(1) p.C275_R283delCACPGRDRR(1) p.L265_K305del41(1) p.G279fs*59(1) p.R280fs*62(1) p.A276_R283delACPGRDRR(1)	cancer
PER1	chr17	8149839	SNP	MISSENSE	C	A	0.977	0	43	1|1		c.567G>T	p.E189D	period circadian regulator 1		ENST00000317276.9	5	-	O15534	False				0.613466	L	Dom	False	ETV6	False		dna_repair
PIK3R6	chr17	8836892	SNP	MISSENSE	C	G	0.715	12	30	0/1		c.290G>C	p.R97T	phosphoinositide-3-kinase regulatory subunit 6		ENST00000619866.5	6	-	Q5UE93	False				0.591022			False		False			False	False	False					7.3	False	False	False		0.726322	0.641945		2
MYO15A	chr17	18146066	SNP	MISSENSE	T	G	0.977	0	41	1|1		c.6468T>G	p.S2156R	myosin XVA	Myosins, class XV Deafness associated genes FERM domain containing	ENST00000647165.2	30	+	Q9UKN7	False	rs750451490		as_specific	0.613466			False		False			False	False	False					7.3	False	False	False		0.797617		0.624	2
ULK2	chr17	19846848	SNP	SILENT	G	T	0.976	0	41	1|1		c.358C>A	p.R120R	unc-51 like autophagy activating kinase 2	Autophagy related	ENST00000395544.9	6	-	Q8IYT8	False	rs772533077		as_specific	0.381546			False		False			False	False	False					7.3	False	False	False		0.205086	0.776159		0
NF1	chr17	31214456	INS	FRAME_SHIFT_INS	T	TC	0.974	0	35	1|1		c.1398_1399insC	p.T467fs	neurofibromin 1		ENST00000356175.7	13	+	P21359	False				0.295	O	Rec	True	ASIC2	True	p.0(9)	gene_function_loss
SPACA3	chr17	32997728	SNP	MISSENSE	C	T	0.641	15	25	0/1		c.391C>T	p.H131Y	sperm acrosome associated 3	Lysozymes, c-type	ENST00000580599.5	6	+	Q8IXA5	False				0.543641			False		False	p.D131D(1)		False	False	False					7.3	False	False	False		0.739901		0.382	2
CCL4L2	chr17	36212342	DNP	MISSENSE	CG	GA	0.966	0	29	1|1		c.200_201CG>GA	p.P67R	C-C motif chemokine ligand 4 like 2	Chemokine ligands	ENST00000615418.4	3	+	Q8NHW4	False				0.527363			False		False			False	False	False					7.3	False	False	False
KRTAP4-11	chr17	41117909	SNP	MISSENSE	T	C	0.967	0	27	1|1		c.407A>G	p.H136R	keratin associated protein 4-11	Keratin associated proteins	ENST00000391413.4	1	-	Q9BYQ6	False	rs200329167		as_specific	0.653367			False		False			False	False	False					7.3	False	False	False		0.323047	0.742046	0.068	1
KRTAP4-11	chr17	41117953	SNP	SILENT	T	C	0.936	0	13	1|1		c.363A>G	p.R121R	keratin associated protein 4-11	Keratin associated proteins	ENST00000391413.4	1	-	Q9BYQ6	False	rs80322614		as_specific	0.658354			False		False			False	False	False					7.3	False	False	False		0.292021			0
KRT16	chr17	41612549	SNP	MISSENSE	C	A	0.974	0	38	1|1		c.140G>T	p.G47V	keratin 16	Keratins, type I	ENST00000301653.9	1	-	P08779	False				0.658354			False		False			False	False	False					7.3	False	False	False		0.784036		0.524	2
ITGA2B	chr17	44385878	SNP	MISSENSE	G	C	0.971	1	35	1|1		c.354C>G	p.F118L	integrin subunit alpha 2b	Integrin alpha subunits CD molecules Protein phosphatase 1 regulatory subunits	ENST00000262407.6	3	-	P08514	False	rs761165048		as_specific	0.658354			False		False			False	False	False					7.3	False	False	False		0.747183		0.587	4
WFIKKN2	chr17	50840709	SNP	MISSENSE	A	T	0.972	0	34	1|1		c.1421A>T	p.E474V	WAP, follistatin/kazal, immunoglobulin, kunitz and netrin domain containing 2	WAP four-disulfide core domain containing I-set domain containing	ENST00000311378.5	2	+	Q8TEU8	False				0.625935			False		False			False	False	False					7.3	False	False	False		0.661998	0.558605	0.524	3
ABCA5	chr17	69309285	SNP	MISSENSE	G	A	0.32	17	7	0/1		c.446C>T	p.S149F	ATP binding cassette subfamily A member 5	ATP binding cassette subfamily A	ENST00000392676.8	4	-	Q8WWZ7	False				0.294264			False		False			False	False	False					7.3	False	False	False		0.913009		0.175	2
SLC9A3R1	chr17	74762108	SNP	MISSENSE	C	T	0.974	0	38	1|1		c.538C>T	p.R180W	SLC9A3 regulator 1	PDZ domain containing	ENST00000262613.10	2	+	O14745	False	rs200609318		as_specific	0.61596			False		False			False	False	False					3.83	False	False	False		0.614852		0.35	4
TRIM65	chr17	75891818	DEL	FRAME_SHIFT_DEL	CAG	C	0.977	0	44	1|1		c.978_979delCT	p.W327fs	tripartite motif containing 65	Tripartite motif containing Ring finger proteins	ENST00000269383.8	5	-	Q6PJ69	True	rs760051632 rs372788583			0.624378			True		False		gene_function_loss
METTL23	chr17	76733557	SNP	NONSENSE	G	A	0.981	0	51	1|1		c.444G>A	p.W148*	methyltransferase like 23	Methyltransferase like	ENST00000341249.10	5	+	Q86XA0	False				0.376559			True		False		gene_function_loss
ZNF750	chr17	82831917	SNP	MISSENSE	C	T	0.257	25	10	0/1		c.538G>A	p.E180K	zinc finger protein 750		ENST00000269394.4	2	-	Q32MQ0	False	rs374434732		as_specific	0.605985			False		False			False	False	False					7.3	False	False	False				0.192	2
NDUFV2	chr18	9126855	SNP	MISSENSE	G	A	0.39	25	16	0/1		c.604G>A	p.E202K	NADH:ubiquinone oxidoreductase core subunit V2	NADH:ubiquinone oxidoreductase core subunits	ENST00000318388.11	7	+	P19404	False	rs770374112		as_specific	0.36409			False		False			False	False	False					7.3	False	False	False		0.954415		0.187	4
PIEZO2	chr18	10698994	SNP	MISSENSE	T	C	0.285	26	10	0/1		c.6286A>G	p.R2096G	piezo type mechanosensitive ion channel component 2		ENST00000503781.7	40	-	Q9H5I5	False	rs892945487		as_specific	0.531172			False		False			False	False	False					4.31	False	False	False		0.837172		0.483	2
CIDEA	chr18	12264328	SNP	MISSENSE	G	A	0.793	7	28	0/1		c.205G>A	p.A69T	cell death-inducing DFFA-like effector a		ENST00000320477.10	3	+	O60543	False	rs144505898		as_specific	0.448878			False		False			False	False	False					4.31	False	False	False		0.565447	0.878482	0.066	2
LAMA3	chr18	23914487	SNP	SILENT	T	C	0.42	18	13	0/1		c.7407T>C	p.A2469A	laminin subunit alpha 3	Laminin subunits	ENST00000313654.13	57	+	Q16787	False	rs956220757		as_specific	0.451372			False		False			False	False	False					7.3	False	False	False		0.192829	0.759159		0
CDH2	chr18	27988620	SNP	MISSENSE	C	T	0.243	27	8	0/1		c.1552G>A	p.V518M	cadherin 2	Type I classical cadherins CD molecules	ENST00000399380.7	10	-	P19022	False	rs201042909		as_specific	0.326683			False		False			False	False	False					7.3	False	False	False		0.542869	0.466325	0.061	4
KLHL14	chr18	32770362	SNP	MISSENSE	C	A	0.731	6	18	0/1		c.230G>T	p.G77V	kelch like family member 14	BTB domain containing Kelch like	ENST00000359358.9	2	-	Q9P2G3	False				0.683292			False		False			False	False	False					7.3	False	False	False		0.400925	0.857748	0.304	3
DYM	chr18	49097482	SNP	MISSENSE	C	A	0.5	14	14	0/1		c.1780G>T	p.A594S	dymeclin		ENST00000269445.10	16	-	Q7RTS9	False				0.441397			False		False			False	False	False					7.3	False	False	False		0.85899	0.587424	0.449	3
NEDD4L	chr18	58330802	SNP	MISSENSE	C	A	0.6	7	11	0/1		c.878C>A	p.P293Q	neural precursor cell expressed, developmentally down-regulated 4-like, E3 ubiquitin protein ligase	C2 domain containing	ENST00000256830.13	11	+	Q96PU5	False	rs760793783		as_specific	0.476309			False		False			False	False	False					7.3	False	False	False		0.888046		0.063	3
ALPK2	chr18	58523991	SNP	MISSENSE	C	T	0.28	17	6	0/1		c.5573G>A	p.C1858Y	alpha kinase 2	I-set domain containing	ENST00000361673.4	7	-	Q86TB3	False				0.451372			False		False			False	False	False					7.3	False	False	False		0.885659		0.633	2
FSTL3	chr19	680461	SNP	SILENT	G	A	0.556	13	15	0/1		c.477G>A	p.L159L	follistatin like 3		ENST00000166139.9	3	+	O95633	False	rs1192411840		as_specific	0.755611	L	Dom	False	CCND1	False		gene_function_loss
PTBP1	chr19	797500	SNP	START_CODON_SNP	G	A	0.304	16	7	0/1		c.3G>A	p.M1I	polypyrimidine tract binding protein 1	RNA binding motif containing	ENST00000349038.8	1	+	P26599	False				0.775561			False		False		gene_function_loss
SBNO2	chr19	1117355	SNP	MISSENSE	C	G	0.256	32	11	0/1		c.1642G>C	p.E548Q	strawberry notch homolog 2		ENST00000587024.5	15	-	Q9Y2G9	False				0.685786			False		False			False	False	False					7.3	False	False	False		0.707496	0.78058	0.062	3
ONECUT3	chr19	1753951	SNP	MISSENSE	G	A	0.75	0	2	0/1		c.289G>A	p.E97K	one cut homeobox 3	CUT class homeoboxes and pseudogenes	ENST00000382349.5	1	+	O60422	False				0.842893			False		False			False	False	False					7.3	False	False	False		0.77446		0.2	3
DPP9	chr19	4697613	SNP	SILENT	G	A	0.375	20	11	0/1		c.1026C>T	p.F342F	dipeptidyl peptidase 9	DASH family	ENST00000594671.5	8	-	Q86TI2	False				0.620948			False		False			False	False	False					7.3	False	False	False		0.471415	0.807544		0
RFX2	chr19	6040087	SNP	MISSENSE	C	T	0.757	9	28	0/1		c.415G>A	p.V139I	regulatory factor X2	Regulatory factor X family	ENST00000303657.10	5	-	P48378	False	rs774896011		as_specific	0.633416			False		False		gene_function_loss
CAMSAP3	chr19	7618043	SNP	MISSENSE	G	A	0.733	11	33	0/1		c.3736G>A	p.G1246S	calmodulin regulated spectrin associated protein family member 3	Protein phosphatase 1 regulatory subunits	ENST00000160298.8	17	+	Q9P1Y5	False	rs772932910		as_specific	0.653367			False		False			False	False	False					7.3	False	False	False		0.424342	0.543496	0.037	1
XAB2	chr19	7622407	SNP	MISSENSE	C	T	0.221	29	7	0/1		c.1541G>A	p.R514H	XPA binding protein 2	Nucleotide excision repair Spliceosomal B complex Spliceosomal Bact complex Spliceosomal P complex Spliceosomal C complex	ENST00000358368.5	12	-	Q9HCS7	False	rs139001512		as_specific	0.600998			False		False			False	False	False					3.19	False	False	False		0.898495	0.853979	0.225	4
OR2Z1	chr19	8731119	SNP	MISSENSE	G	T	0.655	21	35	0/1		c.91G>T	p.V31L	olfactory receptor family 2 subfamily Z member 1	Olfactory receptors, family 2	ENST00000641125.1	3	+	Q8NG97	False				0.521197			False		False			False	False	False					7.3	False	False	False		0.300653		0.167	3
MUC16	chr19	8889493	DNP	MISSENSE	CA	TG	0.176	30	5	0|1	8889493	c.40587_40588TG>CA	p.G13530S	mucin 16, cell surface associated	Mucins	ENST00000397910.8	55	-	Q8WXI7	False				0.567164			False		False			False	False	False					7.3	False	False	False
MUC16	chr19	8889529	DNP	MISSENSE	CA	AG	0.227	33	9	0|1	8889493	c.40551_40552TG>CT	p.V13518L	mucin 16, cell surface associated	Mucins	ENST00000397910.8	55	-	Q8WXI7	False				0.562189			False		False			False	False	False					7.3	False	False	False
PPAN-P2RY11	chr19	10109683	SNP	MISSENSE	C	A	0.322	22	9	0/1		c.566C>A	p.S189Y	PPAN-P2RY11 readthrough		ENST00000428358.5	6	+		False				0.591022			False		False			False	False	False					7.3	False	False	False		0.749803	0.141891	0.216	4
TYK2	chr19	10365812	SNP	MISSENSE	C	T	0.285	34	13	0/1		c.716G>A	p.R239H	tyrosine kinase 2	Jak family tyrosine kinases FERM domain containing	ENST00000525621.6	7	-	P29597	False	rs769396613		as_specific	0.65586			False		False			False	False	False					4.61	False	False	False		0.565887	0.933238	0.048	2
C19orf38	chr19	10869355	SNP	SILENT	G	A	0.343	22	11	0/1		c.681G>A	p.R227R	chromosome 19 open reading frame 38		ENST00000397820.5	7	+	A8MVS5	False				0.583541			False		False			False	False	False					7.3	False	False	False		0.196863	0.735255		0
HOOK2	chr19	12772845	SNP	MISSENSE	G	C	0.641	8	15	0/1		c.323C>G	p.P108R	hook microtubule tethering protein 2		ENST00000397668.7	5	-	Q96ED9	False				0.583541			False		False			False	False	False					7.3	False	False	False		0.491708	0.503875	0.108	3
NOTCH3	chr19	15189363	SNP	MISSENSE	T	A	0.607	10	17	0/1		c.1102A>T	p.T368S	notch 3	Ankyrin repeat domain containing	ENST00000263388.7	7	-	Q9UM47	False				0.57606			False		False			False	False	False	ENST00000263388
AKAP8L	chr19	15399343	SNP	MISSENSE	C	A	0.691	12	29	0/1		c.1116G>T	p.Q372H	A-kinase anchoring protein 8 like		ENST00000397410.10	9	-	Q9ULX6	False				0.638404			False		False			False	False	False					7.3	False	False	False		0.781187	0.793914	0.1	2
EPS15L1	chr19	16385162	SNP	SILENT	A	G	0.586	16	27	0/1		c.2220T>C	p.A740A	epidermal growth factor receptor pathway substrate 15 like 1	EF-hand domain containing	ENST00000594975.5	21	-	Q9UBC2	False	rs1429384418		as_specific	0.526185			False		False			False	False	False					7.3	False	False	False		0.252955	0.482568		0
SLC27A1	chr19	17489013	SNP	MISSENSE	A	G	0.39	25	17	0/1		c.355A>G	p.I119V	solute carrier family 27 member 1	Solute carriers Acyl-CoA synthetase family	ENST00000598424.5	7	+	Q6PCB7	False				0.65586			False		False			False	False	False					7.3	False	False	False		0.473026	0.460355	0.178	3
UNC13A	chr19	17645776	SNP	MISSENSE	G	T	0.641	13	24	0/1		c.2254C>A	p.R752S	unc-13 homolog A	UNC13 homologs	ENST00000519716.6	19	-	Q9UPW8	False				0.603491			False		False			False	False	False	ENST00000519716
FCHO1	chr19	17762783	SNP	MISSENSE	G	A	0.623	18	33	0/1		c.49G>A	p.E17K	FCH domain only 1	F-BAR domain containing	ENST00000596536.5	5	+	O14526	False				0.573566			False		False			False	False	False					7.3	False	False	False			0.447273	0.152	3
ATP13A1	chr19	19654629	SNP	MISSENSE	G	A	0.439	23	18	0/1		c.1727C>T	p.S576L	ATPase 13A1	ATPase orphan transporters	ENST00000357324.11	13	-	Q9HD20	False	rs1181105409		as_specific	0.645885			False		False			False	False	False	ENST00000291503
ZNF66	chr19	20799065	SNP	SILENT	C	T	0.754	3	9	0/1		c.291C>T	p.F97F	zinc finger protein 66		ENST00000594534.5	4	+	Q6ZN08	False	rs11669259		as_specific	0.36409			False		False			False	False	False					7.3	False	False	False		0.639876			0
ZNF493	chr19	21424843	DEL	FRAME_SHIFT_DEL	TATTAAAC	T	0.186	38	7	0/1		c.2185_2191delATTAAAC	p.K730fs	zinc finger protein 493	Zinc fingers C2H2-type	ENST00000392288.6	4	+	Q6ZR52	False				0.361179			True		False		gene_function_loss
ZNF98	chr19	22392883	SNP	NONSENSE	C	A	0.659	15	31	0/1		c.352G>T	p.E118*	zinc finger protein 98	Zinc fingers C2H2-type	ENST00000357774.9	4	-	A6NK75	False				0.294264			True		False		gene_function_loss
ZNF99	chr19	22758606	SNP	NONSENSE	T	A	0.29	22	8	0/1		c.1303A>T	p.K435*	zinc finger protein 99	Zinc fingers C2H2-type	ENST00000596209.4	4	-	A8MXY4	False				0.36409			True		False		gene_function_loss
TSHZ3	chr19	31277740	SNP	MISSENSE	C	G	0.691	12	29	0/1		c.2053G>C	p.A685P	teashirt zinc finger homeobox 3	ZF class homeoboxes and pseudogenes Zinc fingers C2H2-type	ENST00000240587.5	2	-	Q63HK5	False				0.620948			False		False			False	False	False					7.3	False	False	False		0.679127	0.314358	0.081	3
HNRNPL	chr19	38840361	SNP	MISSENSE	C	G	0.549	12	16	0/1		c.968G>C	p.G323A	heterogeneous nuclear ribonucleoprotein L	RNA binding motif containing	ENST00000221419.9	8	-	P14866	False	rs1268693615		as_specific	0.670823			False		False			False	False	False					7.3	False	False	False		0.852754		0.297	4
FCGBP	chr19	39894112	SNP	SILENT	G	A	0.175	53	12	0/1		c.5649C>T	p.P1883P	Fc fragment of IgG binding protein		ENST00000616721.6	12	-	Q9Y6R7	False	rs200692665		as_specific	0.630923			False		False			False	False	False					4.01	False	False	False		0.148381	0.860331		0
CD79A	chr19	41879227	SNP	MISSENSE	G	A	0.417	28	20	0/1		c.317G>A	p.C106Y	CD79a molecule	CD molecules V-set domain containing	ENST00000221972.8	2	+	P11912	False				0.600998	L	Dom	False		False			False	False	False					7.3	False	False	False		0.47974		0.658	4
PSG3	chr19	42740378	DNP	MISSENSE	GC	TT	0.634	10	18	0/1		c.6_7GC>AA	p.P3T	pregnancy specific beta-1-glycoprotein 3	Pregnancy specific glycoproteins V-set domain containing	ENST00000327495.10	1	-	Q16557	False				0.597015			False		False			False	False	False					7.3	False	False	False
MARK4	chr19	45297820	SNP	SILENT	T	G	0.174	27	5	0|1	45297820	c.1743T>G	p.G581G	microtubule affinity regulating kinase 4		ENST00000300843.8	15	+	Q96L34	False	rs757703858		as_specific	0.715711			False		False			False	False	False					3.65	False	False	False		0.456731	0.648429		0
CCDC61	chr19	46018384	SNP	SILENT	A	G	0.244	32	10	0/1		c.1536A>G	p.S512S	coiled-coil domain containing 61		ENST00000595358.5	14	+	Q9Y6R9	False	rs373245303		as_specific	0.648379			False		False			False	False	False					3.71	False	False	False		0.217394	0.443777		0
ARHGAP35	chr19	46922137	SNP	SILENT	G	A	0.391	29	18	0/1		c.3462G>A	p.K1154K	Rho GTPase activating protein 35	Rho GTPase activating proteins	ENST00000672722.1	2	+	Q9NRY4	False	rs778672753		as_specific	0.538653			False		False			False	False	False					7.3	False	False	False		0.158394			0
FAM83E	chr19	48601227	SNP	MISSENSE	C	A	0.244	36	10	0/1		c.1319G>T	p.R440L	family with sequence similarity 83 member E		ENST00000263266.3	5	-	Q2M2I3	False	rs768951030		as_specific	0.670823			False		False			False	False	False					7.3	False	False	False		0.355677	0.890959	0.014	1
KLK9	chr19	51009505	SNP	SPLICE_SITE	C	A	0.552	13	15	0/1		c.43G>T	p.G15W	kallikrein related peptidase 9	Kallikreins	ENST00000594211.2	1	-	Q9UKQ9	False				0.633416			False		False		splicing
ZNF600	chr19	52774639	SNP	MISSENSE	G	T	0.23	20	5	0/1		c.126C>A	p.N42K	zinc finger protein 600	Zinc fingers C2H2-type	ENST00000648973.1	3	-	Q6ZNG1	False	rs891578630		as_specific	0.394015			False		False			False	False	False					7.3	False	False	False		0.697922	0.437575		0.0831103
LILRA6	chr19	54240916	SNP	SILENT	G	A	0.225	55	16	0|1	54240916	c.870C>T	p.H290H	leukocyte immunoglobulin like receptor A6	Activating leukocyte immunoglobulin like receptors CD molecules	ENST00000396365.6	5	-	Q6PI73	False	rs576872387		as_specific	0.668329			False		False			False	False	False					3.76	False	False	False		0.157811	0.255669		0
LILRA6	chr19	54240918	SNP	MISSENSE	G	T	0.225	55	16	0|1	54240916	c.868C>A	p.H290N	leukocyte immunoglobulin like receptor A6	Activating leukocyte immunoglobulin like receptors CD molecules	ENST00000396365.6	5	-	Q6PI73	False	rs434127		as_specific	0.670823			False		False			False	False	False					4.13	False	False	False		0.488924	0.313854	0.044	1
LILRA2	chr19	54574799	SNP	MISSENSE	C	A	0.426	32	23	1|0	54574782	c.385C>A	p.L129I	leukocyte immunoglobulin like receptor A2	Activating leukocyte immunoglobulin like receptors CD molecules	ENST00000391737.3	3	+	Q8N149	False	rs1304061217		as_specific	0.598504			False		False			False	False	False					7.3	False	False	False		0.419734	0.835909	0.136	1
LILRA2	chr19	54575019	SNP	MISSENSE	A	G	0.359	36	26	0/1		c.605A>G	p.E202G	leukocyte immunoglobulin like receptor A2	Activating leukocyte immunoglobulin like receptors CD molecules	ENST00000391737.3	3	+	Q8N149	False	rs1438318937		as_specific	0.598504			False		False			False	False	False					7.3	False	False	False		0.738553	0.409549	0.095	1
LILRB1	chr19	54631055	SNP	MISSENSE	G	T	0.465	23	19	0/1		c.90G>T	p.R30S	leukocyte immunoglobulin like receptor B1	Inhibitory leukocyte immunoglobulin like receptors CD molecules	ENST00000427581.6	1	+	Q8NHL6	False	rs538336177		as_specific	0.593516			False		False			False	False	False					7.3	False	False	False		0.646988	0.787863	0.012	2
LILRB1	chr19	54631552	SNP	SILENT	G	A	0.235	40	11	0|1	54631531	c.123G>A	p.Q41Q	leukocyte immunoglobulin like receptor B1	Inhibitory leukocyte immunoglobulin like receptors CD molecules	ENST00000396315.5	3	+	Q8NHL6	False	rs1366459464		as_specific	0.591022			False		False			False	False	False					4.61	False	False	False		0.226469	0.868366		0
LILRB4	chr19	54667677	DNP	MISSENSE	AA	CC	0.587	11	16	0/1		c.1084_1085AA>CC	p.K362P	leukocyte immunoglobulin like receptor B4	Inhibitory leukocyte immunoglobulin like receptors CD molecules	ENST00000391736.5	13	+	Q8NHJ6	False				0.597015			False		False			False	False	False					7.3	False	False	False
KIR2DL3	chr19	54742019	SNP	MISSENSE	C	G	0.23	12	3	0/1		c.110C>G	p.P37R	killer cell immunoglobulin like receptor, two Ig domains and long cytoplasmic tail 3	Killer cell immunoglobulin like receptors CD molecules	ENST00000342376.4	3	+	P43628	False	rs613240		as_specific	0.511222			False		False			False	False	False					7.3	False	False	False		0.637777	0.219934	0.078	1
KIR2DL3	chr19	54742098	SNP	SILENT	A	G	0.345	16	7	0|1	54742098	c.189A>G	p.E63E	killer cell immunoglobulin like receptor, two Ig domains and long cytoplasmic tail 3	Killer cell immunoglobulin like receptors CD molecules	ENST00000342376.4	3	+	P43628	False	rs34790392		as_specific	0.516209			False		False			False	False	False					7.3	False	False	False		0.402741	0.164989		0
KIR2DL3	chr19	54742155	SNP	SILENT	G	A	0.296	18	7	0/1		c.246G>A	p.K82K	killer cell immunoglobulin like receptor, two Ig domains and long cytoplasmic tail 3	Killer cell immunoglobulin like receptors CD molecules	ENST00000342376.4	3	+	P43628	False	rs614034		as_specific	0.516209			False		False			False	False	False					7.3	False	False	False		0.266602	0.675042		0
KIR2DL3	chr19	54744045	SNP	SILENT	C	T	0.308	38	15	0|1	54744042	c.621C>T	p.Y207Y	killer cell immunoglobulin like receptor, two Ig domains and long cytoplasmic tail 3	Killer cell immunoglobulin like receptors CD molecules	ENST00000342376.4	4	+	P43628	False	rs200751396		as_specific	0.563591			False		False			False	False	False					3.8	False	False	False		0.229037	0.701599		0
KIR2DL3	chr19	54747378	DNP	MISSENSE	CG	TA	0.516	14	15	0/1		c.708_709CG>TA	p.E237K	killer cell immunoglobulin like receptor, two Ig domains and long cytoplasmic tail 3	Killer cell immunoglobulin like receptors CD molecules	ENST00000342376.4	5	+	P43628	False				0.485075			False		False			False	False	False					7.3	False	False	False
KIR2DL1	chr19	54783517	SNP	SILENT	A	G	0.6	11	17	0/1		c.849A>G	p.G283G	killer cell immunoglobulin like receptor, two Ig domains and long cytoplasmic tail 1	Killer cell immunoglobulin like receptors CD molecules	ENST00000336077.11	7	+	P43626	False	rs586234		as_specific	0.506234			False		False			False	False	False					7.3	False	False	False		0.351505			0
DNAAF3	chr19	55165385	SNP	MISSENSE	T	G	0.223	27	7	0/1		c.448A>C	p.K150Q	dynein axonemal assembly factor 3		ENST00000391720.8	4	-	Q8N9W5	False				0.553616			False		False			False	False	False					7.3	False	False	False		0.638855		0.043	2
NLRP9	chr19	55732427	SNP	SILENT	C	T	0.806	6	29	0/1		c.1404G>A	p.P468P	NLR family pyrin domain containing 9	NLR family Pyrin domain containing	ENST00000332836.7	2	-	Q7RTR0	False	rs1026008517		as_specific	0.461347			False		False			False	False	False					7.3	False	False	False		0.135202	0.709455		0
NLRP11	chr19	55810165	SNP	MISSENSE	C	G	0.711	10	28	0/1		c.445G>C	p.V149L	NLR family pyrin domain containing 11	NLR family Pyrin domain containing	ENST00000589093.5	3	-	P59045	False				0.441397			False		False			False	False	False					7.3	False	False	False		0.43166	0.661422	0.318	1
NLRP11	chr19	55810339	SNP	SPLICE_SITE	C	T	0.679	13	29	0/1		c.e3+1G>A		NLR family pyrin domain containing 11	NLR family Pyrin domain containing	ENST00000589093.5		-	P59045	False				0.349127			False		False		splicing
RNF225	chr19	58396878	SNP	SILENT	G	T	0.17	40	7	0/1		c.789G>T	p.T263T	ring finger protein 225		ENST00000601382.2	1	+	M0QZC1	False				0.745636			False		False			False	False	False					7.3	False	False	False		0.129371	0.388316		0
SIRPA	chr20	1915150	DNP	MISSENSE	TG	CA	0.333	9	4	0|1	1915148	c.131_132TG>CA	p.L44S	signal regulatory protein alpha	C1-set domain containing CD molecules Signal regulatory proteins V-set domain containing Ig-like cell adhesion molecule family	ENST00000358771.4	2	+	P78324	False				0.502488			False		False			False	False	False					7.3	False	False	False
SIRPA	chr20	1921504	SNP	SILENT	G	A	0.414	17	11	0/1		c.546G>A	p.L182L	signal regulatory protein alpha	C1-set domain containing CD molecules Signal regulatory proteins V-set domain containing Ig-like cell adhesion molecule family	ENST00000358771.4	3	+	P78324	False				0.55611			False		False			False	False	False					7.3	False	False	False		0.229325	0.65791		0
KIF16B	chr20	16312370	SNP	MISSENSE	C	T	0.303	24	9	0/1		c.3760G>A	p.E1254K	kinesin family member 16B	Kinesins	ENST00000354981.6	25	-	Q96L93	False	rs1317259206		as_specific	0.36409			False		False			False	False	False					7.3	False	False	False		0.923085	0.760225	0.319	3
TTLL9	chr20	31923005	SNP	MISSENSE	G	A	0.328	49	22	0/1		c.616G>A	p.E206K	tubulin tyrosine ligase like 9	Tubulin tyrosine ligase family	ENST00000375938.8	8	+	Q3SXZ7	False	rs1351697390		as_specific	0.433915			False		False			False	False	False					7.3	False	False	False		0.933615	0.817967	0.329	3
BPIFB4	chr20	33103012	SNP	MISSENSE	G	C	0.426	26	20	0/1		c.1678G>C	p.D560H	BPI fold containing family B member 4	BPI fold containing	ENST00000375483.3	13	+	P59827	False				0.506234			False		False			False	False	False					7.3	False	False	False		0.769313		0.261	2
EDEM2	chr20	35131740	SNP	MISSENSE	T	C	0.817	12	61	0/1		c.746A>G	p.Q249R	ER degradation enhancing alpha-mannosidase like protein 2		ENST00000374492.8	7	-	Q9BV94	False	rs143005174		as_specific	0.526185			False		False			False	False	False					3.29	False	False	False		0.899	0.414343	0.313	4
RBL1	chr20	37066833	SNP	MISSENSE	G	A	0.353	23	11	0/1		c.737C>T	p.P246L	RB transcriptional corepressor like 1		ENST00000373664.8	6	-	P28749	False				0.346633			False		False			False	False	False					7.3	False	False	False		0.786366		0.669	4
FITM2	chr20	44306716	SNP	MISSENSE	G	A	0.232	44	12	0/1		c.698C>T	p.T233I	fat storage inducing transmembrane protein 2		ENST00000396825.4	2	-	Q8N6M3	False	rs140332102		as_specific	0.451372			False		False			False	False	False					3.91	False	False	False		0.630458	0.550061	0.557	2
CTSA	chr20	45891333	SNP	MISSENSE	C	G	0.226	40	11	0/1		c.8C>G	p.S3C	cathepsin A	Cathepsins	ENST00000372484.7	1	+	P10619	False				0.695761			False		False			False	False	False					7.3	False	False	False		0.385373		0.003	3
ZNF335	chr20	45959304	SNP	MISSENSE	G	A	0.187	39	8	0/1		c.2150C>T	p.P717L	zinc finger protein 335	Zinc fingers C2H2-type	ENST00000322927.3	15	-	Q9H4Z2	False	rs374080544		as_specific	0.610973			False		False			False	False	False					3.83	False	False	False		0.395367	0.808747	0.039	4
SLC12A5	chr20	46022943	DEL	IN_FRAME_DEL	GGGA	G	0.849	2	10	0/1		c.223_225delGGA	p.G75del	solute carrier family 12 member 5	Solute carriers	ENST00000626701.1	2	+	Q9H2X9	True	rs1268866318		as_specific	0.62531			False		False			False	False	False					7.3	False	False	False
TCFL5	chr20	62857570	SNP	MISSENSE	C	T	0.296	37	16	0/1		c.1063G>A	p.E355K	transcription factor like 5	Basic helix-loop-helix proteins	ENST00000335351.8	4	-	Q9UL49	False				0.473815			False		False			False	False	False					7.3	False	False	False		0.480502	0.722479	0.091	2
MORC3	chr21	36360258	SNP	SPLICE_SITE	C	T	0.728	11	32	0/1		c.1406C>T	p.T469I	MORC family CW-type zinc finger 3	Zinc fingers CW-type	ENST00000400485.6	12	+	Q14149	False	rs201094724		as_specific	0.389027			False		False			False	False	False					7.3	False	False	False		0.760962	0.770461	0.035	1
COL6A1	chr21	45986547	SNP	SILENT	T	C	0.761	6	18	0/1		c.450T>C	p.N150N	collagen type VI alpha 1 chain	Collagens	ENST00000361866.8	4	+	P12109	False				0.633416			False		False			False	False	False					7.3	False	False	False		0.217655	0.927399		0
DIP2A	chr21	46550657	SNP	MISSENSE	C	G	0.318	29	13	0/1		c.2752C>G	p.L918V	disco interacting protein 2 homolog A		ENST00000417564.3	23	+	Q14689	False				0.563591			False		False			False	False	False					7.3	False	False	False		0.756065	0.402537	0.273	2
CLTCL1	chr22	19187710	SNP	MISSENSE	C	T	0.5	14	15	0/1		c.4453G>A	p.D1485N	clathrin heavy chain like 1		ENST00000427926.6	29	-	P53675	False	rs553137718		as_specific	0.548628	L	Dom	False	?	False		structural_relation
PI4KA	chr22	20764860	SNP	MISSENSE	T	C	0.947	0	18	1|1		c.2665A>G	p.M889V	phosphatidylinositol 4-kinase alpha		ENST00000255882.11	22	-	P42356	False	rs61752244		as_specific	0.508728			False		False			False	False	False					3.01	False	False	False		0.787015	0.510993	0.326	4
MYO18B	chr22	25823560	SNP	SILENT	G	T	0.96	0	23	1|1		c.2577G>T	p.L859L	myosin XVIIIB	Myosins, class XVIII	ENST00000407587.6	13	+	Q8IUG5	False	rs1318425571		as_specific	0.591022			False		False			False	False	False					7.3	False	False	False		0.184996	0.75233		0
HSCB	chr22	28743888	SNP	SILENT	T	C	0.971	0	34	1|1		c.243T>C	p.R81R	HscB mitochondrial iron-sulfur cluster cochaperone	DNAJ (HSP40) heat shock proteins	ENST00000216027.8	2	+	Q8IWL3	False	rs201398209		as_specific	0.438903			False		False			False	False	False					3.61	False	False	False		0.176155	0.403291		0
NF2	chr22	29661220	SNP	NONSENSE	G	T	0.969	0	31	1|1		c.691G>T	p.E231*	neurofibromin 2	A-kinase anchoring proteins FERM domain containing	ENST00000338641.10	8	+	P35240	False				0.493766	O	Rec	True		False	p.L140_P252del(1) p.?(1) p.L127_D382del(1) p.E231fs*14(1) p.N226_E270del(1)	gene_function_loss
CCDC157	chr22	30372083	SNP	MISSENSE	G	T	0.937	1	28	1|1		c.1132G>T	p.A378S	coiled-coil domain containing 157		ENST00000405659.5	7	+	Q569K6	False	rs144439139		as_specific	0.628429			False		False			False	False	False					3.4	False	False	False		0.445028	0.516789	0.031	1
EIF3D	chr22	36512534	SNP	SILENT	C	T	0.393	16	10	0/1		c.1275G>A	p.L425L	eukaryotic translation initiation factor 3 subunit D	Eukaryotic translation initiation factor 3	ENST00000216190.13	13	-	O15371	False				0.551122			False		False			False	False	False					7.3	False	False	False		0.213179	0.378082		0
BAIAP2L2	chr22	38085301	SNP	SILENT	C	T	0.959	0	24	1|1		c.1589G>A	p.*530*	BAI1 associated protein 2 like 2	I-BAR domain containing	ENST00000381669.8	14	-	Q6UXY1	False				0.618454			False		False			False	False	False					7.3	False	False	False		0.979467	0.641879		0
PKDREJ	chr22	46256794	SNP	MISSENSE	C	T	0.962	0	25	1|1	46256794	c.6529G>A	p.E2177K	polycystin family receptor for egg jelly		ENST00000253255.7	1	-	Q9NTG1	False				0.448878			False		False			False	False	False					7.3	False	False	False		0.445	0.734284	0.402	3
PKDREJ	chr22	46256797	SNP	NONSENSE	C	A	0.962	0	25	1|1	46256794	c.6526G>T	p.E2176*	polycystin family receptor for egg jelly		ENST00000253255.7	1	-	Q9NTG1	False				0.451372			True		False		gene_function_loss
DENND6B	chr22	50312588	SNP	MISSENSE	G	A	0.944	0	16	1|1		c.1495C>T	p.R499W	DENN domain containing 6B	DENN/MADD domain containing	ENST00000413817.8	18	-	Q8NEG7	False	rs781252238		as_specific	0.65586			False		False			False	False	False					4.61	False	False	False		0.728132	0.836846	0.459	2
SBF1	chr22	50461255	SNP	SILENT	C	T	0.962	0	23	1|1		c.2871G>A	p.P957P	SET binding factor 1	Myotubularins Pleckstrin homology domain containing DENN/MADD domain containing	ENST00000380817.8	23	-	O95248	False	rs757816344		as_specific	0.625935			False		False			False	False	False					7.3	False	False	False		0.225513	0.818806		0
MIOX	chr22	50487697	SNP	SILENT	C	T	0.97	0	33	1|1		c.132C>T	p.Y44Y	myo-inositol oxygenase		ENST00000216075.11	3	+	Q9UGB7	False				0.668329			False		False			False	False	False					7.3	False	False	False		0.159756			0
KLHDC7B	chr22	50548551	SNP	NONSENSE	C	T	0.423	14	11	0/1		c.2308C>T	p.Q770*	kelch domain containing 7B		ENST00000648057.3	1	+	Q96G42	False				0.718204			True		False		gene_function_loss
CPT1B	chr22	50570300	SNP	MISSENSE	A	G	0.964	0	28	1|1		c.2135T>C	p.F712S	carnitine palmitoyltransferase 1B		ENST00000395650.6	17	-	Q92523	False	rs751641817		as_specific	0.608479			False		False			False	False	False	ENST00000405237
CRLF2	chrX	1191045	SNP	MISSENSE	G	A	0.97	0	32	1|1		c.968C>T	p.S323F	cytokine receptor like factor 2	Fibronectin type III domain containing Pseudoautosomal region 1	ENST00000400841.8	8	-	Q9HC73	False	rs1402193903		assembly_conflict	0.568579	L	Dom	False	"P2RY8, IGH@"	False		structural_relation
P2RY8	chrX	1465889	SNP	MISSENSE	C	T	0.193	25	6	0/1		c.670G>A	p.E224K	P2Y receptor family member 8	Pseudoautosomal region 1 G protein-coupled receptors, Class A orphans	ENST00000381297.10	2	-	Q86VZ1	False				0.633416	L	Dom	False	CRLF2	False		structural_relation
NLGN4X	chrX	5903115	SNP	SILENT	G	A	0.668	7	13	0/1		c.1563C>T	p.A521A	neuroligin 4, X-linked		ENST00000381095.8	5	-	Q8N0W4	False	rs144614029		as_specific	0.533666			False		False			False	False	False					7.3	False	False	False			0.323023		0
PIR	chrX	15425988	SNP	SILENT	G	T	0.335	18	8	0/1		c.483C>A	p.S161S	pirin		ENST00000380421.3	6	-	O00625	False				0.426434			False		False			False	False	False					7.3	False	False	False			0.737964		0
ADGRG2	chrX	19028184	SNP	SPLICE_SITE	T	G	0.233	24	6	0/1		c.404A>C	p.Q135P	adhesion G protein-coupled receptor G2	Adhesion G protein-coupled receptors, subfamily G	ENST00000357991.7	10	-	Q8IZP9	False				0.256858			False		False			False	False	False					7.3	False	False	False			0.709661	0.216	2
MAGEB3	chrX	30236624	SNP	MISSENSE	G	A	0.315	12	5	0/1		c.700G>A	p.D234N	MAGE family member B3	MAGE family	ENST00000361644.3	5	+	O15480	False				0.473815			False		False			False	False	False					7.3	False	False	False			0.474045	0.083	2
NR0B1	chrX	30308885	SNP	MISSENSE	G	T	0.767	6	23	0|1	30308866	c.479C>A	p.P160Q	nuclear receptor subfamily 0 group B member 1	Nuclear hormone receptors	ENST00000378970.5	1	-	P51843	False				0.688279			False		False			False	False	False					7.3	False	False	False			0.402709	0.234	2
CFAP47	chrX	36046943	SNP	MISSENSE	G	T	0.414	16	12	0/1		c.4097G>T	p.R1366I	cilia and flagella associated protein 47	Cilia and flagella associated	ENST00000378653.8	26	+	Q6ZTR5	False				0.311721			False		False			False	False	False					7.3	False	False	False			0.87991	0.236	0
DDX3X	chrX	41345499	SNP	SILENT	G	A	0.294	27	12	0/1		c.1266G>A	p.V422V	DEAD-box helicase 3, X-linked	DEAD-box helicases	ENST00000644876.1	12	+	O00571	False	rs1392102079		as_specific	0.38404			False		False			False	False	False					7.3	False	False	False			0.576719		0
NYX	chrX	41474188	SNP	SILENT	C	G	0.35	13	7	0/1		c.735C>G	p.L245L	nyctalopin		ENST00000342595.2	2	+	Q9GZU5	False				0.720698			False		False			False	False	False					7.3	False	False	False			0.825974		0
SPANXN5	chrX	52796506	SNP	SILENT	G	C	0.923	2	35	1|1		c.201C>G	p.L67L	SPANX family member N5		ENST00000375511.4	2	-	Q5MJ07	False	rs2806838		as_specific	0.438903			False		False			False	False	False					7.3	False	False	False			0.166689
ALAS2	chrX	55021113	SNP	MISSENSE	C	T	0.854	4	29	0/1		c.538G>A	p.V180I	5'-aminolevulinate synthase 2		ENST00000396198.7	5	-	P22557	False	rs772482624		as_specific	0.466334			False		False			False	False	False					4.61	False	False	False			0.350248	0.507	2
AR	chrX	67711499	SNP	SILENT	A	G	0.751	8	24	0/1		c.1983A>G	p.T661T	androgen receptor	Nuclear hormone receptors	ENST00000374690.9	4	+	P10275	False	rs145754310		as_specific	0.486284			False		False			False	False	False					7.3	False	False	False			0.490557		0
GPRASP1	chrX	102654489	SNP	SILENT	C	T	0.591	9	13	0/1		c.576C>T	p.F192F	G protein-coupled receptor associated sorting protein 1	Armadillo repeat containing	ENST00000652542.1	6	+	Q5JY77	False				0.44389			False		False			False	False	False					7.3	False	False	False			0.780402		0
H2BW1	chrX	104013439	SNP	SILENT	G	A	0.955	0	22	1|1		c.222C>T	p.S74S			ENST00000217926.5	1	-		False	rs782583380		as_specific	0.630923			False		False			False	False	False					7.3	False	False	False			0.43741		0
SLC25A5	chrX	119470436	DNP	MISSENSE	CT	GG	0.444	19	15	0|1	119470436	c.662_663CT>GG	p.T221R	solute carrier family 25 member 5	Solute carriers	ENST00000317881.9	3	+	P05141	False				0.462687			False		False			False	False	False					7.3	False	False	False
ELF4	chrX	130069343	SNP	MISSENSE	C	T	0.954	0	19	1|1		c.1144G>A	p.V382I	E74 like ETS transcription factor 4	ETS transcription factor family	ENST00000308167.10	8	-	Q99607	False	rs148953158		as_specific	0.558603	L	Dom	False	ERG	False		structural_relation
SLC9A6	chrX	136010505	SNP	SILENT	C	T	0.95	0	21	1|1		c.807C>T	p.F269F	solute carrier family 9 member A6	Solute carriers	ENST00000637581.1	8	+	Q92581	False				0.346633			False		False			False	False	False					7.3	False	False	False			0.772574		0
MAP7D3	chrX	136225971	SNP	MISSENSE	G	A	0.97	0	32	1|1		c.1972C>T	p.R658C	MAP7 domain containing 3		ENST00000370661.5	12	-	Q8IWC1	False	rs765656182		as_specific	0.356608			False		False			False	False	False					7.3	False	False	False			0.472134	0.098	1
AVPR2	chrX	153905982	SNP	MISSENSE	C	T	0.966	0	29	1|1		c.476C>T	p.P159L	arginine vasopressin receptor 2	Arginine vasopressin and oxytocin receptors	ENST00000646375.1	3	+	P30518	False				0.650873			False		False			False	False	False					7.3	False	False	False				0.298
MT-CO1	chrM	6221	SNP	SILENT	T	C	0.999	3	2021	1|1		c.318T>C	p.P106P	mitochondrially encoded cytochrome c oxidase I	Mitochondrial complex IV: cytochrome c oxidase subunits	ENST00000361624.2	1	+	P00395	False	rs370472320		as_specific	0.486284			False		False			False	False	False					7.3	False	False	False
MT-CO1	chrM	6371	SNP	SILENT	C	T	1	2	4692	1|1		c.468C>T	p.S156S	mitochondrially encoded cytochrome c oxidase I	Mitochondrial complex IV: cytochrome c oxidase subunits	ENST00000361624.2	1	+	P00395	False	rs878870695		as_specific	0.511222			False		False			False	False	False					7.3	False	False	False
MT-ATP8	chrM	8506	SNP	SILENT	T	C	1	2	4566	1|1		c.141T>C	p.Y47Y	mitochondrially encoded ATP synthase membrane subunit 8	Mitochondrial complex V: ATP synthase subunits	ENST00000361851.1	1	+	P03928	False				0.391521			False		False			False	False	False					7.3	False	False	False
MT-ND4	chrM	12084	SNP	MISSENSE	C	T	1	2	4818	1|1		c.1325C>T	p.S442F	mitochondrially encoded NADH:ubiquinone oxidoreductase core subunit 4	NADH:ubiquinone oxidoreductase core subunits	ENST00000361381.2	1	+	P03905	False				0.433915			False		False			False	False	False					7.3	False	False	False
MT-ND5	chrM	13966	SNP	MISSENSE	A	G	1	1	4704	1|1		c.1630A>G	p.T544A	mitochondrially encoded NADH:ubiquinone oxidoreductase core subunit 5	NADH:ubiquinone oxidoreductase core subunits	ENST00000361567.2	1	+	P03915	False	rs41535848		as_specific	0.438903			False		False			False	False	False					7.3	False	False	False
[truncated: 4 more columns]

## Sheet: kobas
##Databases: BioCyc, Gene Ontology, KEGG PATHWAY, OMIM, PANTHER, Reactome
##Statistical test method: hypergeometric test / Fisher's exact test
##FDR correction method: Benjamini and Hochberg
#Term	Database	ID	Input number	Background number	P-Value	Corrected P-Value	Input	Hyperlink
Signal Transduction	Reactome	R-HSA-162582	83	2689	1.44281e-13	6.30829e-11	OBSCN|PDGFRA|AVPR1A|OR9G1|IL1RL1|ARHGAP35|KALRN|OR51D1|OR2M2|CCL4L2|OR14C36|FSTL3|KIF14|NOX3|LAMA3|OR52H1|RTP1|LAMB1|OR51B4|CNGA1|FAM13A|IQGAP1|EBAG9|OR56A4|FZD6|PIK3R6|RXFP1|ITGA2B|OR10J5|ZFYVE16|OR4D5|OR5F1|SOX17|RGS5|OR13D1|NF2|CXCR5|TAS2R31|OR2H1|FGFBP3|PTBP1|PSMC3|RANBP2|TRIO|NEDD4L|LAMA4|RBL1|FGD3|RTN4|REST|OR2Y1|OR2Z1|COL4A3|COL4A2|EPS15L1|RHOBTB1|CPT1B|GAS8|KRAS|NF1|TJP1|TP53|LRRK2|OR6P1|…	http://www.reactome.org/cgi-bin/eventbrowser_st_id?ST_ID=R-HSA-162582
Disease	Reactome	R-HSA-1643685	42	1049	1.93051e-10	6.01758e-08	PDGFRA|AVPR1A|ACAN|MSH3|CD36|ADAMTS12|ADAMTS19|MUC5B|TLN1|LUM|MUC3A|ADAMTSL4|ITGA2B|VPS37A|IQGAP1|GTF2B|SLC12A3|PSMC3|RANBP2|EXT2|CTSA|SLC25A5|TPR|MUC5AC|MUC16|KRAS|CD8B|IDUA|NF1|FZD6|CSPG4|NOTCH4|SLC17A5|AVPR2|MUC12|NOTCH3|NEDD4L|ABCA4|PDZD3|ABCA3|NTHL1|ELMO1	http://www.reactome.org/cgi-bin/eventbrowser_st_id?ST_ID=R-HSA-1643685
Immune System	Reactome	R-HSA-168256	64	2096	1.98802e-10	6.01758e-08	PDGFRA|NPDC1|CRLF2|IL1RL1|HLA-C|IKBKE|CD36|PRKDC|KIF15|NLRC3|PRG2|ATP11A|BPIFB4|MUC5B|TYK2|TLN1|IQGAP1|PADI2|CD79A|MUC3A|MRC1|LILRB4|TNFRSF1B|LILRB1|SLC11A1|DYNC1I1|ITGA2B|MS4A3|NF2|NF1|PSMC3|RANBP2|FBXO44|DDX3X|ATAD3B|SIRPA|CTSA|FCGR2B|HLA-DRB5|HERC1|KLHL5|TPR|MUC5AC|MUC16|UBR1|CD8B|KRAS|MUC12|TRIM41|RNF19A|PANX1|TP53|EIF4G3|EIF4G2|ADAM8|KIR2DL3|NEDD4L|KIR2DL1|TREML1|BTN1A1|LILRA2|ELMO1|HAVCR2|M…	http://www.reactome.org/cgi-bin/eventbrowser_st_id?ST_ID=R-HSA-168256
Diseases of glycosylation	Reactome	R-HSA-3781865	15	143	1.75713e-09	4.60953e-07	MUC3A|CSPG4|ADAMTSL4|NOTCH4|CTSA|MUC5B|MUC12|NOTCH3|ADAMTS19|ADAMTS12|ACAN|MUC5AC|MUC16|LUM|EXT2	http://www.reactome.org/cgi-bin/eventbrowser_st_id?ST_ID=R-HSA-3781865
Diseases associated with O-glycosylation of proteins	Reactome	R-HSA-3906995	10	68	5.22188e-08	1.0274e-05	MUC3A|ADAMTSL4|NOTCH4|NOTCH3|ADAMTS19|ADAMTS12|MUC5B|MUC5AC|MUC16|MUC12	http://www.reactome.org/cgi-bin/eventbrowser_st_id?ST_ID=R-HSA-3906995
Olfactory Signaling Pathway	Reactome	R-HSA-381753	21	393	8.84727e-08	1.51731e-05	OR10J5|OR5H6|OR56A4|OR2M2|OR13D1|OR2Y1|OR51D1|OR6P1|OR4D5|OR5F1|OR14C36|OR2Z1|OR2L5|OR1E2|OR52H1|RTP1|OR51B4|OR2T4|OR2H1|OR8U1|OR9G1	http://www.reactome.org/cgi-bin/eventbrowser_st_id?ST_ID=R-HSA-381753
Human papillomavirus infection	KEGG PATHWAY	hsa05165	19	330	1.22708e-07	2.0119e-05	LAMA3|TP53|RBL1|FZD6|NOTCH4|ITGA2B|SLC9A3R1|CREB3|NOTCH3|COL6A1|COL4A3|COL4A2|IKBKE|LAMB1|LAMA4|TYK2|COL6A6|HLA-C|KRAS	http://www.genome.jp/kegg-bin/show_pathway?hsa05165/hsa:3674%09red/hsa:1285%09red/hsa:1284%09red/hsa:1291%09red/hsa:7297%09red/hsa:3912%09red/hsa:9368%09red/hsa:7157%09red/hsa:8323%09red/hsa:10488%09red/hsa:3910%09red/hsa:3845%09red/hsa:3107%09red/hsa:4855%09red/hsa:4854%09red/hsa:5933%09red/hsa:131873%09red/hsa:9641%09red/hsa:3909%09red
ECM proteoglycans	Reactome	R-HSA-3000178	10	76	1.34362e-07	2.11485e-05	LAMA3|LAMA4|ITGA2B|COL6A1|COL4A3|COL4A2|ACAN|LAMB1|LUM|COL6A6	http://www.reactome.org/cgi-bin/eventbrowser_st_id?ST_ID=R-HSA-3000178
GPCR downstream signalling	Reactome	R-HSA-388396	37	1108	2.11478e-07	3.20064e-05	OBSCN|OR10J5|AVPR1A|KALRN|OR51D1|OR2L5|OR9G1|RTP1|OR51B4|CNGA1|OR2H1|PIK3R6|RXFP1|OR4D5|OR5F1|RGS5|OR13D1|CXCR5|TAS2R31|TRIO|OR5H6|FGD3|OR14C36|OR2Z1|OR1E2|OR2M2|OR2T4|KRAS|OR6P1|AVPR2|OR2Y1|ABCA4|OR56A4|TAS2R46|OR8U1|CCL4L2|OR52H1	http://www.reactome.org/cgi-bin/eventbrowser_st_id?ST_ID=R-HSA-388396
Signaling by GPCR	Reactome	R-HSA-372790	38	1170	2.81189e-07	4.09807e-05	OBSCN|OR10J5|AVPR1A|KALRN|OR51D1|OR2L5|OR9G1|RTP1|OR51B4|CNGA1|OR2H1|FZD6|PIK3R6|RXFP1|OR4D5|OR5F1|RGS5|OR13D1|CXCR5|TAS2R31|TRIO|OR5H6|FGD3|OR14C36|OR2Z1|OR1E2|OR2M2|OR2T4|KRAS|OR6P1|AVPR2|OR2Y1|ABCA4|OR56A4|TAS2R46|OR8U1|CCL4L2|OR52H1	http://www.reactome.org/cgi-bin/eventbrowser_st_id?ST_ID=R-HSA-372790
Olfactory transduction	KEGG PATHWAY	hsa04740	21	448	6.85286e-07	8.69871e-05	ANO2|OR10J5|OR5H6|OR56A4|OR13D1|OR2Y1|OR51D1|OR6P1|OR4D5|OR5F1|OR14C36|OR2Z1|OR2L5|OR1E2|OR52H1|OR2M2|OR51B4|OR2T4|OR2H1|OR8U1|OR9G1	http://www.genome.jp/kegg-bin/show_pathway?hsa04740/hsa:390174%09red/hsa:26716%09red/hsa:79295%09red/hsa:79339%09red/hsa:338674%09red/hsa:127074%09red/hsa:219417%09red/hsa:284383%09red/hsa:134083%09red/hsa:81466%09red/hsa:127385%09red/hsa:390038%09red/hsa:8388%09red/hsa:120793%09red/hsa:57101%09red/hsa:219875%09red/hsa:391194%09red/hsa:390067%09red/hsa:127066%09red/hsa:286365%09red/hsa:128366%09r…
G alpha (s) signalling events	Reactome	R-HSA-418555	23	536	8.75905e-07	0.000104445	OR51D1|OR56A4|OR52H1|RTP1|OR51B4|OR2H1|RXFP1|OR4D5|OR5F1|OR13D1|OR5H6|OR14C36|OR10J5|OR2Z1|OR1E2|OR2M2|OR2T4|OR6P1|AVPR2|OR2Y1|OR2L5|OR8U1|OR9G1	http://www.reactome.org/cgi-bin/eventbrowser_st_id?ST_ID=R-HSA-418555
Adaptive Immune System	Reactome	R-HSA-1280218	27	748	2.42322e-06	0.00023257	NPDC1|HLA-C|CD36|KIF15|CD79A|MRC1|LILRB4|LILRB1|DYNC1I1|BTN1A1|RNF19A|FBXO44|CTSA|FCGR2B|HLA-DRB5|HERC1|KLHL5|UBR1|CD8B|TRIM41|KRAS|PSMC3|KIR2DL3|NEDD4L|KIR2DL1|TREML1|LILRA2	http://www.reactome.org/cgi-bin/eventbrowser_st_id?ST_ID=R-HSA-1280218
ECM-receptor interaction	KEGG PATHWAY	hsa04512	9	86	3.26094e-06	0.000298414	LAMA3|LAMA4|ITGA2B|CD36|COL6A1|COL4A3|COL4A2|LAMB1|COL6A6	http://www.genome.jp/kegg-bin/show_pathway?hsa04512/hsa:3674%09red/hsa:1285%09red/hsa:1284%09red/hsa:1291%09red/hsa:3910%09red/hsa:3912%09red/hsa:948%09red/hsa:131873%09red/hsa:3909%09red
Degradation of the extracellular matrix	Reactome	R-HSA-1474228	11	140	3.6293e-06	0.000323031	LAMA3|ACAN|CAPN13|ADAM8|COL6A1|COL4A3|COL4A2|LAMB1|CAPN3|COL6A6|MMP1	http://www.reactome.org/cgi-bin/eventbrowser_st_id?ST_ID=R-HSA-1474228
Transport of small molecules	Reactome	R-HSA-382551	26	720	3.69412e-06	0.000323031	ANO2|ATP11A|ATP2C1|SLC9A6|SLC11A1|ATP13A1|SLC12A5|SLC12A3|PSMC3|AQP2|WNK2|CLCN1|WNK1|SLC24A2|NCEH1|SLC25A5|SLC27A6|SLC27A1|SLC17A5|AVPR2|NEDD4L|ABCA4|ABCA5|ABCA3|SLC18A2|ABCC1	http://www.reactome.org/cgi-bin/eventbrowser_st_id?ST_ID=R-HSA-382551
Defective GALNT12 causes colorectal cancer 1 (CRCS1)	Reactome	R-HSA-5083636	5	17	6.75128e-06	0.000520908	MUC5AC|MUC3A|MUC5B|MUC12|MUC16	http://www.reactome.org/cgi-bin/eventbrowser_st_id?ST_ID=R-HSA-5083636
Defective GALNT3 causes familial hyperphosphatemic tumoral calcinosis (HFTC)	Reactome	R-HSA-5083625	5	17	6.75128e-06	0.000520908	MUC5AC|MUC3A|MUC5B|MUC12|MUC16	http://www.reactome.org/cgi-bin/eventbrowser_st_id?ST_ID=R-HSA-5083625
Defective C1GALT1C1 causes Tn polyagglutination syndrome (TNPS)	Reactome	R-HSA-5083632	5	18	8.5377e-06	0.000646074	MUC5AC|MUC3A|MUC5B|MUC12|MUC16	http://www.reactome.org/cgi-bin/eventbrowser_st_id?ST_ID=R-HSA-5083632
Vesicle-mediated transport	Reactome	R-HSA-5653656	24	669	9.66414e-06	0.000717517	FCHO1|SBF1|KIF15|SEC16A|DAB2|DENND6B|MSR1|TMED3|DYNC1I1|KIF13B|VPS37A|DENND1B|GAK|KIF16B|CD36|COG5|COL4A2|EPS15L1|CLTCL1|TJP1|KIF25|AVPR2|RIN1|ANK2	http://www.reactome.org/cgi-bin/eventbrowser_st_id?ST_ID=R-HSA-5653656
Immunoregulatory interactions between a Lymphoid and a non-Lymphoid cell	Reactome	R-HSA-198933	10	128	1.04999e-05	0.000765135	NPDC1|LILRB1|HLA-C|TREML1|FCGR2B|KIR2DL3|KIR2DL1|LILRB4|CD8B|LILRA2	http://www.reactome.org/cgi-bin/eventbrowser_st_id?ST_ID=R-HSA-198933
Huntington disease	KEGG PATHWAY	hsa05016	12	193	1.25347e-05	0.000896803	DNAH14|MT-CO1|TP53|DNAH12|NDUFV2|CREB3|REST|MT-ATP8|SLC25A5|CLTCL1|DNAH3|UQCRC1	http://www.genome.jp/kegg-bin/show_pathway?hsa05016/hsa:4509%09red/hsa:201625%09red/hsa:7384%09red/hsa:292%09red/hsa:7157%09red/hsa:5978%09red/hsa:127602%09red/hsa:10488%09red/hsa:8218%09red/hsa:55567%09red/hsa:4729%09red/hsa:4512%09red
@@Huntington disease	PANTHER	P00029	5	129	0.0273687	0.155109	DYNC1I1|KALRN|CAPN3|TP53|DNAH3	http://www.pantherdb.org/pathway/pathwayDiagram.jsp?catAccession=P00029
Axon guidance	Reactome	R-HSA-422475	21	549	1.39713e-05	0.000981734	TRIO|TLN1|ROBO1|EPHA6|ABLIM2|EPHA3|ST8SIA2|COL4A2|PLXNA4|KALRN|COL6A1|ANK2|COL4A3|ARHGAP35|COL6A6|ITGA2B|LAMB1|CLTCL1|PSMC3|SCN3A|KRAS	http://www.reactome.org/cgi-bin/eventbrowser_st_id?ST_ID=R-HSA-422475
@@Axon guidance	KEGG PATHWAY	hsa04360	6	181	0.0313267	0.165686	ROBO1|EPHA6|EPHA3|PLXNA4|ABLIM2|KRAS	http://www.genome.jp/kegg-bin/show_pathway?hsa04360/hsa:285220%09red/hsa:6091%09red/hsa:2042%09red/hsa:84448%09red/hsa:91584%09red/hsa:3845%09red
Termination of O-glycan biosynthesis	Reactome	R-HSA-977068	5	24	2.83168e-05	0.0017972	MUC5AC|MUC3A|MUC5B|MUC12|MUC16	http://www.reactome.org/cgi-bin/eventbrowser_st_id?ST_ID=R-HSA-977068
Dectin-2 family	Reactome	R-HSA-5621480	5	27	4.65511e-05	0.00261684	MUC5AC|MUC3A|MUC5B|MUC12|MUC16	http://www.reactome.org/cgi-bin/eventbrowser_st_id?ST_ID=R-HSA-5621480
Extracellular matrix organization	Reactome	R-HSA-1474244	14	298	4.7745e-05	0.00264615	LAMA3|LAMA4|ITGA2B|CAPN13|ADAM8|COL6A1|COL4A3|COL4A2|ACAN|LAMB1|CAPN3|COL6A6|LUM|MMP1	http://www.reactome.org/cgi-bin/eventbrowser_st_id?ST_ID=R-HSA-1474244
Metabolism of proteins	Reactome	R-HSA-392499	47	2012	6.51602e-05	0.00346494	FBXO44|EIF2B4|USP5|PRKDC|CREB3|ADAMTS19|ADAMTS12|IKBKE|LAMB1|SEC16A|SNRPC|SORL1|COMMD8|CPE|TMED3|ADAMTSL4|DYNC1I1|EIF3D|FSTL3|MUC5B|TLN1|CDH2|RANBP2|MUC3A|CTSA|SENP5|TTLL9|ADGRF5|COG5|PIGO|KLHL5|EDEM2|TPR|MUC5AC|MUC16|STT3A|MUC12|PSMC3|TP53|ODAM|SLC17A5|ST8SIA2|ANK2|ABCA3|STC2|KARS1|MMP1	http://www.reactome.org/cgi-bin/eventbrowser_st_id?ST_ID=R-HSA-392499
Laminin interactions	Reactome	R-HSA-3000157	5	30	7.27537e-05	0.00369534	LAMB1|LAMA4|LAMA3|COL4A3|COL4A2	http://www.reactome.org/cgi-bin/eventbrowser_st_id?ST_ID=R-HSA-3000157
Focal adhesion	KEGG PATHWAY	hsa04510	11	199	7.85305e-05	0.00391161	PDGFRA|LAMA3|LAMA4|ITGA2B|TLN1|COL6A1|COL4A3|ARHGAP35|LAMB1|COL6A6|COL4A2	http://www.genome.jp/kegg-bin/show_pathway?hsa04510/hsa:3674%09red/hsa:5156%09red/hsa:1285%09red/hsa:1284%09red/hsa:7094%09red/hsa:1291%09red/hsa:3910%09red/hsa:3912%09red/hsa:2909%09red/hsa:131873%09red/hsa:3909%09red
Post-translational protein modification	Reactome	R-HSA-597592	36	1412	9.34418e-05	0.00453943	USP5|PRKDC|ADAMTS19|ADAMTS12|IKBKE|LAMB1|SEC16A|SNRPC|MUC3A|COMMD8|TMED3|ADAMTSL4|DYNC1I1|MUC5B|FSTL3|CDH2|RANBP2|FBXO44|CTSA|SENP5|TTLL9|COG5|PIGO|KLHL5|EDEM2|TPR|MUC5AC|MUC16|STT3A|MUC12|PSMC3|TP53|SLC17A5|ST8SIA2|ANK2|STC2	http://www.reactome.org/cgi-bin/eventbrowser_st_id?ST_ID=R-HSA-597592
Membrane Trafficking	Reactome	R-HSA-199991	21	631	9.60712e-05	0.00461025	KIF16B|TJP1|TMED3|KIF15|DYNC1I1|DAB2|AVPR2|RIN1|ANK2|VPS37A|CLTCL1|SBF1|KIF25|KIF13B|GAK|FCHO1|EPS15L1|SEC16A|DENND1B|COG5|DENND6B	http://www.reactome.org/cgi-bin/eventbrowser_st_id?ST_ID=R-HSA-199991
Signaling by PDGF	Reactome	R-HSA-186797	6	55	0.000117674	0.00526189	PDGFRA|COL4A3|COL4A2|COL6A1|KRAS|COL6A6	http://www.reactome.org/cgi-bin/eventbrowser_st_id?ST_ID=R-HSA-186797
Parkinson disease	KEGG PATHWAY	hsa05012	9	142	0.000131994	0.00570763	NDUFV2|MT-ND4|MT-ND5|LRRK2|MT-CO1|SLC25A5|MT-ATP8|SLC18A2|UQCRC1	http://www.genome.jp/kegg-bin/show_pathway?hsa05012/hsa:120892%09red/hsa:7384%09red/hsa:4509%09red/hsa:292%09red/hsa:4538%09red/hsa:4540%09red/hsa:6571%09red/hsa:4729%09red/hsa:4512%09red
@@Parkinson disease	PANTHER	P00049	1	88	0.675602	0.696123	NDUFV2	http://www.pantherdb.org/pathway/pathwayDiagram.jsp?catAccession=P00049
B cell receptor signaling pathway	KEGG PATHWAY	hsa04662	7	82	0.000133846	0.00572483	LILRB4|LILRB1|FCGR2B|LILRA6|CD79A|LILRA2|KRAS	http://www.genome.jp/kegg-bin/show_pathway?hsa04662/hsa:973%09red/hsa:11025%09red/hsa:10859%09red/hsa:2213%09red/hsa:11027%09red/hsa:3845%09red/hsa:11006%09red
O-linked glycosylation	Reactome	R-HSA-5173105	8	111	0.000135605	0.00573769	MUC3A|ADAMTSL4|ADAMTS19|ADAMTS12|MUC5B|MUC5AC|MUC16|MUC12	http://www.reactome.org/cgi-bin/eventbrowser_st_id?ST_ID=R-HSA-5173105
NCAM signaling for neurite out-growth	Reactome	R-HSA-375165	6	60	0.000182653	0.00718739	ST8SIA2|COL4A3|COL4A2|COL6A1|KRAS|COL6A6	http://www.reactome.org/cgi-bin/eventbrowser_st_id?ST_ID=R-HSA-375165
Innate Immune System	Reactome	R-HSA-168249	28	1043	0.00025169	0.00926563	HLA-C|BPIFB4|CD36|PRKDC|PRG2|ATP11A|IKBKE|MUC5B|IQGAP1|NLRC3|MUC3A|SLC11A1|MS4A3|NF2|PSMC3|DDX3X|ATAD3B|SIRPA|CTSA|PANX1|PADI2|MUC5AC|MUC16|MUC12|KRAS|TNFRSF1B|ADAM8|ELMO1	http://www.reactome.org/cgi-bin/eventbrowser_st_id?ST_ID=R-HSA-168249
Small cell lung cancer	KEGG PATHWAY	hsa05222	7	93	0.000276323	0.00979974	LAMA3|TP53|ITGA2B|COL4A3|COL4A2|LAMB1|LAMA4	http://www.genome.jp/kegg-bin/show_pathway?hsa05222/hsa:3674%09red/hsa:1285%09red/hsa:1284%09red/hsa:3910%09red/hsa:3912%09red/hsa:7157%09red/hsa:3909%09red
NCAM1 interactions	Reactome	R-HSA-419037	5	42	0.000303782	0.0103587	COL6A1|COL6A6|COL4A3|ST8SIA2|COL4A2	http://www.reactome.org/cgi-bin/eventbrowser_st_id?ST_ID=R-HSA-419037
RNA transport	KEGG PATHWAY	hsa03013	9	165	0.000379534	0.0122415	RPP40|NUP210L|EIF4G3|EIF4G2|EIF2B4|NUP58|EIF3D|TPR|RANBP2	http://www.genome.jp/kegg-bin/show_pathway?hsa03013/hsa:8664%09red/hsa:5903%09red/hsa:91181%09red/hsa:1982%09red/hsa:10799%09red/hsa:9818%09red/hsa:7175%09red/hsa:8672%09red/hsa:8890%09red
Integrin signalling pathway	PANTHER	P00034	9	166	0.00039575	0.0124241	LAMA3|LAMA4|ITGA2B|TLN1|COL6A1|COL4A3|COL4A2|LAMB1|ELMO1	http://www.pantherdb.org/pathway/pathwayDiagram.jsp?catAccession=P00034
Rho GTPase cycle	Reactome	R-HSA-194840	8	138	0.000543281	0.0161955	OBSCN|TRIO|FGD3|KALRN|ARHGAP35|RHOBTB1|FAM13A|ARHGAP19	http://www.reactome.org/cgi-bin/eventbrowser_st_id?ST_ID=R-HSA-194840
Metabolism	Reactome	R-HSA-1430728	44	2075	0.000824074	0.0222105	MT-CO1|PI4KA|ACAN|LDHAL6B|CD36|SBF1|MIOX|NDUFAF1|LUM|DPEP3|HSCB|NDUFV2|LBR|MT-ND4|MT-ND5|IQGAP1|PIK3R6|ALAS2|PLCH1|MT-ATP8|DIO2|PSMC3|RANBP2|ENTPD7|CPT1B|PARP8|EXT2|PLA2R1|CTSA|TNFRSF21|AR|TPR|SLC27A1|IDUA|CIDEA|CSPG4|PSPH|ABCC1|PSAT1|FITM2|PITPNM2|KARS1|RHD|UQCRC1	http://www.reactome.org/cgi-bin/eventbrowser_st_id?ST_ID=R-HSA-1430728
PI3K-Akt signaling pathway	KEGG PATHWAY	hsa04151	13	354	0.000848657	0.022564	PDGFRA|LAMA3|TP53|COL6A1|ITGA2B|CREB3|PIK3R6|COL4A3|COL4A2|LAMB1|LAMA4|COL6A6|KRAS	http://www.genome.jp/kegg-bin/show_pathway?hsa04151/hsa:3674%09red/hsa:5156%09red/hsa:146850%09red/hsa:1284%09red/hsa:1291%09red/hsa:3910%09red/hsa:3912%09red/hsa:1285%09red/hsa:7157%09red/hsa:10488%09red/hsa:3845%09red/hsa:131873%09red/hsa:3909%09red
Developmental Biology	Reactome	R-HSA-1266738	27	1082	0.000940748	0.0243542	ZNF335|ONECUT3|EPHA6|EPHA3|CD36|LAMB1|ITGA2B|TLN1|KALRN|CDH2|TRIO|COL4A3|COL4A2|ABLIM2|KRTAP4-11|CLTCL1|KRAS|PSMC3|ROBO1|ST8SIA2|PLXNA4|KRT16|ANK2|ARHGAP35|COL6A1|SCN3A|COL6A6	http://www.reactome.org/cgi-bin/eventbrowser_st_id?ST_ID=R-HSA-1266738
Integrin cell surface interactions	Reactome	R-HSA-216083	6	84	0.000972304	0.0244584	ITGA2B|COL4A3|COL4A2|COL6A1|LUM|COL6A6	http://www.reactome.org/cgi-bin/eventbrowser_st_id?ST_ID=R-HSA-216083
Phagosome	KEGG PATHWAY	hsa04145	8	152	0.000988279	0.0244584	MRC1|PLA2R1|HLA-C|FCGR2B|CD36|HLA-DRB5|DYNC1I1|MSR1	http://www.genome.jp/kegg-bin/show_pathway?hsa04145/hsa:4360%09red/hsa:22925%09red/hsa:1780%09red/hsa:948%09red/hsa:2213%09red/hsa:3107%09red/hsa:4481%09red/hsa:3127%09red
Thermogenesis	KEGG PATHWAY	hsa04714	10	231	0.00102333	0.0251676	NDUFV2|CPT1B|MT-ND4|MT-ND5|MT-CO1|CREB3|MT-ATP8|NDUFAF1|KRAS|UQCRC1	http://www.genome.jp/kegg-bin/show_pathway?hsa04714/hsa:3845%09red/hsa:1375%09red/hsa:7384%09red/hsa:4509%09red/hsa:10488%09red/hsa:51103%09red/hsa:4538%09red/hsa:4540%09red/hsa:4729%09red/hsa:4512%09red
PTK6 Regulates RHO GTPases, RAS GTPase and MAP kinases	Reactome	R-HSA-8849471	3	14	0.00117353	0.0283302	KRAS|ELMO1|ARHGAP35	http://www.reactome.org/cgi-bin/eventbrowser_st_id?ST_ID=R-HSA-8849471
Non-integrin membrane-ECM interactions	Reactome	R-HSA-3000171	5	58	0.00118123	0.0283424	LAMB1|LAMA4|LAMA3|COL4A3|COL4A2	http://www.reactome.org/cgi-bin/eventbrowser_st_id?ST_ID=R-HSA-3000171
Respiratory electron transport, ATP synthesis by chemiosmotic coupling, and heat production by uncoupling proteins.	Reactome	R-HSA-163200	7	123	0.00132317	0.0300964	NDUFV2|MT-ND4|MT-ND5|MT-CO1|MT-ATP8|NDUFAF1|UQCRC1	http://www.reactome.org/cgi-bin/eventbrowser_st_id?ST_ID=R-HSA-163200
Viral myocarditis	KEGG PATHWAY	hsa05416	5	60	0.00136	0.030235	HLA-C|EIF4G2|MYH7|EIF4G3|HLA-DRB5	http://www.genome.jp/kegg-bin/show_pathway?hsa05416/hsa:3107%09red/hsa:8672%09red/hsa:4625%09red/hsa:1982%09red/hsa:3127%09red
Signaling by RAS mutants	Reactome	R-HSA-6802949	5	60	0.00136	0.030235	ITGA2B|TLN1|IQGAP1|NF1|KRAS	http://www.reactome.org/cgi-bin/eventbrowser_st_id?ST_ID=R-HSA-6802949
Assembly of collagen fibrils and other multimeric structures	Reactome	R-HSA-2022090	5	60	0.00136	0.030235	COL6A1|LAMA3|COL4A3|COL4A2|COL6A6	http://www.reactome.org/cgi-bin/eventbrowser_st_id?ST_ID=R-HSA-2022090
Anchoring fibril formation	Reactome	R-HSA-2214320	3	15	0.00139516	0.0306641	LAMA3|COL4A3|COL4A2	http://www.reactome.org/cgi-bin/eventbrowser_st_id?ST_ID=R-HSA-2214320
Signaling by high-kinase activity BRAF mutants	Reactome	R-HSA-6802948	4	36	0.00156905	0.0335555	ITGA2B|TLN1|IQGAP1|KRAS	http://www.reactome.org/cgi-bin/eventbrowser_st_id?ST_ID=R-HSA-6802948
Neutrophil degranulation	Reactome	R-HSA-6798695	15	478	0.00161674	0.0340481	DDX3X|ATAD3B|SIRPA|SLC11A1|HLA-C|CTSA|CD36|ADAM8|MS4A3|PADI2|PRG2|ATP11A|TNFRSF1B|PSMC3|IQGAP1	http://www.reactome.org/cgi-bin/eventbrowser_st_id?ST_ID=R-HSA-6798695
Osteoclast differentiation	KEGG PATHWAY	hsa04380	7	128	0.001644	0.0340481	LILRB4|SIRPA|LILRB1|FCGR2B|LILRA6|TYK2|LILRA2	http://www.genome.jp/kegg-bin/show_pathway?hsa04380/hsa:140885%09red/hsa:10859%09red/hsa:7297%09red/hsa:2213%09red/hsa:11027%09red/hsa:11025%09red/hsa:11006%09red
O-linked glycosylation of mucins	Reactome	R-HSA-913709	5	63	0.0016645	0.0342922	MUC5AC|MUC3A|MUC5B|MUC12|MUC16	http://www.reactome.org/cgi-bin/eventbrowser_st_id?ST_ID=R-HSA-913709
SLC-mediated transmembrane transport	Reactome	R-HSA-425407	10	249	0.00174844	0.0356483	SLC9A6|SLC11A1|SLC17A5|SLC24A2|SLC25A5|SLC12A5|SLC12A3|SLC18A2|SLC27A6|SLC27A1	http://www.reactome.org/cgi-bin/eventbrowser_st_id?ST_ID=R-HSA-425407
Collagen degradation	Reactome	R-HSA-1442490	5	64	0.0017763	0.0358641	COL6A1|COL6A6|COL4A3|COL4A2|MMP1	http://www.reactome.org/cgi-bin/eventbrowser_st_id?ST_ID=R-HSA-1442490
SLC transporter disorders	Reactome	R-HSA-5619102	6	96	0.00185443	0.0367232	AVPR1A|SLC17A5|AVPR2|TPR|SLC12A3|RANBP2	http://www.reactome.org/cgi-bin/eventbrowser_st_id?ST_ID=R-HSA-5619102
Disorders of transmembrane transporters	Reactome	R-HSA-5619115	8	172	0.00208471	0.0385133	AVPR1A|SLC17A5|AVPR2|TPR|ABCA3|SLC12A3|PSMC3|RANBP2	http://www.reactome.org/cgi-bin/eventbrowser_st_id?ST_ID=R-HSA-5619115
The citric acid (TCA) cycle and respiratory electron transport	Reactome	R-HSA-1428517	8	173	0.00215774	0.0393087	NDUFV2|MT-ND4|MT-ND5|MT-CO1|LDHAL6B|MT-ATP8|NDUFAF1|UQCRC1	http://www.reactome.org/cgi-bin/eventbrowser_st_id?ST_ID=R-HSA-1428517
MAP2K and MAPK activation	Reactome	R-HSA-5674135	4	40	0.00224055	0.0399369	ITGA2B|TLN1|IQGAP1|KRAS	http://www.reactome.org/cgi-bin/eventbrowser_st_id?ST_ID=R-HSA-5674135
Respiratory electron transport	Reactome	R-HSA-611105	6	100	0.00225311	0.0399369	NDUFV2|MT-ND4|MT-ND5|MT-CO1|NDUFAF1|UQCRC1	http://www.reactome.org/cgi-bin/eventbrowser_st_id?ST_ID=R-HSA-611105
Signaling by Rho GTPases	Reactome	R-HSA-194315	14	449	0.00241188	0.0416605	OBSCN|NF2|TRIO|FGD3|DYNC1I1|KALRN|ARHGAP19|KIF14|NOX3|ARHGAP35|RHOBTB1|FAM13A|IQGAP1|RANBP2	http://www.reactome.org/cgi-bin/eventbrowser_st_id?ST_ID=R-HSA-194315
Graft-versus-host disease	KEGG PATHWAY	hsa05332	4	41	0.00243505	0.0416605	KIR2DL3|HLA-C|KIR2DL1|HLA-DRB5	http://www.genome.jp/kegg-bin/show_pathway?hsa05332/hsa:3107%09red/hsa:3802%09red/hsa:3127%09red
Diseases associated with glycosaminoglycan metabolism	Reactome	R-HSA-3560782	4	41	0.00243505	0.0416605	ACAN|LUM|CSPG4|EXT2	http://www.reactome.org/cgi-bin/eventbrowser_st_id?ST_ID=R-HSA-3560782
C-type lectin receptors (CLRs)	Reactome	R-HSA-5621481	7	140	0.00266105	0.0436302	MUC3A|MUC5B|MUC5AC|MUC16|PSMC3|MUC12|KRAS	http://www.reactome.org/cgi-bin/eventbrowser_st_id?ST_ID=R-HSA-5621481
Signaling by Receptor Tyrosine Kinases	Reactome	R-HSA-9006934	14	458	0.00286601	0.0464222	PDGFRA|LAMA3|LAMA4|MST1R|COL6A1|COL4A3|COL4A2|EPS15L1|LAMB1|FGFBP3|PTBP1|COL6A6|ELMO1|KRAS	http://www.reactome.org/cgi-bin/eventbrowser_st_id?ST_ID=R-HSA-9006934
TP53 regulates transcription of additional cell cycle genes whose exact role in the p53 pathway remain uncertain	Reactome	R-HSA-6804115	3	20	0.00289033	0.0464222	PLK3|TP53|CENPJ	http://www.reactome.org/cgi-bin/eventbrowser_st_id?ST_ID=R-HSA-6804115
Vasopressin-regulated water reabsorption	KEGG PATHWAY	hsa04962	4	44	0.00308756	0.0474203	DYNC1I1|CREB3|AVPR2|AQP2	http://www.genome.jp/kegg-bin/show_pathway?hsa04962/hsa:359%09red/hsa:1780%09red/hsa:10488%09red/hsa:554%09red
Collagen chain trimerization	Reactome	R-HSA-8948216	4	44	0.00308756	0.0474203	COL6A1|COL4A3|COL4A2|COL6A6	http://www.reactome.org/cgi-bin/eventbrowser_st_id?ST_ID=R-HSA-8948216
Cytokine Signaling in Immune system	Reactome	R-HSA-1280215	21	836	0.00310159	0.0474203	TNFRSF1B|PDGFRA|PSMC3|CRLF2|IL1RL1|HLA-C|EIF4G2|CD36|HLA-DRB5|TPR|EIF4G3|TYK2|TLN1|NF1|ITGA2B|TP53|KRAS|MMP1|IQGAP1|HAVCR2|RANBP2	http://www.reactome.org/cgi-bin/eventbrowser_st_id?ST_ID=R-HSA-1280215
Serine glycine biosynthesis	PANTHER	P02776	2	5	0.00316881	0.0474203	PSAT1|PSPH	http://www.pantherdb.org/pathway/pathwayDiagram.jsp?catAccession=P02776
@@serine and glycine biosynthesis	BioCyc	SER-GLYSYN-PWY	2	6	0.00419004	0.0549593	PSAT1|PSPH	http://biocyc.org/HUMAN/NEW-IMAGE?type=NIL&object=SER-GLYSYN-PWY
Defective LFNG causes SCDO3	Reactome	R-HSA-5083630	2	5	0.00316881	0.0474203	NOTCH4|NOTCH3	http://www.reactome.org/cgi-bin/eventbrowser_st_id?ST_ID=R-HSA-5083630
Synthesis of PIPs at the ER membrane	Reactome	R-HSA-1483248	2	5	0.00316881	0.0474203	SBF1|PI4KA	http://www.reactome.org/cgi-bin/eventbrowser_st_id?ST_ID=R-HSA-1483248
HIV Infection	Reactome	R-HSA-162906	9	227	0.00316939	0.0474203	TPR|CD8B|SLC25A5|GTF2B|NEDD4L|VPS37A|PSMC3|ELMO1|RANBP2	http://www.reactome.org/cgi-bin/eventbrowser_st_id?ST_ID=R-HSA-162906
Ion channel transport	Reactome	R-HSA-983712	8	185	0.00320061	0.047706	ATP13A1|WNK2|CLCN1|WNK1|ANO2|NEDD4L|ATP11A|ATP2C1	http://www.reactome.org/cgi-bin/eventbrowser_st_id?ST_ID=R-HSA-983712
ABC transporters	KEGG PATHWAY	hsa02010	4	45	0.00332913	0.0486994	ABCA4|ABCA5|ABCA3|ABCC1	http://www.genome.jp/kegg-bin/show_pathway?hsa02010/hsa:4363%09red/hsa:21%09red/hsa:24%09red/hsa:23461%09red
PPAR signaling pathway	KEGG PATHWAY	hsa03320	5	76	0.00358331	0.0516496	CPT1B|SLC27A6|SLC27A1|CD36|MMP1	http://www.genome.jp/kegg-bin/show_pathway?hsa03320/hsa:4312%09red/hsa:376497%09red/hsa:1375%09red/hsa:948%09red/hsa:28965%09red
MAPK family signaling cascades	Reactome	R-HSA-5683057	10	278	0.00374329	0.0531763	PDGFRA|KALRN|SEPTIN7|TLN1|NF1|ITGA2B|TYK2|PSMC3|IQGAP1|KRAS	http://www.reactome.org/cgi-bin/eventbrowser_st_id?ST_ID=R-HSA-5683057
Antigen processing and presentation	KEGG PATHWAY	hsa04612	5	77	0.00377738	0.0534675	KIR2DL3|HLA-C|KIR2DL1|CD8B|HLA-DRB5	http://www.genome.jp/kegg-bin/show_pathway?hsa04612/hsa:3107%09red/hsa:926%09red/hsa:3802%09red/hsa:3127%09red
Alzheimer disease-presenilin pathway	PANTHER	P00004	6	112	0.00384002	0.0537253	FZD6|NOTCH4|PCSK7|NOTCH3|LRP1B|MMP1	http://www.pantherdb.org/pathway/pathwayDiagram.jsp?catAccession=P00004
Signaling by moderate kinase activity BRAF mutants	Reactome	R-HSA-6802946	4	47	0.0038502	0.0537253	ITGA2B|TLN1|IQGAP1|KRAS	http://www.reactome.org/cgi-bin/eventbrowser_st_id?ST_ID=R-HSA-6802946
Paradoxical activation of RAF signaling by kinase inactive BRAF	Reactome	R-HSA-6802955	4	47	0.0038502	0.0537253	ITGA2B|TLN1|IQGAP1|KRAS	http://www.reactome.org/cgi-bin/eventbrowser_st_id?ST_ID=R-HSA-6802955
Toxoplasmosis	KEGG PATHWAY	hsa05145	6	113	0.00400202	0.0549593	LAMA3|LAMA4|HLA-DRB5|PIK3R6|LAMB1|TYK2	http://www.genome.jp/kegg-bin/show_pathway?hsa05145/hsa:146850%09red/hsa:7297%09red/hsa:3912%09red/hsa:3910%09red/hsa:3127%09red/hsa:3909%09red
Gene expression (Transcription)	Reactome	R-HSA-74160	31	1448	0.00412537	0.0549593	MT-CO1|PLK3|ZFHX3|GTF3C1|DYRK2|ZNF493|POLR1E|PLXNA4|RBL1|ZNF169|LBR|ZNF703|ITGA2B|GTF2B|FANCC|PSMC3|RANBP2|CENPJ|ZNF600|DROSHA|TPR|KRAS|TJP1|TP53|NOTCH4|MTF2|NOTCH3|NEDD4L|PBRM1|ZNF750|ZNF99	http://www.reactome.org/cgi-bin/eventbrowser_st_id?ST_ID=R-HSA-74160
TP53 Regulates Transcription of Cell Cycle Genes	Reactome	R-HSA-6791312	4	48	0.00413031	0.0549593	PLK3|TP53|CENPJ|RBL1	http://www.reactome.org/cgi-bin/eventbrowser_st_id?ST_ID=R-HSA-6791312
Pathways in cancer	KEGG PATHWAY	hsa05200	15	530	0.00413963	0.0549593	PDGFRA|LAMA3|TP53|FZD6|NOTCH4|ITGA2B|MSH3|TPR|NOTCH3|COL4A3|COL4A2|LAMB1|LAMA4|KRAS|MMP1	http://www.genome.jp/kegg-bin/show_pathway?hsa05200/hsa:3674%09red/hsa:5156%09red/hsa:1285%09red/hsa:1284%09red/hsa:7175%09red/hsa:4312%09red/hsa:3910%09red/hsa:3912%09red/hsa:7157%09red/hsa:8323%09red/hsa:3845%09red/hsa:4855%09red/hsa:4854%09red/hsa:4437%09red/hsa:3909%09red
Lipid particle organization	Reactome	R-HSA-8964572	2	6	0.00419004	0.0549593	FITM2|CIDEA	http://www.reactome.org/cgi-bin/eventbrowser_st_id?ST_ID=R-HSA-8964572
Vasopressin-like receptors	Reactome	R-HSA-388479	2	6	0.00419004	0.0549593	AVPR2|AVPR1A	http://www.reactome.org/cgi-bin/eventbrowser_st_id?ST_ID=R-HSA-388479
Pre-NOTCH Processing in the Endoplasmic Reticulum	Reactome	R-HSA-1912399	2	6	0.00419004	0.0549593	NOTCH4|NOTCH3	http://www.reactome.org/cgi-bin/eventbrowser_st_id?ST_ID=R-HSA-1912399
Cadherin signaling pathway	PANTHER	P00012	7	153	0.00424597	0.055508	DCHS1|FZD6|CDHR1|PCDHB5|FAT3|PCDH15|CDH2	http://www.pantherdb.org/pathway/pathwayDiagram.jsp?catAccession=P00012
Processing of Capped Intron-Containing Pre-mRNA	Reactome	R-HSA-72203	9	241	0.00461368	0.0591362	SRRM2|MTREX|HNRNPL|TPR|SNRPC|PTBP1|CWC22|XAB2|RANBP2	http://www.reactome.org/cgi-bin/eventbrowser_st_id?ST_ID=R-HSA-72203
Thyroid hormone signaling pathway	KEGG PATHWAY	hsa04919	6	119	0.00508225	0.0631611	TP53|MYH7|NOTCH4|NOTCH3|DIO2|KRAS	http://www.genome.jp/kegg-bin/show_pathway?hsa04919/hsa:7157%09red/hsa:4625%09red/hsa:3845%09red/hsa:4855%09red/hsa:4854%09red/hsa:1734%09red
Oncogenic MAPK signaling	Reactome	R-HSA-6802957	5	83	0.00510274	0.0631611	ITGA2B|TLN1|IQGAP1|NF1|KRAS	http://www.reactome.org/cgi-bin/eventbrowser_st_id?ST_ID=R-HSA-6802957
Cation-coupled Chloride cotransporters	Reactome	R-HSA-426117	2	7	0.00534256	0.0638064	SLC12A5|SLC12A3	http://www.reactome.org/cgi-bin/eventbrowser_st_id?ST_ID=R-HSA-426117
RUNX3 regulates CDKN1A transcription	Reactome	R-HSA-8941855	2	7	0.00534256	0.0638064	TP53|ZFHX3	http://www.reactome.org/cgi-bin/eventbrowser_st_id?ST_ID=R-HSA-8941855
Cellular senescence	KEGG PATHWAY	hsa04218	7	160	0.00535098	0.0638064	TP53|RBL1|HLA-C|SLC25A5|KIR2DL3|KIR2DL1|KRAS	http://www.genome.jp/kegg-bin/show_pathway?hsa04218/hsa:3802%09red/hsa:7157%09red/hsa:292%09red/hsa:3845%09red/hsa:3107%09red/hsa:5933%09red
@@Cellular Senescence	Reactome	R-HSA-2559583	1	194	0.915409	0.915875	TP53	http://www.reactome.org/cgi-bin/eventbrowser_st_id?ST_ID=R-HSA-2559583
Signaling by PTK6	Reactome	R-HSA-8848021	4	52	0.00538804	0.0638612	KRAS|ELMO1|LRRK2|ARHGAP35	http://www.reactome.org/cgi-bin/eventbrowser_st_id?ST_ID=R-HSA-8848021
Signaling by Non-Receptor Tyrosine Kinases	Reactome	R-HSA-9006927	4	52	0.00538804	0.0638612	KRAS|ELMO1|LRRK2|ARHGAP35	http://www.reactome.org/cgi-bin/eventbrowser_st_id?ST_ID=R-HSA-9006927
Wnt signaling pathway	PANTHER	P00057	10	294	0.00544183	0.0643051	DCHS1|MYCL|TP53|MYH7|FZD6|CDHR1|PCDHB5|FAT3|PCDH15|CDH2	http://www.pantherdb.org/pathway/pathwayDiagram.jsp?catAccession=P00057
@@Wnt signaling pathway	KEGG PATHWAY	hsa04310	3	160	0.336023	0.422039	TP53|FZD6|SOX17	http://www.genome.jp/kegg-bin/show_pathway?hsa04310/hsa:8323%09red/hsa:64321%09red/hsa:7157%09red
Host Interactions of HIV factors	Reactome	R-HSA-162909	6	123	0.00591219	0.0684249	PSMC3|SLC25A5|TPR|CD8B|ELMO1|RANBP2	http://www.reactome.org/cgi-bin/eventbrowser_st_id?ST_ID=R-HSA-162909
Complex I biogenesis	Reactome	R-HSA-6799198	4	55	0.00648334	0.0721917	NDUFV2|MT-ND4|MT-ND5|NDUFAF1	http://www.reactome.org/cgi-bin/eventbrowser_st_id?ST_ID=R-HSA-6799198
Transport of fatty acids	Reactome	R-HSA-804914	2	8	0.00662292	0.0721917	SLC27A6|SLC27A1	http://www.reactome.org/cgi-bin/eventbrowser_st_id?ST_ID=R-HSA-804914
Defective ST3GAL3 causes MCT12 and EIEE15	Reactome	R-HSA-3656243	2	8	0.00662292	0.0721917	ACAN|LUM	http://www.reactome.org/cgi-bin/eventbrowser_st_id?ST_ID=R-HSA-3656243
Defective CHST6 causes MCDC1	Reactome	R-HSA-3656225	2	8	0.00662292	0.0721917	ACAN|LUM	http://www.reactome.org/cgi-bin/eventbrowser_st_id?ST_ID=R-HSA-3656225
Defective B4GALT1 causes B4GALT1-CDG (CDG-2d)	Reactome	R-HSA-3656244	2	8	0.00662292	0.0721917	ACAN|LUM	http://www.reactome.org/cgi-bin/eventbrowser_st_id?ST_ID=R-HSA-3656244
Collagen formation	Reactome	R-HSA-1474290	5	89	0.00672771	0.0726413	COL6A1|LAMA3|COL4A3|COL4A2|COL6A6	http://www.reactome.org/cgi-bin/eventbrowser_st_id?ST_ID=R-HSA-1474290
Asparagine N-linked glycosylation	Reactome	R-HSA-446203	10	304	0.00677642	0.0726413	TMED3|DYNC1I1|CTSA|ST8SIA2|COG5|ANK2|EDEM2|SLC17A5|SEC16A|STT3A	http://www.reactome.org/cgi-bin/eventbrowser_st_id?ST_ID=R-HSA-446203
Relaxin signaling pathway	KEGG PATHWAY	hsa04926	6	130	0.00759588	0.0786573	RXFP1|CREB3|COL4A3|COL4A2|MMP1|KRAS	http://www.genome.jp/kegg-bin/show_pathway?hsa04926/hsa:1285%09red/hsa:1284%09red/hsa:59350%09red/hsa:4312%09red/hsa:10488%09red/hsa:3845%09red
Serine biosynthesis	Reactome	R-HSA-977347	2	9	0.00802776	0.0796767	PSAT1|PSPH	http://www.reactome.org/cgi-bin/eventbrowser_st_id?ST_ID=R-HSA-977347
MET activates PTK2 signaling	Reactome	R-HSA-8874081	3	30	0.00811686	0.0796767	LAMB1|LAMA3|LAMA4	http://www.reactome.org/cgi-bin/eventbrowser_st_id?ST_ID=R-HSA-8874081
Kinesins	Reactome	R-HSA-983189	4	59	0.00816003	0.0796767	KIF25|KIF15|KIF13B|KIF16B	http://www.reactome.org/cgi-bin/eventbrowser_st_id?ST_ID=R-HSA-983189
NRAGE signals death through JNK	Reactome	R-HSA-193648	4	59	0.00816003	0.0796767	OBSCN|KALRN|TRIO|FGD3	http://www.reactome.org/cgi-bin/eventbrowser_st_id?ST_ID=R-HSA-193648
Human T-cell leukemia virus 1 infection	KEGG PATHWAY	hsa05166	8	219	0.00832531	0.080753	TP53|HLA-C|CREB3|SLC25A5|HLA-DRB5|CRTC3|TLN1|KRAS	http://www.genome.jp/kegg-bin/show_pathway?hsa05166/hsa:7094%09red/hsa:292%09red/hsa:7157%09red/hsa:10488%09red/hsa:64784%09red/hsa:3845%09red/hsa:3107%09red/hsa:3127%09red
Oxidative phosphorylation	KEGG PATHWAY	hsa00190	6	133	0.00841391	0.080753	NDUFV2|MT-ND4|MT-ND5|MT-CO1|MT-ATP8|UQCRC1	http://www.genome.jp/kegg-bin/show_pathway?hsa00190/hsa:7384%09red/hsa:4509%09red/hsa:4538%09red/hsa:4540%09red/hsa:4729%09red/hsa:4512%09red
Golgi-to-ER retrograde transport	Reactome	R-HSA-8856688	6	133	0.00841391	0.080753	KIF16B|TMED3|KIF15|DYNC1I1|KIF25|KIF13B	http://www.reactome.org/cgi-bin/eventbrowser_st_id?ST_ID=R-HSA-8856688
Amoebiasis	KEGG PATHWAY	hsa05146	5	95	0.0086841	0.0827407	LAMB1|LAMA4|LAMA3|COL4A3|COL4A2	http://www.genome.jp/kegg-bin/show_pathway?hsa05146/hsa:3910%09red/hsa:1285%09red/hsa:3912%09red/hsa:1284%09red/hsa:3909%09red
Class I MHC mediated antigen processing & presentation	Reactome	R-HSA-983169	11	370	0.00936093	0.0868698	MRC1|FBXO44|HLA-C|CD36|HERC1|NEDD4L|KLHL5|UBR1|PSMC3|TRIM41|RNF19A	http://www.reactome.org/cgi-bin/eventbrowser_st_id?ST_ID=R-HSA-983169
p75 NTR receptor-mediated signalling	Reactome	R-HSA-193704	5	97	0.00941516	0.0868698	RTN4|KALRN|TRIO|OBSCN|FGD3	http://www.reactome.org/cgi-bin/eventbrowser_st_id?ST_ID=R-HSA-193704
COPI-dependent Golgi-to-ER retrograde traffic	Reactome	R-HSA-6811434	5	99	0.0101875	0.0911087	KIF25|KIF15|KIF13B|TMED3|KIF16B	http://www.reactome.org/cgi-bin/eventbrowser_st_id?ST_ID=R-HSA-6811434
Sialic acid metabolism	Reactome	R-HSA-4085001	3	33	0.0103323	0.0915716	CTSA|ST8SIA2|SLC17A5	http://www.reactome.org/cgi-bin/eventbrowser_st_id?ST_ID=R-HSA-4085001
Interactions of Vpr with host cellular proteins	Reactome	R-HSA-176033	3	33	0.0103323	0.0915716	TPR|SLC25A5|RANBP2	http://www.reactome.org/cgi-bin/eventbrowser_st_id?ST_ID=R-HSA-176033
mRNA Splicing - Major Pathway	Reactome	R-HSA-72163	7	183	0.0105224	0.0926299	SRRM2|MTREX|HNRNPL|SNRPC|PTBP1|CWC22|XAB2	http://www.reactome.org/cgi-bin/eventbrowser_st_id?ST_ID=R-HSA-72163
Formation of annular gap junctions	Reactome	R-HSA-196025	2	11	0.0111976	0.0953738	CLTCL1|DAB2	http://www.reactome.org/cgi-bin/eventbrowser_st_id?ST_ID=R-HSA-196025
ABC-family proteins mediated transport	Reactome	R-HSA-382556	5	102	0.0114257	0.0966885	ABCA4|ABCA5|PSMC3|ABCA3|ABCC1	http://www.reactome.org/cgi-bin/eventbrowser_st_id?ST_ID=R-HSA-382556
Collagen biosynthesis and modifying enzymes	Reactome	R-HSA-1650814	4	67	0.0123121	0.102086	COL6A1|COL4A3|COL4A2|COL6A6	http://www.reactome.org/cgi-bin/eventbrowser_st_id?ST_ID=R-HSA-1650814
Signaling by BRAF and RAF fusions	Reactome	R-HSA-6802952	4	67	0.0123121	0.102086	ITGA2B|TLN1|IQGAP1|KRAS	http://www.reactome.org/cgi-bin/eventbrowser_st_id?ST_ID=R-HSA-6802952
Clathrin-mediated endocytosis	Reactome	R-HSA-8856828	6	145	0.012323	0.102086	AVPR2|FCHO1|GAK|EPS15L1|DAB2|CLTCL1	http://www.reactome.org/cgi-bin/eventbrowser_st_id?ST_ID=R-HSA-8856828
Cell adhesion molecules (CAMs)	KEGG PATHWAY	hsa04514	6	146	0.0126977	0.103951	CDH2|HLA-C|NLGN4X|NRXN2|HLA-DRB5|CD8B	http://www.genome.jp/kegg-bin/show_pathway?hsa04514/hsa:926%09red/hsa:9379%09red/hsa:57502%09red/hsa:3107%09red/hsa:1000%09red/hsa:3127%09red
Cargo recognition for clathrin-mediated endocytosis	Reactome	R-HSA-8856825	5	105	0.0127626	0.103951	CLTCL1|AVPR2|FCHO1|EPS15L1|DAB2	http://www.reactome.org/cgi-bin/eventbrowser_st_id?ST_ID=R-HSA-8856825
Gap junction degradation	Reactome	R-HSA-190873	2	12	0.0129562	0.103951	CLTCL1|DAB2	http://www.reactome.org/cgi-bin/eventbrowser_st_id?ST_ID=R-HSA-190873
mRNA Splicing	Reactome	R-HSA-72172	7	191	0.0129708	0.103951	SRRM2|MTREX|HNRNPL|SNRPC|PTBP1|CWC22|XAB2	http://www.reactome.org/cgi-bin/eventbrowser_st_id?ST_ID=R-HSA-72172
MAPK1/MAPK3 signaling	Reactome	R-HSA-5684996	8	239	0.0133535	0.106801	PDGFRA|ITGA2B|TLN1|NF1|TYK2|PSMC3|IQGAP1|KRAS	http://www.reactome.org/cgi-bin/eventbrowser_st_id?ST_ID=R-HSA-5684996
Metabolism of carbohydrates	Reactome	R-HSA-71387	9	288	0.0133996	0.106952	EXT2|CSPG4|ACAN|LUM|AR|TPR|RANBP2|IDUA|RHD	http://www.reactome.org/cgi-bin/eventbrowser_st_id?ST_ID=R-HSA-71387
Central carbon metabolism in cancer	KEGG PATHWAY	hsa05230	4	69	0.0135265	0.107096	TP53|PDGFRA|LDHAL6B|KRAS	http://www.genome.jp/kegg-bin/show_pathway?hsa05230/hsa:5156%09red/hsa:92483%09red/hsa:3845%09red/hsa:7157%09red
ISG15 antiviral mechanism	Reactome	R-HSA-1169408	4	69	0.0135265	0.107096	EIF4G3|EIF4G2|TPR|RANBP2	http://www.reactome.org/cgi-bin/eventbrowser_st_id?ST_ID=R-HSA-1169408
Transport of inorganic cations/anions and amino acids/oligopeptides	Reactome	R-HSA-425393	5	107	0.0137103	0.108239	SLC12A5|SLC17A5|SLC9A6|SLC24A2|SLC12A3	http://www.reactome.org/cgi-bin/eventbrowser_st_id?ST_ID=R-HSA-425393
Thyroid cancer	KEGG PATHWAY	hsa05216	3	37	0.0137809	0.108239	TP53|TPR|KRAS	http://www.genome.jp/kegg-bin/show_pathway?hsa05216/hsa:7175%09red/hsa:3845%09red/hsa:7157%09red
Defective B3GALTL causes Peters-plus syndrome (PpS)	Reactome	R-HSA-5083635	3	37	0.0137809	0.108239	ADAMTS19|ADAMTS12|ADAMTSL4	http://www.reactome.org/cgi-bin/eventbrowser_st_id?ST_ID=R-HSA-5083635
Interferon Signaling	Reactome	R-HSA-913531	7	194	0.0139865	0.109636	HLA-C|EIF4G2|HLA-DRB5|EIF4G3|TPR|TYK2|RANBP2	http://www.reactome.org/cgi-bin/eventbrowser_st_id?ST_ID=R-HSA-913531
Insulin resistance	KEGG PATHWAY	hsa04931	5	108	0.0142014	0.110496	SLC27A1|CPT1B|SLC27A6|CREB3|CD36	http://www.genome.jp/kegg-bin/show_pathway?hsa04931/hsa:376497%09red/hsa:10488%09red/hsa:948%09red/hsa:1375%09red/hsa:28965%09red
Stimuli-sensing channels	Reactome	R-HSA-2672351	5	108	0.0142014	0.110496	WNK2|NEDD4L|CLCN1|WNK1|ANO2	http://www.reactome.org/cgi-bin/eventbrowser_st_id?ST_ID=R-HSA-2672351
Interleukin-4 and Interleukin-13 signaling	Reactome	R-HSA-6785807	5	108	0.0142014	0.110496	TNFRSF1B|TYK2|TP53|CD36|MMP1	http://www.reactome.org/cgi-bin/eventbrowser_st_id?ST_ID=R-HSA-6785807
Mitotic Prometaphase	Reactome	R-HSA-68877	7	196	0.0146945	0.110496	CENPJ|DYNC1I1|SMC2|HAUS3|ALMS1|MZT2A|RANBP2	http://www.reactome.org/cgi-bin/eventbrowser_st_id?ST_ID=R-HSA-68877
O-glycosylation of TSR domain-containing proteins	Reactome	R-HSA-5173214	3	38	0.014733	0.110496	ADAMTS19|ADAMTS12|ADAMTSL4	http://www.reactome.org/cgi-bin/eventbrowser_st_id?ST_ID=R-HSA-5173214
Hemostasis	Reactome	R-HSA-109582	15	617	0.0148222	0.110496	KIF16B|TP53|SIRPA|KIF15|KIF25|ITGA2B|CD36|TLN1|PIK3R6|KIF13B|TTN|GYPB|KRAS|PSG3|MMP1	http://www.reactome.org/cgi-bin/eventbrowser_st_id?ST_ID=R-HSA-109582
Keratan sulfate degradation	Reactome	R-HSA-2022857	2	13	0.0148264	0.110496	ACAN|LUM	http://www.reactome.org/cgi-bin/eventbrowser_st_id?ST_ID=R-HSA-2022857
DCC mediated attractive signaling	Reactome	R-HSA-418885	2	13	0.0148264	0.110496	TRIO|ABLIM2	http://www.reactome.org/cgi-bin/eventbrowser_st_id?ST_ID=R-HSA-418885
IRF3-mediated induction of type I IFN	Reactome	R-HSA-3270619	2	13	0.0148264	0.110496	NLRC3|PRKDC	http://www.reactome.org/cgi-bin/eventbrowser_st_id?ST_ID=R-HSA-3270619
Endocytosis	KEGG PATHWAY	hsa04144	8	244	0.014898	0.11082	PDGFRA|HLA-C|ZFYVE16|VPS37A|NEDD4L|EPS15L1|DAB2|CLTCL1	http://www.genome.jp/kegg-bin/show_pathway?hsa04144/hsa:5156%09red/hsa:137492%09red/hsa:1601%09red/hsa:58513%09red/hsa:8218%09red/hsa:3107%09red/hsa:9765%09red/hsa:23327%09red
Signaling by Interleukins	Reactome	R-HSA-449147	15	619	0.0152072	0.112906	TNFRSF1B|PDGFRA|CRLF2|IL1RL1|ITGA2B|CD36|TLN1|TYK2|NF1|TP53|KRAS|PSMC3|IQGAP1|HAVCR2|MMP1	http://www.reactome.org/cgi-bin/eventbrowser_st_id?ST_ID=R-HSA-449147
Viral carcinogenesis	KEGG PATHWAY	hsa05203	7	201	0.0165758	0.118496	DDX3X|RBL1|HLA-C|CREB3|GTF2B|TP53|KRAS	http://www.genome.jp/kegg-bin/show_pathway?hsa05203/hsa:1654%09red/hsa:2959%09red/hsa:7157%09red/hsa:10488%09red/hsa:3845%09red/hsa:3107%09red/hsa:5933%09red
Epstein-Barr virus infection	KEGG PATHWAY	hsa05169	7	201	0.0165758	0.118496	ECD|TP53|HLA-C|HLA-DRB5|IKBKE|TYK2|PSMC3	http://www.genome.jp/kegg-bin/show_pathway?hsa05169/hsa:7297%09red/hsa:7157%09red/hsa:7979%09red/hsa:3107%09red/hsa:5702%09red/hsa:9641%09red/hsa:3127%09red
Glycine, serine and threonine metabolism	KEGG PATHWAY	hsa00260	3	40	0.0167462	0.118496	PSAT1|ALAS2|PSPH	http://www.genome.jp/kegg-bin/show_pathway?hsa00260/hsa:212%09red/hsa:5723%09red/hsa:29968%09red
MET promotes cell motility	Reactome	R-HSA-8875878	3	40	0.0167462	0.118496	LAMB1|LAMA3|LAMA4	http://www.reactome.org/cgi-bin/eventbrowser_st_id?ST_ID=R-HSA-8875878
CS/DS degradation	Reactome	R-HSA-2024101	2	14	0.0168051	0.118496	IDUA|CSPG4	http://www.reactome.org/cgi-bin/eventbrowser_st_id?ST_ID=R-HSA-2024101
SEMA3A-Plexin repulsion signaling by inhibiting Integrin adhesion	Reactome	R-HSA-399955	2	14	0.0168051	0.118496	TLN1|PLXNA4	http://www.reactome.org/cgi-bin/eventbrowser_st_id?ST_ID=R-HSA-399955
GRB2:SOS provides linkage to MAPK signaling for Integrins	Reactome	R-HSA-354194	2	14	0.0168051	0.118496	ITGA2B|TLN1	http://www.reactome.org/cgi-bin/eventbrowser_st_id?ST_ID=R-HSA-354194
Intra-Golgi and retrograde Golgi-to-ER traffic	Reactome	R-HSA-6811442	7	202	0.0169715	0.118831	KIF16B|TMED3|KIF15|DYNC1I1|COG5|KIF25|KIF13B	http://www.reactome.org/cgi-bin/eventbrowser_st_id?ST_ID=R-HSA-6811442
Proteoglycans in cancer	KEGG PATHWAY	hsa05205	7	203	0.0173739	0.121432	DROSHA|TP53|FZD6|IQGAP1|ANK2|LUM|KRAS	http://www.genome.jp/kegg-bin/show_pathway?hsa05205/hsa:8826%09red/hsa:29102%09red/hsa:7157%09red/hsa:287%09red/hsa:3845%09red/hsa:8323%09red/hsa:4060%09red
Bladder cancer	KEGG PATHWAY	hsa05219	3	41	0.0178075	0.123367	KRAS|TP53|MMP1	http://www.genome.jp/kegg-bin/show_pathway?hsa05219/hsa:4312%09red/hsa:3845%09red/hsa:7157%09red
Binding and Uptake of Ligands by Scavenger Receptors	Reactome	R-HSA-2173782	3	41	0.0178075	0.123367	COL4A2|CD36|MSR1	http://www.reactome.org/cgi-bin/eventbrowser_st_id?ST_ID=R-HSA-2173782
Cell death signalling via NRAGE, NRIF and NADE	Reactome	R-HSA-204998	4	76	0.0183647	0.125665	OBSCN|KALRN|TRIO|FGD3	http://www.reactome.org/cgi-bin/eventbrowser_st_id?ST_ID=R-HSA-204998
p130Cas linkage to MAPK signaling for integrins	Reactome	R-HSA-372708	2	15	0.0188893	0.125665	ITGA2B|TLN1	http://www.reactome.org/cgi-bin/eventbrowser_st_id?ST_ID=R-HSA-372708
Signaling by MET	Reactome	R-HSA-6806834	4	77	0.0191326	0.126532	LAMB1|LAMA3|LAMA4|KRAS	http://www.reactome.org/cgi-bin/eventbrowser_st_id?ST_ID=R-HSA-6806834
Antiviral mechanism by IFN-stimulated genes	Reactome	R-HSA-1169410	4	77	0.0191326	0.126532	EIF4G3|EIF4G2|TPR|RANBP2	http://www.reactome.org/cgi-bin/eventbrowser_st_id?ST_ID=R-HSA-1169410
Type I diabetes mellitus	KEGG PATHWAY	hsa04940	3	43	0.0200403	0.131212	HLA-C|CPE|HLA-DRB5	http://www.genome.jp/kegg-bin/show_pathway?hsa04940/hsa:3107%09red/hsa:1363%09red/hsa:3127%09red
SUMOylation of RNA binding proteins	Reactome	R-HSA-4570464	3	43	0.0200403	0.131212	SNRPC|TPR|RANBP2	http://www.reactome.org/cgi-bin/eventbrowser_st_id?ST_ID=R-HSA-4570464
Transport of vitamins, nucleosides, and related molecules	Reactome	R-HSA-425397	3	43	0.0200403	0.131212	SLC27A6|SLC27A1|SLC25A5	http://www.reactome.org/cgi-bin/eventbrowser_st_id?ST_ID=R-HSA-425397
Hepatitis B	KEGG PATHWAY	hsa05161	6	163	0.0203431	0.132974	DDX3X|CREB3|IKBKE|TP53|TYK2|KRAS	http://www.genome.jp/kegg-bin/show_pathway?hsa05161/hsa:1654%09red/hsa:7297%09red/hsa:7157%09red/hsa:10488%09red/hsa:3845%09red/hsa:9641%09red
Generic Transcription Pathway	Reactome	R-HSA-212436	24	1193	0.020961	0.134853	MT-CO1|PLK3|ZFHX3|DYRK2|ZNF493|PLXNA4|RBL1|ZNF169|LBR|ZNF703|ITGA2B|FANCC|PSMC3|CENPJ|ZNF600|KRAS|TJP1|TP53|NOTCH4|NOTCH3|NEDD4L|PBRM1|ZNF750|ZNF99	http://www.reactome.org/cgi-bin/eventbrowser_st_id?ST_ID=R-HSA-212436
STING mediated induction of host immune responses	Reactome	R-HSA-1834941	2	16	0.0210761	0.134853	NLRC3|PRKDC	http://www.reactome.org/cgi-bin/eventbrowser_st_id?ST_ID=R-HSA-1834941
G alpha (12/13) signalling events	Reactome	R-HSA-416482	4	80	0.0215541	0.136799	OBSCN|KALRN|TRIO|FGD3	http://www.reactome.org/cgi-bin/eventbrowser_st_id?ST_ID=R-HSA-416482
Recruitment of mitotic centrosome proteins and complexes	Reactome	R-HSA-380270	4	81	0.022401	0.140932	MZT2A|CENPJ|ALMS1|HAUS3	http://www.reactome.org/cgi-bin/eventbrowser_st_id?ST_ID=R-HSA-380270
Centrosome maturation	Reactome	R-HSA-380287	4	81	0.022401	0.140932	MZT2A|CENPJ|ALMS1|HAUS3	http://www.reactome.org/cgi-bin/eventbrowser_st_id?ST_ID=R-HSA-380287
Lysosome	KEGG PATHWAY	hsa04142	5	123	0.0230282	0.142973	CTSA|CLTCL1|SLC11A1|IDUA|SLC17A5	http://www.genome.jp/kegg-bin/show_pathway?hsa04142/hsa:6556%09red/hsa:26503%09red/hsa:8218%09red/hsa:3425%09red/hsa:5476%09red
Glycosaminoglycan metabolism	Reactome	R-HSA-1630316	5	123	0.0230282	0.142973	ACAN|EXT2|IDUA|CSPG4|LUM	http://www.reactome.org/cgi-bin/eventbrowser_st_id?ST_ID=R-HSA-1630316
Infectious disease	Reactome	R-HSA-5663205	10	372	0.0236149	0.143486	TPR|CD8B|VPS37A|GTF2B|NEDD4L|PDZD3|SLC25A5|PSMC3|ELMO1|RANBP2	http://www.reactome.org/cgi-bin/eventbrowser_st_id?ST_ID=R-HSA-5663205
p53 pathway feedback loops 2	PANTHER	P04398	3	46	0.0236652	0.143486	TP53|RBL1|KRAS	http://www.pantherdb.org/pathway/pathwayDiagram.jsp?catAccession=P04398
@@P53 pathway feedback loops 1	PANTHER	P04392	1	7	0.0961485	0.262011	TP53	http://www.pantherdb.org/pathway/pathwayDiagram.jsp?catAccession=P04392
Taste transduction	KEGG PATHWAY	hsa04742	4	83	0.024155	0.146231	SCN3A|TAS2R46|TAS2R45|TAS2R31	http://www.genome.jp/kegg-bin/show_pathway?hsa04742/hsa:6328%09red/hsa:259291%09red/hsa:259290%09red/hsa:259292%09red
Regulation of Insulin-like Growth Factor (IGF) transport and uptake by Insulin-like Growth Factor Binding Proteins (IGFBPs)	Reactome	R-HSA-381426	5	125	0.0244217	0.147618	LAMB1|STC2|CDH2|FSTL3|MMP1	http://www.reactome.org/cgi-bin/eventbrowser_st_id?ST_ID=R-HSA-381426
Pre-NOTCH Processing in Golgi	Reactome	R-HSA-1912420	2	18	0.0257458	0.149204	NOTCH4|NOTCH3	http://www.reactome.org/cgi-bin/eventbrowser_st_id?ST_ID=R-HSA-1912420
Crosslinking of collagen fibrils	Reactome	R-HSA-2243919	2	18	0.0257458	0.149204	COL4A3|COL4A2	http://www.reactome.org/cgi-bin/eventbrowser_st_id?ST_ID=R-HSA-2243919
ABC transporters in lipid homeostasis	Reactome	R-HSA-1369062	2	18	0.0257458	0.149204	ABCA5|ABCA3	http://www.reactome.org/cgi-bin/eventbrowser_st_id?ST_ID=R-HSA-1369062
TP53 Regulates Transcription of Genes Involved in G2 Cell Cycle Arrest	Reactome	R-HSA-6804114	2	18	0.0257458	0.149204	TP53|RBL1	http://www.reactome.org/cgi-bin/eventbrowser_st_id?ST_ID=R-HSA-6804114
Gap junction trafficking and regulation	Reactome	R-HSA-157858	3	48	0.0262656	0.150883	CLTCL1|TJP1|DAB2	http://www.reactome.org/cgi-bin/eventbrowser_st_id?ST_ID=R-HSA-157858
Cardiac muscle contraction	KEGG PATHWAY	hsa04260	4	86	0.0269377	0.153623	CACNA2D3|UQCRC1|MYH7|MT-CO1	http://www.genome.jp/kegg-bin/show_pathway?hsa04260/hsa:55799%09red/hsa:4512%09red/hsa:4625%09red/hsa:7384%09red
Protein-protein interactions at synapses	Reactome	R-HSA-6794362	4	86	0.0269377	0.153623	SLITRK6|SLITRK5|NRXN2|NLGN4X	http://www.reactome.org/cgi-bin/eventbrowser_st_id?ST_ID=R-HSA-6794362
Metabolism of lipids	Reactome	R-HSA-556833	16	728	0.0273441	0.155109	LBR|PI4KA|FITM2|PLA2R1|CTSA|CD36|SBF1|PIK3R6|TNFRSF21|CPT1B|PITPNM2|DPEP3|SLC27A1|ABCC1|AR|CIDEA	http://www.reactome.org/cgi-bin/eventbrowser_st_id?ST_ID=R-HSA-556833
Other interleukin signaling	Reactome	R-HSA-449836	8	275	0.0274769	0.155109	PDGFRA|ITGA2B|TLN1|NF1|TYK2|PSMC3|IQGAP1|KRAS	http://www.reactome.org/cgi-bin/eventbrowser_st_id?ST_ID=R-HSA-449836
Netrin-1 signaling	Reactome	R-HSA-373752	3	49	0.0276208	0.155109	ROBO1|TRIO|ABLIM2	http://www.reactome.org/cgi-bin/eventbrowser_st_id?ST_ID=R-HSA-373752
SUMOylation	Reactome	R-HSA-2990846	6	176	0.0279576	0.155109	TP53|SENP5|TPR|IKBKE|SNRPC|RANBP2	http://www.reactome.org/cgi-bin/eventbrowser_st_id?ST_ID=R-HSA-2990846
Scavenging by Class A Receptors	Reactome	R-HSA-3000480	2	19	0.0282231	0.155109	COL4A2|MSR1	http://www.reactome.org/cgi-bin/eventbrowser_st_id?ST_ID=R-HSA-3000480
Receptor-type tyrosine-protein phosphatases	Reactome	R-HSA-388844	2	19	0.0282231	0.155109	SLITRK6|SLITRK5	http://www.reactome.org/cgi-bin/eventbrowser_st_id?ST_ID=R-HSA-388844
M Phase	Reactome	R-HSA-68886	10	384	0.0283731	0.155716	CENPJ|DYNC1I1|SMC2|HAUS3|TPR|NCAPD3|MZT2A|ALMS1|PSMC3|RANBP2	http://www.reactome.org/cgi-bin/eventbrowser_st_id?ST_ID=R-HSA-68886
EPH-ephrin mediated repulsion of cells	Reactome	R-HSA-3928665	3	50	0.0290126	0.157904	EPHA6|EPHA3|CLTCL1	http://www.reactome.org/cgi-bin/eventbrowser_st_id?ST_ID=R-HSA-3928665
RAB GEFs exchange GTP for GDP on RABs	Reactome	R-HSA-8876198	4	89	0.0299044	0.161862	SBF1|DENND1B|RIN1|DENND6B	http://www.reactome.org/cgi-bin/eventbrowser_st_id?ST_ID=R-HSA-8876198
Protein digestion and absorption	KEGG PATHWAY	hsa04974	4	90	0.0309345	0.163832	COL6A1|COL4A3|COL4A2|COL6A6	http://www.genome.jp/kegg-bin/show_pathway?hsa04974/hsa:1285%09red/hsa:1284%09red/hsa:1291%09red/hsa:131873%09red
Hypertrophic cardiomyopathy (HCM)	KEGG PATHWAY	hsa05410	4	90	0.0309345	0.163832	ITGA2B|TTN|MYH7|CACNA2D3	http://www.genome.jp/kegg-bin/show_pathway?hsa05410/hsa:3674%09red/hsa:55799%09red/hsa:4625%09red/hsa:7273%09red
EPH-Ephrin signaling	Reactome	R-HSA-2682334	4	91	0.0319852	0.16804	EPHA6|CLTCL1|EPHA3|KALRN	http://www.reactome.org/cgi-bin/eventbrowser_st_id?ST_ID=R-HSA-2682334
Cell surface interactions at the vascular wall	Reactome	R-HSA-202733	5	135	0.0321971	0.168703	GYPB|KRAS|PSG3|SIRPA|MMP1	http://www.reactome.org/cgi-bin/eventbrowser_st_id?ST_ID=R-HSA-202733
Late Phase of HIV Life Cycle	Reactome	R-HSA-162599	5	136	0.0330502	0.172732	GTF2B|NEDD4L|TPR|VPS37A|RANBP2	http://www.reactome.org/cgi-bin/eventbrowser_st_id?ST_ID=R-HSA-162599
RAF/MAP kinase cascade	Reactome	R-HSA-5673001	7	234	0.0334035	0.172732	PDGFRA|ITGA2B|TLN1|NF1|PSMC3|IQGAP1|KRAS	http://www.reactome.org/cgi-bin/eventbrowser_st_id?ST_ID=R-HSA-5673001
Synthesis of Leukotrienes (LT) and Eoxins (EX)	Reactome	R-HSA-2142691	2	21	0.033449	0.172732	ABCC1|DPEP3	http://www.reactome.org/cgi-bin/eventbrowser_st_id?ST_ID=R-HSA-2142691
RNA Polymerase II Transcription	Reactome	R-HSA-73857	25	1316	0.0336044	0.173307	MT-CO1|PLK3|ZFHX3|DYRK2|ZNF493|PLXNA4|RBL1|ZNF169|LBR|ZNF703|ITGA2B|GTF2B|FANCC|PSMC3|CENPJ|ZNF600|KRAS|TJP1|TP53|NOTCH4|NOTCH3|NEDD4L|PBRM1|ZNF750|ZNF99	http://www.reactome.org/cgi-bin/eventbrowser_st_id?ST_ID=R-HSA-73857
IL-17 signaling pathway	KEGG PATHWAY	hsa04657	4	93	0.0341489	0.174573	MUC5AC|MUC5B|IKBKE|MMP1	http://www.genome.jp/kegg-bin/show_pathway?hsa04657/hsa:4312%09red/hsa:727897%09red/hsa:4586%09red/hsa:9641%09red
Nicotinic acetylcholine receptor signaling pathway	PANTHER	P00044	4	93	0.0341489	0.174573	MYO1G|MYO18B|MYO15A|MYH7	http://www.pantherdb.org/pathway/pathwayDiagram.jsp?catAccession=P00044
Transcriptional regulation by RUNX3	Reactome	R-HSA-8878159	4	93	0.0341489	0.174573	PSMC3|TP53|ZFHX3|KRAS	http://www.reactome.org/cgi-bin/eventbrowser_st_id?ST_ID=R-HSA-8878159
Recruitment of NuMA to mitotic centrosomes	Reactome	R-HSA-380320	4	93	0.0341489	0.174573	MZT2A|CENPJ|ALMS1|HAUS3	http://www.reactome.org/cgi-bin/eventbrowser_st_id?ST_ID=R-HSA-380320
Transport to the Golgi and subsequent modification	Reactome	R-HSA-948021	6	185	0.0342049	0.174573	TMED3|DYNC1I1|ST8SIA2|COG5|ANK2|SEC16A	http://www.reactome.org/cgi-bin/eventbrowser_st_id?ST_ID=R-HSA-948021
tRNA processing in the nucleus	Reactome	R-HSA-6784531	3	54	0.0349438	0.177457	RPP40|TPR|RANBP2	http://www.reactome.org/cgi-bin/eventbrowser_st_id?ST_ID=R-HSA-6784531
Kaposi sarcoma-associated herpesvirus infection	KEGG PATHWAY	hsa05167	6	186	0.0349502	0.177457	TP53|HLA-C|PIK3R6|IKBKE|TYK2|KRAS	http://www.genome.jp/kegg-bin/show_pathway?hsa05167/hsa:146850%09red/hsa:7297%09red/hsa:7157%09red/hsa:3845%09red/hsa:3107%09red/hsa:9641%09red
Heparan sulfate/heparin (HS-GAG) metabolism	Reactome	R-HSA-1638091	3	55	0.0365169	0.182128	IDUA|CSPG4|EXT2	http://www.reactome.org/cgi-bin/eventbrowser_st_id?ST_ID=R-HSA-1638091
Death Receptor Signalling	Reactome	R-HSA-73887	5	140	0.0366025	0.182128	RTN4|KALRN|TRIO|OBSCN|FGD3	http://www.reactome.org/cgi-bin/eventbrowser_st_id?ST_ID=R-HSA-73887
Neuronal System	Reactome	R-HSA-112316	10	402	0.0367321	0.182501	SLITRK6|SLITRK5|KCNH1|KCNG3|PANX1|NRXN2|SLC18A2|CACNA2D3|NLGN4X|KRAS	http://www.reactome.org/cgi-bin/eventbrowser_st_id?ST_ID=R-HSA-112316
Dilated cardiomyopathy (DCM)	KEGG PATHWAY	hsa05414	4	96	0.0375504	0.185629	ITGA2B|TTN|MYH7|CACNA2D3	http://www.genome.jp/kegg-bin/show_pathway?hsa05414/hsa:3674%09red/hsa:55799%09red/hsa:4625%09red/hsa:7273%09red
Prostate cancer	KEGG PATHWAY	hsa05215	4	97	0.0387259	0.188393	TP53|PDGFRA|CREB3|KRAS	http://www.genome.jp/kegg-bin/show_pathway?hsa05215/hsa:5156%09red/hsa:10488%09red/hsa:3845%09red/hsa:7157%09red
Hematopoietic cell lineage	KEGG PATHWAY	hsa04640	4	97	0.0387259	0.188393	ITGA2B|CD8B|CD36|HLA-DRB5	http://www.genome.jp/kegg-bin/show_pathway?hsa04640/hsa:3674%09red/hsa:926%09red/hsa:948%09red/hsa:3127%09red
Anchoring of the basal body to the plasma membrane	Reactome	R-HSA-5620912	4	97	0.0387259	0.188393	MARK4|CENPJ|ALMS1|HAUS3	http://www.reactome.org/cgi-bin/eventbrowser_st_id?ST_ID=R-HSA-5620912
Ion transport by P-type ATPases	Reactome	R-HSA-936837	3	57	0.0397704	0.191345	ATP13A1|ATP2C1|ATP11A	http://www.reactome.org/cgi-bin/eventbrowser_st_id?ST_ID=R-HSA-936837
Endocrine resistance	KEGG PATHWAY	hsa01522	4	98	0.0399222	0.191345	NOTCH4|KRAS|TP53|NOTCH3	http://www.genome.jp/kegg-bin/show_pathway?hsa01522/hsa:4855%09red/hsa:4854%09red/hsa:3845%09red/hsa:7157%09red
Antigen processing-Cross presentation	Reactome	R-HSA-1236975	4	98	0.0399222	0.191345	HLA-C|MRC1|PSMC3|CD36	http://www.reactome.org/cgi-bin/eventbrowser_st_id?ST_ID=R-HSA-1236975
Cell Cycle, Mitotic	Reactome	R-HSA-69278	12	525	0.0404165	0.193218	TP53|CENPJ|ALMS1|DYNC1I1|SMC2|HAUS3|TPR|NCAPD3|MZT2A|RBL1|PSMC3|RANBP2	http://www.reactome.org/cgi-bin/eventbrowser_st_id?ST_ID=R-HSA-69278
G2/M Transition	Reactome	R-HSA-69275	6	193	0.0404604	0.193218	TP53|CENPJ|ALMS1|HAUS3|MZT2A|PSMC3	http://www.reactome.org/cgi-bin/eventbrowser_st_id?ST_ID=R-HSA-69275
D-myo-inositol (1,4,5)-trisphosphate biosynthesis	BioCyc	PWY-6351	2	24	0.0419268	0.198534	PLCH1|PI4KA	http://biocyc.org/HUMAN/NEW-IMAGE?type=NIL&object=PWY-6351
Mitotic G2-G2/M phases	Reactome	R-HSA-453274	6	195	0.0421299	0.199256	TP53|CENPJ|ALMS1|HAUS3|MZT2A|PSMC3	http://www.reactome.org/cgi-bin/eventbrowser_st_id?ST_ID=R-HSA-453274
Breast cancer	KEGG PATHWAY	hsa05224	5	147	0.0433643	0.204113	NOTCH4|KRAS|TP53|FZD6|NOTCH3	http://www.genome.jp/kegg-bin/show_pathway?hsa05224/hsa:4855%09red/hsa:8323%09red/hsa:3845%09red/hsa:7157%09red/hsa:4854%09red
Signaling by TGF-beta family members	Reactome	R-HSA-9006936	4	101	0.0436365	0.20466	NEDD4L|ZFYVE16|RBL1|FSTL3	http://www.reactome.org/cgi-bin/eventbrowser_st_id?ST_ID=R-HSA-9006936
COPI-mediated anterograde transport	Reactome	R-HSA-6807878	4	101	0.0436365	0.20466	DYNC1I1|ANK2|TMED3|COG5	http://www.reactome.org/cgi-bin/eventbrowser_st_id?ST_ID=R-HSA-6807878
Phospholipase D signaling pathway	KEGG PATHWAY	hsa04072	5	148	0.0443874	0.207687	PIK3R6|PDGFRA|AVPR1A|AVPR2|KRAS	http://www.genome.jp/kegg-bin/show_pathway?hsa04072/hsa:5156%09red/hsa:146850%09red/hsa:552%09red/hsa:3845%09red/hsa:554%09red
HIV Life Cycle	Reactome	R-HSA-162587	5	149	0.0454248	0.21029	GTF2B|NEDD4L|TPR|VPS37A|RANBP2	http://www.reactome.org/cgi-bin/eventbrowser_st_id?ST_ID=R-HSA-162587
FLT3 Signaling	Reactome	R-HSA-9607240	7	252	0.0461806	0.213538	PDGFRA|ITGA2B|TLN1|NF1|PSMC3|IQGAP1|KRAS	http://www.reactome.org/cgi-bin/eventbrowser_st_id?ST_ID=R-HSA-9607240
Antigen processing: Ubiquitination & Proteasome degradation	Reactome	R-HSA-983168	8	308	0.0474212	0.217993	FBXO44|HERC1|NEDD4L|KLHL5|UBR1|PSMC3|TRIM41|RNF19A	http://www.reactome.org/cgi-bin/eventbrowser_st_id?ST_ID=R-HSA-983168
The role of Nef in HIV-1 replication and disease pathogenesis	Reactome	R-HSA-164952	2	26	0.0479752	0.218498	CD8B|ELMO1	http://www.reactome.org/cgi-bin/eventbrowser_st_id?ST_ID=R-HSA-164952
Integrin signaling	Reactome	R-HSA-9006921	2	26	0.0479752	0.218498	ITGA2B|TLN1	http://www.reactome.org/cgi-bin/eventbrowser_st_id?ST_ID=R-HSA-9006921
Integrin alphaIIb beta3 signaling	Reactome	R-HSA-354192	2	26	0.0479752	0.218498	ITGA2B|TLN1	http://www.reactome.org/cgi-bin/eventbrowser_st_id?ST_ID=R-HSA-354192
Ribosome biogenesis in eukaryotes	KEGG PATHWAY	hsa03008	4	105	0.0488805	0.222107	DROSHA|RPP40|TBL3|HEATR1	http://www.genome.jp/kegg-bin/show_pathway?hsa03008/hsa:55127%09red/hsa:10799%09red/hsa:29102%09red/hsa:10607%09red
Synthesis of substrates in N-glycan biosythesis	Reactome	R-HSA-446219	3	63	0.0503746	0.228106	CTSA|ST8SIA2|SLC17A5	http://www.reactome.org/cgi-bin/eventbrowser_st_id?ST_ID=R-HSA-446219
Metabolism of RNA	Reactome	R-HSA-8953854	14	667	0.050753	0.228548	TPR|RPP40|HEATR1|SRRM2|TBL3|MTREX|HNRNPL|DCP1B|SNRPC|PTBP1|PSMC3|CWC22|XAB2|RANBP2	http://www.reactome.org/cgi-bin/eventbrowser_st_id?ST_ID=R-HSA-8953854
ER to Golgi Anterograde Transport	Reactome	R-HSA-199977	5	154	0.0508281	0.228548	DYNC1I1|SEC16A|ANK2|TMED3|COG5	http://www.reactome.org/cgi-bin/eventbrowser_st_id?ST_ID=R-HSA-199977
3-phosphoinositide biosynthesis	BioCyc	PWY-6352	2	27	0.051111	0.228548	PIK3R6|PI4KA	http://biocyc.org/HUMAN/NEW-IMAGE?type=NIL&object=PWY-6352
Downstream signal transduction	Reactome	R-HSA-186763	2	27	0.051111	0.228548	PDGFRA|KRAS	http://www.reactome.org/cgi-bin/eventbrowser_st_id?ST_ID=R-HSA-186763
Semaphorin interactions	Reactome	R-HSA-373755	3	64	0.0522625	0.232903	TLN1|ARHGAP35|PLXNA4	http://www.reactome.org/cgi-bin/eventbrowser_st_id?ST_ID=R-HSA-373755
Post-translational protein phosphorylation	Reactome	R-HSA-8957275	4	108	0.0530314	0.236062	LAMB1|STC2|CDH2|FSTL3	http://www.reactome.org/cgi-bin/eventbrowser_st_id?ST_ID=R-HSA-8957275
Cortisol synthesis and secretion	KEGG PATHWAY	hsa04927	3	65	0.0541843	0.236441	NR0B1|CREB3|NCEH1	http://www.genome.jp/kegg-bin/show_pathway?hsa04927/hsa:57552%09red/hsa:10488%09red/hsa:190%09red
Diseases of signal transduction	Reactome	R-HSA-5663202	9	374	0.0542755	0.236441	PDGFRA|FZD6|ITGA2B|TLN1|ABCA4|NF1|PSMC3|IQGAP1|KRAS	http://www.reactome.org/cgi-bin/eventbrowser_st_id?ST_ID=R-HSA-5663202
Notch-HLH transcription pathway	Reactome	R-HSA-350054	2	28	0.0543183	0.236441	NOTCH4|NOTCH3	http://www.reactome.org/cgi-bin/eventbrowser_st_id?ST_ID=R-HSA-350054
Defective TPR may confer susceptibility towards thyroid papillary carcinoma (TPC)	Reactome	R-HSA-5619107	2	28	0.0543183	0.236441	TPR|RANBP2	http://www.reactome.org/cgi-bin/eventbrowser_st_id?ST_ID=R-HSA-5619107
Regulation of Glucokinase by Glucokinase Regulatory Protein	Reactome	R-HSA-170822	2	28	0.0543183	0.236441	TPR|RANBP2	http://www.reactome.org/cgi-bin/eventbrowser_st_id?ST_ID=R-HSA-170822
NEP/NS2 Interacts with the Cellular Export Machinery	Reactome	R-HSA-168333	2	28	0.0543183	0.236441	TPR|RANBP2	http://www.reactome.org/cgi-bin/eventbrowser_st_id?ST_ID=R-HSA-168333
Keratan sulfate biosynthesis	Reactome	R-HSA-2022854	2	28	0.0543183	0.236441	ACAN|LUM	http://www.reactome.org/cgi-bin/eventbrowser_st_id?ST_ID=R-HSA-2022854
EPHA-mediated growth cone collapse	Reactome	R-HSA-3928663	2	28	0.0543183	0.236441	EPHA6|EPHA3	http://www.reactome.org/cgi-bin/eventbrowser_st_id?ST_ID=R-HSA-3928663
Transport of Ribonucleoproteins into the Host Nucleus	Reactome	R-HSA-168271	2	28	0.0543183	0.236441	TPR|RANBP2	http://www.reactome.org/cgi-bin/eventbrowser_st_id?ST_ID=R-HSA-168271
Signaling by FGFR2	Reactome	R-HSA-5654738	3	66	0.0561395	0.24249	PTBP1|FGFBP3|KRAS	http://www.reactome.org/cgi-bin/eventbrowser_st_id?ST_ID=R-HSA-5654738
@@Signaling by FGFR2 in disease	Reactome	R-HSA-5655253	1	39	0.39689	0.469139	KRAS	http://www.reactome.org/cgi-bin/eventbrowser_st_id?ST_ID=R-HSA-5655253
Hippo signaling pathway - multiple species	KEGG PATHWAY	hsa04392	2	29	0.0575946	0.244746	DCHS1|NF2	http://www.genome.jp/kegg-bin/show_pathway?hsa04392/hsa:8642%09red/hsa:4771%09red
Budding and maturation of HIV virion	Reactome	R-HSA-162588	2	29	0.0575946	0.244746	NEDD4L|VPS37A	http://www.reactome.org/cgi-bin/eventbrowser_st_id?ST_ID=R-HSA-162588
Surfactant metabolism	Reactome	R-HSA-5683826	2	29	0.0575946	0.244746	ABCA3|ADGRF5	http://www.reactome.org/cgi-bin/eventbrowser_st_id?ST_ID=R-HSA-5683826
superpathway of inositol phosphate compounds	BioCyc	PWY-6371	3	67	0.0581278	0.245685	PIK3R6|PLCH1|PI4KA	http://biocyc.org/HUMAN/NEW-IMAGE?type=NIL&object=PWY-6371
Regulation of RAS by GAPs	Reactome	R-HSA-5658442	3	67	0.0581278	0.245685	PSMC3|NF1|KRAS	http://www.reactome.org/cgi-bin/eventbrowser_st_id?ST_ID=R-HSA-5658442
Regulation of actin cytoskeleton	KEGG PATHWAY	hsa04810	6	214	0.0601473	0.252466	PDGFRA|FGD3|ITGA2B|ARHGAP35|IQGAP1|KRAS	http://www.genome.jp/kegg-bin/show_pathway?hsa04810/hsa:3674%09red/hsa:5156%09red/hsa:8826%09red/hsa:89846%09red/hsa:2909%09red/hsa:3845%09red
Nuclear import of Rev protein	Reactome	R-HSA-180746	2	30	0.0609377	0.252466	TPR|RANBP2	http://www.reactome.org/cgi-bin/eventbrowser_st_id?ST_ID=R-HSA-180746
Export of Viral Ribonucleoproteins from Nucleus	Reactome	R-HSA-168274	2	30	0.0609377	0.252466	TPR|RANBP2	http://www.reactome.org/cgi-bin/eventbrowser_st_id?ST_ID=R-HSA-168274
Vpr-mediated nuclear import of PICs	Reactome	R-HSA-180910	2	30	0.0609377	0.252466	TPR|RANBP2	http://www.reactome.org/cgi-bin/eventbrowser_st_id?ST_ID=R-HSA-180910
Adipocytokine signaling pathway	KEGG PATHWAY	hsa04920	3	69	0.062203	0.252466	CPT1B|TNFRSF1B|CD36	http://www.genome.jp/kegg-bin/show_pathway?hsa04920/hsa:7133%09red/hsa:1375%09red/hsa:948%09red
Loss of Nlp from mitotic centrosomes	Reactome	R-HSA-380259	3	69	0.062203	0.252466	CENPJ|ALMS1|HAUS3	http://www.reactome.org/cgi-bin/eventbrowser_st_id?ST_ID=R-HSA-380259
Loss of proteins required for interphase microtubule organization from the centrosome	Reactome	R-HSA-380284	3	69	0.062203	0.252466	CENPJ|ALMS1|HAUS3	http://www.reactome.org/cgi-bin/eventbrowser_st_id?ST_ID=R-HSA-380284
Cell Cycle	Reactome	R-HSA-1640170	13	629	0.0639549	0.252466	TP53|CENPJ|ALMS1|DYNC1I1|SMC2|HAUS3|TPR|NCAPD3|MZT2A|RBL1|SYNE2|PSMC3|RANBP2	http://www.reactome.org/cgi-bin/eventbrowser_st_id?ST_ID=R-HSA-1640170
@@Cell cycle	KEGG PATHWAY	hsa04110	3	124	0.214398	0.331496	TP53|RBL1|PRKDC	http://www.genome.jp/kegg-bin/show_pathway?hsa04110/hsa:5933%09red/hsa:7157%09red/hsa:5591%09red
Asthma	KEGG PATHWAY	hsa05310	2	31	0.0643455	0.252466	PRG2|HLA-DRB5	http://www.genome.jp/kegg-bin/show_pathway?hsa05310/hsa:5553%09red/hsa:3127%09red
Transport of the SLBP independent Mature mRNA	Reactome	R-HSA-159227	2	31	0.0643455	0.252466	TPR|RANBP2	http://www.reactome.org/cgi-bin/eventbrowser_st_id?ST_ID=R-HSA-159227
Interaction between L1 and Ankyrins	Reactome	R-HSA-445095	2	31	0.0643455	0.252466	ANK2|SCN3A	http://www.reactome.org/cgi-bin/eventbrowser_st_id?ST_ID=R-HSA-445095
SUMOylation of SUMOylation proteins	Reactome	R-HSA-4085377	2	31	0.0643455	0.252466	TPR|RANBP2	http://www.reactome.org/cgi-bin/eventbrowser_st_id?ST_ID=R-HSA-4085377
Rev-mediated nuclear export of HIV RNA	Reactome	R-HSA-165054	2	31	0.0643455	0.252466	TPR|RANBP2	http://www.reactome.org/cgi-bin/eventbrowser_st_id?ST_ID=R-HSA-165054
cGMP-PKG signaling pathway	KEGG PATHWAY	hsa04022	5	167	0.0665631	0.252466	PIK3R6|CREB3|MYH7|SLC25A5|CNGA1	http://www.genome.jp/kegg-bin/show_pathway?hsa04022/hsa:1259%09red/hsa:146850%09red/hsa:4625%09red/hsa:10488%09red/hsa:292%09red
L1CAM interactions	Reactome	R-HSA-373760	4	117	0.0665917	0.252466	LAMB1|ITGA2B|ANK2|SCN3A	http://www.reactome.org/cgi-bin/eventbrowser_st_id?ST_ID=R-HSA-373760
Nuclear Pore Complex (NPC) Disassembly	Reactome	R-HSA-3301854	2	32	0.0678158	0.252466	TPR|RANBP2	http://www.reactome.org/cgi-bin/eventbrowser_st_id?ST_ID=R-HSA-3301854
Transport of the SLBP Dependant Mature mRNA	Reactome	R-HSA-159230	2	32	0.0678158	0.252466	TPR|RANBP2	http://www.reactome.org/cgi-bin/eventbrowser_st_id?ST_ID=R-HSA-159230
Hepatocellular carcinoma	KEGG PATHWAY	hsa05225	5	168	0.0678741	0.252466	PHF10|KRAS|TP53|FZD6|PBRM1	http://www.genome.jp/kegg-bin/show_pathway?hsa05225/hsa:55193%09red/hsa:8323%09red/hsa:55274%09red/hsa:3845%09red/hsa:7157%09red
Factors involved in megakaryocyte development and platelet production	Reactome	R-HSA-983231	5	168	0.0678741	0.252466	KIF25|KIF15|KIF13B|TP53|KIF16B	http://www.reactome.org/cgi-bin/eventbrowser_st_id?ST_ID=R-HSA-983231
Melanoma	KEGG PATHWAY	hsa05218	3	72	0.0685569	0.252466	PDGFRA|TP53|KRAS	http://www.genome.jp/kegg-bin/show_pathway?hsa05218/hsa:5156%09red/hsa:3845%09red/hsa:7157%09red
AURKA Activation by TPX2	Reactome	R-HSA-8854518	3	72	0.0685569	0.252466	CENPJ|ALMS1|HAUS3	http://www.reactome.org/cgi-bin/eventbrowser_st_id?ST_ID=R-HSA-8854518
SUMO E3 ligases SUMOylate target proteins	Reactome	R-HSA-3108232	5	170	0.0705388	0.252466	SNRPC|IKBKE|TP53|TPR|RANBP2	http://www.reactome.org/cgi-bin/eventbrowser_st_id?ST_ID=R-HSA-3108232
Interactions of Rev with host cellular proteins	Reactome	R-HSA-177243	2	33	0.0713466	0.252466	TPR|RANBP2	http://www.reactome.org/cgi-bin/eventbrowser_st_id?ST_ID=R-HSA-177243
Alzheimer disease	KEGG PATHWAY	hsa05010	5	171	0.0718926	0.252466	RTN4|NDUFV2|UQCRC1|MT-ATP8|MT-CO1	http://www.genome.jp/kegg-bin/show_pathway?hsa05010/hsa:7384%09red/hsa:4729%09red/hsa:4509%09red/hsa:57142%09red/hsa:4512%09red
Human cytomegalovirus infection	KEGG PATHWAY	hsa05163	6	225	0.0723841	0.252466	PDGFRA|TP53|HLA-C|CCL4L2|CREB3|KRAS	http://www.genome.jp/kegg-bin/show_pathway?hsa05163/hsa:5156%09red/hsa:9560%09red/hsa:7157%09red/hsa:10488%09red/hsa:3845%09red/hsa:3107%09red
Inositol phosphate metabolism	KEGG PATHWAY	hsa00562	3	74	0.0729498	0.252466	MIOX|PLCH1|PI4KA	http://www.genome.jp/kegg-bin/show_pathway?hsa00562/hsa:23007%09red/hsa:55586%09red/hsa:5297%09red
@@Inositol phosphate metabolism	Reactome	R-HSA-1483249	2	50	0.138773	0.284227	MIOX|PLCH1	http://www.reactome.org/cgi-bin/eventbrowser_st_id?ST_ID=R-HSA-1483249
zymosterol biosynthesis	BioCyc	PWY-6074	1	5	0.073013	0.252466	LBR	http://biocyc.org/HUMAN/NEW-IMAGE?type=NIL&object=PWY-6074
protein citrullination	BioCyc	PWY-4921	1	5	0.073013	0.252466	PADI2	http://biocyc.org/HUMAN/NEW-IMAGE?type=NIL&object=PWY-4921
tetrapyrrole biosynthesis	BioCyc	PWY-5189	1	5	0.073013	0.252466	ALAS2	http://biocyc.org/HUMAN/NEW-IMAGE?type=NIL&object=PWY-5189
Synthesis of PI	Reactome	R-HSA-1483226	1	5	0.073013	0.252466	PITPNM2	http://www.reactome.org/cgi-bin/eventbrowser_st_id?ST_ID=R-HSA-1483226
Signaling by MST1	Reactome	R-HSA-8852405	1	5	0.073013	0.252466	MST1R	http://www.reactome.org/cgi-bin/eventbrowser_st_id?ST_ID=R-HSA-8852405
Electric Transmission Across Gap Junctions	Reactome	R-HSA-112303	1	5	0.073013	0.252466	PANX1	http://www.reactome.org/cgi-bin/eventbrowser_st_id?ST_ID=R-HSA-112303
Activation of RAS in B cells	Reactome	R-HSA-1169092	1	5	0.073013	0.252466	KRAS	http://www.reactome.org/cgi-bin/eventbrowser_st_id?ST_ID=R-HSA-1169092
CD22 mediated BCR regulation	Reactome	R-HSA-5690714	1	5	0.073013	0.252466	CD79A	http://www.reactome.org/cgi-bin/eventbrowser_st_id?ST_ID=R-HSA-5690714
Transmission across Electrical Synapses	Reactome	R-HSA-112307	1	5	0.073013	0.252466	PANX1	http://www.reactome.org/cgi-bin/eventbrowser_st_id?ST_ID=R-HSA-112307
RUNX1 regulates expression of components of tight junctions	Reactome	R-HSA-8935964	1	5	0.073013	0.252466	TJP1	http://www.reactome.org/cgi-bin/eventbrowser_st_id?ST_ID=R-HSA-8935964
Activation of NOXA and translocation to mitochondria	Reactome	R-HSA-111448	1	5	0.073013	0.252466	TP53	http://www.reactome.org/cgi-bin/eventbrowser_st_id?ST_ID=R-HSA-111448
Diseases of Mismatch Repair (MMR)	Reactome	R-HSA-5423599	1	5	0.073013	0.252466	MSH3	http://www.reactome.org/cgi-bin/eventbrowser_st_id?ST_ID=R-HSA-5423599
Scavenging by Class B Receptors	Reactome	R-HSA-3000471	1	5	0.073013	0.252466	CD36	http://www.reactome.org/cgi-bin/eventbrowser_st_id?ST_ID=R-HSA-3000471
Keratan sulfate/keratin metabolism	Reactome	R-HSA-1638074	2	34	0.0749356	0.255063	ACAN|LUM	http://www.reactome.org/cgi-bin/eventbrowser_st_id?ST_ID=R-HSA-1638074
SUMOylation of ubiquitinylation proteins	Reactome	R-HSA-3232142	2	34	0.0749356	0.255063	TPR|RANBP2	http://www.reactome.org/cgi-bin/eventbrowser_st_id?ST_ID=R-HSA-3232142
Glioma	KEGG PATHWAY	hsa05214	3	75	0.0751923	0.255063	PDGFRA|TP53|KRAS	http://www.genome.jp/kegg-bin/show_pathway?hsa05214/hsa:5156%09red/hsa:3845%09red/hsa:7157%09red
Rab regulation of trafficking	Reactome	R-HSA-9007101	4	123	0.0765361	0.255063	SBF1|DENND1B|RIN1|DENND6B	http://www.reactome.org/cgi-bin/eventbrowser_st_id?ST_ID=R-HSA-9007101
MHC class II antigen presentation	Reactome	R-HSA-2132295	4	123	0.0765361	0.255063	DYNC1I1|CTSA|KIF15|HLA-DRB5	http://www.reactome.org/cgi-bin/eventbrowser_st_id?ST_ID=R-HSA-2132295
Platelet activation	KEGG PATHWAY	hsa04611	4	124	0.0782621	0.255063	PIK3R6|TLN1|ARHGAP35|ITGA2B	http://www.genome.jp/kegg-bin/show_pathway?hsa04611/hsa:3674%09red/hsa:7094%09red/hsa:146850%09red/hsa:2909%09red
Arrhythmogenic right ventricular cardiomyopathy (ARVC)	KEGG PATHWAY	hsa05412	3	77	0.0797676	0.255063	ITGA2B|CDH2|CACNA2D3	http://www.genome.jp/kegg-bin/show_pathway?hsa05412/hsa:3674%09red/hsa:55799%09red/hsa:1000%09red
Signaling by FGFR	Reactome	R-HSA-190236	3	77	0.0797676	0.255063	PTBP1|FGFBP3|KRAS	http://www.reactome.org/cgi-bin/eventbrowser_st_id?ST_ID=R-HSA-190236
@@Signaling by FGFR in disease	Reactome	R-HSA-1226099	1	57	0.519712	0.567916	KRAS	http://www.reactome.org/cgi-bin/eventbrowser_st_id?ST_ID=R-HSA-1226099
Cell-Cell communication	Reactome	R-HSA-1500931	4	125	0.0800075	0.255063	LAMA3|CDH2|IQGAP1|SIRPA	http://www.reactome.org/cgi-bin/eventbrowser_st_id?ST_ID=R-HSA-1500931
Synaptic vesicle cycle	KEGG PATHWAY	hsa04721	3	78	0.0820998	0.255063	CLTCL1|SLC18A2|UNC13A	http://www.genome.jp/kegg-bin/show_pathway?hsa04721/hsa:8218%09red/hsa:6571%09red/hsa:23025%09red
Biosynthesis of the N-glycan precursor (dolichol lipid-linked oligosaccharide, LLO) and transfer to a nascent protein	Reactome	R-HSA-446193	3	78	0.0820998	0.255063	CTSA|ST8SIA2|SLC17A5	http://www.reactome.org/cgi-bin/eventbrowser_st_id?ST_ID=R-HSA-446193
Striated Muscle Contraction	Reactome	R-HSA-390522	2	36	0.0822808	0.255063	NEB|TTN	http://www.reactome.org/cgi-bin/eventbrowser_st_id?ST_ID=R-HSA-390522
Tuberculosis	KEGG PATHWAY	hsa05152	5	179	0.0832299	0.255063	PLA2R1|MRC1|PLK3|FCGR2B|HLA-DRB5	http://www.genome.jp/kegg-bin/show_pathway?hsa05152/hsa:2213%09red/hsa:4360%09red/hsa:1263%09red/hsa:22925%09red/hsa:3127%09red
RNA degradation	KEGG PATHWAY	hsa03018	3	79	0.084461	0.255063	MTREX|ZCCHC7|DCP1B	http://www.genome.jp/kegg-bin/show_pathway?hsa03018/hsa:196513%09red/hsa:84186%09red/hsa:23517%09red
EGFR tyrosine kinase inhibitor resistance	KEGG PATHWAY	hsa01521	3	79	0.084461	0.255063	PDGFRA|NF1|KRAS	http://www.genome.jp/kegg-bin/show_pathway?hsa01521/hsa:5156%09red/hsa:4763%09red/hsa:3845%09red
thyroid hormone metabolism II (via conjugation and/or degradation)	BioCyc	PWY-6261	1	6	0.0846537	0.255063	DIO2	http://biocyc.org/HUMAN/NEW-IMAGE?type=NIL&object=PWY-6261
Vitamin B6 metabolism	KEGG PATHWAY	hsa00750	1	6	0.0846537	0.255063	PSAT1	http://www.genome.jp/kegg-bin/show_pathway?hsa00750/hsa:29968%09red
PTK6 promotes HIF1A stabilization	Reactome	R-HSA-8857538	1	6	0.0846537	0.255063	LRRK2	http://www.reactome.org/cgi-bin/eventbrowser_st_id?ST_ID=R-HSA-8857538
SOS-mediated signalling	Reactome	R-HSA-112412	1	6	0.0846537	0.255063	KRAS	http://www.reactome.org/cgi-bin/eventbrowser_st_id?ST_ID=R-HSA-112412
Estrogen-stimulated signaling through PRKCZ	Reactome	R-HSA-9634635	1	6	0.0846537	0.255063	KRAS	http://www.reactome.org/cgi-bin/eventbrowser_st_id?ST_ID=R-HSA-9634635
SUMO is proteolytically processed	Reactome	R-HSA-3065679	1	6	0.0846537	0.255063	SENP5	http://www.reactome.org/cgi-bin/eventbrowser_st_id?ST_ID=R-HSA-3065679
Activated NTRK3 signals through RAS	Reactome	R-HSA-9034864	1	6	0.0846537	0.255063	KRAS	http://www.reactome.org/cgi-bin/eventbrowser_st_id?ST_ID=R-HSA-9034864
Platelet degranulation	Reactome	R-HSA-114608	4	128	0.0853586	0.25699	ITGA2B|TTN|CD36|TLN1	http://www.reactome.org/cgi-bin/eventbrowser_st_id?ST_ID=R-HSA-114608
Primary immunodeficiency	KEGG PATHWAY	hsa05340	2	37	0.086033	0.257445	CD8B|CD79A	http://www.genome.jp/kegg-bin/show_pathway?hsa05340/hsa:973%09red/hsa:926%09red
Aldosterone-regulated sodium reabsorption	KEGG PATHWAY	hsa04960	2	37	0.086033	0.257445	NEDD4L|KRAS	http://www.genome.jp/kegg-bin/show_pathway?hsa04960/hsa:3845%09red/hsa:23327%09red
NS1 Mediated Effects on Host Pathways	Reactome	R-HSA-168276	2	37	0.086033	0.257445	TPR|RANBP2	http://www.reactome.org/cgi-bin/eventbrowser_st_id?ST_ID=R-HSA-168276
Allograft rejection	KEGG PATHWAY	hsa05330	2	38	0.0898358	0.262011	HLA-C|HLA-DRB5	http://www.genome.jp/kegg-bin/show_pathway?hsa05330/hsa:3107%09red/hsa:3127%09red
Class C/3 (Metabotropic glutamate/pheromone receptors)	Reactome	R-HSA-420499	2	38	0.0898358	0.262011	TAS2R46|TAS2R31	http://www.reactome.org/cgi-bin/eventbrowser_st_id?ST_ID=R-HSA-420499
Transport of Mature mRNA Derived from an Intronless Transcript	Reactome	R-HSA-159231	2	38	0.0898358	0.262011	TPR|RANBP2	http://www.reactome.org/cgi-bin/eventbrowser_st_id?ST_ID=R-HSA-159231
Platelet Aggregation (Plug Formation)	Reactome	R-HSA-76009	2	38	0.0898358	0.262011	ITGA2B|TLN1	http://www.reactome.org/cgi-bin/eventbrowser_st_id?ST_ID=R-HSA-76009
Natural killer cell mediated cytotoxicity	KEGG PATHWAY	hsa04650	4	131	0.0908796	0.262011	KIR2DL3|HLA-C|KIR2DL1|KRAS	http://www.genome.jp/kegg-bin/show_pathway?hsa04650/hsa:3107%09red/hsa:3802%09red/hsa:3845%09red
ER-Phagosome pathway	Reactome	R-HSA-1236974	3	82	0.0917158	0.262011	HLA-C|PSMC3|CD36	http://www.reactome.org/cgi-bin/eventbrowser_st_id?ST_ID=R-HSA-1236974
Transport of Mature mRNAs Derived from Intronless Transcripts	Reactome	R-HSA-159234	2	39	0.0936872	0.262011	TPR|RANBP2	http://www.reactome.org/cgi-bin/eventbrowser_st_id?ST_ID=R-HSA-159234
Host Interactions with Influenza Factors	Reactome	R-HSA-168253	2	39	0.0936872	0.262011	TPR|RANBP2	http://www.reactome.org/cgi-bin/eventbrowser_st_id?ST_ID=R-HSA-168253
Salmonella infection	KEGG PATHWAY	hsa05132	3	83	0.0941899	0.262011	DYNC1I1|CCL4L2|TJP1	http://www.genome.jp/kegg-bin/show_pathway?hsa05132/hsa:7082%09red/hsa:1780%09red/hsa:9560%09red
Response to elevated platelet cytosolic Ca2+	Reactome	R-HSA-76005	4	133	0.0946528	0.262011	ITGA2B|TTN|CD36|TLN1	http://www.reactome.org/cgi-bin/eventbrowser_st_id?ST_ID=R-HSA-76005
Nef Mediated CD8 Down-regulation	Reactome	R-HSA-182218	1	7	0.0961485	0.262011	CD8B	http://www.reactome.org/cgi-bin/eventbrowser_st_id?ST_ID=R-HSA-182218
Fructose metabolism	Reactome	R-HSA-5652084	1	7	0.0961485	0.262011	AR	http://www.reactome.org/cgi-bin/eventbrowser_st_id?ST_ID=R-HSA-5652084
Regulation of gene expression in early pancreatic precursor cells	Reactome	R-HSA-210747	1	7	0.0961485	0.262011	ONECUT3	http://www.reactome.org/cgi-bin/eventbrowser_st_id?ST_ID=R-HSA-210747
Nef and signal transduction	Reactome	R-HSA-164944	1	7	0.0961485	0.262011	ELMO1	http://www.reactome.org/cgi-bin/eventbrowser_st_id?ST_ID=R-HSA-164944
SHC-related events triggered by IGF1R	Reactome	R-HSA-2428933	1	7	0.0961485	0.262011	KRAS	http://www.reactome.org/cgi-bin/eventbrowser_st_id?ST_ID=R-HSA-2428933
Displacement of DNA glycosylase by APEX1	Reactome	R-HSA-110357	1	7	0.0961485	0.262011	NTHL1	http://www.reactome.org/cgi-bin/eventbrowser_st_id?ST_ID=R-HSA-110357
Activated NTRK2 signals through RAS	Reactome	R-HSA-9026519	1	7	0.0961485	0.262011	KRAS	http://www.reactome.org/cgi-bin/eventbrowser_st_id?ST_ID=R-HSA-9026519
Mitotic Prophase	Reactome	R-HSA-68875	4	134	0.0965669	0.262581	SMC2|NCAPD3|TPR|RANBP2	http://www.reactome.org/cgi-bin/eventbrowser_st_id?ST_ID=R-HSA-68875
PI Metabolism	Reactome	R-HSA-1483255	3	84	0.0966911	0.262581	SBF1|PIK3R6|PI4KA	http://www.reactome.org/cgi-bin/eventbrowser_st_id?ST_ID=R-HSA-1483255
Notch signaling pathway	PANTHER	P00045	2	40	0.0975855	0.264098	NOTCH4|NOTCH3	http://www.pantherdb.org/pathway/pathwayDiagram.jsp?catAccession=P00045
@@Notch signaling pathway	KEGG PATHWAY	hsa04330	2	48	0.130253	0.279013	NOTCH4|NOTCH3	http://www.genome.jp/kegg-bin/show_pathway?hsa04330/hsa:4855%09red/hsa:4854%09red
Viral Messenger RNA Synthesis	Reactome	R-HSA-168325	2	40	0.0975855	0.264098	TPR|RANBP2	http://www.reactome.org/cgi-bin/eventbrowser_st_id?ST_ID=R-HSA-168325
Chemokine signaling pathway	KEGG PATHWAY	hsa04062	5	190	0.100261	0.264216	PIK3R6|CCL4L2|ELMO1|CXCR5|KRAS	http://www.genome.jp/kegg-bin/show_pathway?hsa04062/hsa:643%09red/hsa:9560%09red/hsa:146850%09red/hsa:9844%09red/hsa:3845%09red
Colorectal cancer	KEGG PATHWAY	hsa05210	3	86	0.101774	0.264216	MSH3|TP53|KRAS	http://www.genome.jp/kegg-bin/show_pathway?hsa05210/hsa:4437%09red/hsa:3845%09red/hsa:7157%09red
Regulation of PLK1 Activity at G2/M Transition	Reactome	R-HSA-2565942	3	86	0.101774	0.264216	CENPJ|ALMS1|HAUS3	http://www.reactome.org/cgi-bin/eventbrowser_st_id?ST_ID=R-HSA-2565942
Herpes simplex virus 1 infection	KEGG PATHWAY	hsa05168	10	492	0.103642	0.264216	ZNF169|TP53|HLA-C|EIF2B4|ZNF600|HLA-DRB5|IKBKE|TYK2|ZNF98|ZNF99	http://www.genome.jp/kegg-bin/show_pathway?hsa05168/hsa:148198%09red/hsa:7297%09red/hsa:7157%09red/hsa:162966%09red/hsa:169841%09red/hsa:3107%09red/hsa:7652%09red/hsa:8890%09red/hsa:9641%09red/hsa:3127%09red
Measles	KEGG PATHWAY	hsa05162	4	138	0.104402	0.264216	TP53|TYK2|FCGR2B|IKBKE	http://www.genome.jp/kegg-bin/show_pathway?hsa05162/hsa:7297%09red/hsa:2213%09red/hsa:9641%09red/hsa:7157%09red
Estrogen signaling pathway	KEGG PATHWAY	hsa04915	4	138	0.104402	0.264216	KRT16|EBAG9|CREB3|KRAS	http://www.genome.jp/kegg-bin/show_pathway?hsa04915/hsa:9166%09red/hsa:3868%09red/hsa:10488%09red/hsa:3845%09red
SUMOylation of DNA replication proteins	Reactome	R-HSA-4615885	2	42	0.105516	0.264216	TPR|RANBP2	http://www.reactome.org/cgi-bin/eventbrowser_st_id?ST_ID=R-HSA-4615885
Gap junction	KEGG PATHWAY	hsa04540	3	88	0.10696	0.264216	PDGFRA|TJP1|KRAS	http://www.genome.jp/kegg-bin/show_pathway?hsa04540/hsa:5156%09red/hsa:3845%09red/hsa:7082%09red
MAPK6/MAPK4 signaling	Reactome	R-HSA-5687128	3	88	0.10696	0.264216	KALRN|PSMC3|SEPTIN7	http://www.reactome.org/cgi-bin/eventbrowser_st_id?ST_ID=R-HSA-5687128
Inactivation of CDC42 and RAC1	Reactome	R-HSA-428543	1	8	0.107499	0.264216	ROBO1	http://www.reactome.org/cgi-bin/eventbrowser_st_id?ST_ID=R-HSA-428543
Phosphate bond hydrolysis by NTPDase proteins	Reactome	R-HSA-8850843	1	8	0.107499	0.264216	ENTPD7	http://www.reactome.org/cgi-bin/eventbrowser_st_id?ST_ID=R-HSA-8850843
Relaxin receptors	Reactome	R-HSA-444821	1	8	0.107499	0.264216	RXFP1	http://www.reactome.org/cgi-bin/eventbrowser_st_id?ST_ID=R-HSA-444821
EGFR Transactivation by Gastrin	Reactome	R-HSA-2179392	1	8	0.107499	0.264216	KRAS	http://www.reactome.org/cgi-bin/eventbrowser_st_id?ST_ID=R-HSA-2179392
RNF mutants show enhanced WNT signaling and proliferation	Reactome	R-HSA-5340588	1	8	0.107499	0.264216	FZD6	http://www.reactome.org/cgi-bin/eventbrowser_st_id?ST_ID=R-HSA-5340588
Defective CHST14 causes EDS, musculocontractural type	Reactome	R-HSA-3595174	1	8	0.107499	0.264216	CSPG4	http://www.reactome.org/cgi-bin/eventbrowser_st_id?ST_ID=R-HSA-3595174
Cross-presentation of particulate exogenous antigens (phagosomes)	Reactome	R-HSA-1236973	1	8	0.107499	0.264216	CD36	http://www.reactome.org/cgi-bin/eventbrowser_st_id?ST_ID=R-HSA-1236973
Recycling of eIF2:GDP	Reactome	R-HSA-72731	1	8	0.107499	0.264216	EIF2B4	http://www.reactome.org/cgi-bin/eventbrowser_st_id?ST_ID=R-HSA-72731
Noncanonical activation of NOTCH3	Reactome	R-HSA-9017802	1	8	0.107499	0.264216	NOTCH3	http://www.reactome.org/cgi-bin/eventbrowser_st_id?ST_ID=R-HSA-9017802
Sema4D mediated inhibition of cell attachment and migration	Reactome	R-HSA-416550	1	8	0.107499	0.264216	ARHGAP35	http://www.reactome.org/cgi-bin/eventbrowser_st_id?ST_ID=R-HSA-416550
Role of ABL in ROBO-SLIT signaling	Reactome	R-HSA-428890	1	8	0.107499	0.264216	ROBO1	http://www.reactome.org/cgi-bin/eventbrowser_st_id?ST_ID=R-HSA-428890
Defective CHST3 causes SEDCJD	Reactome	R-HSA-3595172	1	8	0.107499	0.264216	CSPG4	http://www.reactome.org/cgi-bin/eventbrowser_st_id?ST_ID=R-HSA-3595172
Defective CHSY1 causes TPBS	Reactome	R-HSA-3595177	1	8	0.107499	0.264216	CSPG4	http://www.reactome.org/cgi-bin/eventbrowser_st_id?ST_ID=R-HSA-3595177
MAPK1 (ERK2) activation	Reactome	R-HSA-112411	1	8	0.107499	0.264216	TYK2	http://www.reactome.org/cgi-bin/eventbrowser_st_id?ST_ID=R-HSA-112411
Signaling pathways regulating pluripotency of stem cells	KEGG PATHWAY	hsa04550	4	140	0.108426	0.266161	ZFHX3|REST|FZD6|KRAS	http://www.genome.jp/kegg-bin/show_pathway?hsa04550/hsa:8323%09red/hsa:463%09red/hsa:5978%09red/hsa:3845%09red
Voltage gated Potassium channels	Reactome	R-HSA-1296072	2	43	0.109544	0.267521	KCNG3|KCNH1	http://www.reactome.org/cgi-bin/eventbrowser_st_id?ST_ID=R-HSA-1296072
Vasopressin regulates renal water homeostasis via Aquaporins	Reactome	R-HSA-432040	2	43	0.109544	0.267521	AVPR2|AQP2	http://www.reactome.org/cgi-bin/eventbrowser_st_id?ST_ID=R-HSA-432040
Longevity regulating pathway	KEGG PATHWAY	hsa04211	3	89	0.109592	0.267521	TP53|CREB3|KRAS	http://www.genome.jp/kegg-bin/show_pathway?hsa04211/hsa:10488%09red/hsa:3845%09red/hsa:7157%09red
Transcriptional activity of SMAD2/SMAD3:SMAD4 heterotrimer	Reactome	R-HSA-2173793	2	44	0.113612	0.268921	NEDD4L|RBL1	http://www.reactome.org/cgi-bin/eventbrowser_st_id?ST_ID=R-HSA-2173793
Th1 and Th2 cell differentiation	KEGG PATHWAY	hsa04658	3	92	0.117633	0.268921	TYK2|HLA-DRB5|NOTCH3	http://www.genome.jp/kegg-bin/show_pathway?hsa04658/hsa:7297%09red/hsa:4854%09red/hsa:3127%09red
Regulation of TP53 Activity through Phosphorylation	Reactome	R-HSA-6804756	3	92	0.117633	0.268921	PLK3|DYRK2|TP53	http://www.reactome.org/cgi-bin/eventbrowser_st_id?ST_ID=R-HSA-6804756
Proteasome	KEGG PATHWAY	hsa03050	2	45	0.117719	0.268921	ECD|PSMC3	http://www.genome.jp/kegg-bin/show_pathway?hsa03050/hsa:7979%09red/hsa:5702%09red
heme biosynthesis	BioCyc	PWY-5920	1	9	0.118708	0.268921	ALAS2	http://biocyc.org/HUMAN/NEW-IMAGE?type=NIL&object=PWY-5920
@@Heme biosynthesis	Reactome	R-HSA-189451	1	11	0.140705	0.284227	ALAS2	http://www.reactome.org/cgi-bin/eventbrowser_st_id?ST_ID=R-HSA-189451
Axonal growth inhibition (RHOA activation)	Reactome	R-HSA-193634	1	9	0.118708	0.268921	RTN4	http://www.reactome.org/cgi-bin/eventbrowser_st_id?ST_ID=R-HSA-193634
Diseases associated with surfactant metabolism	Reactome	R-HSA-5687613	1	9	0.118708	0.268921	ABCA3	http://www.reactome.org/cgi-bin/eventbrowser_st_id?ST_ID=R-HSA-5687613
Signaling by FGFR3 fusions in cancer	Reactome	R-HSA-8853334	1	9	0.118708	0.268921	KRAS	http://www.reactome.org/cgi-bin/eventbrowser_st_id?ST_ID=R-HSA-8853334
FGFR2b ligand binding and activation	Reactome	R-HSA-190377	1	9	0.118708	0.268921	FGFBP3	http://www.reactome.org/cgi-bin/eventbrowser_st_id?ST_ID=R-HSA-190377
MET activates RAS signaling	Reactome	R-HSA-8851805	1	9	0.118708	0.268921	KRAS	http://www.reactome.org/cgi-bin/eventbrowser_st_id?ST_ID=R-HSA-8851805
RUNX3 regulates p14-ARF	Reactome	R-HSA-8951936	1	9	0.118708	0.268921	KRAS	http://www.reactome.org/cgi-bin/eventbrowser_st_id?ST_ID=R-HSA-8951936
PI5P Regulates TP53 Acetylation	Reactome	R-HSA-6811555	1	9	0.118708	0.268921	TP53	http://www.reactome.org/cgi-bin/eventbrowser_st_id?ST_ID=R-HSA-6811555
Regulation of commissural axon pathfinding by SLIT and ROBO	Reactome	R-HSA-428542	1	9	0.118708	0.268921	ROBO1	http://www.reactome.org/cgi-bin/eventbrowser_st_id?ST_ID=R-HSA-428542
Interleukin-23 signaling	Reactome	R-HSA-9020933	1	9	0.118708	0.268921	TYK2	http://www.reactome.org/cgi-bin/eventbrowser_st_id?ST_ID=R-HSA-9020933
Activation of PUMA and translocation to mitochondria	Reactome	R-HSA-139915	1	9	0.118708	0.268921	TP53	http://www.reactome.org/cgi-bin/eventbrowser_st_id?ST_ID=R-HSA-139915
Sodium/Proton exchangers	Reactome	R-HSA-425986	1	9	0.118708	0.268921	SLC9A6	http://www.reactome.org/cgi-bin/eventbrowser_st_id?ST_ID=R-HSA-425986
MAPK3 (ERK1) activation	Reactome	R-HSA-110056	1	9	0.118708	0.268921	TYK2	http://www.reactome.org/cgi-bin/eventbrowser_st_id?ST_ID=R-HSA-110056
CREB3 factors activate genes	Reactome	R-HSA-8874211	1	9	0.118708	0.268921	CREB3	http://www.reactome.org/cgi-bin/eventbrowser_st_id?ST_ID=R-HSA-8874211
Inflammation mediated by chemokine and cytokine signaling pathway	PANTHER	P00031	5	201	0.118892	0.269182	COL6A1|CCL4L2|MYH7|CXCR5|KRAS	http://www.pantherdb.org/pathway/pathwayDiagram.jsp?catAccession=P00031
Pre-NOTCH Transcription and Translation	Reactome	R-HSA-1912408	3	93	0.120362	0.272197	NOTCH4|TP53|NOTCH3	http://www.reactome.org/cgi-bin/eventbrowser_st_id?ST_ID=R-HSA-1912408
Phase 0 - rapid depolarisation	Reactome	R-HSA-5576892	2	46	0.121862	0.27433	CACNA2D3|SCN3A	http://www.reactome.org/cgi-bin/eventbrowser_st_id?ST_ID=R-HSA-5576892
Nuclear Envelope Breakdown	Reactome	R-HSA-2980766	2	46	0.121862	0.27433	TPR|RANBP2	http://www.reactome.org/cgi-bin/eventbrowser_st_id?ST_ID=R-HSA-2980766
Interleukin-10 signaling	Reactome	R-HSA-6783783	2	47	0.126041	0.279013	TYK2|TNFRSF1B	http://www.reactome.org/cgi-bin/eventbrowser_st_id?ST_ID=R-HSA-6783783
Gap junction trafficking	Reactome	R-HSA-190828	2	47	0.126041	0.279013	CLTCL1|DAB2	http://www.reactome.org/cgi-bin/eventbrowser_st_id?ST_ID=R-HSA-190828
Adrenergic signaling in cardiomyocytes	KEGG PATHWAY	hsa04261	4	149	0.127363	0.279013	PIK3R6|CREB3|MYH7|CACNA2D3	http://www.genome.jp/kegg-bin/show_pathway?hsa04261/hsa:55799%09red/hsa:146850%09red/hsa:4625%09red/hsa:10488%09red
Circadian clock system	PANTHER	P00015	1	10	0.129776	0.279013	PER1	http://www.pantherdb.org/pathway/pathwayDiagram.jsp?catAccession=P00015
Activated NTRK2 signals through FRS2 and FRS3	Reactome	R-HSA-9028731	1	10	0.129776	0.279013	KRAS	http://www.reactome.org/cgi-bin/eventbrowser_st_id?ST_ID=R-HSA-9028731
Thyroxine biosynthesis	Reactome	R-HSA-209968	1	10	0.129776	0.279013	DIO2	http://www.reactome.org/cgi-bin/eventbrowser_st_id?ST_ID=R-HSA-209968
Processing and activation of SUMO	Reactome	R-HSA-3215018	1	10	0.129776	0.279013	SENP5	http://www.reactome.org/cgi-bin/eventbrowser_st_id?ST_ID=R-HSA-3215018
MyD88 deficiency (TLR2/4)	Reactome	R-HSA-5602498	1	10	0.129776	0.279013	CD36	http://www.reactome.org/cgi-bin/eventbrowser_st_id?ST_ID=R-HSA-5602498
Organic anion transporters	Reactome	R-HSA-428643	1	10	0.129776	0.279013	SLC17A5	http://www.reactome.org/cgi-bin/eventbrowser_st_id?ST_ID=R-HSA-428643
Signaling by FGFR4 in disease	Reactome	R-HSA-5655291	1	10	0.129776	0.279013	KRAS	http://www.reactome.org/cgi-bin/eventbrowser_st_id?ST_ID=R-HSA-5655291
@@Signaling by FGFR4	Reactome	R-HSA-5654743	1	36	0.373567	0.449675	KRAS	http://www.reactome.org/cgi-bin/eventbrowser_st_id?ST_ID=R-HSA-5654743
p75NTR regulates axonogenesis	Reactome	R-HSA-193697	1	10	0.129776	0.279013	RTN4	http://www.reactome.org/cgi-bin/eventbrowser_st_id?ST_ID=R-HSA-193697
Signaling by EGFR	Reactome	R-HSA-177929	2	48	0.130253	0.279013	EPS15L1|KRAS	http://www.reactome.org/cgi-bin/eventbrowser_st_id?ST_ID=R-HSA-177929
Muscle contraction	Reactome	R-HSA-397014	5	209	0.13339	0.284227	CACNA2D3|SCN3A|NEB|TTN|TLN1	http://www.reactome.org/cgi-bin/eventbrowser_st_id?ST_ID=R-HSA-397014
Malaria	KEGG PATHWAY	hsa05144	2	49	0.134498	0.284227	GYPB|CD36	http://www.genome.jp/kegg-bin/show_pathway?hsa05144/hsa:948%09red/hsa:2994%09red
Cocaine addiction	KEGG PATHWAY	hsa05030	2	49	0.134498	0.284227	SLC18A2|CREB3	http://www.genome.jp/kegg-bin/show_pathway?hsa05030/hsa:6571%09red/hsa:10488%09red
Cysteine and methionine metabolism	KEGG PATHWAY	hsa00270	2	49	0.134498	0.284227	PSAT1|LDHAL6B	http://www.genome.jp/kegg-bin/show_pathway?hsa00270/hsa:92483%09red/hsa:29968%09red
Chondroitin sulfate/dermatan sulfate metabolism	Reactome	R-HSA-1793185	2	49	0.134498	0.284227	IDUA|CSPG4	http://www.reactome.org/cgi-bin/eventbrowser_st_id?ST_ID=R-HSA-1793185
Cross-presentation of soluble exogenous antigens (endosomes)	Reactome	R-HSA-1236978	2	49	0.134498	0.284227	MRC1|PSMC3	http://www.reactome.org/cgi-bin/eventbrowser_st_id?ST_ID=R-HSA-1236978
Cholesterol metabolism	KEGG PATHWAY	hsa04979	2	50	0.138773	0.284227	NCEH1|CD36	http://www.genome.jp/kegg-bin/show_pathway?hsa04979/hsa:57552%09red/hsa:948%09red
snRNP Assembly	Reactome	R-HSA-191859	2	50	0.138773	0.284227	TPR|RANBP2	http://www.reactome.org/cgi-bin/eventbrowser_st_id?ST_ID=R-HSA-191859
Metabolism of non-coding RNA	Reactome	R-HSA-194441	2	50	0.138773	0.284227	TPR|RANBP2	http://www.reactome.org/cgi-bin/eventbrowser_st_id?ST_ID=R-HSA-194441
Phospholipid metabolism	Reactome	R-HSA-1483257	5	212	0.139022	0.284227	PLA2R1|PIK3R6|PI4KA|SBF1|PITPNM2	http://www.reactome.org/cgi-bin/eventbrowser_st_id?ST_ID=R-HSA-1483257
AGE-RAGE signaling pathway in diabetic complications	KEGG PATHWAY	hsa04933	3	100	0.140086	0.284227	COL4A3|COL4A2|KRAS	http://www.genome.jp/kegg-bin/show_pathway?hsa04933/hsa:1285%09red/hsa:1284%09red/hsa:3845%09red
Viral protein interaction with cytokine and cytokine receptor	KEGG PATHWAY	hsa04061	3	100	0.140086	0.284227	CCL4L2|TNFRSF1B|CXCR5	http://www.genome.jp/kegg-bin/show_pathway?hsa04061/hsa:643%09red/hsa:9560%09red/hsa:7133%09red
Hepatitis C	KEGG PATHWAY	hsa05160	4	155	0.140703	0.284227	TYK2|KRAS|TP53|IKBKE	http://www.genome.jp/kegg-bin/show_pathway?hsa05160/hsa:7297%09red/hsa:3845%09red/hsa:9641%09red/hsa:7157%09red
reactive oxygen species degradation	BioCyc	DETOX1-PWY-1	1	11	0.140705	0.284227	GPX6	http://biocyc.org/HUMAN/NEW-IMAGE?type=NIL&object=DETOX1-PWY-1
Vasopressin synthesis	PANTHER	P04395	1	11	0.140705	0.284227	CPE	http://www.pantherdb.org/pathway/pathwayDiagram.jsp?catAccession=P04395
Mitochondrial iron-sulfur cluster biogenesis	Reactome	R-HSA-1362409	1	11	0.140705	0.284227	HSCB	http://www.reactome.org/cgi-bin/eventbrowser_st_id?ST_ID=R-HSA-1362409
Dermatan sulfate biosynthesis	Reactome	R-HSA-2022923	1	11	0.140705	0.284227	CSPG4	http://www.reactome.org/cgi-bin/eventbrowser_st_id?ST_ID=R-HSA-2022923
Apoptotic cleavage of cell adhesion proteins	Reactome	R-HSA-351906	1	11	0.140705	0.284227	TJP1	http://www.reactome.org/cgi-bin/eventbrowser_st_id?ST_ID=R-HSA-351906
Interaction With Cumulus Cells And The Zona Pellucida	Reactome	R-HSA-2534343	1	11	0.140705	0.284227	ZP4	http://www.reactome.org/cgi-bin/eventbrowser_st_id?ST_ID=R-HSA-2534343
Free fatty acids regulate insulin secretion	Reactome	R-HSA-400451	1	11	0.140705	0.284227	CD36	http://www.reactome.org/cgi-bin/eventbrowser_st_id?ST_ID=R-HSA-400451
Interleukin-6 signaling	Reactome	R-HSA-1059683	1	11	0.140705	0.284227	TYK2	http://www.reactome.org/cgi-bin/eventbrowser_st_id?ST_ID=R-HSA-1059683
Type I hemidesmosome assembly	Reactome	R-HSA-446107	1	11	0.140705	0.284227	LAMA3	http://www.reactome.org/cgi-bin/eventbrowser_st_id?ST_ID=R-HSA-446107
IRAK4 deficiency (TLR2/4)	Reactome	R-HSA-5603041	1	11	0.140705	0.284227	CD36	http://www.reactome.org/cgi-bin/eventbrowser_st_id?ST_ID=R-HSA-5603041
Interleukin-27 signaling	Reactome	R-HSA-9020956	1	11	0.140705	0.284227	TYK2	http://www.reactome.org/cgi-bin/eventbrowser_st_id?ST_ID=R-HSA-9020956
NOTCH4 Activation and Transmission of Signal to the Nucleus	Reactome	R-HSA-9013700	1	11	0.140705	0.284227	NOTCH4	http://www.reactome.org/cgi-bin/eventbrowser_st_id?ST_ID=R-HSA-9013700
Mucopolysaccharidoses	Reactome	R-HSA-2206281	1	11	0.140705	0.284227	IDUA	http://www.reactome.org/cgi-bin/eventbrowser_st_id?ST_ID=R-HSA-2206281
SUMOylation of immune response proteins	Reactome	R-HSA-4755510	1	11	0.140705	0.284227	IKBKE	http://www.reactome.org/cgi-bin/eventbrowser_st_id?ST_ID=R-HSA-4755510
Activation of the phototransduction cascade	Reactome	R-HSA-2485179	1	11	0.140705	0.284227	CNGA1	http://www.reactome.org/cgi-bin/eventbrowser_st_id?ST_ID=R-HSA-2485179
Endosomal/Vacuolar pathway	Reactome	R-HSA-1236977	1	11	0.140705	0.284227	HLA-C	http://www.reactome.org/cgi-bin/eventbrowser_st_id?ST_ID=R-HSA-1236977
Condensation of Prometaphase Chromosomes	Reactome	R-HSA-2514853	1	11	0.140705	0.284227	SMC2	http://www.reactome.org/cgi-bin/eventbrowser_st_id?ST_ID=R-HSA-2514853
G alpha (q) signalling events	Reactome	R-HSA-416476	5	214	0.142834	0.287689	AVPR1A|RGS5|TRIO|KRAS|KALRN	http://www.reactome.org/cgi-bin/eventbrowser_st_id?ST_ID=R-HSA-416476
Melanogenesis	KEGG PATHWAY	hsa04916	3	101	0.142988	0.287689	CREB3|FZD6|KRAS	http://www.genome.jp/kegg-bin/show_pathway?hsa04916/hsa:8323%09red/hsa:10488%09red/hsa:3845%09red
Amyotrophic lateral sclerosis (ALS)	KEGG PATHWAY	hsa05014	2	51	0.143077	0.287689	TNFRSF1B|TP53	http://www.genome.jp/kegg-bin/show_pathway?hsa05014/hsa:7133%09red/hsa:7157%09red
Autodegradation of the E3 ubiquitin ligase COP1	Reactome	R-HSA-349425	2	51	0.143077	0.287689	PSMC3|TP53	http://www.reactome.org/cgi-bin/eventbrowser_st_id?ST_ID=R-HSA-349425
Negative regulation of NOTCH4 signaling	Reactome	R-HSA-9604323	2	52	0.147409	0.290273	NOTCH4|PSMC3	http://www.reactome.org/cgi-bin/eventbrowser_st_id?ST_ID=R-HSA-9604323
Aquaporin-mediated transport	Reactome	R-HSA-445717	2	52	0.147409	0.290273	AVPR2|AQP2	http://www.reactome.org/cgi-bin/eventbrowser_st_id?ST_ID=R-HSA-445717
tRNA processing	Reactome	R-HSA-72306	3	103	0.148852	0.290273	RPP40|TPR|RANBP2	http://www.reactome.org/cgi-bin/eventbrowser_st_id?ST_ID=R-HSA-72306
cholesterol biosynthesis III (via desmosterol)	BioCyc	PWY66-4	1	12	0.151497	0.290273	LBR	http://biocyc.org/HUMAN/NEW-IMAGE?type=NIL&object=PWY66-4
terminal O-glycans residues modification	BioCyc	PWY-7434	1	12	0.151497	0.290273	ST8SIA2	http://biocyc.org/HUMAN/NEW-IMAGE?type=NIL&object=PWY-7434
cholesterol biosynthesis I	BioCyc	PWY66-341	1	12	0.151497	0.290273	LBR	http://biocyc.org/HUMAN/NEW-IMAGE?type=NIL&object=PWY66-341
cholesterol biosynthesis II (via 24,25-dihydrolanosterol)	BioCyc	PWY66-3	1	12	0.151497	0.290273	LBR	http://biocyc.org/HUMAN/NEW-IMAGE?type=NIL&object=PWY66-3
TP53 Regulates Transcription of Death Receptors and Ligands	Reactome	R-HSA-6803211	1	12	0.151497	0.290273	TP53	http://www.reactome.org/cgi-bin/eventbrowser_st_id?ST_ID=R-HSA-6803211
Transport of nucleosides and free purine and pyrimidine bases across the plasma membrane	Reactome	R-HSA-83936	1	12	0.151497	0.290273	SLC25A5	http://www.reactome.org/cgi-bin/eventbrowser_st_id?ST_ID=R-HSA-83936
TICAM1-dependent activation of IRF3/IRF7	Reactome	R-HSA-9013973	1	12	0.151497	0.290273	IKBKE	http://www.reactome.org/cgi-bin/eventbrowser_st_id?ST_ID=R-HSA-9013973
TP53 Regulates Transcription of Caspase Activators and Caspases	Reactome	R-HSA-6803207	1	12	0.151497	0.290273	TP53	http://www.reactome.org/cgi-bin/eventbrowser_st_id?ST_ID=R-HSA-6803207
GRB2 events in EGFR signaling	Reactome	R-HSA-179812	1	12	0.151497	0.290273	KRAS	http://www.reactome.org/cgi-bin/eventbrowser_st_id?ST_ID=R-HSA-179812
p38MAPK events	Reactome	R-HSA-171007	1	12	0.151497	0.290273	KRAS	http://www.reactome.org/cgi-bin/eventbrowser_st_id?ST_ID=R-HSA-171007
Butyrophilin (BTN) family interactions	Reactome	R-HSA-8851680	1	12	0.151497	0.290273	BTN1A1	http://www.reactome.org/cgi-bin/eventbrowser_st_id?ST_ID=R-HSA-8851680
SHC1 events in ERBB4 signaling	Reactome	R-HSA-1250347	1	12	0.151497	0.290273	KRAS	http://www.reactome.org/cgi-bin/eventbrowser_st_id?ST_ID=R-HSA-1250347
SHC-mediated cascade:FGFR3	Reactome	R-HSA-5654704	1	12	0.151497	0.290273	KRAS	http://www.reactome.org/cgi-bin/eventbrowser_st_id?ST_ID=R-HSA-5654704
Presynaptic depolarization and calcium channel opening	Reactome	R-HSA-112308	1	12	0.151497	0.290273	CACNA2D3	http://www.reactome.org/cgi-bin/eventbrowser_st_id?ST_ID=R-HSA-112308
Interleukin-35 Signalling	Reactome	R-HSA-8984722	1	12	0.151497	0.290273	TYK2	http://www.reactome.org/cgi-bin/eventbrowser_st_id?ST_ID=R-HSA-8984722
Pregnenolone biosynthesis	Reactome	R-HSA-196108	1	12	0.151497	0.290273	AR	http://www.reactome.org/cgi-bin/eventbrowser_st_id?ST_ID=R-HSA-196108
Autoimmune thyroid disease	KEGG PATHWAY	hsa05320	2	53	0.151768	0.290273	HLA-C|HLA-DRB5	http://www.genome.jp/kegg-bin/show_pathway?hsa05320/hsa:3107%09red/hsa:3127%09red
C-type lectin receptor signaling pathway	KEGG PATHWAY	hsa04625	3	104	0.151812	0.290273	PLK3|KRAS|IKBKE	http://www.genome.jp/kegg-bin/show_pathway?hsa04625/hsa:1263%09red/hsa:3845%09red/hsa:9641%09red
Glucagon signaling pathway	KEGG PATHWAY	hsa04922	3	106	0.157789	0.297333	LDHAL6B|CPT1B|CREB3	http://www.genome.jp/kegg-bin/show_pathway?hsa04922/hsa:10488%09red/hsa:92483%09red/hsa:1375%09red
Stabilization of p53	Reactome	R-HSA-69541	2	55	0.160559	0.297333	PSMC3|TP53	http://www.reactome.org/cgi-bin/eventbrowser_st_id?ST_ID=R-HSA-69541
biosynthesis of ABH and Lewis epitopes from type 2 precursor disaccharide	BioCyc	PWY-7831	1	13	0.162154	0.297333	ST8SIA2	http://biocyc.org/HUMAN/NEW-IMAGE?type=NIL&object=PWY-7831
neolacto-series glycosphingolipids biosynthesis	BioCyc	PWY-7841	1	13	0.162154	0.297333	ST8SIA2	http://biocyc.org/HUMAN/NEW-IMAGE?type=NIL&object=PWY-7841
Non-homologous end-joining	KEGG PATHWAY	hsa03450	1	13	0.162154	0.297333	PRKDC	http://www.genome.jp/kegg-bin/show_pathway?hsa03450/hsa:5591%09red
Sodium/Calcium exchangers	Reactome	R-HSA-425561	1	13	0.162154	0.297333	SLC24A2	http://www.reactome.org/cgi-bin/eventbrowser_st_id?ST_ID=R-HSA-425561
Signaling by Activin	Reactome	R-HSA-1502540	1	13	0.162154	0.297333	FSTL3	http://www.reactome.org/cgi-bin/eventbrowser_st_id?ST_ID=R-HSA-1502540
Signal regulatory protein family interactions	Reactome	R-HSA-391160	1	13	0.162154	0.297333	SIRPA	http://www.reactome.org/cgi-bin/eventbrowser_st_id?ST_ID=R-HSA-391160
SHC1 events in EGFR signaling	Reactome	R-HSA-180336	1	13	0.162154	0.297333	KRAS	http://www.reactome.org/cgi-bin/eventbrowser_st_id?ST_ID=R-HSA-180336
Erythropoietin activates RAS	Reactome	R-HSA-9027284	1	13	0.162154	0.297333	KRAS	http://www.reactome.org/cgi-bin/eventbrowser_st_id?ST_ID=R-HSA-9027284
Passive transport by Aquaporins	Reactome	R-HSA-432047	1	13	0.162154	0.297333	AQP2	http://www.reactome.org/cgi-bin/eventbrowser_st_id?ST_ID=R-HSA-432047
Neurexins and neuroligins	Reactome	R-HSA-6794361	2	56	0.164989	0.301408	NLGN4X|NRXN2	http://www.reactome.org/cgi-bin/eventbrowser_st_id?ST_ID=R-HSA-6794361
Pre-NOTCH Expression and Processing	Reactome	R-HSA-1912422	3	109	0.166887	0.302937	NOTCH4|TP53|NOTCH3	http://www.reactome.org/cgi-bin/eventbrowser_st_id?ST_ID=R-HSA-1912422
Influenza A	KEGG PATHWAY	hsa05164	4	167	0.168927	0.302937	TYK2|IKBKE|SLC25A5|HLA-DRB5	http://www.genome.jp/kegg-bin/show_pathway?hsa05164/hsa:7297%09red/hsa:292%09red/hsa:9641%09red/hsa:3127%09red
Signaling by the B Cell Receptor (BCR)	Reactome	R-HSA-983705	3	110	0.169953	0.302937	KRAS|PSMC3|CD79A	http://www.reactome.org/cgi-bin/eventbrowser_st_id?ST_ID=R-HSA-983705
Activation of RAC1	Reactome	R-HSA-428540	1	14	0.172678	0.302937	ROBO1	http://www.reactome.org/cgi-bin/eventbrowser_st_id?ST_ID=R-HSA-428540
Constitutive Signaling by EGFRvIII	Reactome	R-HSA-5637810	1	14	0.172678	0.302937	KRAS	http://www.reactome.org/cgi-bin/eventbrowser_st_id?ST_ID=R-HSA-5637810
SHC-mediated cascade:FGFR1	Reactome	R-HSA-5654688	1	14	0.172678	0.302937	KRAS	http://www.reactome.org/cgi-bin/eventbrowser_st_id?ST_ID=R-HSA-5654688
Membrane binding and targetting of GAG proteins	Reactome	R-HSA-174490	1	14	0.172678	0.302937	VPS37A	http://www.reactome.org/cgi-bin/eventbrowser_st_id?ST_ID=R-HSA-174490
TP53 Regulates Transcription of Genes Involved in G1 Cell Cycle Arrest	Reactome	R-HSA-6804116	1	14	0.172678	0.302937	TP53	http://www.reactome.org/cgi-bin/eventbrowser_st_id?ST_ID=R-HSA-6804116
Regulation of TP53 Activity through Association with Co-factors	Reactome	R-HSA-6804759	1	14	0.172678	0.302937	TP53	http://www.reactome.org/cgi-bin/eventbrowser_st_id?ST_ID=R-HSA-6804759
Synthesis And Processing Of GAG, GAGPOL Polyproteins	Reactome	R-HSA-174495	1	14	0.172678	0.302937	VPS37A	http://www.reactome.org/cgi-bin/eventbrowser_st_id?ST_ID=R-HSA-174495
Diseases associated with visual transduction	Reactome	R-HSA-2474795	1	14	0.172678	0.302937	ABCA4	http://www.reactome.org/cgi-bin/eventbrowser_st_id?ST_ID=R-HSA-2474795
Import of palmitoyl-CoA into the mitochondrial matrix	Reactome	R-HSA-200425	1	14	0.172678	0.302937	CPT1B	http://www.reactome.org/cgi-bin/eventbrowser_st_id?ST_ID=R-HSA-200425
Defective EXT1 causes exostoses 1, TRPS2 and CHDS	Reactome	R-HSA-3656253	1	14	0.172678	0.302937	EXT2	http://www.reactome.org/cgi-bin/eventbrowser_st_id?ST_ID=R-HSA-3656253
TP53 regulates transcription of several additional cell death genes whose specific roles in p53-dependent apoptosis remain uncertain	Reactome	R-HSA-6803205	1	14	0.172678	0.302937	TP53	http://www.reactome.org/cgi-bin/eventbrowser_st_id?ST_ID=R-HSA-6803205
Retinoid cycle disease events	Reactome	R-HSA-2453864	1	14	0.172678	0.302937	ABCA4	http://www.reactome.org/cgi-bin/eventbrowser_st_id?ST_ID=R-HSA-2453864
Synthesis of IP2, IP, and Ins in the cytosol	Reactome	R-HSA-1855183	1	14	0.172678	0.302937	MIOX	http://www.reactome.org/cgi-bin/eventbrowser_st_id?ST_ID=R-HSA-1855183
Mismatch repair (MMR) directed by MSH2:MSH3 (MutSbeta)	Reactome	R-HSA-5358606	1	14	0.172678	0.302937	MSH3	http://www.reactome.org/cgi-bin/eventbrowser_st_id?ST_ID=R-HSA-5358606
Signaling by EGFRvIII in Cancer	Reactome	R-HSA-5637812	1	14	0.172678	0.302937	KRAS	http://www.reactome.org/cgi-bin/eventbrowser_st_id?ST_ID=R-HSA-5637812
Defective EXT2 causes exostoses 2	Reactome	R-HSA-3656237	1	14	0.172678	0.302937	EXT2	http://www.reactome.org/cgi-bin/eventbrowser_st_id?ST_ID=R-HSA-3656237
TRAF3-dependent IRF activation pathway	Reactome	R-HSA-918233	1	14	0.172678	0.302937	IKBKE	http://www.reactome.org/cgi-bin/eventbrowser_st_id?ST_ID=R-HSA-918233
GRB2 events in ERBB2 signaling	Reactome	R-HSA-1963640	1	14	0.172678	0.302937	KRAS	http://www.reactome.org/cgi-bin/eventbrowser_st_id?ST_ID=R-HSA-1963640
Endometrial cancer	KEGG PATHWAY	hsa05213	2	58	0.173912	0.304153	TP53|KRAS	http://www.genome.jp/kegg-bin/show_pathway?hsa05213/hsa:3845%09red/hsa:7157%09red
Cholinergic synapse	KEGG PATHWAY	hsa04725	3	112	0.176134	0.307902	PIK3R6|CREB3|KRAS	http://www.genome.jp/kegg-bin/show_pathway?hsa04725/hsa:146850%09red/hsa:10488%09red/hsa:3845%09red
Tight junction	KEGG PATHWAY	hsa04530	4	170	0.176275	0.308011	NEDD4L|SLC9A3R1|TJP1|NF2	http://www.genome.jp/kegg-bin/show_pathway?hsa04530/hsa:7082%09red/hsa:9368%09red/hsa:4771%09red/hsa:23327%09red
Cytokine-cytokine receptor interaction	KEGG PATHWAY	hsa04060	6	294	0.177715	0.308645	TNFRSF1B|IL1RL1|CCL4L2|TNFRSF21|CXCR5|CRLF2	http://www.genome.jp/kegg-bin/show_pathway?hsa04060/hsa:643%09red/hsa:9560%09red/hsa:7133%09red/hsa:64109%09red/hsa:27242%09red/hsa:9173%09red
Organelle biogenesis and maintenance	Reactome	R-HSA-1852241	6	294	0.177715	0.308645	CENPJ|ALMS1|HAUS3|MARK4|CRTC3|MT-ATP8	http://www.reactome.org/cgi-bin/eventbrowser_st_id?ST_ID=R-HSA-1852241
Arachidonic acid metabolism	Reactome	R-HSA-2142753	2	59	0.178402	0.308645	ABCC1|DPEP3	http://www.reactome.org/cgi-bin/eventbrowser_st_id?ST_ID=R-HSA-2142753
@@Arachidonic acid metabolism	KEGG PATHWAY	hsa00590	1	63	0.554829	0.595053	GPX6	http://www.genome.jp/kegg-bin/show_pathway?hsa00590/hsa:257202%09red
Regulation of actin dynamics for phagocytic cup formation	Reactome	R-HSA-2029482	2	59	0.178402	0.308645	ELMO1|NF2	http://www.reactome.org/cgi-bin/eventbrowser_st_id?ST_ID=R-HSA-2029482
Regulation of PTEN gene transcription	Reactome	R-HSA-8943724	2	59	0.178402	0.308645	TP53|REST	http://www.reactome.org/cgi-bin/eventbrowser_st_id?ST_ID=R-HSA-8943724
Transcriptional Regulation by TP53	Reactome	R-HSA-3700989	7	359	0.179313	0.308645	MT-CO1|TP53|CENPJ|PLK3|DYRK2|FANCC|RBL1	http://www.reactome.org/cgi-bin/eventbrowser_st_id?ST_ID=R-HSA-3700989
PPARA activates gene expression	Reactome	R-HSA-1989781	3	114	0.182376	0.308645	TNFRSF21|SLC27A1|CD36	http://www.reactome.org/cgi-bin/eventbrowser_st_id?ST_ID=R-HSA-1989781
rRNA modification in the nucleus and cytosol	Reactome	R-HSA-6790901	2	60	0.18291	0.308645	TBL3|HEATR1	http://www.reactome.org/cgi-bin/eventbrowser_st_id?ST_ID=R-HSA-6790901
Plasminogen activating cascade	PANTHER	P00050	1	15	0.183069	0.308645	MMP1	http://www.pantherdb.org/pathway/pathwayDiagram.jsp?catAccession=P00050
Mismatch Repair	Reactome	R-HSA-5358508	1	15	0.183069	0.308645	MSH3	http://www.reactome.org/cgi-bin/eventbrowser_st_id?ST_ID=R-HSA-5358508
@@Mismatch repair	KEGG PATHWAY	hsa03430	1	23	0.261646	0.366398	MSH3	http://www.genome.jp/kegg-bin/show_pathway?hsa03430/hsa:4437%09red
mRNA decay by 5' to 3' exoribonuclease	Reactome	R-HSA-430039	1	15	0.183069	0.308645	DCP1B	http://www.reactome.org/cgi-bin/eventbrowser_st_id?ST_ID=R-HSA-430039
FRS-mediated FGFR3 signaling	Reactome	R-HSA-5654706	1	15	0.183069	0.308645	KRAS	http://www.reactome.org/cgi-bin/eventbrowser_st_id?ST_ID=R-HSA-5654706
N-Glycan antennae elongation	Reactome	R-HSA-975577	1	15	0.183069	0.308645	ST8SIA2	http://www.reactome.org/cgi-bin/eventbrowser_st_id?ST_ID=R-HSA-975577
Signaling by NTRK3 (TRKC)	Reactome	R-HSA-9034015	1	15	0.183069	0.308645	KRAS	http://www.reactome.org/cgi-bin/eventbrowser_st_id?ST_ID=R-HSA-9034015
The NLRP3 inflammasome	Reactome	R-HSA-844456	1	15	0.183069	0.308645	PANX1	http://www.reactome.org/cgi-bin/eventbrowser_st_id?ST_ID=R-HSA-844456
Regulation of lipid metabolism by Peroxisome proliferator-activated receptor alpha (PPARalpha)	Reactome	R-HSA-400206	3	115	0.185519	0.312508	TNFRSF21|SLC27A1|CD36	http://www.reactome.org/cgi-bin/eventbrowser_st_id?ST_ID=R-HSA-400206
MicroRNAs in cancer	KEGG PATHWAY	hsa05206	6	299	0.187028	0.314915	PDGFRA|TP53|NOTCH4|NOTCH3|ABCC1|KRAS	http://www.genome.jp/kegg-bin/show_pathway?hsa05206/hsa:5156%09red/hsa:7157%09red/hsa:4363%09red/hsa:3845%09red/hsa:4855%09red/hsa:4854%09red
Cytosolic sensors of pathogen-associated DNA	Reactome	R-HSA-1834949	2	62	0.191974	0.315797	NLRC3|PRKDC	http://www.reactome.org/cgi-bin/eventbrowser_st_id?ST_ID=R-HSA-1834949
dolichyl-diphosphooligosaccharide biosynthesis	BioCyc	MANNOSYL-CHITO-DOLICHOL-BIOSYNTHESIS	1	16	0.19333	0.315797	STT3A	http://biocyc.org/HUMAN/NEW-IMAGE?type=NIL&object=MANNOSYL-CHITO-DOLICHOL-BIOSYNTHESIS
5HT3 type receptor mediated signaling pathway	PANTHER	P04375	1	16	0.19333	0.315797	SLC18A2	http://www.pantherdb.org/pathway/pathwayDiagram.jsp?catAccession=P04375
Regulation of gene expression in late stage (branching morphogenesis) pancreatic bud precursor cells	Reactome	R-HSA-210744	1	16	0.19333	0.315797	ONECUT3	http://www.reactome.org/cgi-bin/eventbrowser_st_id?ST_ID=R-HSA-210744
CRMPs in Sema3A signaling	Reactome	R-HSA-399956	1	16	0.19333	0.315797	PLXNA4	http://www.reactome.org/cgi-bin/eventbrowser_st_id?ST_ID=R-HSA-399956
Assembly Of The HIV Virion	Reactome	R-HSA-175474	1	16	0.19333	0.315797	VPS37A	http://www.reactome.org/cgi-bin/eventbrowser_st_id?ST_ID=R-HSA-175474
SHC-mediated cascade:FGFR4	Reactome	R-HSA-5654719	1	16	0.19333	0.315797	KRAS	http://www.reactome.org/cgi-bin/eventbrowser_st_id?ST_ID=R-HSA-5654719
FGFR2 ligand binding and activation	Reactome	R-HSA-190241	1	16	0.19333	0.315797	FGFBP3	http://www.reactome.org/cgi-bin/eventbrowser_st_id?ST_ID=R-HSA-190241
Transcription of E2F targets under negative control by p107 (RBL1) and p130 (RBL2) in complex with HDAC1	Reactome	R-HSA-1362300	1	16	0.19333	0.315797	RBL1	http://www.reactome.org/cgi-bin/eventbrowser_st_id?ST_ID=R-HSA-1362300
Formation of Senescence-Associated Heterochromatin Foci (SAHF)	Reactome	R-HSA-2559584	1	16	0.19333	0.315797	TP53	http://www.reactome.org/cgi-bin/eventbrowser_st_id?ST_ID=R-HSA-2559584
Sema3A PAK dependent Axon repulsion	Reactome	R-HSA-399954	1	16	0.19333	0.315797	PLXNA4	http://www.reactome.org/cgi-bin/eventbrowser_st_id?ST_ID=R-HSA-399954
Metabolism of porphyrins	Reactome	R-HSA-189445	1	16	0.19333	0.315797	ALAS2	http://www.reactome.org/cgi-bin/eventbrowser_st_id?ST_ID=R-HSA-189445
Basal cell carcinoma	KEGG PATHWAY	hsa05217	2	63	0.196528	0.320091	TP53|FZD6	http://www.genome.jp/kegg-bin/show_pathway?hsa05217/hsa:8323%09red/hsa:7157%09red
Cytosolic DNA-sensing pathway	KEGG PATHWAY	hsa04623	2	63	0.196528	0.320091	CCL4L2|IKBKE	http://www.genome.jp/kegg-bin/show_pathway?hsa04623/hsa:9560%09red/hsa:9641%09red
Sphingolipid signaling pathway	KEGG PATHWAY	hsa04071	3	119	0.19823	0.322728	TP53|ABCC1|KRAS	http://www.genome.jp/kegg-bin/show_pathway?hsa04071/hsa:4363%09red/hsa:3845%09red/hsa:7157%09red
p53-Dependent G1/S DNA damage checkpoint	Reactome	R-HSA-69580	2	64	0.201096	0.323617	PSMC3|TP53	http://www.reactome.org/cgi-bin/eventbrowser_st_id?ST_ID=R-HSA-69580
p53-Dependent G1 DNA Damage Response	Reactome	R-HSA-69563	2	64	0.201096	0.323617	PSMC3|TP53	http://www.reactome.org/cgi-bin/eventbrowser_st_id?ST_ID=R-HSA-69563
AMPK signaling pathway	KEGG PATHWAY	hsa04152	3	120	0.20144	0.323617	CPT1B|CREB3|CD36	http://www.genome.jp/kegg-bin/show_pathway?hsa04152/hsa:10488%09red/hsa:948%09red/hsa:1375%09red
FRS-mediated FGFR1 signaling	Reactome	R-HSA-5654693	1	17	0.203463	0.323617	KRAS	http://www.reactome.org/cgi-bin/eventbrowser_st_id?ST_ID=R-HSA-5654693
Norepinephrine Neurotransmitter Release Cycle	Reactome	R-HSA-181430	1	17	0.203463	0.323617	SLC18A2	http://www.reactome.org/cgi-bin/eventbrowser_st_id?ST_ID=R-HSA-181430
SUMOylation of transcription factors	Reactome	R-HSA-3232118	1	17	0.203463	0.323617	TP53	http://www.reactome.org/cgi-bin/eventbrowser_st_id?ST_ID=R-HSA-3232118
SHC-mediated cascade:FGFR2	Reactome	R-HSA-5654699	1	17	0.203463	0.323617	KRAS	http://www.reactome.org/cgi-bin/eventbrowser_st_id?ST_ID=R-HSA-5654699
Synthesis of glycosylphosphatidylinositol (GPI)	Reactome	R-HSA-162710	1	17	0.203463	0.323617	PIGO	http://www.reactome.org/cgi-bin/eventbrowser_st_id?ST_ID=R-HSA-162710
Tie2 Signaling	Reactome	R-HSA-210993	1	17	0.203463	0.323617	KRAS	http://www.reactome.org/cgi-bin/eventbrowser_st_id?ST_ID=R-HSA-210993
IL-6-type cytokine receptor ligand interactions	Reactome	R-HSA-6788467	1	17	0.203463	0.323617	TYK2	http://www.reactome.org/cgi-bin/eventbrowser_st_id?ST_ID=R-HSA-6788467
Serotonin Neurotransmitter Release Cycle	Reactome	R-HSA-181429	1	17	0.203463	0.323617	SLC18A2	http://www.reactome.org/cgi-bin/eventbrowser_st_id?ST_ID=R-HSA-181429
Activation of IRF3/IRF7 mediated by TBK1/IKK epsilon	Reactome	R-HSA-936964	1	17	0.203463	0.323617	IKBKE	http://www.reactome.org/cgi-bin/eventbrowser_st_id?ST_ID=R-HSA-936964
Gastrin-CREB signalling pathway via PKC and MAPK	Reactome	R-HSA-881907	1	17	0.203463	0.323617	KRAS	http://www.reactome.org/cgi-bin/eventbrowser_st_id?ST_ID=R-HSA-881907
Acyl chain remodelling of PI	Reactome	R-HSA-1482922	1	17	0.203463	0.323617	PLA2R1	http://www.reactome.org/cgi-bin/eventbrowser_st_id?ST_ID=R-HSA-1482922
Mitophagy - animal	KEGG PATHWAY	hsa04137	2	65	0.205675	0.326212	TP53|KRAS	http://www.genome.jp/kegg-bin/show_pathway?hsa04137/hsa:3845%09red/hsa:7157%09red
TP53 Regulates Transcription of DNA Repair Genes	Reactome	R-HSA-6796648	2	65	0.205675	0.326212	FANCC|TP53	http://www.reactome.org/cgi-bin/eventbrowser_st_id?ST_ID=R-HSA-6796648
Major pathway of rRNA processing in the nucleolus and cytosol	Reactome	R-HSA-6791226	4	183	0.209282	0.330318	MTREX|RPP40|TBL3|HEATR1	http://www.reactome.org/cgi-bin/eventbrowser_st_id?ST_ID=R-HSA-6791226
Non-small cell lung cancer	KEGG PATHWAY	hsa05223	2	66	0.210266	0.330318	TP53|KRAS	http://www.genome.jp/kegg-bin/show_pathway?hsa05223/hsa:3845%09red/hsa:7157%09red
SUMOylation of chromatin organization proteins	Reactome	R-HSA-4551638	2	66	0.210266	0.330318	TPR|RANBP2	http://www.reactome.org/cgi-bin/eventbrowser_st_id?ST_ID=R-HSA-4551638
G1/S DNA Damage Checkpoints	Reactome	R-HSA-69615	2	66	0.210266	0.330318	PSMC3|TP53	http://www.reactome.org/cgi-bin/eventbrowser_st_id?ST_ID=R-HSA-69615
Glycolysis	Reactome	R-HSA-70171	2	66	0.210266	0.330318	TPR|RANBP2	http://www.reactome.org/cgi-bin/eventbrowser_st_id?ST_ID=R-HSA-70171
Regulation of HSF1-mediated heat shock response	Reactome	R-HSA-3371453	2	66	0.210266	0.330318	TPR|RANBP2	http://www.reactome.org/cgi-bin/eventbrowser_st_id?ST_ID=R-HSA-3371453
PIP3 activates AKT signaling	Reactome	R-HSA-1257604	5	247	0.211594	0.330318	PDGFRA|PSMC3|TP53|IL1RL1|REST	http://www.reactome.org/cgi-bin/eventbrowser_st_id?ST_ID=R-HSA-1257604
D-myo-inositol-5-phosphate metabolism	BioCyc	PWY-6367	1	18	0.213469	0.330318	PLCH1	http://biocyc.org/HUMAN/NEW-IMAGE?type=NIL&object=PWY-6367
Axon guidance mediated by Slit/Robo	PANTHER	P00008	1	18	0.213469	0.330318	ROBO1	http://www.pantherdb.org/pathway/pathwayDiagram.jsp?catAccession=P00008
Formation of ATP by chemiosmotic coupling	Reactome	R-HSA-163210	1	18	0.213469	0.330318	MT-ATP8	http://www.reactome.org/cgi-bin/eventbrowser_st_id?ST_ID=R-HSA-163210
Signaling by FGFR3 point mutants in cancer	Reactome	R-HSA-8853338	1	18	0.213469	0.330318	KRAS	http://www.reactome.org/cgi-bin/eventbrowser_st_id?ST_ID=R-HSA-8853338
Metabolism of amine-derived hormones	Reactome	R-HSA-209776	1	18	0.213469	0.330318	DIO2	http://www.reactome.org/cgi-bin/eventbrowser_st_id?ST_ID=R-HSA-209776
Constitutive Signaling by Ligand-Responsive EGFR Cancer Variants	Reactome	R-HSA-1236382	1	18	0.213469	0.330318	KRAS	http://www.reactome.org/cgi-bin/eventbrowser_st_id?ST_ID=R-HSA-1236382
Diseases associated with glycosylation precursor biosynthesis	Reactome	R-HSA-5609975	1	18	0.213469	0.330318	CTSA	http://www.reactome.org/cgi-bin/eventbrowser_st_id?ST_ID=R-HSA-5609975
Synthesis of PIPs at the Golgi membrane	Reactome	R-HSA-1660514	1	18	0.213469	0.330318	PI4KA	http://www.reactome.org/cgi-bin/eventbrowser_st_id?ST_ID=R-HSA-1660514
Translocation of ZAP-70 to Immunological synapse	Reactome	R-HSA-202430	1	18	0.213469	0.330318	HLA-DRB5	http://www.reactome.org/cgi-bin/eventbrowser_st_id?ST_ID=R-HSA-202430
Signaling by Ligand-Responsive EGFR Variants in Cancer	Reactome	R-HSA-5637815	1	18	0.213469	0.330318	KRAS	http://www.reactome.org/cgi-bin/eventbrowser_st_id?ST_ID=R-HSA-5637815
Activation of SMO	Reactome	R-HSA-5635838	1	18	0.213469	0.330318	GAS8	http://www.reactome.org/cgi-bin/eventbrowser_st_id?ST_ID=R-HSA-5635838
Signaling by FGFR3 in disease	Reactome	R-HSA-5655332	1	18	0.213469	0.330318	KRAS	http://www.reactome.org/cgi-bin/eventbrowser_st_id?ST_ID=R-HSA-5655332
@@Signaling by FGFR3	Reactome	R-HSA-5654741	1	33	0.349345	0.429048	KRAS	http://www.reactome.org/cgi-bin/eventbrowser_st_id?ST_ID=R-HSA-5654741
Signalling to RAS	Reactome	R-HSA-167044	1	18	0.213469	0.330318	KRAS	http://www.reactome.org/cgi-bin/eventbrowser_st_id?ST_ID=R-HSA-167044
Interferon alpha/beta signaling	Reactome	R-HSA-909733	2	67	0.214867	0.331569	HLA-C|TYK2	http://www.reactome.org/cgi-bin/eventbrowser_st_id?ST_ID=R-HSA-909733
Staphylococcus aureus infection	KEGG PATHWAY	hsa05150	2	68	0.219477	0.336993	FCGR2B|HLA-DRB5	http://www.genome.jp/kegg-bin/show_pathway?hsa05150/hsa:2213%09red/hsa:3127%09red
Amphetamine addiction	KEGG PATHWAY	hsa05031	2	68	0.219477	0.336993	SLC18A2|CREB3	http://www.genome.jp/kegg-bin/show_pathway?hsa05031/hsa:6571%09red/hsa:10488%09red
Peptide ligand-binding receptors	Reactome	R-HSA-375276	4	188	0.222421	0.336993	RXFP1|AVPR2|AVPR1A|CXCR5	http://www.reactome.org/cgi-bin/eventbrowser_st_id?ST_ID=R-HSA-375276
Glycosaminoglycan degradation	KEGG PATHWAY	hsa00531	1	19	0.223349	0.336993	IDUA	http://www.genome.jp/kegg-bin/show_pathway?hsa00531/hsa:3425%09red
SHC1 events in ERBB2 signaling	Reactome	R-HSA-1250196	1	19	0.223349	0.336993	KRAS	http://www.reactome.org/cgi-bin/eventbrowser_st_id?ST_ID=R-HSA-1250196
Transcription of E2F targets under negative control by DREAM complex	Reactome	R-HSA-1362277	1	19	0.223349	0.336993	RBL1	http://www.reactome.org/cgi-bin/eventbrowser_st_id?ST_ID=R-HSA-1362277
RHO GTPases activate CIT	Reactome	R-HSA-5625900	1	19	0.223349	0.336993	KIF14	http://www.reactome.org/cgi-bin/eventbrowser_st_id?ST_ID=R-HSA-5625900
LDL clearance	Reactome	R-HSA-8964038	1	19	0.223349	0.336993	NCEH1	http://www.reactome.org/cgi-bin/eventbrowser_st_id?ST_ID=R-HSA-8964038
VEGFR2 mediated cell proliferation	Reactome	R-HSA-5218921	1	19	0.223349	0.336993	KRAS	http://www.reactome.org/cgi-bin/eventbrowser_st_id?ST_ID=R-HSA-5218921
Downstream signaling of activated FGFR3	Reactome	R-HSA-5654708	1	19	0.223349	0.336993	KRAS	http://www.reactome.org/cgi-bin/eventbrowser_st_id?ST_ID=R-HSA-5654708
Signaling by Hippo	Reactome	R-HSA-2028269	1	19	0.223349	0.336993	TJP1	http://www.reactome.org/cgi-bin/eventbrowser_st_id?ST_ID=R-HSA-2028269
Chondroitin sulfate biosynthesis	Reactome	R-HSA-2022870	1	19	0.223349	0.336993	CSPG4	http://www.reactome.org/cgi-bin/eventbrowser_st_id?ST_ID=R-HSA-2022870
Na+/Cl- dependent neurotransmitter transporters	Reactome	R-HSA-442660	1	19	0.223349	0.336993	SLC18A2	http://www.reactome.org/cgi-bin/eventbrowser_st_id?ST_ID=R-HSA-442660
Aflatoxin activation and detoxification	Reactome	R-HSA-5423646	1	19	0.223349	0.336993	DPEP3	http://www.reactome.org/cgi-bin/eventbrowser_st_id?ST_ID=R-HSA-5423646
FRS-mediated FGFR4 signaling	Reactome	R-HSA-5654712	1	19	0.223349	0.336993	KRAS	http://www.reactome.org/cgi-bin/eventbrowser_st_id?ST_ID=R-HSA-5654712
Acyl chain remodelling of PG	Reactome	R-HSA-1482925	1	19	0.223349	0.336993	PLA2R1	http://www.reactome.org/cgi-bin/eventbrowser_st_id?ST_ID=R-HSA-1482925
Regulation of TLR by endogenous ligand	Reactome	R-HSA-5686938	1	19	0.223349	0.336993	CD36	http://www.reactome.org/cgi-bin/eventbrowser_st_id?ST_ID=R-HSA-5686938
Regulation of TP53 Activity through Methylation	Reactome	R-HSA-6804760	1	19	0.223349	0.336993	TP53	http://www.reactome.org/cgi-bin/eventbrowser_st_id?ST_ID=R-HSA-6804760
Other semaphorin interactions	Reactome	R-HSA-416700	1	19	0.223349	0.336993	PLXNA4	http://www.reactome.org/cgi-bin/eventbrowser_st_id?ST_ID=R-HSA-416700
Nicotinamide salvaging	Reactome	R-HSA-197264	1	19	0.223349	0.336993	PARP8	http://www.reactome.org/cgi-bin/eventbrowser_st_id?ST_ID=R-HSA-197264
Circadian Clock	Reactome	R-HSA-400253	2	69	0.224095	0.337859	PER1|CRTC3	http://www.reactome.org/cgi-bin/eventbrowser_st_id?ST_ID=R-HSA-400253
RIG-I-like receptor signaling pathway	KEGG PATHWAY	hsa04622	2	70	0.22872	0.344437	DDX3X|IKBKE	http://www.genome.jp/kegg-bin/show_pathway?hsa04622/hsa:1654%09red/hsa:9641%09red
RHO GTPase Effectors	Reactome	R-HSA-195258	6	321	0.230086	0.344968	DYNC1I1|KIF14|NOX3|NF2|IQGAP1|RANBP2	http://www.reactome.org/cgi-bin/eventbrowser_st_id?ST_ID=R-HSA-195258
heparan sulfate biosynthesis (late stages)	BioCyc	PWY-6558	1	20	0.233105	0.344968	EXT2	http://biocyc.org/HUMAN/NEW-IMAGE?type=NIL&object=PWY-6558
Hedgehog signaling pathway	PANTHER	P00025	1	20	0.233105	0.344968	STK36	http://www.pantherdb.org/pathway/pathwayDiagram.jsp?catAccession=P00025
Defective B4GALT7 causes EDS, progeroid type	Reactome	R-HSA-3560783	1	20	0.233105	0.344968	CSPG4	http://www.reactome.org/cgi-bin/eventbrowser_st_id?ST_ID=R-HSA-3560783
Defective B3GALT6 causes EDSP2 and SEMDJL1	Reactome	R-HSA-4420332	1	20	0.233105	0.344968	CSPG4	http://www.reactome.org/cgi-bin/eventbrowser_st_id?ST_ID=R-HSA-4420332
Signal transduction by L1	Reactome	R-HSA-445144	1	20	0.233105	0.344968	ITGA2B	http://www.reactome.org/cgi-bin/eventbrowser_st_id?ST_ID=R-HSA-445144
Defective B3GAT3 causes JDSSDHD	Reactome	R-HSA-3560801	1	20	0.233105	0.344968	CSPG4	http://www.reactome.org/cgi-bin/eventbrowser_st_id?ST_ID=R-HSA-3560801
Inflammasomes	Reactome	R-HSA-622312	1	20	0.233105	0.344968	PANX1	http://www.reactome.org/cgi-bin/eventbrowser_st_id?ST_ID=R-HSA-622312
NOTCH4 Intracellular Domain Regulates Transcription	Reactome	R-HSA-9013695	1	20	0.233105	0.344968	NOTCH4	http://www.reactome.org/cgi-bin/eventbrowser_st_id?ST_ID=R-HSA-9013695
FRS-mediated FGFR2 signaling	Reactome	R-HSA-5654700	1	20	0.233105	0.344968	KRAS	http://www.reactome.org/cgi-bin/eventbrowser_st_id?ST_ID=R-HSA-5654700
TP53 Regulates Transcription of Genes Involved in Cytochrome C Release	Reactome	R-HSA-6803204	1	20	0.233105	0.344968	TP53	http://www.reactome.org/cgi-bin/eventbrowser_st_id?ST_ID=R-HSA-6803204
Nef-mediates down modulation of cell surface receptors by recruiting them to clathrin adapters	Reactome	R-HSA-164938	1	20	0.233105	0.344968	CD8B	http://www.reactome.org/cgi-bin/eventbrowser_st_id?ST_ID=R-HSA-164938
SUMOylation of DNA damage response and repair proteins	Reactome	R-HSA-3108214	2	71	0.233352	0.345073	TPR|RANBP2	http://www.reactome.org/cgi-bin/eventbrowser_st_id?ST_ID=R-HSA-3108214
rRNA processing in the nucleus and cytosol	Reactome	R-HSA-8868773	4	193	0.235768	0.348515	MTREX|RPP40|TBL3|HEATR1	http://www.reactome.org/cgi-bin/eventbrowser_st_id?ST_ID=R-HSA-8868773
Adherens junction	KEGG PATHWAY	hsa04520	2	72	0.237989	0.350876	TJP1|IQGAP1	http://www.genome.jp/kegg-bin/show_pathway?hsa04520/hsa:7082%09red/hsa:8826%09red
Signaling by TGF-beta Receptor Complex	Reactome	R-HSA-170834	2	72	0.237989	0.350876	NEDD4L|RBL1	http://www.reactome.org/cgi-bin/eventbrowser_st_id?ST_ID=R-HSA-170834
Transport of Mature mRNA derived from an Intron-Containing Transcript	Reactome	R-HSA-159236	2	72	0.237989	0.350876	TPR|RANBP2	http://www.reactome.org/cgi-bin/eventbrowser_st_id?ST_ID=R-HSA-159236
Platelet activation, signaling and aggregation	Reactome	R-HSA-76002	5	260	0.241183	0.352204	PIK3R6|TLN1|TTN|CD36|ITGA2B	http://www.reactome.org/cgi-bin/eventbrowser_st_id?ST_ID=R-HSA-76002
Platinum drug resistance	KEGG PATHWAY	hsa01524	2	73	0.242631	0.352204	MSH3|TP53	http://www.genome.jp/kegg-bin/show_pathway?hsa01524/hsa:4437%09red/hsa:7157%09red
Condensation of Prophase Chromosomes	Reactome	R-HSA-2299718	2	73	0.242631	0.352204	SMC2|NCAPD3	http://www.reactome.org/cgi-bin/eventbrowser_st_id?ST_ID=R-HSA-2299718
p53 pathway by glucose deprivation	PANTHER	P04397	1	21	0.242739	0.352204	TP53	http://www.pantherdb.org/pathway/pathwayDiagram.jsp?catAccession=P04397
Phosphorylation of CD3 and TCR zeta chains	Reactome	R-HSA-202427	1	21	0.242739	0.352204	HLA-DRB5	http://www.reactome.org/cgi-bin/eventbrowser_st_id?ST_ID=R-HSA-202427
Regulation of FZD by ubiquitination	Reactome	R-HSA-4641263	1	21	0.242739	0.352204	FZD6	http://www.reactome.org/cgi-bin/eventbrowser_st_id?ST_ID=R-HSA-4641263
Mitochondrial tRNA aminoacylation	Reactome	R-HSA-379726	1	21	0.242739	0.352204	KARS1	http://www.reactome.org/cgi-bin/eventbrowser_st_id?ST_ID=R-HSA-379726
CD209 (DC-SIGN) signaling	Reactome	R-HSA-5621575	1	21	0.242739	0.352204	KRAS	http://www.reactome.org/cgi-bin/eventbrowser_st_id?ST_ID=R-HSA-5621575
Ras activation upon Ca2+ influx through NMDA receptor	Reactome	R-HSA-442982	1	21	0.242739	0.352204	KRAS	http://www.reactome.org/cgi-bin/eventbrowser_st_id?ST_ID=R-HSA-442982
ER Quality Control Compartment (ERQC)	Reactome	R-HSA-901032	1	21	0.242739	0.352204	EDEM2	http://www.reactome.org/cgi-bin/eventbrowser_st_id?ST_ID=R-HSA-901032
Cobalamin (Cbl, vitamin B12) transport and metabolism	Reactome	R-HSA-196741	1	21	0.242739	0.352204	ABCC1	http://www.reactome.org/cgi-bin/eventbrowser_st_id?ST_ID=R-HSA-196741
Gene Silencing by RNA	Reactome	R-HSA-211000	3	133	0.244143	0.353981	DROSHA|TPR|RANBP2	http://www.reactome.org/cgi-bin/eventbrowser_st_id?ST_ID=R-HSA-211000
Thyroid hormone synthesis	KEGG PATHWAY	hsa04918	2	74	0.247277	0.357734	CREB3|GPX6	http://www.genome.jp/kegg-bin/show_pathway?hsa04918/hsa:10488%09red/hsa:257202%09red
Bacterial invasion of epithelial cells	KEGG PATHWAY	hsa05100	2	74	0.247277	0.357734	CLTCL1|ELMO1	http://www.genome.jp/kegg-bin/show_pathway?hsa05100/hsa:8218%09red/hsa:9844%09red
DNA Repair	Reactome	R-HSA-73894	6	331	0.250624	0.359382	TP53|MSH3|PRKDC|FANCC|NTHL1|XAB2	http://www.reactome.org/cgi-bin/eventbrowser_st_id?ST_ID=R-HSA-73894
Pancreatic cancer	KEGG PATHWAY	hsa05212	2	75	0.251926	0.359382	TP53|KRAS	http://www.genome.jp/kegg-bin/show_pathway?hsa05212/hsa:3845%09red/hsa:7157%09red
Biosynthesis of amino acids	KEGG PATHWAY	hsa01230	2	75	0.251926	0.359382	PSAT1|PSPH	http://www.genome.jp/kegg-bin/show_pathway?hsa01230/hsa:5723%09red/hsa:29968%09red
Other types of O-glycan biosynthesis	KEGG PATHWAY	hsa00514	1	22	0.252252	0.359382	GXYLT1	http://www.genome.jp/kegg-bin/show_pathway?hsa00514/hsa:283464%09red
RAF-independent MAPK1/3 activation	Reactome	R-HSA-112409	1	22	0.252252	0.359382	TYK2	http://www.reactome.org/cgi-bin/eventbrowser_st_id?ST_ID=R-HSA-112409
Dopamine Neurotransmitter Release Cycle	Reactome	R-HSA-212676	1	22	0.252252	0.359382	SLC18A2	http://www.reactome.org/cgi-bin/eventbrowser_st_id?ST_ID=R-HSA-212676
Signaling by NTRK2 (TRKB)	Reactome	R-HSA-9006115	1	22	0.252252	0.359382	KRAS	http://www.reactome.org/cgi-bin/eventbrowser_st_id?ST_ID=R-HSA-9006115
PD-1 signaling	Reactome	R-HSA-389948	1	22	0.252252	0.359382	HLA-DRB5	http://www.reactome.org/cgi-bin/eventbrowser_st_id?ST_ID=R-HSA-389948
HS-GAG degradation	Reactome	R-HSA-2024096	1	22	0.252252	0.359382	IDUA	http://www.reactome.org/cgi-bin/eventbrowser_st_id?ST_ID=R-HSA-2024096
Digestion	Reactome	R-HSA-8935690	1	22	0.252252	0.359382	PIR	http://www.reactome.org/cgi-bin/eventbrowser_st_id?ST_ID=R-HSA-8935690
Blood group systems biosynthesis	Reactome	R-HSA-9033658	1	22	0.252252	0.359382	RHD	http://www.reactome.org/cgi-bin/eventbrowser_st_id?ST_ID=R-HSA-9033658
Cilium Assembly	Reactome	R-HSA-5617833	4	200	0.254759	0.362822	MARK4|CENPJ|ALMS1|HAUS3	http://www.reactome.org/cgi-bin/eventbrowser_st_id?ST_ID=R-HSA-5617833
Chronic myeloid leukemia	KEGG PATHWAY	hsa05220	2	76	0.256577	0.364751	TP53|KRAS	http://www.genome.jp/kegg-bin/show_pathway?hsa05220/hsa:3845%09red/hsa:7157%09red
ABC transporter disorders	Reactome	R-HSA-5619084	2	76	0.256577	0.364751	PSMC3|ABCA3	http://www.reactome.org/cgi-bin/eventbrowser_st_id?ST_ID=R-HSA-5619084
The role of GTSE1 in G2/M progression after G2 checkpoint	Reactome	R-HSA-8852276	2	76	0.256577	0.364751	PSMC3|TP53	http://www.reactome.org/cgi-bin/eventbrowser_st_id?ST_ID=R-HSA-8852276
Ubiquitin mediated proteolysis	KEGG PATHWAY	hsa04120	3	137	0.257572	0.365636	HERC1|NEDD4L|RHOBTB1	http://www.genome.jp/kegg-bin/show_pathway?hsa04120/hsa:9886%09red/hsa:8925%09red/hsa:23327%09red
Apelin signaling pathway	KEGG PATHWAY	hsa04371	3	137	0.257572	0.365636	PIK3R6|KRAS|NOTCH3	http://www.genome.jp/kegg-bin/show_pathway?hsa04371/hsa:4854%09red/hsa:146850%09red/hsa:3845%09red
PTEN Regulation	Reactome	R-HSA-6807070	3	137	0.257572	0.365636	PSMC3|TP53|REST	http://www.reactome.org/cgi-bin/eventbrowser_st_id?ST_ID=R-HSA-6807070
Protein ubiquitination	Reactome	R-HSA-8852135	2	77	0.261229	0.366398	USP5|PRKDC	http://www.reactome.org/cgi-bin/eventbrowser_st_id?ST_ID=R-HSA-8852135
Renin-angiotensin system	KEGG PATHWAY	hsa04614	1	23	0.261646	0.366398	CTSA	http://www.genome.jp/kegg-bin/show_pathway?hsa04614/hsa:5476%09red
Downregulation of SMAD2/3:SMAD4 transcriptional activity	Reactome	R-HSA-2173795	1	23	0.261646	0.366398	NEDD4L	http://www.reactome.org/cgi-bin/eventbrowser_st_id?ST_ID=R-HSA-2173795
Acyl chain remodelling of PS	Reactome	R-HSA-1482801	1	23	0.261646	0.366398	PLA2R1	http://www.reactome.org/cgi-bin/eventbrowser_st_id?ST_ID=R-HSA-1482801
The canonical retinoid cycle in rods (twilight vision)	Reactome	R-HSA-2453902	1	23	0.261646	0.366398	ABCA4	http://www.reactome.org/cgi-bin/eventbrowser_st_id?ST_ID=R-HSA-2453902
RHO GTPases activate PAKs	Reactome	R-HSA-5627123	1	23	0.261646	0.366398	NF2	http://www.reactome.org/cgi-bin/eventbrowser_st_id?ST_ID=R-HSA-5627123
Nephrin family interactions	Reactome	R-HSA-373753	1	23	0.261646	0.366398	IQGAP1	http://www.reactome.org/cgi-bin/eventbrowser_st_id?ST_ID=R-HSA-373753
Downstream signaling of activated FGFR4	Reactome	R-HSA-5654716	1	23	0.261646	0.366398	KRAS	http://www.reactome.org/cgi-bin/eventbrowser_st_id?ST_ID=R-HSA-5654716
G alpha (i) signalling events	Reactome	R-HSA-418594	7	405	0.262057	0.366712	CNGA1|CCL4L2|RGS5|ABCA4|TAS2R46|CXCR5|TAS2R31	http://www.reactome.org/cgi-bin/eventbrowser_st_id?ST_ID=R-HSA-418594
rRNA processing	Reactome	R-HSA-72312	4	203	0.262993	0.367891	MTREX|RPP40|TBL3|HEATR1	http://www.reactome.org/cgi-bin/eventbrowser_st_id?ST_ID=R-HSA-72312
Regulation of insulin secretion	Reactome	R-HSA-422356	2	78	0.265882	0.371536	IQGAP1|CD36	http://www.reactome.org/cgi-bin/eventbrowser_st_id?ST_ID=R-HSA-422356
superpathway of cholesterol biosynthesis	BioCyc	PWY66-5	1	24	0.270922	0.373539	LBR	http://biocyc.org/HUMAN/NEW-IMAGE?type=NIL&object=PWY66-5
Vitamin digestion and absorption	KEGG PATHWAY	hsa04977	1	24	0.270922	0.373539	ABCC1	http://www.genome.jp/kegg-bin/show_pathway?hsa04977/hsa:4363%09red
Glycosaminoglycan biosynthesis - heparan sulfate / heparin	KEGG PATHWAY	hsa00534	1	24	0.270922	0.373539	EXT2	http://www.genome.jp/kegg-bin/show_pathway?hsa00534/hsa:2132%09red
RHO GTPases Activate NADPH Oxidases	Reactome	R-HSA-5668599	1	24	0.270922	0.373539	NOX3	http://www.reactome.org/cgi-bin/eventbrowser_st_id?ST_ID=R-HSA-5668599
Diseases associated with the TLR signaling cascade	Reactome	R-HSA-5602358	1	24	0.270922	0.373539	CD36	http://www.reactome.org/cgi-bin/eventbrowser_st_id?ST_ID=R-HSA-5602358
Signaling by EGFR in Cancer	Reactome	R-HSA-1643713	1	24	0.270922	0.373539	KRAS	http://www.reactome.org/cgi-bin/eventbrowser_st_id?ST_ID=R-HSA-1643713
MicroRNA (miRNA) biogenesis	Reactome	R-HSA-203927	1	24	0.270922	0.373539	DROSHA	http://www.reactome.org/cgi-bin/eventbrowser_st_id?ST_ID=R-HSA-203927
Cytosolic tRNA aminoacylation	Reactome	R-HSA-379716	1	24	0.270922	0.373539	KARS1	http://www.reactome.org/cgi-bin/eventbrowser_st_id?ST_ID=R-HSA-379716
Downstream signaling of activated FGFR1	Reactome	R-HSA-5654687	1	24	0.270922	0.373539	KRAS	http://www.reactome.org/cgi-bin/eventbrowser_st_id?ST_ID=R-HSA-5654687
Regulation of IFNA signaling	Reactome	R-HSA-912694	1	24	0.270922	0.373539	TYK2	http://www.reactome.org/cgi-bin/eventbrowser_st_id?ST_ID=R-HSA-912694
Downstream signaling of activated FGFR2	Reactome	R-HSA-5654696	1	24	0.270922	0.373539	KRAS	http://www.reactome.org/cgi-bin/eventbrowser_st_id?ST_ID=R-HSA-5654696
Sema4D in semaphorin signaling	Reactome	R-HSA-400685	1	24	0.270922	0.373539	ARHGAP35	http://www.reactome.org/cgi-bin/eventbrowser_st_id?ST_ID=R-HSA-400685
NOTCH3 Intracellular Domain Regulates Transcription	Reactome	R-HSA-9013508	1	24	0.270922	0.373539	NOTCH3	http://www.reactome.org/cgi-bin/eventbrowser_st_id?ST_ID=R-HSA-9013508
Interleukin-6 family signaling	Reactome	R-HSA-6783589	1	24	0.270922	0.373539	TYK2	http://www.reactome.org/cgi-bin/eventbrowser_st_id?ST_ID=R-HSA-6783589
Cholesterol biosynthesis	Reactome	R-HSA-191273	1	24	0.270922	0.373539	LBR	http://www.reactome.org/cgi-bin/eventbrowser_st_id?ST_ID=R-HSA-191273
Signaling by Erythropoietin	Reactome	R-HSA-9006335	1	24	0.270922	0.373539	KRAS	http://www.reactome.org/cgi-bin/eventbrowser_st_id?ST_ID=R-HSA-9006335
Diseases of Immune System	Reactome	R-HSA-5260271	1	24	0.270922	0.373539	CD36	http://www.reactome.org/cgi-bin/eventbrowser_st_id?ST_ID=R-HSA-5260271
Signaling by NOTCH4	Reactome	R-HSA-9013694	2	80	0.275186	0.378754	NOTCH4|PSMC3	http://www.reactome.org/cgi-bin/eventbrowser_st_id?ST_ID=R-HSA-9013694
Transport of Mature Transcript to Cytoplasm	Reactome	R-HSA-72202	2	81	0.279837	0.381754	TPR|RANBP2	http://www.reactome.org/cgi-bin/eventbrowser_st_id?ST_ID=R-HSA-72202
super pathway of glycosphingolipids biosynthesis	BioCyc	PWY-7835	1	25	0.280082	0.381754	ST8SIA2	http://biocyc.org/HUMAN/NEW-IMAGE?type=NIL&object=PWY-7835
Glycosylphosphatidylinositol (GPI)-anchor biosynthesis	KEGG PATHWAY	hsa00563	1	25	0.280082	0.381754	PIGO	http://www.genome.jp/kegg-bin/show_pathway?hsa00563/hsa:84720%09red
Downregulation of TGF-beta receptor signaling	Reactome	R-HSA-2173788	1	25	0.280082	0.381754	NEDD4L	http://www.reactome.org/cgi-bin/eventbrowser_st_id?ST_ID=R-HSA-2173788
Antigen Presentation: Folding, assembly and peptide loading of class I MHC	Reactome	R-HSA-983170	1	25	0.280082	0.381754	HLA-C	http://www.reactome.org/cgi-bin/eventbrowser_st_id?ST_ID=R-HSA-983170
NOTCH3 Activation and Transmission of Signal to the Nucleus	Reactome	R-HSA-9013507	1	25	0.280082	0.381754	NOTCH3	http://www.reactome.org/cgi-bin/eventbrowser_st_id?ST_ID=R-HSA-9013507
Fertilization	Reactome	R-HSA-1187000	1	25	0.280082	0.381754	ZP4	http://www.reactome.org/cgi-bin/eventbrowser_st_id?ST_ID=R-HSA-1187000
Basigin interactions	Reactome	R-HSA-210991	1	25	0.280082	0.381754	MMP1	http://www.reactome.org/cgi-bin/eventbrowser_st_id?ST_ID=R-HSA-210991
G beta:gamma signalling through PI3Kgamma	Reactome	R-HSA-392451	1	25	0.280082	0.381754	PIK3R6	http://www.reactome.org/cgi-bin/eventbrowser_st_id?ST_ID=R-HSA-392451
Interleukin-20 family signaling	Reactome	R-HSA-8854691	1	25	0.280082	0.381754	TYK2	http://www.reactome.org/cgi-bin/eventbrowser_st_id?ST_ID=R-HSA-8854691
Rap1 signaling pathway	KEGG PATHWAY	hsa04015	4	210	0.282389	0.384765	ITGA2B|PDGFRA|TLN1|KRAS	http://www.genome.jp/kegg-bin/show_pathway?hsa04015/hsa:3674%09red/hsa:5156%09red/hsa:7094%09red/hsa:3845%09red
TP53 Regulates Metabolic Genes	Reactome	R-HSA-5628897	2	82	0.284485	0.387084	MT-CO1|TP53	http://www.reactome.org/cgi-bin/eventbrowser_st_id?ST_ID=R-HSA-5628897
Downstream signaling events of B Cell Receptor (BCR)	Reactome	R-HSA-1168372	2	82	0.284485	0.387084	PSMC3|KRAS	http://www.reactome.org/cgi-bin/eventbrowser_st_id?ST_ID=R-HSA-1168372
Folate biosynthesis	KEGG PATHWAY	hsa00790	1	26	0.289127	0.388037	AR	http://www.genome.jp/kegg-bin/show_pathway?hsa00790/hsa:231%09red
Calnexin/calreticulin cycle	Reactome	R-HSA-901042	1	26	0.289127	0.388037	EDEM2	http://www.reactome.org/cgi-bin/eventbrowser_st_id?ST_ID=R-HSA-901042
RNA Polymerase III Transcription Initiation From Type 2 Promoter	Reactome	R-HSA-76066	1	26	0.289127	0.388037	GTF3C1	http://www.reactome.org/cgi-bin/eventbrowser_st_id?ST_ID=R-HSA-76066
@@RNA Polymerase III Transcription Initiation From Type 1 Promoter	Reactome	R-HSA-76061	1	27	0.298059	0.394701	GTF3C1	http://www.reactome.org/cgi-bin/eventbrowser_st_id?ST_ID=R-HSA-76061
FGFR2 alternative splicing	Reactome	R-HSA-6803529	1	26	0.289127	0.388037	PTBP1	http://www.reactome.org/cgi-bin/eventbrowser_st_id?ST_ID=R-HSA-6803529
Metal ion SLC transporters	Reactome	R-HSA-425410	1	26	0.289127	0.388037	SLC11A1	http://www.reactome.org/cgi-bin/eventbrowser_st_id?ST_ID=R-HSA-425410
A tetrasaccharide linker sequence is required for GAG synthesis	Reactome	R-HSA-1971475	1	26	0.289127	0.388037	CSPG4	http://www.reactome.org/cgi-bin/eventbrowser_st_id?ST_ID=R-HSA-1971475
Digestion and absorption	Reactome	R-HSA-8963743	1	26	0.289127	0.388037	PIR	http://www.reactome.org/cgi-bin/eventbrowser_st_id?ST_ID=R-HSA-8963743
N-glycan antennae elongation in the medial/trans-Golgi	Reactome	R-HSA-975576	1	26	0.289127	0.388037	ST8SIA2	http://www.reactome.org/cgi-bin/eventbrowser_st_id?ST_ID=R-HSA-975576
Fcgamma receptor (FCGR) dependent phagocytosis	Reactome	R-HSA-2029480	2	83	0.28913	0.388037	ELMO1|NF2	http://www.reactome.org/cgi-bin/eventbrowser_st_id?ST_ID=R-HSA-2029480
Hedgehog 'on' state	Reactome	R-HSA-5632684	2	84	0.293771	0.393729	GAS8|PSMC3	http://www.reactome.org/cgi-bin/eventbrowser_st_id?ST_ID=R-HSA-5632684
Retrograde endocannabinoid signaling	KEGG PATHWAY	hsa04723	3	148	0.294932	0.394701	NDUFV2|MT-ND4|MT-ND5	http://www.genome.jp/kegg-bin/show_pathway?hsa04723/hsa:4729%09red/hsa:4538%09red/hsa:4540%09red
heparan sulfate biosynthesis	BioCyc	PWY-6564	1	27	0.298059	0.394701	EXT2	http://biocyc.org/HUMAN/NEW-IMAGE?type=NIL&object=PWY-6564
Ascorbate and aldarate metabolism	KEGG PATHWAY	hsa00053	1	27	0.298059	0.394701	MIOX	http://www.genome.jp/kegg-bin/show_pathway?hsa00053/hsa:55586%09red
Adrenaline and noradrenaline biosynthesis	PANTHER	P00001	1	27	0.298059	0.394701	SLC18A2	http://www.pantherdb.org/pathway/pathwayDiagram.jsp?catAccession=P00001
G0 and Early G1	Reactome	R-HSA-1538133	1	27	0.298059	0.394701	RBL1	http://www.reactome.org/cgi-bin/eventbrowser_st_id?ST_ID=R-HSA-1538133
Uptake and actions of bacterial toxins	Reactome	R-HSA-5339562	1	27	0.298059	0.394701	PDZD3	http://www.reactome.org/cgi-bin/eventbrowser_st_id?ST_ID=R-HSA-5339562
Insulin processing	Reactome	R-HSA-264876	1	27	0.298059	0.394701	CPE	http://www.reactome.org/cgi-bin/eventbrowser_st_id?ST_ID=R-HSA-264876
DAP12 signaling	Reactome	R-HSA-2424491	1	27	0.298059	0.394701	KRAS	http://www.reactome.org/cgi-bin/eventbrowser_st_id?ST_ID=R-HSA-2424491
Phase 2 - plateau phase	Reactome	R-HSA-5576893	1	27	0.298059	0.394701	CACNA2D3	http://www.reactome.org/cgi-bin/eventbrowser_st_id?ST_ID=R-HSA-5576893
Gastric cancer	KEGG PATHWAY	hsa05226	3	149	0.29835	0.394701	TP53|FZD6|KRAS	http://www.genome.jp/kegg-bin/show_pathway?hsa05226/hsa:8323%09red/hsa:3845%09red/hsa:7157%09red
Non-alcoholic fatty liver disease (NAFLD)	KEGG PATHWAY	hsa04932	3	149	0.29835	0.394701	NDUFV2|UQCRC1|MT-CO1	http://www.genome.jp/kegg-bin/show_pathway?hsa04932/hsa:4729%09red/hsa:7384%09red/hsa:4512%09red
Transport of bile salts and organic acids, metal ions and amine compounds	Reactome	R-HSA-425366	2	85	0.298408	0.394701	SLC18A2|SLC11A1	http://www.reactome.org/cgi-bin/eventbrowser_st_id?ST_ID=R-HSA-425366
Glucose metabolism	Reactome	R-HSA-70326	2	85	0.298408	0.394701	TPR|RANBP2	http://www.reactome.org/cgi-bin/eventbrowser_st_id?ST_ID=R-HSA-70326
Cellular response to heat stress	Reactome	R-HSA-3371556	2	86	0.303041	0.40029	TPR|RANBP2	http://www.reactome.org/cgi-bin/eventbrowser_st_id?ST_ID=R-HSA-3371556
Phototransduction	KEGG PATHWAY	hsa04744	1	28	0.306878	0.401718	CNGA1	http://www.genome.jp/kegg-bin/show_pathway?hsa04744/hsa:1259%09red
Nicotine pharmacodynamics pathway	PANTHER	P06587	1	28	0.306878	0.401718	SLC18A2	http://www.pantherdb.org/pathway/pathwayDiagram.jsp?catAccession=P06587
Acyl chain remodelling of PC	Reactome	R-HSA-1482788	1	28	0.306878	0.401718	PLA2R1	http://www.reactome.org/cgi-bin/eventbrowser_st_id?ST_ID=R-HSA-1482788
G1/S-Specific Transcription	Reactome	R-HSA-69205	1	28	0.306878	0.401718	RBL1	http://www.reactome.org/cgi-bin/eventbrowser_st_id?ST_ID=R-HSA-69205
Signaling by BMP	Reactome	R-HSA-201451	1	28	0.306878	0.401718	ZFYVE16	http://www.reactome.org/cgi-bin/eventbrowser_st_id?ST_ID=R-HSA-201451
Synthesis of IP3 and IP4 in the cytosol	Reactome	R-HSA-1855204	1	28	0.306878	0.401718	PLCH1	http://www.reactome.org/cgi-bin/eventbrowser_st_id?ST_ID=R-HSA-1855204
Intracellular signaling by second messengers	Reactome	R-HSA-9006925	5	288	0.308058	0.403128	PDGFRA|PSMC3|TP53|IL1RL1|REST	http://www.reactome.org/cgi-bin/eventbrowser_st_id?ST_ID=R-HSA-9006925
mTOR signaling pathway	KEGG PATHWAY	hsa04150	3	153	0.312039	0.40756	ULK2|FZD6|KRAS	http://www.genome.jp/kegg-bin/show_pathway?hsa04150/hsa:8323%09red/hsa:9706%09red/hsa:3845%09red
Oxytocin signaling pathway	KEGG PATHWAY	hsa04921	3	153	0.312039	0.40756	PIK3R6|KRAS|CACNA2D3	http://www.genome.jp/kegg-bin/show_pathway?hsa04921/hsa:55799%09red/hsa:146850%09red/hsa:3845%09red
Heterotrimeric G-protein signaling pathway-Gi alpha and Gs alpha mediated pathway	PANTHER	P00026	3	154	0.315464	0.40756	RGS5|CREB3|CLTCL1	http://www.pantherdb.org/pathway/pathwayDiagram.jsp?catAccession=P00026
TRAF6 mediated IRF7 activation	Reactome	R-HSA-933541	1	29	0.315587	0.40756	IKBKE	http://www.reactome.org/cgi-bin/eventbrowser_st_id?ST_ID=R-HSA-933541
Microautophagy	Reactome	R-HSA-9615710	1	29	0.315587	0.40756	VPS37A	http://www.reactome.org/cgi-bin/eventbrowser_st_id?ST_ID=R-HSA-9615710
CREB1 phosphorylation through NMDA receptor-mediated activation of RAS signaling	Reactome	R-HSA-442742	1	29	0.315587	0.40756	KRAS	http://www.reactome.org/cgi-bin/eventbrowser_st_id?ST_ID=R-HSA-442742
Myogenesis	Reactome	R-HSA-525793	1	29	0.315587	0.40756	CDH2	http://www.reactome.org/cgi-bin/eventbrowser_st_id?ST_ID=R-HSA-525793
TNFs bind their physiological receptors	Reactome	R-HSA-5669034	1	29	0.315587	0.40756	TNFRSF1B	http://www.reactome.org/cgi-bin/eventbrowser_st_id?ST_ID=R-HSA-5669034
FOXO-mediated transcription of oxidative stress, metabolic and neuronal genes	Reactome	R-HSA-9615017	1	29	0.315587	0.40756	PLXNA4	http://www.reactome.org/cgi-bin/eventbrowser_st_id?ST_ID=R-HSA-9615017
FCERI mediated MAPK activation	Reactome	R-HSA-2871796	1	29	0.315587	0.40756	KRAS	http://www.reactome.org/cgi-bin/eventbrowser_st_id?ST_ID=R-HSA-2871796
PI5P, PP2A and IER3 Regulate PI3K/AKT Signaling	Reactome	R-HSA-6811558	2	89	0.316902	0.408722	PDGFRA|IL1RL1	http://www.reactome.org/cgi-bin/eventbrowser_st_id?ST_ID=R-HSA-6811558
Cushing syndrome	KEGG PATHWAY	hsa04934	3	155	0.31889	0.411151	NCEH1|CREB3|FZD6	http://www.genome.jp/kegg-bin/show_pathway?hsa04934/hsa:8323%09red/hsa:10488%09red/hsa:57552%09red
Cell junction organization	Reactome	R-HSA-446728	2	90	0.321509	0.413241	LAMA3|CDH2	http://www.reactome.org/cgi-bin/eventbrowser_st_id?ST_ID=R-HSA-446728
Interferon gamma signaling	Reactome	R-HSA-877300	2	90	0.321509	0.413241	HLA-C|HLA-DRB5	http://www.reactome.org/cgi-bin/eventbrowser_st_id?ST_ID=R-HSA-877300
General transcription regulation	PANTHER	P00023	1	30	0.324187	0.413241	GTF2B	http://www.pantherdb.org/pathway/pathwayDiagram.jsp?catAccession=P00023
Regulation of TP53 Activity through Acetylation	Reactome	R-HSA-6804758	1	30	0.324187	0.413241	TP53	http://www.reactome.org/cgi-bin/eventbrowser_st_id?ST_ID=R-HSA-6804758
Signalling to ERKs	Reactome	R-HSA-187687	1	30	0.324187	0.413241	KRAS	http://www.reactome.org/cgi-bin/eventbrowser_st_id?ST_ID=R-HSA-187687
RNA Polymerase I Transcription Termination	Reactome	R-HSA-73863	1	30	0.324187	0.413241	POLR1E	http://www.reactome.org/cgi-bin/eventbrowser_st_id?ST_ID=R-HSA-73863
EGFR downregulation	Reactome	R-HSA-182971	1	30	0.324187	0.413241	EPS15L1	http://www.reactome.org/cgi-bin/eventbrowser_st_id?ST_ID=R-HSA-182971
Acyl chain remodelling of PE	Reactome	R-HSA-1482839	1	30	0.324187	0.413241	PLA2R1	http://www.reactome.org/cgi-bin/eventbrowser_st_id?ST_ID=R-HSA-1482839
Activation of BH3-only proteins	Reactome	R-HSA-114452	1	30	0.324187	0.413241	TP53	http://www.reactome.org/cgi-bin/eventbrowser_st_id?ST_ID=R-HSA-114452
Pyruvate metabolism	Reactome	R-HSA-70268	1	30	0.324187	0.413241	LDHAL6B	http://www.reactome.org/cgi-bin/eventbrowser_st_id?ST_ID=R-HSA-70268
@@Pyruvate metabolism	KEGG PATHWAY	hsa00620	1	39	0.39689	0.469139	LDHAL6B	http://www.genome.jp/kegg-bin/show_pathway?hsa00620/hsa:92483%09red
Synthesis of active ubiquitin: roles of E1 and E2 enzymes	Reactome	R-HSA-8866652	1	30	0.324187	0.413241	USP5	http://www.reactome.org/cgi-bin/eventbrowser_st_id?ST_ID=R-HSA-8866652
MAPK signaling pathway	KEGG PATHWAY	hsa04010	5	295	0.325218	0.414421	CACNA2D3|PDGFRA|TP53|NF1|KRAS	http://www.genome.jp/kegg-bin/show_pathway?hsa04010/hsa:55799%09red/hsa:5156%09red/hsa:4763%09red/hsa:3845%09red/hsa:7157%09red
Rheumatoid arthritis	KEGG PATHWAY	hsa05323	2	91	0.326108	0.414884	HLA-DRB5|MMP1	http://www.genome.jp/kegg-bin/show_pathway?hsa05323/hsa:4312%09red/hsa:3127%09red
TGF-beta signaling pathway	PANTHER	P00052	2	91	0.326108	0.414884	ZFYVE16|DCP1B	http://www.pantherdb.org/pathway/pathwayDiagram.jsp?catAccession=P00052
@@TGF-beta signaling pathway	KEGG PATHWAY	hsa04350	2	94	0.339854	0.423773	ZFYVE16|RBL1	http://www.genome.jp/kegg-bin/show_pathway?hsa04350/hsa:5933%09red/hsa:9765%09red
PCP/CE pathway	Reactome	R-HSA-4086400	2	91	0.326108	0.414884	PSMC3|FZD6	http://www.reactome.org/cgi-bin/eventbrowser_st_id?ST_ID=R-HSA-4086400
Angiogenesis	PANTHER	P00005	3	158	0.329171	0.418509	NOTCH4|PDGFRA|EPHA3	http://www.pantherdb.org/pathway/pathwayDiagram.jsp?catAccession=P00005
Unfolded Protein Response (UPR)	Reactome	R-HSA-381119	2	92	0.330699	0.419177	CREB3|TLN1	http://www.reactome.org/cgi-bin/eventbrowser_st_id?ST_ID=R-HSA-381119
Regulation of TP53 Activity	Reactome	R-HSA-5633007	3	159	0.332597	0.419177	PLK3|DYRK2|TP53	http://www.reactome.org/cgi-bin/eventbrowser_st_id?ST_ID=R-HSA-5633007
Galactose metabolism	KEGG PATHWAY	hsa00052	1	31	0.332679	0.419177	AR	http://www.genome.jp/kegg-bin/show_pathway?hsa00052/hsa:231%09red
RNA polymerase	KEGG PATHWAY	hsa03020	1	31	0.332679	0.419177	POLR1E	http://www.genome.jp/kegg-bin/show_pathway?hsa03020/hsa:64425%09red
Antifolate resistance	KEGG PATHWAY	hsa01523	1	31	0.332679	0.419177	ABCC1	http://www.genome.jp/kegg-bin/show_pathway?hsa01523/hsa:4363%09red
Circadian rhythm	KEGG PATHWAY	hsa04710	1	31	0.332679	0.419177	PER1	http://www.genome.jp/kegg-bin/show_pathway?hsa04710/hsa:5187%09red
5HT4 type receptor mediated signaling pathway	PANTHER	P04376	1	31	0.332679	0.419177	SLC18A2	http://www.pantherdb.org/pathway/pathwayDiagram.jsp?catAccession=P04376
HS-GAG biosynthesis	Reactome	R-HSA-2022928	1	31	0.332679	0.419177	EXT2	http://www.reactome.org/cgi-bin/eventbrowser_st_id?ST_ID=R-HSA-2022928
Antigen activates B Cell Receptor (BCR) leading to generation of second messengers	Reactome	R-HSA-983695	1	31	0.332679	0.419177	CD79A	http://www.reactome.org/cgi-bin/eventbrowser_st_id?ST_ID=R-HSA-983695
Nicotinate metabolism	Reactome	R-HSA-196807	1	31	0.332679	0.419177	PARP8	http://www.reactome.org/cgi-bin/eventbrowser_st_id?ST_ID=R-HSA-196807
Cristae formation	Reactome	R-HSA-8949613	1	31	0.332679	0.419177	MT-ATP8	http://www.reactome.org/cgi-bin/eventbrowser_st_id?ST_ID=R-HSA-8949613
TGF-beta receptor signaling activates SMADs	Reactome	R-HSA-2173789	1	31	0.332679	0.419177	NEDD4L	http://www.reactome.org/cgi-bin/eventbrowser_st_id?ST_ID=R-HSA-2173789
Mitochondrial biogenesis	Reactome	R-HSA-1592230	2	94	0.339854	0.423773	CRTC3|MT-ATP8	http://www.reactome.org/cgi-bin/eventbrowser_st_id?ST_ID=R-HSA-1592230
Amplification of signal from unattached kinetochores via a MAD2 inhibitory signal	Reactome	R-HSA-141444	2	94	0.339854	0.423773	DYNC1I1|RANBP2	http://www.reactome.org/cgi-bin/eventbrowser_st_id?ST_ID=R-HSA-141444
Amplification of signal from the kinetochores	Reactome	R-HSA-141424	2	94	0.339854	0.423773	DYNC1I1|RANBP2	http://www.reactome.org/cgi-bin/eventbrowser_st_id?ST_ID=R-HSA-141424
Autophagy - other	KEGG PATHWAY	hsa04136	1	32	0.341064	0.423773	ULK2	http://www.genome.jp/kegg-bin/show_pathway?hsa04136/hsa:9706%09red
RHO GTPases activate IQGAPs	Reactome	R-HSA-5626467	1	32	0.341064	0.423773	IQGAP1	http://www.reactome.org/cgi-bin/eventbrowser_st_id?ST_ID=R-HSA-5626467
Signaling by FGFR1 in disease	Reactome	R-HSA-5655302	1	32	0.341064	0.423773	KRAS	http://www.reactome.org/cgi-bin/eventbrowser_st_id?ST_ID=R-HSA-5655302
@@Signaling by FGFR1	Reactome	R-HSA-5654736	1	42	0.419346	0.485617	KRAS	http://www.reactome.org/cgi-bin/eventbrowser_st_id?ST_ID=R-HSA-5654736
Adherens junctions interactions	Reactome	R-HSA-418990	1	32	0.341064	0.423773	CDH2	http://www.reactome.org/cgi-bin/eventbrowser_st_id?ST_ID=R-HSA-418990
Generation of second messenger molecules	Reactome	R-HSA-202433	1	32	0.341064	0.423773	HLA-DRB5	http://www.reactome.org/cgi-bin/eventbrowser_st_id?ST_ID=R-HSA-202433
SMAD2/SMAD3:SMAD4 heterotrimer regulates transcription	Reactome	R-HSA-2173796	1	32	0.341064	0.423773	RBL1	http://www.reactome.org/cgi-bin/eventbrowser_st_id?ST_ID=R-HSA-2173796
Plasma lipoprotein clearance	Reactome	R-HSA-8964043	1	32	0.341064	0.423773	NCEH1	http://www.reactome.org/cgi-bin/eventbrowser_st_id?ST_ID=R-HSA-8964043
RAF activation	Reactome	R-HSA-5673000	1	32	0.341064	0.423773	KRAS	http://www.reactome.org/cgi-bin/eventbrowser_st_id?ST_ID=R-HSA-5673000
Regulation of MECP2 expression and activity	Reactome	R-HSA-9022692	1	32	0.341064	0.423773	LBR	http://www.reactome.org/cgi-bin/eventbrowser_st_id?ST_ID=R-HSA-9022692
Endosomal Sorting Complex Required For Transport (ESCRT)	Reactome	R-HSA-917729	1	32	0.341064	0.423773	VPS37A	http://www.reactome.org/cgi-bin/eventbrowser_st_id?ST_ID=R-HSA-917729
G-protein beta:gamma signalling	Reactome	R-HSA-397795	1	32	0.341064	0.423773	PIK3R6	http://www.reactome.org/cgi-bin/eventbrowser_st_id?ST_ID=R-HSA-397795
Signaling by NOTCH	Reactome	R-HSA-157118	4	231	0.341583	0.424149	NOTCH4|PSMC3|TP53|NOTCH3	http://www.reactome.org/cgi-bin/eventbrowser_st_id?ST_ID=R-HSA-157118
Jak-STAT signaling pathway	KEGG PATHWAY	hsa04630	3	162	0.342871	0.425614	PDGFRA|CRLF2|TYK2	http://www.genome.jp/kegg-bin/show_pathway?hsa04630/hsa:5156%09red/hsa:64109%09red/hsa:7297%09red
Antimicrobial peptides	Reactome	R-HSA-6803157	2	95	0.344417	0.426999	SLC11A1|BPIFB4	http://www.reactome.org/cgi-bin/eventbrowser_st_id?ST_ID=R-HSA-6803157
Ras signaling pathway	KEGG PATHWAY	hsa04014	4	232	0.344421	0.426999	PDGFRA|RIN1|NF1|KRAS	http://www.genome.jp/kegg-bin/show_pathway?hsa04014/hsa:9610%09red/hsa:5156%09red/hsa:4763%09red/hsa:3845%09red
Neddylation	Reactome	R-HSA-8951664	4	232	0.344421	0.426999	FBXO44|COMMD8|KLHL5|PSMC3	http://www.reactome.org/cgi-bin/eventbrowser_st_id?ST_ID=R-HSA-8951664
Downstream TCR signaling	Reactome	R-HSA-202424	2	96	0.34897	0.429048	PSMC3|HLA-DRB5	http://www.reactome.org/cgi-bin/eventbrowser_st_id?ST_ID=R-HSA-202424
Negative regulation of the PI3K/AKT network	Reactome	R-HSA-199418	2	96	0.34897	0.429048	PDGFRA|IL1RL1	http://www.reactome.org/cgi-bin/eventbrowser_st_id?ST_ID=R-HSA-199418
Fructose and mannose metabolism	KEGG PATHWAY	hsa00051	1	33	0.349345	0.429048	AR	http://www.genome.jp/kegg-bin/show_pathway?hsa00051/hsa:231%09red
Base excision repair	KEGG PATHWAY	hsa03410	1	33	0.349345	0.429048	NTHL1	http://www.genome.jp/kegg-bin/show_pathway?hsa03410/hsa:4913%09red
@@Base Excision Repair	Reactome	R-HSA-73884	1	89	0.679684	0.698318	NTHL1	http://www.reactome.org/cgi-bin/eventbrowser_st_id?ST_ID=R-HSA-73884
Oncogene Induced Senescence	Reactome	R-HSA-2559585	1	33	0.349345	0.429048	TP53	http://www.reactome.org/cgi-bin/eventbrowser_st_id?ST_ID=R-HSA-2559585
Nucleobase catabolism	Reactome	R-HSA-8956319	1	33	0.349345	0.429048	ENTPD7	http://www.reactome.org/cgi-bin/eventbrowser_st_id?ST_ID=R-HSA-8956319
Activation of Matrix Metalloproteinases	Reactome	R-HSA-1592389	1	33	0.349345	0.429048	MMP1	http://www.reactome.org/cgi-bin/eventbrowser_st_id?ST_ID=R-HSA-1592389
Inactivation, recovery and regulation of the phototransduction cascade	Reactome	R-HSA-2514859	1	33	0.349345	0.429048	CNGA1	http://www.reactome.org/cgi-bin/eventbrowser_st_id?ST_ID=R-HSA-2514859
Transcriptional regulation by RUNX1	Reactome	R-HSA-8878171	4	235	0.352938	0.433326	TJP1|ITGA2B|PSMC3|PBRM1	http://www.reactome.org/cgi-bin/eventbrowser_st_id?ST_ID=R-HSA-8878171
VEGFA-VEGFR2 Pathway	Reactome	R-HSA-4420097	2	97	0.353512	0.43376	ELMO1|KRAS	http://www.reactome.org/cgi-bin/eventbrowser_st_id?ST_ID=R-HSA-4420097
Pentose and glucuronate interconversions	KEGG PATHWAY	hsa00040	1	34	0.357521	0.435152	AR	http://www.genome.jp/kegg-bin/show_pathway?hsa00040/hsa:231%09red
Propanoate metabolism	KEGG PATHWAY	hsa00640	1	34	0.357521	0.435152	LDHAL6B	http://www.genome.jp/kegg-bin/show_pathway?hsa00640/hsa:92483%09red
The phototransduction cascade	Reactome	R-HSA-2514856	1	34	0.357521	0.435152	CNGA1	http://www.reactome.org/cgi-bin/eventbrowser_st_id?ST_ID=R-HSA-2514856
Negative regulators of DDX58/IFIH1 signaling	Reactome	R-HSA-936440	1	34	0.357521	0.435152	IKBKE	http://www.reactome.org/cgi-bin/eventbrowser_st_id?ST_ID=R-HSA-936440
Diseases of carbohydrate metabolism	Reactome	R-HSA-5663084	1	34	0.357521	0.435152	IDUA	http://www.reactome.org/cgi-bin/eventbrowser_st_id?ST_ID=R-HSA-5663084
Metabolism of steroid hormones	Reactome	R-HSA-196071	1	34	0.357521	0.435152	AR	http://www.reactome.org/cgi-bin/eventbrowser_st_id?ST_ID=R-HSA-196071
Signaling by WNT in cancer	Reactome	R-HSA-4791275	1	34	0.357521	0.435152	FZD6	http://www.reactome.org/cgi-bin/eventbrowser_st_id?ST_ID=R-HSA-4791275
GPCR ligand binding	Reactome	R-HSA-500792	7	454	0.359284	0.437163	AVPR1A|FZD6|RXFP1|AVPR2|TAS2R46|CXCR5|TAS2R31	http://www.reactome.org/cgi-bin/eventbrowser_st_id?ST_ID=R-HSA-500792
Choline metabolism in cancer	KEGG PATHWAY	hsa05231	2	99	0.362562	0.440878	PDGFRA|KRAS	http://www.genome.jp/kegg-bin/show_pathway?hsa05231/hsa:5156%09red/hsa:3845%09red
Potassium Channels	Reactome	R-HSA-1296071	2	99	0.362562	0.440878	KCNG3|KCNH1	http://www.reactome.org/cgi-bin/eventbrowser_st_id?ST_ID=R-HSA-1296071
Detoxification of Reactive Oxygen Species	Reactome	R-HSA-3299685	1	35	0.365595	0.442379	GPX6	http://www.reactome.org/cgi-bin/eventbrowser_st_id?ST_ID=R-HSA-3299685
RNA Polymerase III Transcription Initiation	Reactome	R-HSA-76046	1	35	0.365595	0.442379	GTF3C1	http://www.reactome.org/cgi-bin/eventbrowser_st_id?ST_ID=R-HSA-76046
N-glycan trimming in the ER and Calnexin/Calreticulin cycle	Reactome	R-HSA-532668	1	35	0.365595	0.442379	EDEM2	http://www.reactome.org/cgi-bin/eventbrowser_st_id?ST_ID=R-HSA-532668
Regulation of TP53 Degradation	Reactome	R-HSA-6804757	1	35	0.365595	0.442379	TP53	http://www.reactome.org/cgi-bin/eventbrowser_st_id?ST_ID=R-HSA-6804757
GPVI-mediated activation cascade	Reactome	R-HSA-114604	1	35	0.365595	0.442379	PIK3R6	http://www.reactome.org/cgi-bin/eventbrowser_st_id?ST_ID=R-HSA-114604
TNFR2 non-canonical NF-kB pathway	Reactome	R-HSA-5668541	2	100	0.367069	0.443889	PSMC3|TNFRSF1B	http://www.reactome.org/cgi-bin/eventbrowser_st_id?ST_ID=R-HSA-5668541
Visual phototransduction	Reactome	R-HSA-2187338	2	100	0.367069	0.443889	CNGA1|ABCA4	http://www.reactome.org/cgi-bin/eventbrowser_st_id?ST_ID=R-HSA-2187338
Heterotrimeric G-protein signaling pathway-rod outer segment phototransduction	PANTHER	P00028	1	36	0.373567	0.449675	CNGA1	http://www.pantherdb.org/pathway/pathwayDiagram.jsp?catAccession=P00028
Resolution of Abasic Sites (AP sites)	Reactome	R-HSA-73933	1	36	0.373567	0.449675	NTHL1	http://www.reactome.org/cgi-bin/eventbrowser_st_id?ST_ID=R-HSA-73933
ROS and RNS production in phagocytes	Reactome	R-HSA-1222556	1	36	0.373567	0.449675	SLC11A1	http://www.reactome.org/cgi-bin/eventbrowser_st_id?ST_ID=R-HSA-1222556
Regulation of TP53 Expression and Degradation	Reactome	R-HSA-6806003	1	36	0.373567	0.449675	TP53	http://www.reactome.org/cgi-bin/eventbrowser_st_id?ST_ID=R-HSA-6806003
Interleukin-7 signaling	Reactome	R-HSA-1266695	1	36	0.373567	0.449675	CRLF2	http://www.reactome.org/cgi-bin/eventbrowser_st_id?ST_ID=R-HSA-1266695
Apoptosis	Reactome	R-HSA-109581	3	172	0.376988	0.453238	TJP1|PSMC3|TP53	http://www.reactome.org/cgi-bin/eventbrowser_st_id?ST_ID=R-HSA-109581
@@Apoptosis	KEGG PATHWAY	hsa04210	2	136	0.51864	0.567916	TP53|KRAS	http://www.genome.jp/kegg-bin/show_pathway?hsa04210/hsa:3845%09red/hsa:7157%09red
Fatty acid metabolism	Reactome	R-HSA-8978868	3	172	0.376988	0.453238	CPT1B|ABCC1|DPEP3	http://www.reactome.org/cgi-bin/eventbrowser_st_id?ST_ID=R-HSA-8978868
@@Fatty acid metabolism	KEGG PATHWAY	hsa01212	1	57	0.519712	0.567916	CPT1B	http://www.genome.jp/kegg-bin/show_pathway?hsa01212/hsa:1375%09red
T cell receptor signaling pathway	KEGG PATHWAY	hsa04660	2	103	0.380514	0.455944	CD8B|KRAS	http://www.genome.jp/kegg-bin/show_pathway?hsa04660/hsa:926%09red/hsa:3845%09red
Transcriptional regulation by small RNAs	Reactome	R-HSA-5578749	2	103	0.380514	0.455944	TPR|RANBP2	http://www.reactome.org/cgi-bin/eventbrowser_st_id?ST_ID=R-HSA-5578749
Diseases of metabolism	Reactome	R-HSA-5668914	2	103	0.380514	0.455944	ABCA3|IDUA	http://www.reactome.org/cgi-bin/eventbrowser_st_id?ST_ID=R-HSA-5668914
phospholipases	BioCyc	LIPASYN-PWY	1	37	0.38144	0.455944	PLCH1	http://biocyc.org/HUMAN/NEW-IMAGE?type=NIL&object=LIPASYN-PWY
African trypanosomiasis	KEGG PATHWAY	hsa05143	1	37	0.38144	0.455944	LAMA4	http://www.genome.jp/kegg-bin/show_pathway?hsa05143/hsa:3910%09red
RUNX1 interacts with co-factors whose precise effect on RUNX1 targets is not known	Reactome	R-HSA-8939243	1	37	0.38144	0.455944	PBRM1	http://www.reactome.org/cgi-bin/eventbrowser_st_id?ST_ID=R-HSA-8939243
Apoptotic cleavage of cellular proteins	Reactome	R-HSA-111465	1	37	0.38144	0.455944	TJP1	http://www.reactome.org/cgi-bin/eventbrowser_st_id?ST_ID=R-HSA-111465
Toll-like receptor signaling pathway	KEGG PATHWAY	hsa04620	2	104	0.384969	0.460022	CCL4L2|IKBKE	http://www.genome.jp/kegg-bin/show_pathway?hsa04620/hsa:9560%09red/hsa:9641%09red
Programmed Cell Death	Reactome	R-HSA-5357801	3	175	0.38716	0.4625	TJP1|PSMC3|TP53	http://www.reactome.org/cgi-bin/eventbrowser_st_id?ST_ID=R-HSA-5357801
tRNA charging	BioCyc	TRNA-CHARGING-PWY	1	38	0.389214	0.462986	KARS1	http://biocyc.org/HUMAN/NEW-IMAGE?type=NIL&object=TRNA-CHARGING-PWY
Blood coagulation	PANTHER	P00011	1	38	0.389214	0.462986	ITGA2B	http://www.pantherdb.org/pathway/pathwayDiagram.jsp?catAccession=P00011
Association of TriC/CCT with target proteins during biosynthesis	Reactome	R-HSA-390471	1	38	0.389214	0.462986	TP53	http://www.reactome.org/cgi-bin/eventbrowser_st_id?ST_ID=R-HSA-390471
Regulation of beta-cell development	Reactome	R-HSA-186712	1	38	0.389214	0.462986	ONECUT3	http://www.reactome.org/cgi-bin/eventbrowser_st_id?ST_ID=R-HSA-186712
Ovarian tumor domain proteases	Reactome	R-HSA-5689896	1	38	0.389214	0.462986	TP53	http://www.reactome.org/cgi-bin/eventbrowser_st_id?ST_ID=R-HSA-5689896
Parathyroid hormone synthesis, secretion and action	KEGG PATHWAY	hsa04928	2	106	0.393837	0.468202	SLC9A3R1|CREB3	http://www.genome.jp/kegg-bin/show_pathway?hsa04928/hsa:10488%09red/hsa:9368%09red
Signaling by VEGF	Reactome	R-HSA-194138	2	106	0.393837	0.468202	ELMO1|KRAS	http://www.reactome.org/cgi-bin/eventbrowser_st_id?ST_ID=R-HSA-194138
Carboxyterminal post-translational modifications of tubulin	Reactome	R-HSA-8955332	1	39	0.39689	0.469139	TTLL9	http://www.reactome.org/cgi-bin/eventbrowser_st_id?ST_ID=R-HSA-8955332
DAP12 interactions	Reactome	R-HSA-2172127	1	39	0.39689	0.469139	KRAS	http://www.reactome.org/cgi-bin/eventbrowser_st_id?ST_ID=R-HSA-2172127
NOD-like receptor signaling pathway	KEGG PATHWAY	hsa04621	3	178	0.397291	0.469472	PANX1|TYK2|IKBKE	http://www.genome.jp/kegg-bin/show_pathway?hsa04621/hsa:7297%09red/hsa:9641%09red/hsa:24145%09red
Th17 cell differentiation	KEGG PATHWAY	hsa04659	2	107	0.398249	0.47018	TYK2|HLA-DRB5	http://www.genome.jp/kegg-bin/show_pathway?hsa04659/hsa:7297%09red/hsa:3127%09red
Integration of energy metabolism	Reactome	R-HSA-163685	2	107	0.398249	0.47018	IQGAP1|CD36	http://www.reactome.org/cgi-bin/eventbrowser_st_id?ST_ID=R-HSA-163685
Apoptosis signaling pathway	PANTHER	P00006	2	108	0.402646	0.473829	TNFRSF1B|TP53	http://www.pantherdb.org/pathway/pathwayDiagram.jsp?catAccession=P00006
Alcoholism	KEGG PATHWAY	hsa05034	3	180	0.404021	0.473829	SLC18A2|CREB3|KRAS	http://www.genome.jp/kegg-bin/show_pathway?hsa05034/hsa:6571%09red/hsa:10488%09red/hsa:3845%09red
Ferroptosis	KEGG PATHWAY	hsa04216	1	40	0.40447	0.473829	TP53	http://www.genome.jp/kegg-bin/show_pathway?hsa04216/hsa:7157%09red
RNA Polymerase III Transcription	Reactome	R-HSA-74158	1	40	0.40447	0.473829	GTF3C1	http://www.reactome.org/cgi-bin/eventbrowser_st_id?ST_ID=R-HSA-74158
Fanconi Anemia Pathway	Reactome	R-HSA-6783310	1	40	0.40447	0.473829	FANCC	http://www.reactome.org/cgi-bin/eventbrowser_st_id?ST_ID=R-HSA-6783310
@@Fanconi anemia pathway	KEGG PATHWAY	hsa03460	1	54	0.50113	0.55252	FANCC	http://www.genome.jp/kegg-bin/show_pathway?hsa03460/hsa:2176%09red
IRS-mediated signalling	Reactome	R-HSA-112399	1	40	0.40447	0.473829	KRAS	http://www.reactome.org/cgi-bin/eventbrowser_st_id?ST_ID=R-HSA-112399
RNA Polymerase III Abortive And Retractive Initiation	Reactome	R-HSA-749476	1	40	0.40447	0.473829	GTF3C1	http://www.reactome.org/cgi-bin/eventbrowser_st_id?ST_ID=R-HSA-749476
Synthesis of PA	Reactome	R-HSA-1483166	1	40	0.40447	0.473829	PLA2R1	http://www.reactome.org/cgi-bin/eventbrowser_st_id?ST_ID=R-HSA-1483166
Smooth Muscle Contraction	Reactome	R-HSA-445355	1	40	0.40447	0.473829	TLN1	http://www.reactome.org/cgi-bin/eventbrowser_st_id?ST_ID=R-HSA-445355
Negative regulation of MAPK pathway	Reactome	R-HSA-5675221	1	40	0.40447	0.473829	KRAS	http://www.reactome.org/cgi-bin/eventbrowser_st_id?ST_ID=R-HSA-5675221
Signaling by SCF-KIT	Reactome	R-HSA-1433557	1	40	0.40447	0.473829	KRAS	http://www.reactome.org/cgi-bin/eventbrowser_st_id?ST_ID=R-HSA-1433557
Amyloid fiber formation	Reactome	R-HSA-977225	2	109	0.407028	0.476541	SORL1|ODAM	http://www.reactome.org/cgi-bin/eventbrowser_st_id?ST_ID=R-HSA-977225
Mitotic Spindle Checkpoint	Reactome	R-HSA-69618	2	110	0.411394	0.479315	DYNC1I1|RANBP2	http://www.reactome.org/cgi-bin/eventbrowser_st_id?ST_ID=R-HSA-69618
Fat digestion and absorption	KEGG PATHWAY	hsa04975	1	41	0.411955	0.479315	CD36	http://www.genome.jp/kegg-bin/show_pathway?hsa04975/hsa:948%09red
Homologous recombination	KEGG PATHWAY	hsa03440	1	41	0.411955	0.479315	ECD	http://www.genome.jp/kegg-bin/show_pathway?hsa03440/hsa:7979%09red
EPHB-mediated forward signaling	Reactome	R-HSA-3928662	1	41	0.411955	0.479315	KALRN	http://www.reactome.org/cgi-bin/eventbrowser_st_id?ST_ID=R-HSA-3928662
Porphyrin and chlorophyll metabolism	KEGG PATHWAY	hsa00860	1	42	0.419346	0.485617	ALAS2	http://www.genome.jp/kegg-bin/show_pathway?hsa00860/hsa:212%09red
Glucagon-like Peptide-1 (GLP1) regulates insulin secretion	Reactome	R-HSA-381676	1	42	0.419346	0.485617	IQGAP1	http://www.reactome.org/cgi-bin/eventbrowser_st_id?ST_ID=R-HSA-381676
tRNA Aminoacylation	Reactome	R-HSA-379724	1	42	0.419346	0.485617	KARS1	http://www.reactome.org/cgi-bin/eventbrowser_st_id?ST_ID=R-HSA-379724
Deactivation of the beta-catenin transactivating complex	Reactome	R-HSA-3769402	1	42	0.419346	0.485617	SOX17	http://www.reactome.org/cgi-bin/eventbrowser_st_id?ST_ID=R-HSA-3769402
TNF signaling pathway	KEGG PATHWAY	hsa04668	2	112	0.420078	0.486322	TNFRSF1B|CREB3	http://www.genome.jp/kegg-bin/show_pathway?hsa04668/hsa:10488%09red/hsa:7133%09red
Separation of Sister Chromatids	Reactome	R-HSA-2467813	3	186	0.424071	0.490656	DYNC1I1|PSMC3|RANBP2	http://www.reactome.org/cgi-bin/eventbrowser_st_id?ST_ID=R-HSA-2467813
G1 Phase	Reactome	R-HSA-69236	1	43	0.426645	0.492042	RBL1	http://www.reactome.org/cgi-bin/eventbrowser_st_id?ST_ID=R-HSA-69236
Cyclin D associated events in G1	Reactome	R-HSA-69231	1	43	0.426645	0.492042	RBL1	http://www.reactome.org/cgi-bin/eventbrowser_st_id?ST_ID=R-HSA-69231
Signaling by Retinoic Acid	Reactome	R-HSA-5362517	1	43	0.426645	0.492042	CPT1B	http://www.reactome.org/cgi-bin/eventbrowser_st_id?ST_ID=R-HSA-5362517
Serotonergic synapse	KEGG PATHWAY	hsa04726	2	115	0.432981	0.497583	SLC18A2|KRAS	http://www.genome.jp/kegg-bin/show_pathway?hsa04726/hsa:6571%09red/hsa:3845%09red
Fatty acid degradation	KEGG PATHWAY	hsa00071	1	44	0.433852	0.497583	CPT1B	http://www.genome.jp/kegg-bin/show_pathway?hsa00071/hsa:1375%09red
5HT1 type receptor mediated signaling pathway	PANTHER	P04373	1	44	0.433852	0.497583	SLC18A2	http://www.pantherdb.org/pathway/pathwayDiagram.jsp?catAccession=P04373
IGF1R signaling cascade	Reactome	R-HSA-2428924	1	44	0.433852	0.497583	KRAS	http://www.reactome.org/cgi-bin/eventbrowser_st_id?ST_ID=R-HSA-2428924
Intra-Golgi traffic	Reactome	R-HSA-6811438	1	44	0.433852	0.497583	COG5	http://www.reactome.org/cgi-bin/eventbrowser_st_id?ST_ID=R-HSA-6811438
IRS-related events triggered by IGF1R	Reactome	R-HSA-2428928	1	44	0.433852	0.497583	KRAS	http://www.reactome.org/cgi-bin/eventbrowser_st_id?ST_ID=R-HSA-2428928
Interleukin-2 family signaling	Reactome	R-HSA-451927	1	44	0.433852	0.497583	HAVCR2	http://www.reactome.org/cgi-bin/eventbrowser_st_id?ST_ID=R-HSA-451927
TP53 Regulates Transcription of Cell Death Genes	Reactome	R-HSA-5633008	1	44	0.433852	0.497583	TP53	http://www.reactome.org/cgi-bin/eventbrowser_st_id?ST_ID=R-HSA-5633008
Basal transcription factors	KEGG PATHWAY	hsa03022	1	45	0.440968	0.504275	GTF2B	http://www.genome.jp/kegg-bin/show_pathway?hsa03022/hsa:2959%09red
Signaling by Type 1 Insulin-like Growth Factor 1 Receptor (IGF1R)	Reactome	R-HSA-2404192	1	45	0.440968	0.504275	KRAS	http://www.reactome.org/cgi-bin/eventbrowser_st_id?ST_ID=R-HSA-2404192
Glycosphingolipid metabolism	Reactome	R-HSA-1660662	1	45	0.440968	0.504275	CTSA	http://www.reactome.org/cgi-bin/eventbrowser_st_id?ST_ID=R-HSA-1660662
Carbon metabolism	KEGG PATHWAY	hsa01200	2	117	0.441496	0.504439	PSAT1|PSPH	http://www.genome.jp/kegg-bin/show_pathway?hsa01200/hsa:5723%09red/hsa:29968%09red
TCR signaling	Reactome	R-HSA-202403	2	117	0.441496	0.504439	PSMC3|HLA-DRB5	http://www.reactome.org/cgi-bin/eventbrowser_st_id?ST_ID=R-HSA-202403
Heterotrimeric G-protein signaling pathway-Gq alpha and Go alpha mediated pathway	PANTHER	P00027	2	118	0.445728	0.508831	RGS5|CLTCL1	http://www.pantherdb.org/pathway/pathwayDiagram.jsp?catAccession=P00027
Calcium signaling pathway	KEGG PATHWAY	hsa04020	3	193	0.447162	0.509203	PDGFRA|AVPR1A|SLC25A5	http://www.genome.jp/kegg-bin/show_pathway?hsa04020/hsa:5156%09red/hsa:292%09red/hsa:552%09red
RNA Polymerase I Transcription Initiation	Reactome	R-HSA-73762	1	46	0.447995	0.509203	POLR1E	http://www.reactome.org/cgi-bin/eventbrowser_st_id?ST_ID=R-HSA-73762
Insulin receptor signalling cascade	Reactome	R-HSA-74751	1	46	0.447995	0.509203	KRAS	http://www.reactome.org/cgi-bin/eventbrowser_st_id?ST_ID=R-HSA-74751
Neurotrophin signaling pathway	KEGG PATHWAY	hsa04722	2	119	0.449941	0.510825	TP53|KRAS	http://www.genome.jp/kegg-bin/show_pathway?hsa04722/hsa:3845%09red/hsa:7157%09red
Cap-dependent Translation Initiation	Reactome	R-HSA-72737	2	119	0.449941	0.510825	EIF2B4|EIF3D	http://www.reactome.org/cgi-bin/eventbrowser_st_id?ST_ID=R-HSA-72737
Eukaryotic Translation Initiation	Reactome	R-HSA-72613	2	119	0.449941	0.510825	EIF2B4|EIF3D	http://www.reactome.org/cgi-bin/eventbrowser_st_id?ST_ID=R-HSA-72613
Cellular responses to stress	Reactome	R-HSA-2262752	6	422	0.450089	0.510845	TP53|DYNC1I1|TPR|GPX6|PSMC3|RANBP2	http://www.reactome.org/cgi-bin/eventbrowser_st_id?ST_ID=R-HSA-2262752
Mitotic Anaphase	Reactome	R-HSA-68882	3	194	0.450431	0.511086	DYNC1I1|PSMC3|RANBP2	http://www.reactome.org/cgi-bin/eventbrowser_st_id?ST_ID=R-HSA-68882
Mitotic Metaphase and Anaphase	Reactome	R-HSA-2555396	3	195	0.453692	0.513972	DYNC1I1|PSMC3|RANBP2	http://www.reactome.org/cgi-bin/eventbrowser_st_id?ST_ID=R-HSA-2555396
Metabolism of water-soluble vitamins and cofactors	Reactome	R-HSA-196849	2	120	0.454136	0.513972	PARP8|ABCC1	http://www.reactome.org/cgi-bin/eventbrowser_st_id?ST_ID=R-HSA-196849
Transcription regulation by bZIP transcription factor	PANTHER	P00055	1	47	0.454934	0.513972	GTF2B	http://www.pantherdb.org/pathway/pathwayDiagram.jsp?catAccession=P00055
Signaling by ERBB2	Reactome	R-HSA-1227986	1	47	0.454934	0.513972	KRAS	http://www.reactome.org/cgi-bin/eventbrowser_st_id?ST_ID=R-HSA-1227986
HIV Transcription Initiation	Reactome	R-HSA-167161	1	47	0.454934	0.513972	GTF2B	http://www.reactome.org/cgi-bin/eventbrowser_st_id?ST_ID=R-HSA-167161
RNA Polymerase II Promoter Escape	Reactome	R-HSA-73776	1	47	0.454934	0.513972	GTF2B	http://www.reactome.org/cgi-bin/eventbrowser_st_id?ST_ID=R-HSA-73776
RNA Polymerase II Transcription Initiation And Promoter Clearance	Reactome	R-HSA-76042	1	47	0.454934	0.513972	GTF2B	http://www.reactome.org/cgi-bin/eventbrowser_st_id?ST_ID=R-HSA-76042
RNA Polymerase II HIV Promoter Escape	Reactome	R-HSA-167162	1	47	0.454934	0.513972	GTF2B	http://www.reactome.org/cgi-bin/eventbrowser_st_id?ST_ID=R-HSA-167162
Interleukin-12 signaling	Reactome	R-HSA-9020591	1	47	0.454934	0.513972	TYK2	http://www.reactome.org/cgi-bin/eventbrowser_st_id?ST_ID=R-HSA-9020591
RNA Polymerase II Transcription Pre-Initiation And Promoter Opening	Reactome	R-HSA-73779	1	47	0.454934	0.513972	GTF2B	http://www.reactome.org/cgi-bin/eventbrowser_st_id?ST_ID=R-HSA-73779
RNA Polymerase II Transcription Initiation	Reactome	R-HSA-75953	1	47	0.454934	0.513972	GTF2B	http://www.reactome.org/cgi-bin/eventbrowser_st_id?ST_ID=R-HSA-75953
Metabolic pathways	KEGG PATHWAY	hsa01100	19	1433	0.45986	0.519389	NDUFV2|MT-ND4|MT-ND5|PI4KA|PSPH|LDHAL6B|PIGO|PSAT1|ALAS2|MIOX|MT-CO1|PLCH1|GPX6|MT-ATP8|STT3A|UQCRC1|IDUA|AR|EXT2	http://www.genome.jp/kegg-bin/show_pathway?hsa01100/hsa:4512%09red/hsa:92483%09red/hsa:257202%09red/hsa:55586%09red/hsa:7384%09red/hsa:3703%09red/hsa:3425%09red/hsa:2132%09red/hsa:5297%09red/hsa:4509%09red/hsa:231%09red/hsa:29968%09red/hsa:4538%09red/hsa:4540%09red/hsa:212%09red/hsa:5723%09red/hsa:23007%09red/hsa:4729%09red/hsa:84720%09red
Signaling by NOTCH3	Reactome	R-HSA-9012852	1	48	0.461786	0.520518	NOTCH3	http://www.reactome.org/cgi-bin/eventbrowser_st_id?ST_ID=R-HSA-9012852
Chemokine receptors bind chemokines	Reactome	R-HSA-380108	1	48	0.461786	0.520518	CXCR5	http://www.reactome.org/cgi-bin/eventbrowser_st_id?ST_ID=R-HSA-380108
Resolution of Sister Chromatid Cohesion	Reactome	R-HSA-2500257	2	123	0.466611	0.525505	DYNC1I1|RANBP2	http://www.reactome.org/cgi-bin/eventbrowser_st_id?ST_ID=R-HSA-2500257
Intestinal immune network for IgA production	KEGG PATHWAY	hsa04672	1	49	0.468552	0.526636	HLA-DRB5	http://www.genome.jp/kegg-bin/show_pathway?hsa04672/hsa:3127%09red
XBP1(S) activates chaperone genes	Reactome	R-HSA-381038	1	49	0.468552	0.526636	TLN1	http://www.reactome.org/cgi-bin/eventbrowser_st_id?ST_ID=R-HSA-381038
Retrograde transport at the Trans-Golgi-Network	Reactome	R-HSA-6811440	1	49	0.468552	0.526636	COG5	http://www.reactome.org/cgi-bin/eventbrowser_st_id?ST_ID=R-HSA-6811440
Regulation of activated PAK-2p34 by proteasome mediated degradation	Reactome	R-HSA-211733	1	49	0.468552	0.526636	PSMC3	http://www.reactome.org/cgi-bin/eventbrowser_st_id?ST_ID=R-HSA-211733
PDGF signaling pathway	PANTHER	P00047	2	124	0.470731	0.528934	PDGFRA|ELF4	http://www.pantherdb.org/pathway/pathwayDiagram.jsp?catAccession=P00047
Vibrio cholerae infection	KEGG PATHWAY	hsa05110	1	50	0.475233	0.532018	TJP1	http://www.genome.jp/kegg-bin/show_pathway?hsa05110/hsa:7082%09red
Endocrine and other factor-regulated calcium reabsorption	KEGG PATHWAY	hsa04961	1	50	0.475233	0.532018	CLTCL1	http://www.genome.jp/kegg-bin/show_pathway?hsa04961/hsa:8218%09red
N-Glycan biosynthesis	KEGG PATHWAY	hsa00510	1	50	0.475233	0.532018	STT3A	http://www.genome.jp/kegg-bin/show_pathway?hsa00510/hsa:3703%09red
Toll receptor signaling pathway	PANTHER	P00054	1	50	0.475233	0.532018	IKBKE	http://www.pantherdb.org/pathway/pathwayDiagram.jsp?catAccession=P00054
Regulation of ornithine decarboxylase (ODC)	Reactome	R-HSA-350562	1	50	0.475233	0.532018	PSMC3	http://www.reactome.org/cgi-bin/eventbrowser_st_id?ST_ID=R-HSA-350562
Neurotransmitter release cycle	Reactome	R-HSA-112310	1	50	0.475233	0.532018	SLC18A2	http://www.reactome.org/cgi-bin/eventbrowser_st_id?ST_ID=R-HSA-112310
Intrinsic Pathway for Apoptosis	Reactome	R-HSA-109606	1	50	0.475233	0.532018	TP53	http://www.reactome.org/cgi-bin/eventbrowser_st_id?ST_ID=R-HSA-109606
Dopamine receptor mediated signaling pathway	PANTHER	P05912	1	51	0.48183	0.536959	SLC18A2	http://www.pantherdb.org/pathway/pathwayDiagram.jsp?catAccession=P05912
Ubiquitin-dependent degradation of Cyclin D	Reactome	R-HSA-75815	1	51	0.48183	0.536959	PSMC3	http://www.reactome.org/cgi-bin/eventbrowser_st_id?ST_ID=R-HSA-75815
Formation of the ternary complex, and subsequently, the 43S complex	Reactome	R-HSA-72695	1	51	0.48183	0.536959	EIF3D	http://www.reactome.org/cgi-bin/eventbrowser_st_id?ST_ID=R-HSA-72695
p53-Independent DNA Damage Response	Reactome	R-HSA-69610	1	51	0.48183	0.536959	PSMC3	http://www.reactome.org/cgi-bin/eventbrowser_st_id?ST_ID=R-HSA-69610
Ubiquitin Mediated Degradation of Phosphorylated Cdc25A	Reactome	R-HSA-69601	1	51	0.48183	0.536959	PSMC3	http://www.reactome.org/cgi-bin/eventbrowser_st_id?ST_ID=R-HSA-69601
Vpu mediated degradation of CD4	Reactome	R-HSA-180534	1	51	0.48183	0.536959	PSMC3	http://www.reactome.org/cgi-bin/eventbrowser_st_id?ST_ID=R-HSA-180534
p53-Independent G1/S DNA damage checkpoint	Reactome	R-HSA-69613	1	51	0.48183	0.536959	PSMC3	http://www.reactome.org/cgi-bin/eventbrowser_st_id?ST_ID=R-HSA-69613
COPI-independent Golgi-to-ER retrograde traffic	Reactome	R-HSA-6811436	1	51	0.48183	0.536959	DYNC1I1	http://www.reactome.org/cgi-bin/eventbrowser_st_id?ST_ID=R-HSA-6811436
IRE1alpha activates chaperones	Reactome	R-HSA-381070	1	51	0.48183	0.536959	TLN1	http://www.reactome.org/cgi-bin/eventbrowser_st_id?ST_ID=R-HSA-381070
Apoptotic execution phase	Reactome	R-HSA-75153	1	51	0.48183	0.536959	TJP1	http://www.reactome.org/cgi-bin/eventbrowser_st_id?ST_ID=R-HSA-75153
Autophagy - animal	KEGG PATHWAY	hsa04140	2	128	0.48702	0.542435	ULK2|KRAS	http://www.genome.jp/kegg-bin/show_pathway?hsa04140/hsa:9706%09red/hsa:3845%09red
Toll Like Receptor 4 (TLR4) Cascade	Reactome	R-HSA-166016	2	128	0.48702	0.542435	CD36|IKBKE	http://www.reactome.org/cgi-bin/eventbrowser_st_id?ST_ID=R-HSA-166016
Regulation of Apoptosis	Reactome	R-HSA-169911	1	52	0.488345	0.542989	PSMC3	http://www.reactome.org/cgi-bin/eventbrowser_st_id?ST_ID=R-HSA-169911
Vif-mediated degradation of APOBEC3G	Reactome	R-HSA-180585	1	52	0.488345	0.542989	PSMC3	http://www.reactome.org/cgi-bin/eventbrowser_st_id?ST_ID=R-HSA-180585
Glycerophospholipid biosynthesis	Reactome	R-HSA-1483206	2	129	0.491043	0.545835	PLA2R1|PITPNM2	http://www.reactome.org/cgi-bin/eventbrowser_st_id?ST_ID=R-HSA-1483206
FBXL7 down-regulates AURKA during mitotic entry and in early mitosis	Reactome	R-HSA-8854050	1	53	0.494778	0.548735	PSMC3	http://www.reactome.org/cgi-bin/eventbrowser_st_id?ST_ID=R-HSA-8854050
Synthesis of PIPs at the plasma membrane	Reactome	R-HSA-1660499	1	53	0.494778	0.548735	PIK3R6	http://www.reactome.org/cgi-bin/eventbrowser_st_id?ST_ID=R-HSA-1660499
Regulation of RUNX3 expression and activity	Reactome	R-HSA-8941858	1	53	0.494778	0.548735	PSMC3	http://www.reactome.org/cgi-bin/eventbrowser_st_id?ST_ID=R-HSA-8941858
Fc epsilon receptor (FCERI) signaling	Reactome	R-HSA-2454202	2	130	0.495046	0.548735	PSMC3|KRAS	http://www.reactome.org/cgi-bin/eventbrowser_st_id?ST_ID=R-HSA-2454202
G1/S Transition	Reactome	R-HSA-69206	2	130	0.495046	0.548735	PSMC3|RBL1	http://www.reactome.org/cgi-bin/eventbrowser_st_id?ST_ID=R-HSA-69206
Dopaminergic synapse	KEGG PATHWAY	hsa04728	2	131	0.49903	0.55252	SLC18A2|CREB3	http://www.genome.jp/kegg-bin/show_pathway?hsa04728/hsa:6571%09red/hsa:10488%09red
Influenza Viral RNA Transcription and Replication	Reactome	R-HSA-168273	2	131	0.49903	0.55252	TPR|RANBP2	http://www.reactome.org/cgi-bin/eventbrowser_st_id?ST_ID=R-HSA-168273
SCF-beta-TrCP mediated degradation of Emi1	Reactome	R-HSA-174113	1	54	0.50113	0.55252	PSMC3	http://www.reactome.org/cgi-bin/eventbrowser_st_id?ST_ID=R-HSA-174113
AUF1 (hnRNP D0) binds and destabilizes mRNA	Reactome	R-HSA-450408	1	54	0.50113	0.55252	PSMC3	http://www.reactome.org/cgi-bin/eventbrowser_st_id?ST_ID=R-HSA-450408
Golgi Associated Vesicle Biogenesis	Reactome	R-HSA-432722	1	54	0.50113	0.55252	GAK	http://www.reactome.org/cgi-bin/eventbrowser_st_id?ST_ID=R-HSA-432722
Degradation of AXIN	Reactome	R-HSA-4641257	1	54	0.50113	0.55252	PSMC3	http://www.reactome.org/cgi-bin/eventbrowser_st_id?ST_ID=R-HSA-4641257
Pyruvate metabolism and Citric Acid (TCA) cycle	Reactome	R-HSA-71406	1	54	0.50113	0.55252	LDHAL6B	http://www.reactome.org/cgi-bin/eventbrowser_st_id?ST_ID=R-HSA-71406
Formation of TC-NER Pre-Incision Complex	Reactome	R-HSA-6781823	1	54	0.50113	0.55252	XAB2	http://www.reactome.org/cgi-bin/eventbrowser_st_id?ST_ID=R-HSA-6781823
Metabolism of amino acids and derivatives	Reactome	R-HSA-71291	5	367	0.501328	0.552585	PSAT1|KARS1|PSMC3|DIO2|PSPH	http://www.reactome.org/cgi-bin/eventbrowser_st_id?ST_ID=R-HSA-71291
Cell Cycle Checkpoints	Reactome	R-HSA-69620	4	289	0.502834	0.554089	DYNC1I1|PSMC3|TP53|RANBP2	http://www.reactome.org/cgi-bin/eventbrowser_st_id?ST_ID=R-HSA-69620
FoxO signaling pathway	KEGG PATHWAY	hsa04068	2	132	0.502993	0.554109	PLK3|KRAS	http://www.genome.jp/kegg-bin/show_pathway?hsa04068/hsa:1263%09red/hsa:3845%09red
HSP90 chaperone cycle for steroid hormone receptors (SHR)	Reactome	R-HSA-3371497	1	55	0.507402	0.556939	DYNC1I1	http://www.reactome.org/cgi-bin/eventbrowser_st_id?ST_ID=R-HSA-3371497
Signaling by ERBB4	Reactome	R-HSA-1236394	1	55	0.507402	0.556939	KRAS	http://www.reactome.org/cgi-bin/eventbrowser_st_id?ST_ID=R-HSA-1236394
Deadenylation-dependent mRNA decay	Reactome	R-HSA-429914	1	55	0.507402	0.556939	DCP1B	http://www.reactome.org/cgi-bin/eventbrowser_st_id?ST_ID=R-HSA-429914
Hh mutants that don't undergo autocatalytic processing are degraded by ERAD	Reactome	R-HSA-5362768	1	55	0.507402	0.556939	PSMC3	http://www.reactome.org/cgi-bin/eventbrowser_st_id?ST_ID=R-HSA-5362768
Nucleotide-binding domain, leucine rich repeat containing receptor (NLR) signaling pathways	Reactome	R-HSA-168643	1	55	0.507402	0.556939	PANX1	http://www.reactome.org/cgi-bin/eventbrowser_st_id?ST_ID=R-HSA-168643
Transcriptional activation of mitochondrial biogenesis	Reactome	R-HSA-2151201	1	55	0.507402	0.556939	CRTC3	http://www.reactome.org/cgi-bin/eventbrowser_st_id?ST_ID=R-HSA-2151201
Human immunodeficiency virus 1 infection	KEGG PATHWAY	hsa05170	3	212	0.507788	0.557207	HLA-C|TNFRSF1B|KRAS	http://www.genome.jp/kegg-bin/show_pathway?hsa05170/hsa:3107%09red/hsa:7133%09red/hsa:3845%09red
Glutathione metabolism	KEGG PATHWAY	hsa00480	1	56	0.513596	0.562952	GPX6	http://www.genome.jp/kegg-bin/show_pathway?hsa00480/hsa:257202%09red
Degradation of DVL	Reactome	R-HSA-4641258	1	56	0.513596	0.562952	PSMC3	http://www.reactome.org/cgi-bin/eventbrowser_st_id?ST_ID=R-HSA-4641258
Spliceosome	KEGG PATHWAY	hsa03040	2	135	0.514759	0.564071	SNRPC|XAB2	http://www.genome.jp/kegg-bin/show_pathway?hsa03040/hsa:56949%09red/hsa:3183%09red
RHO GTPases Activate Formins	Reactome	R-HSA-5663220	2	136	0.51864	0.567916	DYNC1I1|RANBP2	http://www.reactome.org/cgi-bin/eventbrowser_st_id?ST_ID=R-HSA-5663220
Interleukin-12 family signaling	Reactome	R-HSA-447115	1	57	0.519712	0.567916	TYK2	http://www.reactome.org/cgi-bin/eventbrowser_st_id?ST_ID=R-HSA-447115
E3 ubiquitin ligases ubiquitinate target proteins	Reactome	R-HSA-8866654	1	57	0.519712	0.567916	PRKDC	http://www.reactome.org/cgi-bin/eventbrowser_st_id?ST_ID=R-HSA-8866654
Metabolism of polyamines	Reactome	R-HSA-351202	1	57	0.519712	0.567916	PSMC3	http://www.reactome.org/cgi-bin/eventbrowser_st_id?ST_ID=R-HSA-351202
Hh mutants abrogate ligand secretion	Reactome	R-HSA-5387390	1	58	0.525751	0.573083	PSMC3	http://www.reactome.org/cgi-bin/eventbrowser_st_id?ST_ID=R-HSA-5387390
Translation initiation complex formation	Reactome	R-HSA-72649	1	58	0.525751	0.573083	EIF3D	http://www.reactome.org/cgi-bin/eventbrowser_st_id?ST_ID=R-HSA-72649
CDT1 association with the CDC6:ORC:origin complex	Reactome	R-HSA-68827	1	58	0.525751	0.573083	PSMC3	http://www.reactome.org/cgi-bin/eventbrowser_st_id?ST_ID=R-HSA-68827
NIK-->noncanonical NF-kB signaling	Reactome	R-HSA-5676590	1	58	0.525751	0.573083	PSMC3	http://www.reactome.org/cgi-bin/eventbrowser_st_id?ST_ID=R-HSA-5676590
Ribosomal scanning and start codon recognition	Reactome	R-HSA-72702	1	58	0.525751	0.573083	EIF3D	http://www.reactome.org/cgi-bin/eventbrowser_st_id?ST_ID=R-HSA-72702
Interleukin-1 family signaling	Reactome	R-HSA-446652	2	138	0.52634	0.573567	PSMC3|IL1RL1	http://www.reactome.org/cgi-bin/eventbrowser_st_id?ST_ID=R-HSA-446652
Ub-specific processing proteases	Reactome	R-HSA-5689880	3	219	0.529241	0.576231	PSMC3|TP53|USP5	http://www.reactome.org/cgi-bin/eventbrowser_st_id?ST_ID=R-HSA-5689880
Fluid shear stress and atherosclerosis	KEGG PATHWAY	hsa05418	2	139	0.530159	0.576231	ITGA2B|TP53	http://www.genome.jp/kegg-bin/show_pathway?hsa05418/hsa:3674%09red/hsa:7157%09red
VEGF signaling pathway	KEGG PATHWAY	hsa04370	1	59	0.531714	0.576231	KRAS	http://www.genome.jp/kegg-bin/show_pathway?hsa04370/hsa:3845%09red
Degradation of GLI2 by the proteasome	Reactome	R-HSA-5610783	1	59	0.531714	0.576231	PSMC3	http://www.reactome.org/cgi-bin/eventbrowser_st_id?ST_ID=R-HSA-5610783
GLI3 is processed to GLI3R by the proteasome	Reactome	R-HSA-5610785	1	59	0.531714	0.576231	PSMC3	http://www.reactome.org/cgi-bin/eventbrowser_st_id?ST_ID=R-HSA-5610785
SCF(Skp2)-mediated degradation of p27/p21	Reactome	R-HSA-187577	1	59	0.531714	0.576231	PSMC3	http://www.reactome.org/cgi-bin/eventbrowser_st_id?ST_ID=R-HSA-187577
Peroxisomal protein import	Reactome	R-HSA-9033241	1	59	0.531714	0.576231	ZFAND6	http://www.reactome.org/cgi-bin/eventbrowser_st_id?ST_ID=R-HSA-9033241
Degradation of GLI1 by the proteasome	Reactome	R-HSA-5610780	1	59	0.531714	0.576231	PSMC3	http://www.reactome.org/cgi-bin/eventbrowser_st_id?ST_ID=R-HSA-5610780
Activation of the mRNA upon binding of the cap-binding complex and eIFs, and subsequent binding to 43S	Reactome	R-HSA-72662	1	59	0.531714	0.576231	EIF3D	http://www.reactome.org/cgi-bin/eventbrowser_st_id?ST_ID=R-HSA-72662
Dectin-1 mediated noncanonical NF-kB signaling	Reactome	R-HSA-5607761	1	59	0.531714	0.576231	PSMC3	http://www.reactome.org/cgi-bin/eventbrowser_st_id?ST_ID=R-HSA-5607761
Long-term depression	KEGG PATHWAY	hsa04730	1	60	0.537603	0.580516	KRAS	http://www.genome.jp/kegg-bin/show_pathway?hsa04730/hsa:3845%09red
Recognition and association of DNA glycosylase with site containing an affected pyrimidine	Reactome	R-HSA-110328	1	60	0.537603	0.580516	NTHL1	http://www.reactome.org/cgi-bin/eventbrowser_st_id?ST_ID=R-HSA-110328
Depyrimidination	Reactome	R-HSA-73928	1	60	0.537603	0.580516	NTHL1	http://www.reactome.org/cgi-bin/eventbrowser_st_id?ST_ID=R-HSA-73928
Defective CFTR causes cystic fibrosis	Reactome	R-HSA-5678895	1	60	0.537603	0.580516	PSMC3	http://www.reactome.org/cgi-bin/eventbrowser_st_id?ST_ID=R-HSA-5678895
Cleavage of the damaged pyrimidine	Reactome	R-HSA-110329	1	60	0.537603	0.580516	NTHL1	http://www.reactome.org/cgi-bin/eventbrowser_st_id?ST_ID=R-HSA-110329
Cardiac conduction	Reactome	R-HSA-5576891	2	141	0.537733	0.580516	CACNA2D3|SCN3A	http://www.reactome.org/cgi-bin/eventbrowser_st_id?ST_ID=R-HSA-5576891
Influenza Life Cycle	Reactome	R-HSA-168255	2	141	0.537733	0.580516	TPR|RANBP2	http://www.reactome.org/cgi-bin/eventbrowser_st_id?ST_ID=R-HSA-168255
Reproduction	Reactome	R-HSA-1474165	2	141	0.537733	0.580516	SYNE2|ZP4	http://www.reactome.org/cgi-bin/eventbrowser_st_id?ST_ID=R-HSA-1474165
Glycerolipid metabolism	KEGG PATHWAY	hsa00561	1	61	0.543417	0.585047	AR	http://www.genome.jp/kegg-bin/show_pathway?hsa00561/hsa:231%09red
B cell activation	PANTHER	P00010	1	61	0.543417	0.585047	CD79A	http://www.pantherdb.org/pathway/pathwayDiagram.jsp?catAccession=P00010
Ca2+ pathway	Reactome	R-HSA-4086398	1	61	0.543417	0.585047	FZD6	http://www.reactome.org/cgi-bin/eventbrowser_st_id?ST_ID=R-HSA-4086398
Transcriptional Regulation by MECP2	Reactome	R-HSA-8986944	1	61	0.543417	0.585047	LBR	http://www.reactome.org/cgi-bin/eventbrowser_st_id?ST_ID=R-HSA-8986944
Base-Excision Repair, AP Site Formation	Reactome	R-HSA-73929	1	61	0.543417	0.585047	NTHL1	http://www.reactome.org/cgi-bin/eventbrowser_st_id?ST_ID=R-HSA-73929
Beta-catenin independent WNT signaling	Reactome	R-HSA-3858494	2	144	0.548936	0.590098	PSMC3|FZD6	http://www.reactome.org/cgi-bin/eventbrowser_st_id?ST_ID=R-HSA-3858494
Longevity regulating pathway - multiple species	KEGG PATHWAY	hsa04213	1	62	0.549159	0.590098	KRAS	http://www.genome.jp/kegg-bin/show_pathway?hsa04213/hsa:3845%09red
5HT2 type receptor mediated signaling pathway	PANTHER	P04374	1	62	0.549159	0.590098	SLC18A2	http://www.pantherdb.org/pathway/pathwayDiagram.jsp?catAccession=P04374
Autodegradation of Cdh1 by Cdh1:APC/C	Reactome	R-HSA-174084	1	62	0.549159	0.590098	PSMC3	http://www.reactome.org/cgi-bin/eventbrowser_st_id?ST_ID=R-HSA-174084
Constitutive Signaling by Aberrant PI3K in Cancer	Reactome	R-HSA-2219530	1	62	0.549159	0.590098	PDGFRA	http://www.reactome.org/cgi-bin/eventbrowser_st_id?ST_ID=R-HSA-2219530
Alzheimer disease-amyloid secretase pathway	PANTHER	P00003	1	63	0.554829	0.595053	PCSK7	http://www.pantherdb.org/pathway/pathwayDiagram.jsp?catAccession=P00003
Asymmetric localization of PCP proteins	Reactome	R-HSA-4608870	1	63	0.554829	0.595053	PSMC3	http://www.reactome.org/cgi-bin/eventbrowser_st_id?ST_ID=R-HSA-4608870
Cell-cell junction organization	Reactome	R-HSA-421270	1	63	0.554829	0.595053	CDH2	http://www.reactome.org/cgi-bin/eventbrowser_st_id?ST_ID=R-HSA-421270
Epigenetic regulation of gene expression	Reactome	R-HSA-212165	2	146	0.556298	0.596467	MTF2|POLR1E	http://www.reactome.org/cgi-bin/eventbrowser_st_id?ST_ID=R-HSA-212165
Mitotic G1-G1/S phases	Reactome	R-HSA-453279	2	147	0.559947	0.599098	PSMC3|RBL1	http://www.reactome.org/cgi-bin/eventbrowser_st_id?ST_ID=R-HSA-453279
Metabolism of steroids	Reactome	R-HSA-8957322	2	147	0.559947	0.599098	LBR|AR	http://www.reactome.org/cgi-bin/eventbrowser_st_id?ST_ID=R-HSA-8957322
Mitochondrial protein import	Reactome	R-HSA-1268020	1	64	0.560427	0.599098	HSCB	http://www.reactome.org/cgi-bin/eventbrowser_st_id?ST_ID=R-HSA-1268020
Hedgehog ligand biogenesis	Reactome	R-HSA-5358346	1	64	0.560427	0.599098	PSMC3	http://www.reactome.org/cgi-bin/eventbrowser_st_id?ST_ID=R-HSA-5358346
Signaling by Hedgehog	Reactome	R-HSA-5358351	2	148	0.563574	0.602299	GAS8|PSMC3	http://www.reactome.org/cgi-bin/eventbrowser_st_id?ST_ID=R-HSA-5358351
Inflammatory bowel disease (IBD)	KEGG PATHWAY	hsa05321	1	65	0.565955	0.603532	HLA-DRB5	http://www.genome.jp/kegg-bin/show_pathway?hsa05321/hsa:3127%09red
Costimulation by the CD28 family	Reactome	R-HSA-388841	1	65	0.565955	0.603532	HLA-DRB5	http://www.reactome.org/cgi-bin/eventbrowser_st_id?ST_ID=R-HSA-388841
Gap-filling DNA repair synthesis and ligation in TC-NER	Reactome	R-HSA-6782210	1	65	0.565955	0.603532	XAB2	http://www.reactome.org/cgi-bin/eventbrowser_st_id?ST_ID=R-HSA-6782210
FOXO-mediated transcription	Reactome	R-HSA-9614085	1	65	0.565955	0.603532	PLXNA4	http://www.reactome.org/cgi-bin/eventbrowser_st_id?ST_ID=R-HSA-9614085
Oxygen-dependent proline hydroxylation of Hypoxia-inducible Factor Alpha	Reactome	R-HSA-1234176	1	65	0.565955	0.603532	PSMC3	http://www.reactome.org/cgi-bin/eventbrowser_st_id?ST_ID=R-HSA-1234176
Plasma lipoprotein assembly, remodeling, and clearance	Reactome	R-HSA-174824	1	65	0.565955	0.603532	NCEH1	http://www.reactome.org/cgi-bin/eventbrowser_st_id?ST_ID=R-HSA-174824
TCF dependent signaling in response to WNT	Reactome	R-HSA-201681	3	232	0.567653	0.605015	PSMC3|FZD6|SOX17	http://www.reactome.org/cgi-bin/eventbrowser_st_id?ST_ID=R-HSA-201681
Acute myeloid leukemia	KEGG PATHWAY	hsa05221	1	66	0.571414	0.607542	KRAS	http://www.genome.jp/kegg-bin/show_pathway?hsa05221/hsa:3845%09red
Aminoacyl-tRNA biosynthesis	KEGG PATHWAY	hsa00970	1	66	0.571414	0.607542	KARS1	http://www.genome.jp/kegg-bin/show_pathway?hsa00970/hsa:3735%09red
Dual incision in TC-NER	Reactome	R-HSA-6782135	1	66	0.571414	0.607542	XAB2	http://www.reactome.org/cgi-bin/eventbrowser_st_id?ST_ID=R-HSA-6782135
APC/C:Cdc20 mediated degradation of Securin	Reactome	R-HSA-174154	1	66	0.571414	0.607542	PSMC3	http://www.reactome.org/cgi-bin/eventbrowser_st_id?ST_ID=R-HSA-174154
Activation of NF-kappaB in B cells	Reactome	R-HSA-1169091	1	66	0.571414	0.607542	PSMC3	http://www.reactome.org/cgi-bin/eventbrowser_st_id?ST_ID=R-HSA-1169091
Long-term potentiation	KEGG PATHWAY	hsa04720	1	67	0.576804	0.612116	KRAS	http://www.genome.jp/kegg-bin/show_pathway?hsa04720/hsa:3845%09red
Assembly of the pre-replicative complex	Reactome	R-HSA-68867	1	67	0.576804	0.612116	PSMC3	http://www.reactome.org/cgi-bin/eventbrowser_st_id?ST_ID=R-HSA-68867
Influenza Infection	Reactome	R-HSA-168254	2	152	0.577869	0.61308	TPR|RANBP2	http://www.reactome.org/cgi-bin/eventbrowser_st_id?ST_ID=R-HSA-168254
Shigellosis	KEGG PATHWAY	hsa05131	1	68	0.582127	0.6166	ELMO1	http://www.genome.jp/kegg-bin/show_pathway?hsa05131/hsa:9844%09red
Glycolysis / Gluconeogenesis	KEGG PATHWAY	hsa00010	1	68	0.582127	0.6166	LDHAL6B	http://www.genome.jp/kegg-bin/show_pathway?hsa00010/hsa:92483%09red
Fc epsilon RI signaling pathway	KEGG PATHWAY	hsa04664	1	68	0.582127	0.6166	KRAS	http://www.genome.jp/kegg-bin/show_pathway?hsa04664/hsa:3845%09red
COPII-mediated vesicle transport	Reactome	R-HSA-204005	1	68	0.582127	0.6166	SEC16A	http://www.reactome.org/cgi-bin/eventbrowser_st_id?ST_ID=R-HSA-204005
Regulation of PTEN stability and activity	Reactome	R-HSA-8948751	1	68	0.582127	0.6166	PSMC3	http://www.reactome.org/cgi-bin/eventbrowser_st_id?ST_ID=R-HSA-8948751
Hippo signaling pathway	KEGG PATHWAY	hsa04390	2	154	0.584886	0.61919	NF2|FZD6	http://www.genome.jp/kegg-bin/show_pathway?hsa04390/hsa:8323%09red/hsa:4771%09red
Toll-like Receptor Cascades	Reactome	R-HSA-168898	2	154	0.584886	0.61919	CD36|IKBKE	http://www.reactome.org/cgi-bin/eventbrowser_st_id?ST_ID=R-HSA-168898
Class A/1 (Rhodopsin-like receptors)	Reactome	R-HSA-373076	4	322	0.586685	0.620927	RXFP1|AVPR2|AVPR1A|CXCR5	http://www.reactome.org/cgi-bin/eventbrowser_st_id?ST_ID=R-HSA-373076
Renal cell carcinoma	KEGG PATHWAY	hsa05211	1	69	0.587383	0.620997	KRAS	http://www.genome.jp/kegg-bin/show_pathway?hsa05211/hsa:3845%09red
Nonhomologous End-Joining (NHEJ)	Reactome	R-HSA-5693571	1	69	0.587383	0.620997	PRKDC	http://www.reactome.org/cgi-bin/eventbrowser_st_id?ST_ID=R-HSA-5693571
Protein localization	Reactome	R-HSA-9609507	2	156	0.591818	0.624303	HSCB|ZFAND6	http://www.reactome.org/cgi-bin/eventbrowser_st_id?ST_ID=R-HSA-9609507
Prolactin signaling pathway	KEGG PATHWAY	hsa04917	1	70	0.592572	0.624303	KRAS	http://www.genome.jp/kegg-bin/show_pathway?hsa04917/hsa:3845%09red
Epithelial cell signaling in Helicobacter pylori infection	KEGG PATHWAY	hsa05120	1	70	0.592572	0.624303	TJP1	http://www.genome.jp/kegg-bin/show_pathway?hsa05120/hsa:7082%09red
Ras Pathway	PANTHER	P04393	1	70	0.592572	0.624303	KRAS	http://www.pantherdb.org/pathway/pathwayDiagram.jsp?catAccession=P04393
Orc1 removal from chromatin	Reactome	R-HSA-68949	1	70	0.592572	0.624303	PSMC3	http://www.reactome.org/cgi-bin/eventbrowser_st_id?ST_ID=R-HSA-68949
Signaling by Insulin receptor	Reactome	R-HSA-74752	1	70	0.592572	0.624303	KRAS	http://www.reactome.org/cgi-bin/eventbrowser_st_id?ST_ID=R-HSA-74752
Regulation of RUNX2 expression and activity	Reactome	R-HSA-8939902	1	70	0.592572	0.624303	PSMC3	http://www.reactome.org/cgi-bin/eventbrowser_st_id?ST_ID=R-HSA-8939902
Cytoskeletal regulation by Rho GTPase	PANTHER	P00016	1	71	0.597697	0.628524	MYH7	http://www.pantherdb.org/pathway/pathwayDiagram.jsp?catAccession=P00016
CDK-mediated phosphorylation and removal of Cdc6	Reactome	R-HSA-69017	1	71	0.597697	0.628524	PSMC3	http://www.reactome.org/cgi-bin/eventbrowser_st_id?ST_ID=R-HSA-69017
Cdc20:Phospho-APC/C mediated degradation of Cyclin A	Reactome	R-HSA-174184	1	71	0.597697	0.628524	PSMC3	http://www.reactome.org/cgi-bin/eventbrowser_st_id?ST_ID=R-HSA-174184
APC/C:Cdh1 mediated degradation of Cdc20 and other APC/C:Cdh1 targeted proteins in late mitosis/early G1	Reactome	R-HSA-174178	1	71	0.597697	0.628524	PSMC3	http://www.reactome.org/cgi-bin/eventbrowser_st_id?ST_ID=R-HSA-174178
Bile secretion	KEGG PATHWAY	hsa04976	1	72	0.602758	0.632325	NCEH1	http://www.genome.jp/kegg-bin/show_pathway?hsa04976/hsa:57552%09red
p53 signaling pathway	KEGG PATHWAY	hsa04115	1	72	0.602758	0.632325	TP53	http://www.genome.jp/kegg-bin/show_pathway?hsa04115/hsa:7157%09red
trans-Golgi Network Vesicle Budding	Reactome	R-HSA-199992	1	72	0.602758	0.632325	GAK	http://www.reactome.org/cgi-bin/eventbrowser_st_id?ST_ID=R-HSA-199992
APC:Cdc20 mediated degradation of cell cycle proteins prior to satisfation of the cell cycle checkpoint	Reactome	R-HSA-179419	1	72	0.602758	0.632325	PSMC3	http://www.reactome.org/cgi-bin/eventbrowser_st_id?ST_ID=R-HSA-179419
Transcription of the HIV genome	Reactome	R-HSA-167172	1	73	0.607754	0.636718	GTF2B	http://www.reactome.org/cgi-bin/eventbrowser_st_id?ST_ID=R-HSA-167172
PRC2 methylates histones and DNA	Reactome	R-HSA-212300	1	73	0.607754	0.636718	MTF2	http://www.reactome.org/cgi-bin/eventbrowser_st_id?ST_ID=R-HSA-212300
Necroptosis	KEGG PATHWAY	hsa04217	2	162	0.612092	0.640864	TYK2|SLC25A5	http://www.genome.jp/kegg-bin/show_pathway?hsa04217/hsa:7297%09red/hsa:292%09red
Leishmaniasis	KEGG PATHWAY	hsa05140	1	74	0.612688	0.640864	HLA-DRB5	http://www.genome.jp/kegg-bin/show_pathway?hsa05140/hsa:3127%09red
APC/C:Cdc20 mediated degradation of mitotic proteins	Reactome	R-HSA-176409	1	74	0.612688	0.640864	PSMC3	http://www.reactome.org/cgi-bin/eventbrowser_st_id?ST_ID=R-HSA-176409
RNA polymerase II transcribes snRNA genes	Reactome	R-HSA-6807505	1	74	0.612688	0.640864	GTF2B	http://www.reactome.org/cgi-bin/eventbrowser_st_id?ST_ID=R-HSA-6807505
Cellular response to hypoxia	Reactome	R-HSA-1234174	1	74	0.612688	0.640864	PSMC3	http://www.reactome.org/cgi-bin/eventbrowser_st_id?ST_ID=R-HSA-1234174
Activation of APC/C and APC/C:Cdc20 mediated degradation of mitotic proteins	Reactome	R-HSA-176814	1	75	0.617561	0.645274	PSMC3	http://www.reactome.org/cgi-bin/eventbrowser_st_id?ST_ID=R-HSA-176814
Protein processing in endoplasmic reticulum	KEGG PATHWAY	hsa04141	2	165	0.621937	0.648922	STT3A|EDEM2	http://www.genome.jp/kegg-bin/show_pathway?hsa04141/hsa:3703%09red/hsa:55741%09red
p53 pathway	PANTHER	P00059	1	76	0.622372	0.648922	TP53	http://www.pantherdb.org/pathway/pathwayDiagram.jsp?catAccession=P00059
Extra-nuclear estrogen signaling	Reactome	R-HSA-9009391	1	76	0.622372	0.648922	KRAS	http://www.reactome.org/cgi-bin/eventbrowser_st_id?ST_ID=R-HSA-9009391
Signaling by NTRK1 (TRKA)	Reactome	R-HSA-187037	1	76	0.622372	0.648922	KRAS	http://www.reactome.org/cgi-bin/eventbrowser_st_id?ST_ID=R-HSA-187037
Recruitment and ATM-mediated phosphorylation of repair and signaling proteins at DNA double strand breaks	Reactome	R-HSA-5693565	1	76	0.622372	0.648922	TP53	http://www.reactome.org/cgi-bin/eventbrowser_st_id?ST_ID=R-HSA-5693565
Neuroactive ligand-receptor interaction	KEGG PATHWAY	hsa04080	4	338	0.62425	0.650708	RXFP1|AVPR2|AVPR1A|P2RY8	http://www.genome.jp/kegg-bin/show_pathway?hsa04080/hsa:552%09red/hsa:286530%09red/hsa:59350%09red/hsa:554%09red
DNA Double-Strand Break Repair	Reactome	R-HSA-5693532	2	166	0.625175	0.6515	TP53|PRKDC	http://www.reactome.org/cgi-bin/eventbrowser_st_id?ST_ID=R-HSA-5693532
Post NMDA receptor activation events	Reactome	R-HSA-438064	1	77	0.627122	0.65301	KRAS	http://www.reactome.org/cgi-bin/eventbrowser_st_id?ST_ID=R-HSA-438064
Meiotic synapsis	Reactome	R-HSA-1221632	1	77	0.627122	0.65301	SYNE2	http://www.reactome.org/cgi-bin/eventbrowser_st_id?ST_ID=R-HSA-1221632
DNA Double Strand Break Response	Reactome	R-HSA-5693606	1	77	0.627122	0.65301	TP53	http://www.reactome.org/cgi-bin/eventbrowser_st_id?ST_ID=R-HSA-5693606
G2/M Checkpoints	Reactome	R-HSA-69481	2	167	0.628393	0.65416	PSMC3|TP53	http://www.reactome.org/cgi-bin/eventbrowser_st_id?ST_ID=R-HSA-69481
DDX58/IFIH1-mediated induction of interferon-alpha/beta	Reactome	R-HSA-168928	1	78	0.631813	0.657547	IKBKE	http://www.reactome.org/cgi-bin/eventbrowser_st_id?ST_ID=R-HSA-168928
Regulation of expression of SLITs and ROBOs	Reactome	R-HSA-9010553	2	169	0.634762	0.660441	ROBO1|PSMC3	http://www.reactome.org/cgi-bin/eventbrowser_st_id?ST_ID=R-HSA-9010553
RMTs methylate histone arginines	Reactome	R-HSA-3214858	1	79	0.636445	0.661493	PBRM1	http://www.reactome.org/cgi-bin/eventbrowser_st_id?ST_ID=R-HSA-3214858
Transcription-Coupled Nucleotide Excision Repair (TC-NER)	Reactome	R-HSA-6781827	1	79	0.636445	0.661493	XAB2	http://www.reactome.org/cgi-bin/eventbrowser_st_id?ST_ID=R-HSA-6781827
Regulation of APC/C activators between G1/S and early anaphase	Reactome	R-HSA-176408	1	79	0.636445	0.661493	PSMC3	http://www.reactome.org/cgi-bin/eventbrowser_st_id?ST_ID=R-HSA-176408
DNA Damage/Telomere Stress Induced Senescence	Reactome	R-HSA-2559586	1	80	0.641019	0.665895	TP53	http://www.reactome.org/cgi-bin/eventbrowser_st_id?ST_ID=R-HSA-2559586
Cellular responses to external stimuli	Reactome	R-HSA-8953897	6	516	0.641651	0.666375	TP53|DYNC1I1|TPR|GPX6|PSMC3|RANBP2	http://www.reactome.org/cgi-bin/eventbrowser_st_id?ST_ID=R-HSA-8953897
FCERI mediated NF-kB activation	Reactome	R-HSA-2871837	1	81	0.645535	0.669879	PSMC3	http://www.reactome.org/cgi-bin/eventbrowser_st_id?ST_ID=R-HSA-2871837
Degradation of beta-catenin by the destruction complex	Reactome	R-HSA-195253	1	81	0.645535	0.669879	PSMC3	http://www.reactome.org/cgi-bin/eventbrowser_st_id?ST_ID=R-HSA-195253
Transmission across Chemical Synapses	Reactome	R-HSA-112315	3	261	0.646046	0.670233	CACNA2D3|SLC18A2|KRAS	http://www.reactome.org/cgi-bin/eventbrowser_st_id?ST_ID=R-HSA-112315
Cyclin E associated events during G1/S transition	Reactome	R-HSA-69202	1	82	0.649995	0.673619	PSMC3	http://www.reactome.org/cgi-bin/eventbrowser_st_id?ST_ID=R-HSA-69202
CCKR signaling map	PANTHER	P06959	2	175	0.653358	0.676748	SLC18A2|CPE	http://www.pantherdb.org/pathway/pathwayDiagram.jsp?catAccession=P06959
Signaling by Nuclear Receptors	Reactome	R-HSA-9006931	3	264	0.653555	0.676773	EBAG9|CPT1B|KRAS	http://www.reactome.org/cgi-bin/eventbrowser_st_id?ST_ID=R-HSA-9006931
Transcriptional regulation of white adipocyte differentiation	Reactome	R-HSA-381340	1	83	0.654399	0.677469	CD36	http://www.reactome.org/cgi-bin/eventbrowser_st_id?ST_ID=R-HSA-381340
Cyclin A:Cdk2-associated events at S phase entry	Reactome	R-HSA-69656	1	84	0.658747	0.681075	PSMC3	http://www.reactome.org/cgi-bin/eventbrowser_st_id?ST_ID=R-HSA-69656
DNA Replication Pre-Initiation	Reactome	R-HSA-69002	1	84	0.658747	0.681075	PSMC3	http://www.reactome.org/cgi-bin/eventbrowser_st_id?ST_ID=R-HSA-69002
RNA Polymerase II Pre-transcription Events	Reactome	R-HSA-674695	1	84	0.658747	0.681075	GTF2B	http://www.reactome.org/cgi-bin/eventbrowser_st_id?ST_ID=R-HSA-674695
ErbB signaling pathway	KEGG PATHWAY	hsa04012	1	85	0.663041	0.684795	KRAS	http://www.genome.jp/kegg-bin/show_pathway?hsa04012/hsa:3845%09red
Regulation of mitotic cell cycle	Reactome	R-HSA-453276	1	85	0.663041	0.684795	PSMC3	http://www.reactome.org/cgi-bin/eventbrowser_st_id?ST_ID=R-HSA-453276
APC/C-mediated degradation of cell cycle proteins	Reactome	R-HSA-174143	1	85	0.663041	0.684795	PSMC3	http://www.reactome.org/cgi-bin/eventbrowser_st_id?ST_ID=R-HSA-174143
Insulin secretion	KEGG PATHWAY	hsa04911	1	86	0.667281	0.688451	CREB3	http://www.genome.jp/kegg-bin/show_pathway?hsa04911/hsa:10488%09red
Regulation of mRNA stability by proteins that bind AU-rich elements	Reactome	R-HSA-450531	1	86	0.667281	0.688451	PSMC3	http://www.reactome.org/cgi-bin/eventbrowser_st_id?ST_ID=R-HSA-450531
Sphingolipid metabolism	Reactome	R-HSA-428157	1	86	0.667281	0.688451	CTSA	http://www.reactome.org/cgi-bin/eventbrowser_st_id?ST_ID=R-HSA-428157
Chromatin organization	Reactome	R-HSA-4839726	3	273	0.675392	0.696123	PADI2|REST|PBRM1	http://www.reactome.org/cgi-bin/eventbrowser_st_id?ST_ID=R-HSA-4839726
Chromatin modifying enzymes	Reactome	R-HSA-3247509	3	273	0.675392	0.696123	PADI2|REST|PBRM1	http://www.reactome.org/cgi-bin/eventbrowser_st_id?ST_ID=R-HSA-3247509
PI3K/AKT Signaling in Cancer	Reactome	R-HSA-2219528	1	88	0.675602	0.696123	PDGFRA	http://www.reactome.org/cgi-bin/eventbrowser_st_id?ST_ID=R-HSA-2219528
PD-L1 expression and PD-1 checkpoint pathway in cancer	KEGG PATHWAY	hsa05235	1	89	0.679684	0.698318	KRAS	http://www.genome.jp/kegg-bin/show_pathway?hsa05235/hsa:3845%09red
GABAergic synapse	KEGG PATHWAY	hsa04727	1	89	0.679684	0.698318	SLC12A5	http://www.genome.jp/kegg-bin/show_pathway?hsa04727/hsa:57468%09red
Switching of origins to a post-replicative state	Reactome	R-HSA-69052	1	89	0.679684	0.698318	PSMC3	http://www.reactome.org/cgi-bin/eventbrowser_st_id?ST_ID=R-HSA-69052
Activation of NMDA receptors and postsynaptic events	Reactome	R-HSA-442755	1	89	0.679684	0.698318	KRAS	http://www.reactome.org/cgi-bin/eventbrowser_st_id?ST_ID=R-HSA-442755
B-WICH complex positively regulates rRNA expression	Reactome	R-HSA-5250924	1	89	0.679684	0.698318	POLR1E	http://www.reactome.org/cgi-bin/eventbrowser_st_id?ST_ID=R-HSA-5250924
Peptide hormone metabolism	Reactome	R-HSA-2980736	1	89	0.679684	0.698318	CPE	http://www.reactome.org/cgi-bin/eventbrowser_st_id?ST_ID=R-HSA-2980736
Salivary secretion	KEGG PATHWAY	hsa04970	1	90	0.683715	0.702093	MUC5B	http://www.genome.jp/kegg-bin/show_pathway?hsa04970/hsa:727897%09red
RNA Polymerase I Promoter Escape	Reactome	R-HSA-73772	1	90	0.683715	0.702093	POLR1E	http://www.reactome.org/cgi-bin/eventbrowser_st_id?ST_ID=R-HSA-73772
Metabolism of vitamins and cofactors	Reactome	R-HSA-196854	2	186	0.685481	0.703722	PARP8|ABCC1	http://www.reactome.org/cgi-bin/eventbrowser_st_id?ST_ID=R-HSA-196854
Post-translational modification: synthesis of GPI-anchored proteins	Reactome	R-HSA-163125	1	92	0.691626	0.709699	PIGO	http://www.reactome.org/cgi-bin/eventbrowser_st_id?ST_ID=R-HSA-163125
GnRH signaling pathway	KEGG PATHWAY	hsa04912	1	93	0.695507	0.713084	KRAS	http://www.genome.jp/kegg-bin/show_pathway?hsa04912/hsa:3845%09red
Toll Like Receptor 3 (TLR3) Cascade	Reactome	R-HSA-168164	1	93	0.695507	0.713084	IKBKE	http://www.reactome.org/cgi-bin/eventbrowser_st_id?ST_ID=R-HSA-168164
Fc gamma R-mediated phagocytosis	KEGG PATHWAY	hsa04666	1	94	0.699339	0.715894	FCGR2B	http://www.genome.jp/kegg-bin/show_pathway?hsa04666/hsa:2213%09red
Chaperonin-mediated protein folding	Reactome	R-HSA-390466	1	94	0.699339	0.715894	TP53	http://www.reactome.org/cgi-bin/eventbrowser_st_id?ST_ID=R-HSA-390466
HDACs deacetylate histones	Reactome	R-HSA-3214815	1	94	0.699339	0.715894	REST	http://www.reactome.org/cgi-bin/eventbrowser_st_id?ST_ID=R-HSA-3214815
Class B/2 (Secretin family receptors)	Reactome	R-HSA-373080	1	94	0.699339	0.715894	FZD6	http://www.reactome.org/cgi-bin/eventbrowser_st_id?ST_ID=R-HSA-373080
G2/M DNA damage checkpoint	Reactome	R-HSA-69473	1	95	0.703123	0.718833	TP53	http://www.reactome.org/cgi-bin/eventbrowser_st_id?ST_ID=R-HSA-69473
Metabolism of nucleotides	Reactome	R-HSA-15869	1	95	0.703123	0.718833	ENTPD7	http://www.reactome.org/cgi-bin/eventbrowser_st_id?ST_ID=R-HSA-15869
Toll Like Receptor TLR6:TLR2 Cascade	Reactome	R-HSA-168188	1	95	0.703123	0.718833	CD36	http://www.reactome.org/cgi-bin/eventbrowser_st_id?ST_ID=R-HSA-168188
MyD88:MAL(TIRAP) cascade initiated on plasma membrane	Reactome	R-HSA-166058	1	95	0.703123	0.718833	CD36	http://www.reactome.org/cgi-bin/eventbrowser_st_id?ST_ID=R-HSA-166058
RUNX1 regulates genes involved in megakaryocyte differentiation and platelet function	Reactome	R-HSA-8936459	1	96	0.706859	0.72209	ITGA2B	http://www.reactome.org/cgi-bin/eventbrowser_st_id?ST_ID=R-HSA-8936459
Circadian entrainment	KEGG PATHWAY	hsa04713	1	97	0.710549	0.725106	PER1	http://www.genome.jp/kegg-bin/show_pathway?hsa04713/hsa:5187%09red
Signaling by NTRKs	Reactome	R-HSA-166520	1	97	0.710549	0.725106	KRAS	http://www.reactome.org/cgi-bin/eventbrowser_st_id?ST_ID=R-HSA-166520
Aldosterone synthesis and secretion	KEGG PATHWAY	hsa04925	1	98	0.714192	0.727503	CREB3	http://www.genome.jp/kegg-bin/show_pathway?hsa04925/hsa:10488%09red
Toll Like Receptor 2 (TLR2) Cascade	Reactome	R-HSA-181438	1	98	0.714192	0.727503	CD36	http://www.reactome.org/cgi-bin/eventbrowser_st_id?ST_ID=R-HSA-181438
Toll Like Receptor TLR1:TLR2 Cascade	Reactome	R-HSA-168179	1	98	0.714192	0.727503	CD36	http://www.reactome.org/cgi-bin/eventbrowser_st_id?ST_ID=R-HSA-168179
MyD88-independent TLR4 cascade	Reactome	R-HSA-166166	1	98	0.714192	0.727503	IKBKE	http://www.reactome.org/cgi-bin/eventbrowser_st_id?ST_ID=R-HSA-166166
TRIF(TICAM1)-mediated TLR4 signaling	Reactome	R-HSA-937061	1	98	0.714192	0.727503	IKBKE	http://www.reactome.org/cgi-bin/eventbrowser_st_id?ST_ID=R-HSA-937061
Translation	Reactome	R-HSA-72766	3	291	0.715981	0.729137	EIF2B4|KARS1|EIF3D	http://www.reactome.org/cgi-bin/eventbrowser_st_id?ST_ID=R-HSA-72766
Progesterone-mediated oocyte maturation	KEGG PATHWAY	hsa04914	1	99	0.71779	0.730412	KRAS	http://www.genome.jp/kegg-bin/show_pathway?hsa04914/hsa:3845%09red
Phosphatidylinositol signaling system	KEGG PATHWAY	hsa04070	1	99	0.71779	0.730412	PI4KA	http://www.genome.jp/kegg-bin/show_pathway?hsa04070/hsa:5297%09red
CLEC7A (Dectin-1) signaling	Reactome	R-HSA-5607764	1	99	0.71779	0.730412	PSMC3	http://www.reactome.org/cgi-bin/eventbrowser_st_id?ST_ID=R-HSA-5607764
NF-kappa B signaling pathway	KEGG PATHWAY	hsa04064	1	100	0.721342	0.733457	CCL4L2	http://www.genome.jp/kegg-bin/show_pathway?hsa04064/hsa:9560%09red
Protein folding	Reactome	R-HSA-391251	1	100	0.721342	0.733457	TP53	http://www.reactome.org/cgi-bin/eventbrowser_st_id?ST_ID=R-HSA-391251
Formation of a pool of free 40S subunits	Reactome	R-HSA-72689	1	101	0.724849	0.736263	EIF3D	http://www.reactome.org/cgi-bin/eventbrowser_st_id?ST_ID=R-HSA-72689
UCH proteinases	Reactome	R-HSA-5689603	1	101	0.724849	0.736263	PSMC3	http://www.reactome.org/cgi-bin/eventbrowser_st_id?ST_ID=R-HSA-5689603
Interleukin-1 signaling	Reactome	R-HSA-9020702	1	101	0.724849	0.736263	PSMC3	http://www.reactome.org/cgi-bin/eventbrowser_st_id?ST_ID=R-HSA-9020702
Deubiquitination	Reactome	R-HSA-5688426	3	296	0.726534	0.737783	PSMC3|TP53|USP5	http://www.reactome.org/cgi-bin/eventbrowser_st_id?ST_ID=R-HSA-5688426
Positive epigenetic regulation of rRNA expression	Reactome	R-HSA-5250913	1	104	0.73511	0.745915	POLR1E	http://www.reactome.org/cgi-bin/eventbrowser_st_id?ST_ID=R-HSA-5250913
NoRC negatively regulates rRNA expression	Reactome	R-HSA-427413	1	105	0.738445	0.749106	POLR1E	http://www.reactome.org/cgi-bin/eventbrowser_st_id?ST_ID=R-HSA-427413
Negative epigenetic regulation of rRNA expression	Reactome	R-HSA-5250941	1	108	0.7482	0.758219	POLR1E	http://www.reactome.org/cgi-bin/eventbrowser_st_id?ST_ID=R-HSA-5250941
Autophagy	Reactome	R-HSA-9612973	1	108	0.7482	0.758219	VPS37A	http://www.reactome.org/cgi-bin/eventbrowser_st_id?ST_ID=R-HSA-9612973
HIF-1 signaling pathway	KEGG PATHWAY	hsa04066	1	109	0.75137	0.760844	LDHAL6B	http://www.genome.jp/kegg-bin/show_pathway?hsa04066/hsa:92483%09red
RNA Polymerase I Promoter Clearance	Reactome	R-HSA-73854	1	109	0.75137	0.760844	POLR1E	http://www.reactome.org/cgi-bin/eventbrowser_st_id?ST_ID=R-HSA-73854
Keratinization	Reactome	R-HSA-6805567	2	213	0.754022	0.763334	KRTAP4-11|KRT16	http://www.reactome.org/cgi-bin/eventbrowser_st_id?ST_ID=R-HSA-6805567
RNA Polymerase I Transcription	Reactome	R-HSA-73864	1	110	0.7545	0.763425	POLR1E	http://www.reactome.org/cgi-bin/eventbrowser_st_id?ST_ID=R-HSA-73864
cAMP signaling pathway	KEGG PATHWAY	hsa04024	2	214	0.756295	0.765044	CNGA1|CREB3	http://www.genome.jp/kegg-bin/show_pathway?hsa04024/hsa:1259%09red/hsa:10488%09red
Nucleotide Excision Repair	Reactome	R-HSA-5696398	1	111	0.757591	0.765568	XAB2	http://www.reactome.org/cgi-bin/eventbrowser_st_id?ST_ID=R-HSA-5696398
L13a-mediated translational silencing of Ceruloplasmin expression	Reactome	R-HSA-156827	1	111	0.757591	0.765568	EIF3D	http://www.reactome.org/cgi-bin/eventbrowser_st_id?ST_ID=R-HSA-156827
Leukocyte transendothelial migration	KEGG PATHWAY	hsa04670	1	112	0.760644	0.767809	ARHGAP35	http://www.genome.jp/kegg-bin/show_pathway?hsa04670/hsa:2909%09red
GTP hydrolysis and joining of the 60S ribosomal subunit	Reactome	R-HSA-72706	1	112	0.760644	0.767809	EIF3D	http://www.reactome.org/cgi-bin/eventbrowser_st_id?ST_ID=R-HSA-72706
Hedgehog 'off' state	Reactome	R-HSA-5610787	1	112	0.760644	0.767809	PSMC3	http://www.reactome.org/cgi-bin/eventbrowser_st_id?ST_ID=R-HSA-5610787
Signaling by ROBO receptors	Reactome	R-HSA-376176	2	216	0.760785	0.767809	ROBO1|PSMC3	http://www.reactome.org/cgi-bin/eventbrowser_st_id?ST_ID=R-HSA-376176
EGF receptor signaling pathway	PANTHER	P00018	1	114	0.766633	0.773513	NF1	http://www.pantherdb.org/pathway/pathwayDiagram.jsp?catAccession=P00018
ESR-mediated signaling	Reactome	R-HSA-8939211	2	221	0.771699	0.778225	EBAG9|KRAS	http://www.reactome.org/cgi-bin/eventbrowser_st_id?ST_ID=R-HSA-8939211
Meiosis	Reactome	R-HSA-1500620	1	116	0.772474	0.778607	SYNE2	http://www.reactome.org/cgi-bin/eventbrowser_st_id?ST_ID=R-HSA-1500620
Selenoamino acid metabolism	Reactome	R-HSA-2408522	1	117	0.775339	0.781295	KARS1	http://www.reactome.org/cgi-bin/eventbrowser_st_id?ST_ID=R-HSA-2408522
Synthesis of DNA	Reactome	R-HSA-69239	1	118	0.778168	0.783745	PSMC3	http://www.reactome.org/cgi-bin/eventbrowser_st_id?ST_ID=R-HSA-69239
Transcriptional regulation by RUNX2	Reactome	R-HSA-8878166	1	118	0.778168	0.783745	PSMC3	http://www.reactome.org/cgi-bin/eventbrowser_st_id?ST_ID=R-HSA-8878166
Activation of HOX genes during differentiation	Reactome	R-HSA-5619507	1	121	0.786444	0.791675	ZNF335	http://www.reactome.org/cgi-bin/eventbrowser_st_id?ST_ID=R-HSA-5619507
Activation of anterior HOX genes in hindbrain development during early embryogenesis	Reactome	R-HSA-5617472	1	121	0.786444	0.791675	ZNF335	http://www.reactome.org/cgi-bin/eventbrowser_st_id?ST_ID=R-HSA-5617472
Signaling by WNT	Reactome	R-HSA-195721	3	329	0.788616	0.793658	PSMC3|FZD6|SOX17	http://www.reactome.org/cgi-bin/eventbrowser_st_id?ST_ID=R-HSA-195721
Oxidative Stress Induced Senescence	Reactome	R-HSA-2559580	1	124	0.794412	0.799082	TP53	http://www.reactome.org/cgi-bin/eventbrowser_st_id?ST_ID=R-HSA-2559580
DNA Replication	Reactome	R-HSA-69306	1	126	0.799558	0.804053	PSMC3	http://www.reactome.org/cgi-bin/eventbrowser_st_id?ST_ID=R-HSA-69306
Oocyte meiosis	KEGG PATHWAY	hsa04114	1	128	0.804576	0.808686	FBXO43	http://www.genome.jp/kegg-bin/show_pathway?hsa04114/hsa:286151%09red
Formation of the cornified envelope	Reactome	R-HSA-6809371	1	129	0.807037	0.810746	KRT16	http://www.reactome.org/cgi-bin/eventbrowser_st_id?ST_ID=R-HSA-6809371
RUNX1 regulates transcription of genes involved in differentiation of HSCs	Reactome	R-HSA-8939236	1	129	0.807037	0.810746	PSMC3	http://www.reactome.org/cgi-bin/eventbrowser_st_id?ST_ID=R-HSA-8939236
Vascular smooth muscle contraction	KEGG PATHWAY	hsa04270	1	132	0.814238	0.817771	AVPR1A	http://www.genome.jp/kegg-bin/show_pathway?hsa04270/hsa:552%09red
Systemic lupus erythematosus	KEGG PATHWAY	hsa05322	1	133	0.816579	0.819703	HLA-DRB5	http://www.genome.jp/kegg-bin/show_pathway?hsa05322/hsa:3127%09red
Insulin signaling pathway	KEGG PATHWAY	hsa04910	1	137	0.825649	0.827752	KRAS	http://www.genome.jp/kegg-bin/show_pathway?hsa04910/hsa:3845%09red
Estrogen-dependent gene expression	Reactome	R-HSA-9018519	1	149	0.850261	0.851993	EBAG9	http://www.reactome.org/cgi-bin/eventbrowser_st_id?ST_ID=R-HSA-9018519
S Phase	Reactome	R-HSA-69242	1	160	0.869762	0.871312	PSMC3	http://www.reactome.org/cgi-bin/eventbrowser_st_id?ST_ID=R-HSA-69242
Transcriptional misregulation in cancer	KEGG PATHWAY	hsa05202	1	186	0.906365	0.907057	TP53	http://www.genome.jp/kegg-bin/show_pathway?hsa05202/hsa:7157%09red
Neurotransmitter receptors and postsynaptic signal transmission	Reactome	R-HSA-112314	1	197	0.918571	0.918804	KRAS	http://www.reactome.org/cgi-bin/eventbrowser_st_id?ST_ID=R-HSA-112314
Biological oxidations	Reactome	R-HSA-211859	1	220	0.939201	0.939201	DPEP3	http://www.reactome.org/cgi-bin/eventbrowser_st_id?ST_ID=R-HSA-211859
--------------------
#Term	Database	ID	Input number	Background number	P-Value	Corrected P-Value	Input	Hyperlink
Malaria, resistance to	OMIM	611162	3	16	0.00164139	0.0340481	GYPB|FCGR2B|CD36	http://omim.org/entry/611162
Breast cancer, somatic	OMIM	114480	2	22	0.0361923	0.181423	TP53|KRAS	http://omim.org/entry/114480
Epidermolysis bullosa, generalized atrophic benign	OMIM	226650	1	5	0.073013	0.252466	LAMA3	http://omim.org/entry/226650
Haddad syndrome	OMIM	209880	1	5	0.073013	0.252466	ASCL1	http://omim.org/entry/209880
Ovarioleukodystrophy	OMIM	603896	1	5	0.073013	0.252466	EIF2B4	http://omim.org/entry/603896
Meningioma	OMIM	607174	1	6	0.0846537	0.255063	NF2	http://omim.org/entry/607174
Lupus nephritis, susceptibility to	OMIM	152700	1	6	0.0846537	0.255063	FCGR2B	http://omim.org/entry/152700
Hepatoblastoma, somatic	OMIM	114550	1	9	0.118708	0.268921	TP53	http://omim.org/entry/114550
Prostate cancer	OMIM	176807	1	9	0.118708	0.268921	ZFHX3	http://omim.org/entry/176807
Tuberculosis, susceptibility to	OMIM	607948	1	10	0.129776	0.279013	SLC11A1	http://omim.org/entry/607948
Hypertension, essential	OMIM	145500	1	11	0.140705	0.284227	RGS5	http://omim.org/entry/145500
AIDS, resistance to	OMIM	609423	1	14	0.172678	0.302937	HLA-C	http://omim.org/entry/609423
Lung cancer, somatic	OMIM	211980	1	14	0.172678	0.302937	KRAS	http://omim.org/entry/211980
Leukemia, acute myeloid	OMIM	601626	1	20	0.233105	0.344968	KRAS	http://omim.org/entry/601626
Colorectal cancer	OMIM	114500	1	27	0.298059	0.394701	TP53	http://omim.org/entry/114500
--------------------
#Term	Database	ID	Input number	Background number	P-Value	Corrected P-Value	Input	Hyperlink
plasma membrane	Gene Ontology	GO:0005886	160	4619	1.29227e-32	5.08507e-29	AVPR1A|CRLF2|IL1RL1|CPE|CD36|FRRS1L|OR2L5|MUC16|SLC27A1|OR51B4|ATP2C1|MS4A3|MSR1|MRC1|CD8B|ASTL|RXFP1|BTN1A1|ZP4|SLC12A5|CAPN3|SLC12A3|CDH2|SLC12A9|SLITRK6|SLITRK5|AQP2|CENPJ|SIRPA|WNK2|CLCN1|HLA-DRB5|TNFRSF21|FCHO1|CACNA2D3|GYPB|MUC12|KRAS|CSPG4|ROBO1|LIMA1|AVPR2|MST1R|NRXN2|ADAM8|FAT3|ADGRG6|ADGRG2|ELMO1|ARHGAP19|HLA-C|KCNG3|ANO2|OR2T4|NOX3|OR56A4|OR52H1|DAB2|DPEP3|SLC9A6|LILRB4|LILRB1|SLC11A1|…	http://amigo.geneontology.org/amigo/term/GO:0005886
protein binding	Gene Ontology	GO:0005515	275	11779	6.01964e-31	1.18436e-27	NYX|AVPR1A|IL1RL1|USH2A|CDC42BPA|CD36|ZFAND6|ZNF335|REXO4|IKBKE|DAB2|TYK2|TLN1|CWC22|GYPB|MSR1|MRC1|COMMD8|LBR|ASTL|ZRANB3|GTF3C1|DYM|RXFP1|BTN1A1|NR0B1|FSTL5|ZFYVE16|ALMS1|ONECUT3|CAPN3|SLC12A3|ACAN|ECD|PTBP1|CDH2|PLK3|NF2|PBRM1|AQP2|CENPJ|EPHA3|CLCN1|WNK1|CREB3|SLC25A5|FCGBP|TMEM70|PER1|KLHL5|CCDC157|N4BP2L2|MUC16|UBR1|FANCC|KRAS|PXYLP1|SAMD9L|ODAM|ROBO1|EIF4G2|AVPR2|SCGB2A2|MST1R|ADAM8|MTREX|M…	http://amigo.geneontology.org/amigo/term/GO:0005515
integral component of membrane	Gene Ontology	GO:0016021	111	3643	8.87822e-18	1.01028e-14	CRLF2|IL1RL1|USH2A|SBF1|OR2L5|OR51B4|ATP2C1|MS4A3|MSR1|NCEH1|LBR|ZP4|SLC12A5|TMEM178A|SLC12A9|ENTPD7|SLITRK5|AQP2|EXT2|CREB3|MUC16|OR2T4|RNF19A|PXYLP1|FRRS1L|AVPR2|NRXN2|FAT3|ADGRG6|ADGRG2|SAYSD1|MAMDC4|KCNG3|OR5H6|OR52H1|SLC9A6|LILRB4|LILRB1|PKDREJ|PCDHB5|ABCA5|DIO2|ERMAP|RNF225|ABCA3|DCHS1|OR14C36|TMPRSS13|STT3A|TNFRSF1B|LRIG2|SPACA3|ST8SIA2|ERMP1|KIR2DL3|KIR2DL1|OR8U1|SOGA3|NPDC1|TMEM135|OR2M2…	http://amigo.geneontology.org/amigo/term/GO:0016021
ATP binding	Gene Ontology	GO:0005524	65	1463	1.02697e-17	1.01028e-14	DNAH14|MKI67|PDGFRA|STK19|ZRANB3|MYO1G|EPHA6|PLK3|MSH3|EPHA3|PRKDC|KIF14|KIF15|MYO18B|DYRK2|NLRP11|ATP11A|IKBKE|TYK2|ATP2C1|NLRC3|MAP3K9|CHD5|MYH7|LRRK2|ATP13A1|DNAH12|SMC2|NLRP9|ABCA4|MARK4|GAK|TTN|KALRN|PSMC3|CDC42BPA|ULK2|KIF16B|TRIO|ALPK2|DDX3X|ATAD3B|RPS6KL1|DNAH3|WNK2|WNK1|TTLL9|SPEG|PI4KA|TNK2|OBSCN|TIE1|TP53|KIF25|MST1R|MTREX|KIF13B|ABCA5|ABCA3|STK36|STK38|MAP3K19|MYO15A|KARS1|ABCC1	http://amigo.geneontology.org/amigo/term/GO:0005524
membrane	Gene Ontology	GO:0016020	78	2075	3.68455e-17	2.89974e-14	MKI67|PDGFRA|PI4KA|HLA-C|MSH3|PCSK7|CD36|PRKDC|TENM3|KIF15|GTF3C1|DCP1B|ATP11A|SNRPC|PANX1|TYK2|ATP2C1|SLC17A5|EXT2|SORL1|NCEH1|LBR|LGSN|SBF1|DYM|ATP13A1|PKDREJ|TNK2|EIF3D|EPPK1|PIK3R6|HNRNPL|NF2|SLC12A3|PIEZO2|GAK|PTBP1|PSMC3|RANBP2|DCHS1|DPY19L1|AQP2|DIO2|SIRPA|HEATR1|CTSA|PIEZO1|WNK1|HERC1|SLC25A5|PIGO|MAP7D3|IBTK|EDEM2|COG5|EPS15L1|MYO1G|CLTCL1|STT3A|NCAPD3|SLC27A1|TMEM178A|TMEM87A|NF1|KRAS|K…	http://amigo.geneontology.org/amigo/term/GO:0016020
integral component of plasma membrane	Gene Ontology	GO:0005887	61	1380	1.44167e-16	9.45494e-14	PDGFRA|AVPR1A|HLA-C|EPHA6|EPHA3|CD36|TENM3|OR56A4|SLC27A1|ABCC1|MSR1|SORL1|MRC1|SIRPA|FZD6|ADGRG6|RXFP1|BTN1A1|ABCA4|PCDHB5|SLC12A5|SLC12A3|CDH2|SLITRK6|CDHR1|AQP2|CXCR5|TRHDE|FCGR2B|CLCN1|NLGN4X|SLC24A2|SLC25A5|CNGA1|TNFRSF21|OR1E2|GYPB|CD8B|ADAM29|MUC12|KCNH1|CSPG4|OR10J5|ROBO1|SLC17A5|AVPR2|SLC11A1|MST1R|P2RY8|ADAM8|PLXNA4|KIR2DL3|NOTCH4|KIR2DL1|ADGRG2|PCDH15|LILRA6|SLC18A2|TIE1|LILRA2|RHD	http://amigo.geneontology.org/amigo/term/GO:0005887
cytosol	Gene Ontology	GO:0005829	134	5095	1.96778e-16	1.10617e-13	IL1RL1|FCHO1|SBF1|ZFAND6|MZT2A|IKBKE|DAB2|TYK2|CWC22|COMMD8|EIF3D|ALMS1|CAPN3|SLC12A3|PIR|KRAS|NF2|DDX3X|CENPJ|WNK2|EPHA3|WNK1|CREB3|COG5|PER1|KLHL5|UBR1|RNF19A|ODAM|EIF4G3|LIMA1|MAGEL2|DYRK2|ADGRG2|EIF4G2|ELMO1|ARHGAP19|CRTC3|DCP1B|GLYR1|SEC16A|FAM13A|GPRASP1|HSCB|LRRK2|BACH2|HAUS3|VPS37A|PIK3R6|PLCH1|TTN|NF1|CAMTA1|ERMAP|LZTS2|SEPTIN7|HERC1|EPS15L1|TNK2|TP53|CEP170|KRT16|PADI2|PDZD3|STK36|LRCH3…	http://amigo.geneontology.org/amigo/term/GO:0005829
cytoplasm	Gene Ontology	GO:0005737	124	4624	9.71234e-16	4.77726e-13	DNAH14|USH2A|PLK3|FCHO1|SBF1|BPIFB4|DAB2|TYK2|RREB1|LBR|ASTL|DNAH12|DYM|ZNF703|NR0B1|PLCH1|CAPN3|PIR|CDH2|CDC42BPA|DDX3X|CENPJ|TRHDE|WNK2|WNK1|PER1|KLHL5|MFHAS1|ABLIM2|UBR1|RNF19A|SAMD9L|PRAMEF18|ODAM|KIF25|PRAMEF14|ADAM8|ADGRG6|DYRK2|MYO15A|ELMO1|ARHGAP19|RIN1|IKBKE|NOX3|RFX2|UFSP2|HSCB|LILRB1|EPPK1|ANKS3|NF2|NF1|EFS|TTLL9|SPATA18|HERC1|IBTK|EPS15L1|LGSN|TRIM41|TNK2|TP53|LRIG2|CAMSAP3|SCN3A|PADI…	http://amigo.geneontology.org/amigo/term/GO:0005737
nucleus	Gene Ontology	GO:0005634	126	5208	8.3668e-13	3.29234e-10	STK19|ZRANB3|PLK3|CPE|N4BP2L2|REXO4|IKBKE|TYK2|CWC22|RREB1|LBR|ZNF703|NR0B1|FSTL3|CAPN3|PTBP1|RPP40|DDX3X|CENPJ|CREB3|SLC25A5|PER1|TPR|FANCC|ODAM|RFX2|MTREX|MAGEL2|SPEG|NTHL1|ARHGAP19|PNRC1|DUX4|ZNF695|MYO18B|DCP1B|CC2D1B|FERD3L|UFSP2|ZNF169|MYCL|BACH2|TEKT5|SOX17|GTF2B|NF2|NF1|CAMTA1|DLX2|TSHZ3|SENP5|SEPTIN7|ECD|EPS15L1|TNK2|TP53|KRT16|PADI2|ZNF423|STK36|STK38|TRIM7|DDIAS|PDGFRA|ZNF335|ZNF239|ON…	http://amigo.geneontology.org/amigo/term/GO:0005634
protein serine/threonine kinase activity	Gene Ontology	GO:0004674	24	357	1.47214e-10	5.26623e-08	OBSCN|STK19|KALRN|PLK3|PRKDC|DYRK2|IKBKE|MAP3K9|LRRK2|MARK4|GAK|TTN|CDC42BPA|ULK2|TRIO|ALPK2|RPS6KL1|WNK2|WNK1|MAP3K19|TNK2|STK36|STK38|SPEG	http://amigo.geneontology.org/amigo/term/GO:0004674
nucleoplasm	Gene Ontology	GO:0005654	90	3630	1.11054e-09	3.1214e-07	ZRANB3|PLK3|FCHO1|REXO4|IKBKE|CWC22|COMMD8|NR0B1|FSTL3|PTBP1|VWA5A|RPP40|DDX3X|CENPJ|CREB3|COG5|PER1|TPR|CSPG4|ODAM|MTREX|NTHL1|MZT2A|PIR|ANO2|CRTC3|POLR1E|CC2D1B|GLYR1|HSCB|MYCL|CHD5|LRRK2|BACH2|HAUS3|VPS37A|SOX17|GTF2B|TMEM70|TSHZ3|SENP5|PBRM1|NCAPD3|IBTK|ECD|TP53|CAMSAP3|HOXD13|ZNF423|PDGFRA|ZNF335|MKI67|EPHA6|EPHA3|ZFHX3|PRKDC|DYRK2|DROSHA|BAIAP2L2|SMC2|HNRNPL|FANCC|ZNF438|RBL1|SYNE2|TRIM65|M…	http://amigo.geneontology.org/amigo/term/GO:0005654
G protein-coupled receptor activity	Gene Ontology	GO:0004930	32	739	5.16037e-09	1.26913e-06	OR10J5|AVPR1A|OR51D1|OR2L5|OR9G1|OR51B4|OR2H1|FZD6|RXFP1|OR4D5|OR5F1|OR13D1|CXCR5|TAS2R31|TAS2R46|OR5H6|ADGRF5|OR2Y1|OR2Z1|P2RY8|OR1E2|OR2M2|OR2T4|OR14C36|OR6P1|AVPR2|ADGRG6|OR56A4|ADGRG2|TAS2R45|OR8U1|OR52H1	http://amigo.geneontology.org/amigo/term/GO:0004930
cell surface	Gene Ontology	GO:0009986	27	598	3.68524e-08	8.37683e-06	HLA-C|DIP2A|CD36|RTP1|SORL1|MRC1|FZD6|ITGA2B|TLN1|CDH2|SLITRK6|SIRPA|PLA2R1|NLGN4X|ADGRF5|CD8B|ROBO1|KCNH1|CSPG4|NOTCH4|MST1R|ADAM8|NOTCH3|ADGRG6|TREML1|ADGRG2|HAVCR2	http://amigo.geneontology.org/amigo/term/GO:0009986
microtubule	Gene Ontology	GO:0005874	19	305	3.83184e-08	8.37683e-06	DNAH14|KIF16B|KIF15|CENPJ|CEP170|GAS8|DYNC1I1|DNAH12|TTLL9|HAUS3|KIF14|DPP9|KIF13B|HOOK2|MAP4|KIF25|DNAH3|LZTS2|IQGAP1	http://amigo.geneontology.org/amigo/term/GO:0005874
protein phosphorylation	Gene Ontology	GO:0006468	23	451	4.83685e-08	1.00174e-05	OBSCN|MORC3|STK19|KALRN|PLK3|PRKDC|DYRK2|IKBKE|TYK2|MAP3K9|LRRK2|MARK4|GAK|CDC42BPA|TRIO|ALPK2|RPS6KL1|WNK2|WNK1|MAP3K19|STK36|STK38|SPEG	http://amigo.geneontology.org/amigo/term/GO:0006468
viral process	Gene Ontology	GO:0016032	23	456	5.84534e-08	1.0953e-05	MORC3|PDGFRA|HLA-C|CRTC3|IKBKE|IQGAP1|CHD5|TLN1|GTF2B|AKAP8L|PSMC3|RANBP2|DDX3X|RBL1|CREB3|FCGR2B|SLC25A5|TPR|PACS2|TP53|NUP58|KARS1|MMP1	http://amigo.geneontology.org/amigo/term/GO:0016032
extracellular exosome	Gene Ontology	GO:0070062	57	2085	8.86866e-08	1.51731e-05	PI4KA|HLA-C|KALRN|NEB|CPE|NOX3|N4BP2L2|PRG2|MUC16|LAMB1|DDX3X|TYK2|TLN1|LUM|RREB1|SORL1|LILRB4|TRHDE|LRRK2|KRT16|ITGA2B|SLC9A3R1|SMC2|MUC5B|IQGAP1|MYO1G|HNRNPL|TTN|SLC12A3|PTBP1|SLC12A9|CDC42BPA|CRISPLD1|LAMA3|AQP2|EXT2|SIRPA|LAMA4|CTSA|FCGBP|AR|COL4A2|MUC5AC|CLTCL1|SYNE2|HLA-DRB5|IDUA|CSPG4|PSAT1|NEDD4L|SNRPC|PADI2|ADGRG2|SEPTIN7|COL6A1|MYO15A|ABCC1	http://amigo.geneontology.org/amigo/term/GO:0070062
extracellular matrix organization	Gene Ontology	GO:0030198	16	252	3.56643e-07	5.01211e-05	OLFML2A|LAMA3|LAMA4|ADAMTSL4|ITGA2B|PDGFRA|COL6A1|ADAMTS12|COL4A3|COL4A2|NF1|ACAN|LAMB1|LUM|ADAMTS19|MMP1	http://amigo.geneontology.org/amigo/term/GO:0030198
metal ion binding	Gene Ontology	GO:0046872	59	2298	4.01213e-07	5.44405e-05	FER1L6|OBSCN|ZNF335|PHF10|ZRANB3|KALRN|ZNF695|ADAMTS12|ZNF493|ERMP1|ADAMTS19|ATP2C1|RREB1|HSCB|NDUFV2|ZNF169|DROSHA|ZNF239|KLF14|RXFP1|ITGA2B|ZFYVE16|AKAP8L|ACAN|PIR|DPEP3|ZNF438|RANBP2|ENTPD7|ZBTB1|ATP13A1|ZBTB6|FBXO43|RNF19A|TSHZ3|SP4|ZNF600|REST|FGD3|ABLIM2|CACNA2D3|STT3A|ZNF66|TNK2|LIMA1|MTF2|NRXN2|EXT2|RNF225|ZNF703|ZNF423|STK36|ZNF750|ZBTB49|NTHL1|ZNF98|ZNF99|HAVCR2|UQCRC1	http://amigo.geneontology.org/amigo/term/GO:0046872
cell migration	Gene Ontology	GO:0016477	15	232	6.65668e-07	8.69871e-05	LAMA3|USH2A|SIRPA|EPHA3|EFS|MST1R|IQGAP1|ADAMTS12|ARHGAP35|LIMA1|LAMB1|CDH2|MEGF9|ELMO1|CDC42BPA	http://amigo.geneontology.org/amigo/term/GO:0016477
RNA polymerase II cis-regulatory region sequence-specific DNA binding	Gene Ontology	GO:0000978	26	656	7.2037e-07	8.8583e-05	ZNF335|ZNF239|ZNF695|ZFHX3|CC2D1B|ELF4|RREB1|MYCL|BACH2|DLX2|ZBTB1|ZBTB6|TCFL5|ASCL1|CREB3|REST|PER1|AR|SNRPC|ZNF66|TP53|HOXD13|RFX2|ZNF750|ZBTB49|ZNF98	http://amigo.geneontology.org/amigo/term/GO:0000978
G protein-coupled receptor signaling pathway	Gene Ontology	GO:0007186	36	1132	9.362e-07	0.000108351	OBSCN|AVPR1A|KALRN|OR51D1|OR2L5|OR52H1|OR51B4|OR2H1|FZD6|ADGRG6|RXFP1|OR4D5|OR5F1|RGS5|OR13D1|CXCR5|TAS2R31|PIK3R6|ADGRG2|TRIO|OR5H6|FGD3|ADGRF5|OR14C36|OR2Z1|OR1E2|OR2M2|OR2T4|OR6P1|AVPR2|OR2Y1|OR56A4|TAS2R46|TAS2R45|OR8U1|OR9G1	http://amigo.geneontology.org/amigo/term/GO:0007186
olfactory receptor activity	Gene Ontology	GO:0004984	20	427	1.27411e-06	0.000139268	OR10J5|OR5H6|OR56A4|OR13D1|OR2Y1|OR51D1|OR6P1|OR4D5|OR5F1|OR14C36|OR2Z1|OR2L5|OR1E2|OR52H1|OR2M2|OR51B4|OR2T4|OR2H1|OR8U1|OR9G1	http://amigo.geneontology.org/amigo/term/GO:0004984
detection of chemical stimulus involved in sensory perception of smell	Gene Ontology	GO:0050911	20	427	1.27411e-06	0.000139268	OR10J5|OR5H6|OR56A4|OR13D1|OR2Y1|OR51D1|OR6P1|OR4D5|OR5F1|OR14C36|OR2Z1|OR2L5|OR1E2|OR52H1|OR2M2|OR51B4|OR2T4|OR2H1|OR8U1|OR9G1	http://amigo.geneontology.org/amigo/term/GO:0050911
positive regulation of transcription by RNA polymerase II	Gene Ontology	GO:0045944	36	1159	1.57935e-06	0.000167966	PHF10|ONECUT3|ZFHX3|PRKDC|CRTC3|GLYR1|DAB2|SOX17|LUM|RREB1|ECD|LILRB1|KLF14|FSTL3|ELF4|AKAP8L|MYCL|CAMTA1|PSMC3|DLX2|HOXD13|DDX3X|RBL1|SP4|ASCL1|CREB3|PER1|AR|SBNO2|TP53|MTF2|SLC11A1|RFX2|METTL23|ZNF750|ZBTB49	http://amigo.geneontology.org/amigo/term/GO:0045944
microtubule binding	Gene Ontology	GO:0008017	15	252	1.76113e-06	0.00018237	MARK4|MAP7D3|LRRK2|KIF15|DYNC1I1|ALMS1|KIF16B|KIF14|GAS8|KIF13B|HOOK2|MAP4|KIF25|MAP9|CCDC187	http://amigo.geneontology.org/amigo/term/GO:0008017
microtubule-based movement	Gene Ontology	GO:0007018	9	81	2.07159e-06	0.0002075	DNAH14|KIF16B|DNAH12|KIF15|DYNC1I1|KIF14|KIF25|KIF13B|DNAH3	http://amigo.geneontology.org/amigo/term/GO:0007018
intracellular membrane-bounded organelle	Gene Ontology	GO:0043231	28	788	2.10928e-06	0.0002075	DCP1B|ATP11A|CC2D1B|DAB2|NLRC3|SLC9A6|LRRK2|NR0B1|ZFYVE16|VPS37A|PLCH1|GAK|RANBP2|HOOK2|CTSA|SPATA18|COL4A3|RHOBTB1|DENND1B|MUC5B|KCNH1|ABCA4|ABCA5|ABCA3|SLC18A2|SAYSD1|XAB2|ARHGAP19	http://amigo.geneontology.org/amigo/term/GO:0043231
ATPase activity	Gene Ontology	GO:0016887	14	229	2.89683e-06	0.000271406	KIF16B|ATP2C1|DDX3X|MYH7|KIF25|ABCA4|KIF14|KIF15|KIF13B|ABCA5|ATP13A1|ABCA3|PSMC3|ABCC1	http://amigo.geneontology.org/amigo/term/GO:0016887
centrosome	Gene Ontology	GO:0005813	21	506	4.27849e-06	0.000365997	DDX3X|CENPJ|CEP170|KIF15|HOOK2|ASPM|PLK3|HAUS3|VPS37A|ALMS1|MARK4|KIF25|MZT2A|TP53|SLC18A2|ODF2L|CCDC61|CAMSAP3|LZTS2|CCDC187|RNF19A	http://amigo.geneontology.org/amigo/term/GO:0005813
microtubule motor activity	Gene Ontology	GO:0003777	8	67	4.71631e-06	0.000394866	KIF16B|DNAH12|KIF15|DYNC1I1|KIF14|KIF25|KIF13B|DNAH3	http://amigo.geneontology.org/amigo/term/GO:0003777
actin filament binding	Gene Ontology	GO:0051015	13	208	5.20499e-06	0.000426701	MYOM2|MYH7|MYO1G|LIMA1|NEB|TLN1|SYNE2|TTN|ABLIM2|PANX1|MYO15A|CAMSAP3|IQGAP1	http://amigo.geneontology.org/amigo/term/GO:0051015
calcium ion binding	Gene Ontology	GO:0005509	25	693	5.76632e-06	0.000463071	EFCC1|IQGAP1|PKDREJ|FSTL5|PCDHB5|LRP1B|PLCH1|CAPN3|TTN|CDH2|DCHS1|PCDH15|PADI2|EDEM2|EPS15L1|UNC13A|HMCN2|PSPH|NOTCH4|CDHR1|CAPN13|ADAM8|NOTCH3|FAT3|PITPNM2	http://amigo.geneontology.org/amigo/term/GO:0005509
early endosome	Gene Ontology	GO:0005769	14	267	1.51629e-05	0.00104677	SORL1|KIF16B|SAMD9L|SNX13|ATP11A|EPHA3|ZFYVE16|ANK2|ST8SIA2|MAGEL2|NF2|CCDC154|CLTCL1|HAVCR2	http://amigo.geneontology.org/amigo/term/GO:0005769
extracellular matrix	Gene Ontology	GO:0031012	13	233	1.64009e-05	0.00111272	NYX|LRIG2|ADAMTSL4|ACAN|OLFML2A|ADAMTS12|COL4A3|COL4A2|ADAMTS19|HMCN2|COL6A6|LUM|MMP1	http://amigo.geneontology.org/amigo/term/GO:0031012
extracellular matrix structural constituent	Gene Ontology	GO:0005201	10	137	1.82453e-05	0.00121687	MUC3A|LAMA3|LAMA4|ACAN|MUC5AC|COL4A3|COL4A2|LAMB1|HMCN2|LUM	http://amigo.geneontology.org/amigo/term/GO:0005201
positive regulation of MAP kinase activity	Gene Ontology	GO:0043406	7	61	2.36088e-05	0.00154835	LRRK2|ROBO1|MST1R|ADAM8|PIK3R6|IQGAP1|KRAS	http://amigo.geneontology.org/amigo/term/GO:0043406
actin cytoskeleton	Gene Ontology	GO:0015629	13	245	2.70103e-05	0.00174239	KLHL14|EPHA3|MYO1G|KALRN|SLC9A3R1|ABLIM2|NEB|NOTCH3|ARHGAP35|LIMA1|SNRPC|MYO15A|IQGAP1	http://amigo.geneontology.org/amigo/term/GO:0015629
transcription factor binding	Gene Ontology	GO:0008134	15	325	3.14322e-05	0.00196327	GTF2B|DDX3X|RBL1|NR0B1|ASCL1|REST|PRKDC|METTL23|PER1|AR|STK36|ZBTB49|TP53|SOX17|RNF19A	http://amigo.geneontology.org/amigo/term/GO:0008134
signaling receptor activity	Gene Ontology	GO:0038023	12	214	3.29053e-05	0.00202316	MRC1|LILRB4|PLA2R1|BTN1A1|NLGN4X|NOTCH3|KIR2DL3|NOTCH4|KIR2DL1|OR1E2|LILRA6|LILRA2	http://amigo.geneontology.org/amigo/term/GO:0038023
negative regulation of osteoclast differentiation	Gene Ontology	GO:0045671	5	25	3.36306e-05	0.00203594	LILRA6|TMEM178A|LILRB4|FSTL3|NF1	http://amigo.geneontology.org/amigo/term/GO:0045671
extracellular region	Gene Ontology	GO:0005576	45	1843	3.43341e-05	0.00204704	CRLF2|IL1RL1|ACAN|EPHA3|ZP4|PRG2|BPIFB4|LAMB1|LAMA4|LUM|MUC3A|LILRB1|ZPBP|FSTL5|FSTL3|TLN1|FGFBP3|TTN|OPRPN|PSMC3|LAMA3|DDX3X|PLA2R1|CTSA|PADI2|COL4A3|COL4A2|KLK9|CD8B|PRB4|TNFRSF1B|CSPG4|ODAM|NOTCH4|SPACA3|NOTCH3|GAS8|SNRPC|STK36|PCDH15|COL6A1|COL6A6|LILRA2|PSG3|MMP1	http://amigo.geneontology.org/amigo/term/GO:0005576
negative regulation of transcription by RNA polymerase II	Gene Ontology	GO:0000122	26	832	4.08107e-05	0.00239687	ZNF239|PLK3|CD36|N4BP2L2|CC2D1B|DAB2|FERD3L|RREB1|BACH2|NR0B1|TCF25|DLX2|ZBTB1|RBL1|TCFL5|ASCL1|REST|PER1|AR|ZFHX3|TP53|NOTCH4|MTF2|NOTCH3|NEDD4L|TPR	http://amigo.geneontology.org/amigo/term/GO:0000122
basement membrane	Gene Ontology	GO:0005604	8	93	4.25179e-05	0.00246041	LAMA3|LAMA4|USH2A|ACAN|MEGF9|COL4A3|LAMB1|HMCN2	http://amigo.geneontology.org/amigo/term/GO:0005604
multicellular organism development	Gene Ontology	GO:0007275	18	462	4.52018e-05	0.00257781	DCHS1|OBSCN|PDGFRA|OLFML3|EPHA3|TCFL5|EPHA6|FSTL5|MST1R|HOXD13|FSTL3|FAT3|PRM2|DAB2|TSHZ3|TIE1|DIP2A|RREB1	http://amigo.geneontology.org/amigo/term/GO:0007275
recycling endosome	Gene Ontology	GO:0055037	9	127	5.90735e-05	0.00322853	SORL1|SLC9A6|AQP2|DYNC1I1|ST8SIA2|ANK2|ATP11A|CLTCL1|DENND6B	http://amigo.geneontology.org/amigo/term/GO:0055037
cadherin binding	Gene Ontology	GO:0045296	14	305	6.05739e-05	0.00326518	DCHS1|TJP1|DDX3X|PI4KA|RTN4|EIF4G2|LIMA1|NOTCH3|TLN1|EPS15L1|SEPTIN7|STK38|CDH2|IQGAP1	http://amigo.geneontology.org/amigo/term/GO:0045296
proteolysis	Gene Ontology	GO:0006508	17	434	6.85972e-05	0.00359907	CAPN13|ASTL|ADAMTSL4|TRHDE|DPP9|CTSA|UFSP2|ADAM8|TMPRSS13|CAPN3|ERMP1|ACAN|ADAMTS19|KLK9|DPEP3|ADAM29|MMP1	http://amigo.geneontology.org/amigo/term/GO:0006508
receptor-mediated endocytosis	Gene Ontology	GO:0006898	10	163	7.30829e-05	0.00369534	SORL1|MRC1|PLA2R1|FCGR2B|CD36|LRP1B|GAK|DAB2|CLTCL1|MSR1	http://amigo.geneontology.org/amigo/term/GO:0006898
Golgi lumen	Gene Ontology	GO:0005796	8	101	7.32494e-05	0.00369534	MUC3A|CSPG4|ACAN|MUC12|MUC5B|MUC5AC|MUC16|LUM	http://amigo.geneontology.org/amigo/term/GO:0005796
calmodulin binding	Gene Ontology	GO:0005516	11	200	8.193e-05	0.00402993	OBSCN|TJP1|KCNH1|MYH7|MYO1G|ASPM|TTN|UNC13A|MYO15A|CAMSAP3|IQGAP1	http://amigo.geneontology.org/amigo/term/GO:0005516
long-chain fatty acid transport	Gene Ontology	GO:0015909	4	16	0.000101416	0.00475084	CPT1B|SLC27A6|SLC27A1|CD36	http://amigo.geneontology.org/amigo/term/GO:0015909
mitotic chromosome condensation	Gene Ontology	GO:0007076	4	16	0.000101416	0.00475084	AKAP8L|SMC2|TTN|NCAPD3	http://amigo.geneontology.org/amigo/term/GO:0007076
receptor complex	Gene Ontology	GO:0043235	11	207	0.000109444	0.00506663	PDGFRA|SLITRK5|CRLF2|EPHA3|PLA2R1|EPHA6|MST1R|CD36|NOTCH3|LRP1B|TIE1	http://amigo.geneontology.org/amigo/term/GO:0043235
amyloid-beta binding	Gene Ontology	GO:0001540	7	80	0.000115976	0.00526189	SORL1|LILRB1|FZD6|FCGR2B|CD36|LILRA6|MSR1	http://amigo.geneontology.org/amigo/term/GO:0001540
phosphatidylinositol-mediated signaling	Gene Ontology	GO:0048015	6	55	0.000117674	0.00526189	PDGFRA|KCNH1|PI4KA|PLCH1|PITPNM2|MUC5AC	http://amigo.geneontology.org/amigo/term/GO:0048015
positive regulation of macrophage activation	Gene Ontology	GO:0043032	4	17	0.000124038	0.00548414	KARS1|IL1RL1|HAVCR2|SPACA3	http://amigo.geneontology.org/amigo/term/GO:0043032
collagen-containing extracellular matrix	Gene Ontology	GO:0062023	15	370	0.000126298	0.00552205	LAMA3|LAMA4|ADAMTSL4|CSPG4|ACAN|FGFBP3|COL6A1|COL4A3|PRG2|COL6A6|LAMB1|HMCN2|CDH2|LUM|COL4A2	http://amigo.geneontology.org/amigo/term/GO:0062023
regulation of protein stability	Gene Ontology	GO:0031647	7	83	0.000143583	0.00601065	LRRK2|CTSA|TPR|NEDD4L|ANK2|NF2|KRAS	http://amigo.geneontology.org/amigo/term/GO:0031647
neuron projection	Gene Ontology	GO:0043005	14	336	0.00016041	0.00664437	MARK4|SLC12A5|KLHL14|LRRK2|PSPH|EPHA6|EPHA3|TENM3|ANK2|NF2|MAP4|UNC13A|CDH2|IQGAP1	http://amigo.geneontology.org/amigo/term/GO:0043005
tubulin binding	Gene Ontology	GO:0015631	6	59	0.00016781	0.00673807	MAP7D3|CENPJ|LRRK2|TTLL9|KIF14|TPR	http://amigo.geneontology.org/amigo/term/GO:0015631
O-glycan processing	Gene Ontology	GO:0016266	6	59	0.00016781	0.00673807	MUC3A|GXYLT1|MUC16|MUC5AC|MUC5B|MUC12	http://amigo.geneontology.org/amigo/term/GO:0016266
cell adhesion molecule binding	Gene Ontology	GO:0050839	6	59	0.00016781	0.00673807	TJP1|NLGN4X|NRXN2|ADAM8|CPE|TENM3	http://amigo.geneontology.org/amigo/term/GO:0050839
protein homodimerization activity	Gene Ontology	GO:0042803	21	660	0.000174218	0.00692473	PDGFRA|MAP3K9|EXT2|LILRB1|PSPH|ZNF318|PADI2|CLCN1|MSH3|ZBTB1|LRRK2|TENM3|DROSHA|TPR|SLC11A1|SNRPC|STC2|KARS1|NR0B1|NLGN4X|CIDEA	http://amigo.geneontology.org/amigo/term/GO:0042803
regulation of immune response	Gene Ontology	GO:0050776	11	221	0.000188619	0.00734867	NPDC1|LILRB1|HLA-C|BTN1A1|FCGR2B|KIR2DL3|KIR2DL1|TREML1|ERMAP|DENND1B|CD8B	http://amigo.geneontology.org/amigo/term/GO:0050776
cell adhesion	Gene Ontology	GO:0007155	17	478	0.000207859	0.00801889	ACAN|ASTL|COL6A6|SIRPA|ROBO1|CDHR1|EFS|EPHA3|CD36|COL6A1|COL4A3|PCDHB5|PCDH15|LAMB1|MUC16|CDH2|LAMA4	http://amigo.geneontology.org/amigo/term/GO:0007155
phosphatidylinositol-3,4,5-trisphosphate binding	Gene Ontology	GO:0005547	5	39	0.000221817	0.00847428	MYO1G|OBSCN|ZFYVE16|IQGAP1|KIF16B	http://amigo.geneontology.org/amigo/term/GO:0005547
positive regulation of GTPase activity	Gene Ontology	GO:0043547	13	307	0.000234549	0.00887452	SNX13|LRRK2|ODAM|KALRN|ARHGAP19|RIN1|RGS5|ARHGAP35|NF1|DENND1B|FAM13A|IQGAP1|RANBP2	http://amigo.geneontology.org/amigo/term/GO:0043547
negative regulation of cell population proliferation	Gene Ontology	GO:0008285	15	394	0.000242311	0.00908091	TP53|MTBP|WNK2|SLC9A3R1|REST|GAS8|ZBTB49|AR|COL4A3|NF2|PBRM1|SPEG|KARS1|LZTS2|AVPR2	http://amigo.geneontology.org/amigo/term/GO:0008285
adrenal gland development	Gene Ontology	GO:0030325	4	21	0.00025195	0.00926563	NR0B1|PDGFRA|NF1|FSTL3	http://amigo.geneontology.org/amigo/term/GO:0030325
transmembrane receptor protein tyrosine kinase signaling pathway	Gene Ontology	GO:0007169	8	123	0.000262517	0.00956487	TNK2|PDGFRA|CD8B|EPHA3|EPHA6|EFS|MST1R|TIE1	http://amigo.geneontology.org/amigo/term/GO:0007169
apical plasma membrane	Gene Ontology	GO:0016324	14	354	0.000267648	0.00966232	AQP2|USH2A|FZD6|ASPM|SLC9A3R1|CSPG4|CD36|ANK2|PDZD3|ADGRG2|SLC12A3|SEPTIN7|CDH2|ABCC1	http://amigo.geneontology.org/amigo/term/GO:0016324
peptidyl-tyrosine phosphorylation	Gene Ontology	GO:0018108	8	124	0.000276435	0.00979974	PDGFRA|EPHA3|EPHA6|MST1R|DYRK2|TTN|TYK2|TIE1	http://amigo.geneontology.org/amigo/term/GO:0018108
K63-linked polyubiquitin modification-dependent protein binding	Gene Ontology	GO:0070530	4	22	0.000294817	0.0103581	ZBTB1|WDR81|ZRANB3|IKBKE	http://amigo.geneontology.org/amigo/term/GO:0070530
positive regulation of mammary gland epithelial cell proliferation	Gene Ontology	GO:0033601	3	8	0.000301173	0.0103587	RTN4|ZNF703|RREB1	http://amigo.geneontology.org/amigo/term/GO:0033601
potassium channel inhibitor activity	Gene Ontology	GO:0019870	3	8	0.000301173	0.0103587	WNK2|NEDD4L|WNK1	http://amigo.geneontology.org/amigo/term/GO:0019870
Golgi apparatus	Gene Ontology	GO:0005794	27	1002	0.000305366	0.0103587	PDGFRA|HLA-C|CPE|CD36|WDR81|SEC16A|ATP2C1|SORL1|TMED3|GOLGA6L9|LRRK2|NEDD4L|FSTL3|DYM|GAK|ERMAP|AQP2|EXT2|FGD3|COG5|HERC1|TMEM87A|PXYLP1|AVPR2|GAS8|ABCA5|STC2	http://amigo.geneontology.org/amigo/term/GO:0005794
molecular_function	Gene Ontology	GO:0003674	22	742	0.000317377	0.0106742	DDIAS|NYX|EPHA6|ALMS1|FRRS1L|ZFAND6|N4BP2L2|NLRC3|HSCB|GAS8|ATP13A1|HAUS3|TMEM70|CRISPLD1|COG5|KLHL5|PRB4|MUC12|CDHR1|SCGB2A2|FITM2|OR2L5	http://amigo.geneontology.org/amigo/term/GO:0003674
Z disc	Gene Ontology	GO:0030018	8	127	0.000321848	0.0107328	OBSCN|MYH7|NEB|MYO18B|ANK2|CAPN3|TTN|SYNE2	http://amigo.geneontology.org/amigo/term/GO:0030018
structural constituent of muscle	Gene Ontology	GO:0008307	5	43	0.000335635	0.0110985	OBSCN|NEB|CAPN3|TTN|MYOM2	http://amigo.geneontology.org/amigo/term/GO:0008307
neuronal stem cell population maintenance	Gene Ontology	GO:0097150	4	23	0.000342672	0.0112368	ASPM|CDH2|FANCC|REST	http://amigo.geneontology.org/amigo/term/GO:0097150
mRNA binding	Gene Ontology	GO:0003729	10	200	0.000353363	0.0114916	DDX3X|EIF4G3|EIF4G2|SRRM3|SRRM2|HNRNPL|DCP1B|SNRPC|PTBP1|TPR	http://amigo.geneontology.org/amigo/term/GO:0003729
cerebral cortex development	Gene Ontology	GO:0021987	6	70	0.000395522	0.0124241	ASPM|ASCL1|KIF14|NF1|CDH2|XAB2	http://amigo.geneontology.org/amigo/term/GO:0021987
manganese ion transmembrane transport	Gene Ontology	GO:0071421	3	9	0.000397823	0.0124241	ATP13A1|ATP2C1|SLC11A1	http://amigo.geneontology.org/amigo/term/GO:0071421
potassium:chloride symporter activity	Gene Ontology	GO:0015379	3	9	0.000397823	0.0124241	SLC12A5|SLC12A9|SLC12A3	http://amigo.geneontology.org/amigo/term/GO:0015379
ion transport	Gene Ontology	GO:0006811	7	100	0.000417597	0.0129389	SLC9A6|SLC17A5|WNK1|SLC24A2|SLC12A5|PDZD3|SLC12A3	http://amigo.geneontology.org/amigo/term/GO:0006811
M band	Gene Ontology	GO:0031430	4	25	0.000454641	0.0139767	OBSCN|MYOM2|CMYA5|ANK2	http://amigo.geneontology.org/amigo/term/GO:0031430
DNA-binding transcription factor activity, RNA polymerase II-specific	Gene Ontology	GO:0000981	24	874	0.000503048	0.0153449	ZNF335|ONECUT3|DUX4|ZFHX3|CC2D1B|FERD3L|ELF4|MYCL|KLF14|BACH2|NR0B1|SOX17|CAMTA1|DLX2|TCFL5|TSHZ3|ASCL1|CREB3|AR|DBX2|TP53|HOXD13|RFX2|SP4	http://amigo.geneontology.org/amigo/term/GO:0000981
apical part of cell	Gene Ontology	GO:0045177	6	74	0.000521253	0.0156575	DCHS1|TJP1|ADGRF5|PDZD3|NF2|CDH2	http://amigo.geneontology.org/amigo/term/GO:0045177
defense response	Gene Ontology	GO:0006952	6	74	0.000521253	0.0156575	MST1R|FCGR2B|NOX3|LILRA6|LILRA2|PSG3	http://amigo.geneontology.org/amigo/term/GO:0006952
regulation of small GTPase mediated signal transduction	Gene Ontology	GO:0051056	8	139	0.000568356	0.0168156	OBSCN|TRIO|FGD3|KALRN|ARHGAP35|RHOBTB1|FAM13A|ARHGAP19	http://amigo.geneontology.org/amigo/term/GO:0051056
metalloendopeptidase activity	Gene Ontology	GO:0004222	7	106	0.000580024	0.0169886	ASTL|ADAMTSL4|ADAM8|ADAMTS12|ADAMTS19|ADAM29|MMP1	http://amigo.geneontology.org/amigo/term/GO:0004222
kinesin complex	Gene Ontology	GO:0005871	5	49	0.000582836	0.0169886	KIF14|KIF25|KIF13B|KIF16B|KIF15	http://amigo.geneontology.org/amigo/term/GO:0005871
chloride ion homeostasis	Gene Ontology	GO:0055064	3	11	0.000646022	0.0185266	SLC12A5|SLC12A9|SLC12A3	http://amigo.geneontology.org/amigo/term/GO:0055064
Leydig cell differentiation	Gene Ontology	GO:0033327	3	11	0.000646022	0.0185266	NR0B1|AR|PDGFRA	http://amigo.geneontology.org/amigo/term/GO:0033327
neutrophil degranulation	Gene Ontology	GO:0043312	16	482	0.000649724	0.0185266	DDX3X|ATAD3B|SIRPA|SLC11A1|HLA-C|CTSA|CD36|ADAM8|MS4A3|PADI2|PRG2|ATP11A|LILRA6|TNFRSF1B|PSMC3|IQGAP1	http://amigo.geneontology.org/amigo/term/GO:0043312
endodermal cell differentiation	Gene Ontology	GO:0035987	4	28	0.000668187	0.0187808	LAMB1|COL6A1|LAMA3|COL4A2	http://amigo.geneontology.org/amigo/term/GO:0035987
negative regulation of fibroblast proliferation	Gene Ontology	GO:0048147	4	28	0.000668187	0.0187808	MORC3|TP53|NF1|NLRC3	http://amigo.geneontology.org/amigo/term/GO:0048147
identical protein binding	Gene Ontology	GO:0042802	34	1456	0.000676823	0.0188887	USH2A|ANO2|IKBKE|SNRPC|CD79A|HSCB|PSAT1|LRRK2|ITGA2B|ZP4|DPP9|TTN|CDH2|CDC42BPA|SPATA18|CENPJ|HOOK2|ASCL1|SP4|OLFML2A|TP53|TRIM41|TNK2|KCTD11|PSMC3|KCNH1|PSPH|ROBO1|NUP58|NOTCH3|KIR2DL3|KIR2DL1|SEPTIN7|KARS1	http://amigo.geneontology.org/amigo/term/GO:0042802
cell periphery	Gene Ontology	GO:0071944	5	51	0.000689674	0.0191117	EPPK1|SLC12A5|SLC9A3R1|CD36|ODAM	http://amigo.geneontology.org/amigo/term/GO:0071944
transcription regulatory region sequence-specific DNA binding	Gene Ontology	GO:0000976	11	263	0.000765439	0.0210629	ZNF335|TP53|KLF14|SP4|REST|SOX17|PER1|AR|HNRNPL|ZFHX3|RREB1	http://amigo.geneontology.org/amigo/term/GO:0000976
signal transduction	Gene Ontology	GO:0007165	26	1013	0.000786482	0.021413	IL1RL1|PI4KA|KALRN|TENM3|FAM13A|IQGAP1|FAM83E|LILRB4|LILRB1|ZFYVE16|ULK2|EXT2|TRHDE|FCGR2B|AR|OR1E2|LRRK2|RIN1|MST1R|NRXN2|ANKDD1A|KIF13B|ARHGAP35|TIE1|LILRA2|ARHGAP19	http://amigo.geneontology.org/amigo/term/GO:0007165
stimulatory C-type lectin receptor signaling pathway	Gene Ontology	GO:0002223	7	112	0.000789042	0.021413	MUC3A|MUC5B|MUC5AC|MUC16|PSMC3|MUC12|KRAS	http://amigo.geneontology.org/amigo/term/GO:0002223
endoplasmic reticulum	Gene Ontology	GO:0005783	26	1018	0.000842524	0.0225533	HLA-C|KCNG3|ATP11A|PANX1|SEC16A|ATP2C1|UFSP2|SORL1|TMED3|CNIH4|LRRK2|LAMA3|KLHL14|EXT2|RTN4|CTSA|PIEZO1|CREB3|EDEM2|SLC27A1|PACS2|TP53|AVPR2|ABCA4|COL4A3|STC2	http://amigo.geneontology.org/amigo/term/GO:0005783
transmembrane receptor protein tyrosine kinase activity	Gene Ontology	GO:0004714	5	54	0.000876531	0.0231487	EPHA6|PDGFRA|TIE1|MST1R|EPHA3	http://amigo.geneontology.org/amigo/term/GO:0004714
negative regulation of cell migration	Gene Ontology	GO:0030336	7	115	0.000913757	0.0239709	ROBO1|SLC9A3R1|EPPK1|KRT16|NF2|NF1|TIE1	http://amigo.geneontology.org/amigo/term/GO:0030336
nuclear chromatin	Gene Ontology	GO:0000790	24	915	0.000929845	0.0242314	PHF10|ONECUT3|DUX4|ZFHX3|FERD3L|ELF4|MYCL|KLF14|BACH2|NR0B1|SOX17|DLX2|TCFL5|TSHZ3|ASCL1|CREB3|AR|SNRPC|DBX2|TP53|HOXD13|RFX2|SP4|NTHL1	http://amigo.geneontology.org/amigo/term/GO:0000790
startle response	Gene Ontology	GO:0001964	3	13	0.000975491	0.0244584	SLITRK6|CSMD1|KCNH1	http://amigo.geneontology.org/amigo/term/GO:0001964
negative regulation of interferon-beta production	Gene Ontology	GO:0032688	3	13	0.000975491	0.0244584	LILRB1|SIRPA|NLRC3	http://amigo.geneontology.org/amigo/term/GO:0032688
detection of mechanical stimulus	Gene Ontology	GO:0050982	3	13	0.000975491	0.0244584	PIEZO2|PIEZO1|PKDREJ	http://amigo.geneontology.org/amigo/term/GO:0050982
cytoskeleton	Gene Ontology	GO:0005856	14	406	0.000978196	0.0244584	FGD3|DYRK2|CDC42BPA|RIN1|FCHO1|TLN1|EPPK1|KRT16|ANK2|KLHL5|MFHAS1|RHOBTB1|TYK2|NF2	http://amigo.geneontology.org/amigo/term/GO:0005856
protein localization to plasma membrane	Gene Ontology	GO:0072659	8	152	0.000988279	0.0244584	DCHS1|SLC9A3R1|GAK|ANK2|PDZD3|SEC16A|CDH2|PACS2	http://amigo.geneontology.org/amigo/term/GO:0072659
DNA binding	Gene Ontology	GO:0003677	29	1209	0.0011153	0.027259	MKI67|ZNF239|ONECUT3|ZFAND6|GTF3C1|ZNF493|POLR1E|GLYR1|ZNF600|LBR|CHD5|AKAP8L|TCF25|ZNF438|ZNF423|DDX3X|ZBTB6|TCFL5|TSHZ3|PBRM1|MYCL|DBX2|TP53|MTF2|HOXD13|RFX2|ARHGAP35|PRM2|ZNF99	http://amigo.geneontology.org/amigo/term/GO:0003677
cargo receptor activity	Gene Ontology	GO:0038024	3	14	0.00117353	0.0283302	MRC1|DAB2|MSR1	http://amigo.geneontology.org/amigo/term/GO:0038024
intracellular signal transduction	Gene Ontology	GO:0035556	13	369	0.00121804	0.0290483	WNK1|DDX3X|LRRK2|CSPG4|WNK2|KALRN|EFS|MARK4|CDC42BPA|UNC13A|STK38|TYK2|NLRC3	http://amigo.geneontology.org/amigo/term/GO:0035556
microtubule cytoskeleton	Gene Ontology	GO:0015630	8	158	0.00125158	0.0294908	MAP7D3|TEKT5|HAUS3|MARK4|MAP4|SEPTIN7|ZBTB49|IQGAP1	http://amigo.geneontology.org/amigo/term/GO:0015630
cellular response to lipopolysaccharide	Gene Ontology	GO:0071222	8	158	0.00125158	0.0294908	SBNO2|TNFRSF1B|SIRPA|LILRB1|MRC1|CD36|HAVCR2|TRIM41	http://amigo.geneontology.org/amigo/term/GO:0071222
Golgi membrane	Gene Ontology	GO:0000139	18	616	0.0012656	0.0296437	SORL1|PXYLP1|SLC9A6|EBAG9|TMED3|EXT2|LRRK2|NOTCH4|CREB3|ST8SIA2|COG5|NOTCH3|ATP2C1|HLA-C|ABCA5|SEC16A|HLA-DRB5|CNIH4	http://amigo.geneontology.org/amigo/term/GO:0000139
focal adhesion	Gene Ontology	GO:0005925	14	418	0.00127588	0.0297075	EFS|IL1RL1|CSPG4|ITGA2B|MTF2|TLN1|PI4KA|GAK|LIMA1|DAB2|SYNE2|CDH2|IQGAP1|KRAS	http://amigo.geneontology.org/amigo/term/GO:0005925
tissue development	Gene Ontology	GO:0009888	4	34	0.00129258	0.0297444	LAMB1|LAMA3|MEGF9|USH2A	http://amigo.geneontology.org/amigo/term/GO:0009888
positive regulation of cell differentiation	Gene Ontology	GO:0045597	4	34	0.00129258	0.0297444	AR|NF2|DLX2|SOX17	http://amigo.geneontology.org/amigo/term/GO:0045597
guanyl-nucleotide exchange factor activity	Gene Ontology	GO:0005085	7	123	0.00132317	0.0300964	OBSCN|RGR|FGD3|KALRN|EIF2B4|TRIO|ELMO1	http://amigo.geneontology.org/amigo/term/GO:0005085
endoplasmic reticulum membrane	Gene Ontology	GO:0005789	24	942	0.00135825	0.030235	SBF1|WDR81|PANX1|SEC16A|SORL1|NCEH1|LBR|TMED3|CNIH4|LRRK2|ATP13A1|TMEM178A|KLHL14|EXT2|RTN4|PIEZO1|CREB3|PIGO|STT3A|FZD6|NOTCH4|ERMP1|NOTCH3|FITM2	http://amigo.geneontology.org/amigo/term/GO:0005789
sympathetic nervous system development	Gene Ontology	GO:0048485	3	15	0.00139516	0.0306641	ASCL1|NF1|PLXNA4	http://amigo.geneontology.org/amigo/term/GO:0048485
early endosome membrane	Gene Ontology	GO:0031901	8	161	0.00140268	0.0306641	SORL1|KIF16B|KCNH1|HLA-C|ZFYVE16|WDR81|SNX13|CD8B	http://amigo.geneontology.org/amigo/term/GO:0031901
homophilic cell adhesion via plasma membrane adhesion molecules	Gene Ontology	GO:0007156	8	162	0.00145614	0.0314909	DCHS1|TENM3|ROBO1|CDHR1|PCDHB5|FAT3|PCDH15|CDH2	http://amigo.geneontology.org/amigo/term/GO:0007156
clathrin-coated vesicle	Gene Ontology	GO:0030136	5	61	0.0014565	0.0314909	DENND1B|CLTCL1|DAB2|FCHO1|TNK2	http://amigo.geneontology.org/amigo/term/GO:0030136
in utero embryonic development	Gene Ontology	GO:0001701	9	202	0.00149081	0.0320565	PDGFRA|ZNF335|TP53|PSPH|CAMSAP3|MYO18B|AR|ATP11A|TIE1	http://amigo.geneontology.org/amigo/term/GO:0001701
positive regulation of apoptotic process	Gene Ontology	GO:0043065	12	335	0.00162054	0.0340481	OBSCN|TRIO|MAP3K9|DDX3X|ADAMTSL4|LILRB1|KALRN|REST|PRKDC|FGD3|NF1|TP53	http://amigo.geneontology.org/amigo/term/GO:0043065
potassium ion homeostasis	Gene Ontology	GO:0055075	3	16	0.00164139	0.0340481	SLC12A5|SLC12A9|SLC12A3	http://amigo.geneontology.org/amigo/term/GO:0055075
extracellular matrix structural constituent conferring compression resistance	Gene Ontology	GO:0030021	3	16	0.00164139	0.0340481	ACAN|PRG2|LUM	http://amigo.geneontology.org/amigo/term/GO:0030021
actin cytoskeleton organization	Gene Ontology	GO:0030036	8	166	0.00168638	0.034562	FGD3|SLC9A3R1|RHOBTB1|NF2|NF1|ABLIM2|ELMO1|KRAS	http://amigo.geneontology.org/amigo/term/GO:0030036
RNA binding	Gene Ontology	GO:0003723	31	1366	0.00177725	0.0358641	MKI67|ZNF239|MORC3|PRKDC|NLRP11|REXO4|MAP4|TDRD10|CWC22|LBR|NR0B1|EIF3D|EPPK1|AKAP8L|HNRNPL|PTBP1|ZCCHC7|RANBP2|DDX3X|HEATR1|RTN4|SLC25A5|DROSHA|TBL3|NBPF10|SNRPC|EIF4G3|EIF4G2|SRRM2|MTREX|TPR	http://amigo.geneontology.org/amigo/term/GO:0003723
ubiquitin protein ligase binding	Gene Ontology	GO:0031625	11	294	0.00180261	0.0361901	TNK2|TP53|FZD6|RTN4|SLC25A5|PER1|MFHAS1|DIO2|IKBKE|TNFRSF1B|UQCRC1	http://amigo.geneontology.org/amigo/term/GO:0031625
structural molecule activity	Gene Ontology	GO:0005198	8	168	0.00181181	0.0361902	LAMA3|PANX1|EPPK1|COL4A3|MAP4|SEPTIN7|LAMB1|CLTCL1	http://amigo.geneontology.org/amigo/term/GO:0005198
negative regulation of transcription, DNA-templated	Gene Ontology	GO:0045892	16	536	0.00187617	0.0367232	SBNO2|TP53|PRAMEF18|ZNF318|TSHZ3|NR0B1|ASCL1|PER1|REST|ZNF703|MAGEL2|CAPN3|ZNF423|PHF10|FERD3L|PRAMEF14	http://amigo.geneontology.org/amigo/term/GO:0045892
calcium-dependent cell-cell adhesion via plasma membrane cell adhesion molecules	Gene Ontology	GO:0016339	4	38	0.00188416	0.0367232	DCHS1|ATP2C1|CDH2|PCDHB5	http://amigo.geneontology.org/amigo/term/GO:0016339
peptidyl-threonine phosphorylation	Gene Ontology	GO:0018107	5	65	0.0018935	0.0367232	WNK1|DYRK2|CDC42BPA|LRRK2|PRKDC	http://amigo.geneontology.org/amigo/term/GO:0018107
negative regulation of protein localization to nucleus	Gene Ontology	GO:1900181	3	17	0.00191315	0.0367232	LILRB4|LZTS2|MFHAS1	http://amigo.geneontology.org/amigo/term/GO:1900181
Ras GTPase binding	Gene Ontology	GO:0017016	3	17	0.00191315	0.0367232	STK19|RIN1|IQGAP1	http://amigo.geneontology.org/amigo/term/GO:0017016
low-density lipoprotein particle binding	Gene Ontology	GO:0030169	3	17	0.00191315	0.0367232	SORL1|CD36|MSR1	http://amigo.geneontology.org/amigo/term/GO:0030169
long-chain fatty acid transporter activity	Gene Ontology	GO:0005324	3	17	0.00191315	0.0367232	SLC27A6|SLC27A1|CD36	http://amigo.geneontology.org/amigo/term/GO:0005324
sarcolemma	Gene Ontology	GO:0042383	6	97	0.00194865	0.0370432	OBSCN|SLC27A6|CLCN1|ANK2|COL6A1|CDH2	http://amigo.geneontology.org/amigo/term/GO:0042383
cellular response to leukemia inhibitory factor	Gene Ontology	GO:1990830	6	97	0.00194865	0.0370432	SBNO2|MTF2|RFX2|SOX17|PADI2|SLC25A5	http://amigo.geneontology.org/amigo/term/GO:1990830
positive regulation of gene expression	Gene Ontology	GO:0010628	13	391	0.00199483	0.0377388	DROSHA|DDX3X|LILRB1|ODAM|ROBO1|AVPR2|SLC11A1|CD36|ANK2|AR|TTN|TP53|KRAS	http://amigo.geneontology.org/amigo/term/GO:0010628
membrane organization	Gene Ontology	GO:0061024	7	133	0.00202229	0.037926	BAIAP2L2|AVPR2|FCHO1|GAK|EPS15L1|CLTCL1|DAB2	http://amigo.geneontology.org/amigo/term/GO:0061024
perinuclear region of cytoplasm	Gene Ontology	GO:0048471	19	697	0.00202401	0.037926	TNK2|AQP2|TNFRSF1B|DYNC1I1|SLC9A3R1|GAK|MS4A3|SBF1|SNAP47|AR|HNRNPL|NF2|SEC16A|LAMB1|KCNH1|STC2|AVPR2|CMYA5|NLRC3	http://amigo.geneontology.org/amigo/term/GO:0048471
external side of plasma membrane	Gene Ontology	GO:0009897	13	392	0.0020381	0.0379848	PDGFRA|CRLF2|IL1RL1|LILRB1|ITGA2B|FCGR2B|CD36|CXCR5|BTN1A1|ERMAP|MSR1|ADAM29|CD79A	http://amigo.geneontology.org/amigo/term/GO:0009897
ruffle	Gene Ontology	GO:0001726	6	98	0.00204645	0.0379848	CSPG4|FGD3|LIMA1|SLC9A3R1|TLN1|IQGAP1	http://amigo.geneontology.org/amigo/term/GO:0001726
regulation of membrane potential	Gene Ontology	GO:0042391	6	99	0.00214791	0.0393087	KCNH1|CNIH4|LRRK2|PIEZO2|PIEZO1|NEDD4L	http://amigo.geneontology.org/amigo/term/GO:0042391
vesicle	Gene Ontology	GO:0031982	8	173	0.00215774	0.0393087	DYNC1I1|SLC9A3R1|MYO1G|GAK|RHOBTB1|MUC16|MYO15A|LZTS2	http://amigo.geneontology.org/amigo/term/GO:0031982
olfactory bulb development	Gene Ontology	GO:0021772	3	18	0.00221134	0.0399157	KIF14|LRRK2|DLX2	http://amigo.geneontology.org/amigo/term/GO:0021772
ATP-dependent microtubule motor activity, minus-end-directed	Gene Ontology	GO:0008569	3	18	0.00221134	0.0399157	DNAH14|KIF25|DNAH3	http://amigo.geneontology.org/amigo/term/GO:0008569
T cell receptor signaling pathway	Gene Ontology	GO:0050852	8	174	0.00223276	0.0399369	BTN1A1|EIF2B4|WNK1|HLA-DRB5|TNFRSF21|ERMAP|DENND1B|PSMC3	http://amigo.geneontology.org/amigo/term/GO:0050852
mitotic spindle	Gene Ontology	GO:0072686	6	100	0.00225311	0.0399369	CEP170|ODAM|HAUS3|TPR|MAP4|MAP9	http://amigo.geneontology.org/amigo/term/GO:0072686
synaptic vesicle membrane	Gene Ontology	GO:0030672	5	68	0.00227905	0.0402155	SNAP47|SLC18A2|LRRK2|SLC17A5|UNC13A	http://amigo.geneontology.org/amigo/term/GO:0030672
detection of chemical stimulus involved in sensory perception of bitter taste	Gene Ontology	GO:0001580	4	41	0.00243505	0.0416605	RTP1|TAS2R46|TAS2R45|TAS2R31	http://amigo.geneontology.org/amigo/term/GO:0001580
transport vesicle membrane	Gene Ontology	GO:0030658	4	41	0.00243505	0.0416605	SORL1|AQP2|CPE|HLA-DRB5	http://amigo.geneontology.org/amigo/term/GO:0030658
photoreceptor cell maintenance	Gene Ontology	GO:0045494	4	41	0.00243505	0.0416605	CDHR1|ABCA4|USH2A|PCDH15	http://amigo.geneontology.org/amigo/term/GO:0045494
extracellular matrix structural constituent conferring tensile strength	Gene Ontology	GO:0030020	4	41	0.00243505	0.0416605	COL6A1|COL4A3|COL4A2|COL6A6	http://amigo.geneontology.org/amigo/term/GO:0030020
enzyme binding	Gene Ontology	GO:0019899	12	353	0.00245745	0.0418618	N4BP2L2|TP53|MSH3|MST1R|ZFHX3|PRKDC|DYM|ANK2|AR|TTN|STC2|NOTCH3	http://amigo.geneontology.org/amigo/term/GO:0019899
zinc ion binding	Gene Ontology	GO:0008270	21	820	0.00249388	0.0421194	MORC3|ASTL|ATAD3B|TRHDE|ZNF318|USP5|ADAM8|CPE|GTF2B|ZFAND6|SNRPC|AR|ZFHX3|PRM2|TP53|UBR1|TRIM41|ZCCHC7|TRIM65|TRIM7|MMP1	http://amigo.geneontology.org/amigo/term/GO:0008270
negative regulation of interleukin-10 production	Gene Ontology	GO:0032693	3	19	0.0025368	0.0421194	TNFRSF21|FCGR2B|LILRB1	http://amigo.geneontology.org/amigo/term/GO:0032693
regulation of embryonic development	Gene Ontology	GO:0045995	3	19	0.0025368	0.0421194	LAMA3|LAMA4|SOX17	http://amigo.geneontology.org/amigo/term/GO:0045995
innervation	Gene Ontology	GO:0060384	3	19	0.0025368	0.0421194	SLITRK6|LRIG2|UNC13A	http://amigo.geneontology.org/amigo/term/GO:0060384
protein-membrane adaptor activity	Gene Ontology	GO:0043495	3	19	0.0025368	0.0421194	SLC9A3R1|PDZD3|TPR	http://amigo.geneontology.org/amigo/term/GO:0043495
cell volume homeostasis	Gene Ontology	GO:0006884	3	19	0.0025368	0.0421194	SLC12A5|SLC12A9|SLC12A3	http://amigo.geneontology.org/amigo/term/GO:0006884
microvillus	Gene Ontology	GO:0005902	5	70	0.00256591	0.0424238	MYO1G|SLC9A3R1|PDGFRA|KIF13B|LRRK2	http://amigo.geneontology.org/amigo/term/GO:0005902
spermatogenesis	Gene Ontology	GO:0007283	13	404	0.00262034	0.0431424	LRRK2|TCFL5|ASPM|NR0B1|SPATA31D1|FSTL3|SOX17|SBF1|SEPTIN7|ADGRG2|PRM2|ADAM29|AR	http://amigo.geneontology.org/amigo/term/GO:0007283
regulation of GTPase activity	Gene Ontology	GO:0043087	5	71	0.00271876	0.0443913	SBF1|EPHA3|FGD3|NF1|PLXNA4	http://amigo.geneontology.org/amigo/term/GO:0043087
positive regulation of kinase activity	Gene Ontology	GO:0033674	5	72	0.00287808	0.0464222	EPHA6|PDGFRA|TIE1|MST1R|EPHA3	http://amigo.geneontology.org/amigo/term/GO:0033674
axonal fasciculation	Gene Ontology	GO:0007413	3	20	0.00289033	0.0464222	RTN4|TNFRSF21|ARHGAP35	http://amigo.geneontology.org/amigo/term/GO:0007413
endocytosis	Gene Ontology	GO:0006897	8	182	0.00290932	0.0465373	TNK2|LRRK2|HOOK2|RIN1|TMPRSS13|ANK2|EPS15L1|DENND1B	http://amigo.geneontology.org/amigo/term/GO:0006897
protein kinase binding	Gene Ontology	GO:0019901	14	461	0.00303214	0.0474203	KCNH1|CENPJ|CSPG4|WNK1|IBTK|KIF14|ANK2|KIF13B|TTN|RHOBTB1|TP53|CDH2|IQGAP1|FAM83E	http://amigo.geneontology.org/amigo/term/GO:0019901
sensory perception of sound	Gene Ontology	GO:0007605	7	144	0.00308973	0.0474203	SLITRK6|LRIG2|USH2A|SLC9A3R1|COL4A3|PCDH15|MYO15A	http://amigo.geneontology.org/amigo/term/GO:0007605
[truncated: 2,571 more rows]

## Sheet: mitoch
#Term	Database	ID	Input number	Background number	P-Value	Corrected P-Value
[truncated: 89 more rows]

[truncated: 2 more sheets: kinase, inflamm]
