# Supplementary material for: Mutation Status and Glucose Availability Affect the Response to Mitochondria-Targeted Quercetin Derivative in Breast Cancer Cells
Source: Cancers (Basel). 2023 Nov 28;15(23):5614. doi: 10.3390/cancers15235614 (PMC10705313; doi:10.3390/cancers15235614)
Supplement: Supplementary file 1 [file cancers-15-05614-s001.zip › Supplementary Material 2_kobas_raw_data/kobas_raw_data/MDAMB468 mutations.xlsx]

## Sheet: MDAMB468 mutations
Gene	Chromosome	Position	Variant Type	Variant Info	Ref Allele	Alt Allele	Allele Fraction	Ref Count	Alt Count	GT	Phasing Set	DNA Change	Protein Change	HGNC Name	HGNC Family	Transcript	Transcript Exon	Transcript Strand	Uniprot ID	Short Tandem Repeat	dbSNP ID	dbSNP Filter	Issues	GC Content	Lineage Association	Cancer Molecular Genetics	CCLE Deleterious	Structural Relation	COSMIC Hotspot	COSMIC Overlapping Mutations	Associated With	LOF	Driver	Likely Driver	Transcript Likely LOF	CIViC ID	CIViC Description	CIViC Score	Population Allele Frequency	Likely GOF	Likely LOF	Hess Driver	Hess Signature	Cscape Score	DANN Score	Revel Score	Funseq2 Score	PharmGKB ID	DIDA ID
DVL1	chr1	1342105	SNP	MISSENSE	C	G	0.526	8	9	0/1		c.414G>C	p.E138D	dishevelled segment polarity protein 1	Dishevelled segment polarity proteins PDZ domain containing	ENST00000378891.9	4	-	O14640	False				0.688279			False		False			False	False	False					7.3	False	False	False		0.6925		0.144	4
MEGF6	chr1	3494416	SNP	MISSENSE	T	G	0.854	0	5	0/1		c.4084A>C	p.T1362P	multiple EGF like domains 6		ENST00000356575.9	32	-	O75095	False	rs200852997		as_specific	0.698254			False		False			False	False	False					3.61	False	False	False		0.821625	0.703602	0.303	1
EXOSC10	chr1	11081223	SNP	SILENT	C	T	0.178	48	11	0/1		c.1296G>A	p.E432E	exosome component 10	Exosome complex	ENST00000376936.9	11	-	Q01780	False				0.508728			False		False			False	False	False					7.3	False	False	False		0.409269			0
VPS13D	chr1	12277823	SNP	MISSENSE	C	T	0.981	1	101	1|1		c.4235C>T	p.A1412V	vacuolar protein sorting 13 homolog D		ENST00000620676.6	19	+	Q5THJ4	False	rs779510459		as_specific	0.456359			False		False			False	False	False					4.61	False	False	False		0.595079		0.119	4
PRAMEF18	chr1	13225208	SNP	SILENT	C	G	0.684	218	476	0/1		c.513G>C	p.V171V	PRAME family member 18	PRAME family	ENST00000624297.2	2	-	Q5VWM3	False	rs1320957		as_specific	0.458853			False		False			False	False	False					7.3	False	False	False		0.195645			0
PRAMEF18	chr1	13225325	SNP	SILENT	T	C	0.651	94	176	0/1		c.396A>G	p.R132R	PRAME family member 18	PRAME family	ENST00000624297.2	2	-	Q5VWM3	False	rs61780077		as_specific	0.478803			False		False			False	False	False					7.3	False	False	False
PRAMEF18	chr1	13225429	SNP	MISSENSE	A	G	0.658	36	70	0|1	13225408	c.292T>C	p.W98R	PRAME family member 18	PRAME family	ENST00000624297.2	2	-	Q5VWM3	False	rs1314428920		as_specific	0.518703			False		False			False	False	False					7.3	False	False	False		0.884887			0
PRAMEF15	chr1	13322083	SNP	MISSENSE	G	A	0.466	375	326	0/1		c.1256G>A	p.R419Q	PRAME family member 15	PRAME family	ENST00000376152.2	4	+	Q5VWM5	False	rs1222960397		as_specific	0.506234			False		False			False	False	False					7.3	False	False	False		0.777626	0.614795	0.036	1
PRAMEF17	chr1	13390914	SNP	SILENT	G	T	0.244	300	98	0/1		c.861G>T	p.L287L	PRAME family member 17	PRAME family	ENST00000376098.4	2	+	Q5VTA0	False				0.456359			False		False			False	False	False					7.3	False	False	False		0.248307	0.351406		0
MFAP2	chr1	16975712	SNP	MISSENSE	T	G	0.248	8	2	0/1		c.305A>C	p.Y102S	microfibril associated protein 2		ENST00000375535.4	7	-	P55001	False	rs759929375		as_specific	0.600998			False		False			False	False	False					7.3	False	False	False		0.836112	0.488444	0.498	3
PADI6	chr1	17401247	SNP	MISSENSE	C	A	0.986	0	73	1|1		c.1894C>A	p.P632T	peptidyl arginine deiminase 6	Peptidyl arginine deiminases	ENST00000619609.1	16	+	Q6TGC4	False	rs755260464		as_specific	0.571072			False		False			False	False	False					7.3	False	False	False		0.810951	0.802057		0.77822
UBR4	chr1	19169524	SNP	MISSENSE	G	T	0.955	0	19	1|1		c.3652C>A	p.L1218M	ubiquitin protein ligase E3 component n-recognin 4	Ubiquitin protein ligase E3 component n-recognins	ENST00000375254.8	27	-	Q5T4S7	False	rs199864764		as_specific	0.40399			False		False			False	False	False					3.46	False	False	False		0.545529	0.285367	0.153	3
SLC30A2	chr1	26045016	SNP	MISSENSE	G	C	0.558	64	81	0/1		c.252C>G	p.F84L	solute carrier family 30 member 2	Solute carriers	ENST00000374276.4	2	-	Q9BRI3	False	rs945231575		as_specific	0.506234			False		False			False	False	False					7.3	False	False	False		0.888897	0.717143	0.491	3
GPN2	chr1	26889748	SNP	MISSENSE	G	C	0.166	30	5	0/1		c.349C>G	p.L117V	GPN-loop GTPase 2	GPN-loop GTPases	ENST00000374135.9	1	-	Q9H9Y4	False				0.648379			False		False			False	False	False					7.3	False	False	False		0.762591		0.479	2
SESN2	chr1	28269186	SNP	MISSENSE	C	G	0.967	1	62	1|1		c.94C>G	p.Q32E	sestrin 2		ENST00000253063.4	2	+	P58004	False				0.486284			False		False			False	False	False					7.3	False	False	False		0.58058	0.385859	0.065	2
PUM1	chr1	30974751	SNP	MISSENSE	T	G	0.215	21	6	0/1		c.1406A>C	p.Y469S	pumilio RNA binding family member 1		ENST00000257075.9	10	-	Q14671	False	rs781624397		as_specific	0.40399			False		False			False	False	False					7.3	False	False	False		0.963585	0.819263	0.539	4
CSMD2	chr1	33572692	SNP	SPLICE_SITE	C	T	0.375	46	26	0/1		c.e51+1G>A		CUB and Sushi multiple domains 2	Sushi domain containing	ENST00000373388.6		-	Q7Z408	False				0.448878			False		False		splicing
C1orf122	chr1	37808726	SNP	SILENT	T	G	0.235	15	4	0/1		c.231T>G	p.G77G	chromosome 1 open reading frame 122		ENST00000373042.5	2	+	Q6ZSJ8	False	rs969932092		as_specific	0.678304			False		False			False	False	False					7.3	False	False	False		0.717299	0.540966		1
CFAP57	chr1	43183629	SNP	SILENT	C	T	0.176	130	27	0/1		c.513C>T	p.V171V	cilia and flagella associated protein 57	Cilia and flagella associated WD repeat domain containing	ENST00000372492.8	4	+	Q96MR6	False				0.411471			False		False			False	False	False					7.3	False	False	False		0.263087	0.803252		0
CYP4A11	chr1	46938098	SNP	MISSENSE	C	A	0.48	80	73	0/1		c.235G>T	p.V79L	cytochrome P450 family 4 subfamily A member 11	Cytochrome P450 family 4	ENST00000310638.9	2	-	Q02928	False				0.493766			False		False			False	False	False					7.3	False	False	False		0.453863	0.752627	0.052	1
NRDC	chr1	51878525	SNP	MISSENSE	C	T	0.553	16	20	0/1		c.91G>A	p.E31K	nardilysin convertase	M16 metallopeptidases	ENST00000354831.11	1	-	O43847	False				0.638404			False		False			False	False	False					7.3	False	False	False		0.502437		0.051	2
ZFYVE9	chr1	52295914	SNP	MISSENSE	C	G	0.212	98	25	0/1		c.3270C>G	p.F1090L	zinc finger FYVE-type containing 9	Zinc fingers FYVE-type	ENST00000371591.1	11	+	O95405	False				0.346633			False		False			False	False	False					7.3	False	False	False		0.811922	0.811528	0.166	3
IL12RB2	chr1	67350898	SNP	MISSENSE	A	T	0.485	68	66	0/1		c.1067A>T	p.K356I	interleukin 12 receptor subunit beta 2	Fibronectin type III domain containing Interleukin receptors	ENST00000262345.5	9	+	Q99665	False				0.471322			False		False			False	False	False					7.3	False	False	False		0.549016	0.377089	0.199	4
NEGR1	chr1	71698079	SNP	MISSENSE	C	A	0.173	62	12	0/1		c.596G>T	p.G199V	neuronal growth regulator 1	I-set domain containing IgLON cell adhesion molecules	ENST00000357731.10	4	-	Q7Z3B1	False				0.34414			False		False			False	False	False	ENST00000357731
DNTTIP2	chr1	93875654	SNP	MISSENSE	C	G	0.458	180	153	0/1		c.1797G>C	p.K599N	deoxynucleotidyltransferase terminal interacting protein 2		ENST00000436063.7	3	-	Q5QJE6	False				0.314214			False		False			False	False	False					7.3	False	False	False		0.595834		0.024	2
PLPPR4	chr1	99306948	SNP	MISSENSE	C	G	0.229	84	24	0/1		c.2230C>G	p.P744A	phospholipid phosphatase related 4	Phospholipid phosphatase related	ENST00000370185.7	7	+	Q7Z2D5	False				0.476309			False		False			False	False	False					7.3	False	False	False		0.731678		0.163	2
ATXN7L2	chr1	109487036	INS	FRAME_SHIFT_INS	T	TATTA	0.274	35	12	0/1		c.328_329insATTA	p.G111fs	ataxin 7 like 2		ENST00000369870.7	4	+	Q5T6C5	False				0.535			True		False		gene_function_loss
EPS8L3	chr1	109752087	SNP	MISSENSE	G	A	0.493	76	74	0/1		c.1345C>T	p.P449S	EPS8 like 3		ENST00000369805.7	15	-	Q8TE67	False				0.578554			False		False			False	False	False					7.3	False	False	False		0.35583	0.896089	0.052	3
CSF1	chr1	109924067	SNP	MISSENSE	G	C	0.505	48	46	0/1		c.1446G>C	p.E482D	colony stimulating factor 1		ENST00000329608.11	6	+	P09603	False				0.648379			False		False			False	False	False					7.3	False	False	False		0.515904	0.170613	0.055	3
SLC6A17	chr1	110194692	SNP	SILENT	G	C	0.527	51	60	0/1		c.1413G>C	p.L471L	solute carrier family 6 member 17	Solute carriers	ENST00000331565.5	9	+	Q9H1V8	False				0.603491			False		False			False	False	False					7.3	False	False	False		0.153279	0.809393		0
NBPF9	chr1	149058931	SNP	MISSENSE	C	A	0.677	1	3	0/1		c.2752G>T	p.V918L	NBPF member 9	NBPF members	ENST00000615421.4	25	-	Q3BBW0	False	rs1205125243		as_specific	0.483791			False		False			False	False	False					7.3	False	False	False		0.706944	0.461374		0
FLG	chr1	152313365	SNP	SILENT	T	G	0.51	270	285	0/1		c.1521A>C	p.S507S	filaggrin	S100 fused type protein family EF-hand domain containing	ENST00000368799.2	3	-	P20930	False				0.591022			False		False			False	False	False					7.3	False	False	False		0.11799	0.759332		0
KPRP	chr1	152761012	SNP	MISSENSE	G	A	0.225	80	22	0/1		c.1424G>A	p.R475Q	keratinocyte proline rich protein		ENST00000606109.1	1	+	Q5T749	False				0.608479			False		False			False	False	False					7.3	False	False	False		0.500394	0.215055	0.035	1
IVL	chr1	152909857	SNP	SILENT	C	G	0.202	63	15	0/1		c.60C>G	p.L20L	involucrin	Cornified envelope precursor family	ENST00000368764.4	2	+	P07476	False				0.523691			False		False			False	False	False					7.3	False	False	False		0.175361	0.367123		0
FDPS	chr1	155310051	SNP	MISSENSE	G	A	0.196	128	28	0/1		c.185G>A	p.C62Y	farnesyl diphosphate synthase		ENST00000356657.10	3	+	P14324	False				0.571072			False		False			False	False	False					7.3	False	False	False		0.443528	0.671712	0.063	2
INSRR	chr1	156841727	SNP	SILENT	G	C	0.529	50	55	0/1		c.3465C>G	p.P1155P	insulin receptor related receptor	Fibronectin type III domain containing Receptor Tyrosine Kinases	ENST00000368195.4	20	-	P14616	False				0.613466			False		False			False	False	False					7.3	False	False	False		0.157688	0.789845		0
CD1B	chr1	158330056	SNP	MISSENSE	C	T	0.154	383	71	0/1		c.403G>A	p.A135T	CD1b molecule	C1-set domain containing CD molecules	ENST00000368168.4	3	-	P29016	False				0.433915			False		False			False	False	False					7.3	False	False	False		0.368827	0.329626	0.143	3
SPTA1	chr1	158651431	SNP	MISSENSE	T	C	0.431	129	98	0/1		c.3413A>G	p.N1138S	spectrin alpha, erythrocytic 1	Spectrins EF-hand domain containing	ENST00000643759.2	24	-	P02549	False	rs1230968650		as_specific	0.44389			False		False			False	False	False					7.3	False	False	False		0.812901		0.362	2
IGSF8	chr1	160093173	SNP	MISSENSE	G	A	0.334	23	12	0/1		c.1063C>T	p.P355S	immunoglobulin superfamily member 8	CD molecules V-set domain containing	ENST00000368086.5	4	-	Q969P0	False				0.643392			False		False			False	False	False					7.3	False	False	False		0.350989	0.806087	0.071	3
COPA	chr1	160332530	SNP	SILENT	C	T	0.173	81	16	0/1		c.414G>A	p.V138V	coatomer protein complex subunit alpha	Endogenous ligands WD repeat domain containing	ENST00000241704.8	6	-	P53621	False				0.394015			False		False			False	False	False					7.3	False	False	False		0.340654	0.727731		0
DDR2	chr1	162767290	SNP	SILENT	C	T	0.5	80	79	0/1		c.1224C>T	p.I408I	discoidin domain receptor tyrosine kinase 2	Receptor Tyrosine Kinases	ENST00000367922.7	12	+	Q16832	False				0.438903			False		False			False	False	False					7.3	False	False	False		0.378597			0
RXRG	chr1	165417105	SNP	SILENT	A	G	0.25	68	22	0/1		c.558T>C	p.R186R	retinoid X receptor gamma	Nuclear hormone receptors	ENST00000359842.10	4	-	P48443	False	rs765426654		as_specific	0.466334			False		False			False	False	False					7.3	False	False	False		0.404783	0.397995		0
C1orf112	chr1	169852884	SNP	NONSENSE	C	A	0.23	174	53	0/1		c.2459C>A	p.S820*	chromosome 1 open reading frame 112		ENST00000286031.10	24	+	Q9NSG2	False				0.391521			True		False		gene_function_loss
PRRC2C	chr1	171557860	SNP	SILENT	A	C	0.192	24	5	0|1	171557860	c.5742A>C	p.P1914P	proline rich coiled-coil 2C		ENST00000338920.8	19	+	Q9Y520	False	rs778903058		as_specific	0.566085			False		False			False	False	False					3.25	False	False	False		0.120772	0.543478		0
LAMC1	chr1	183136567	SNP	SILENT	C	T	0.159	36	6	0/1		c.4296C>T	p.I1432I	laminin subunit gamma 1	Laminin subunits	ENST00000258341.5	25	+	P11047	False	rs1358421918		as_specific	0.483791			False		False			False	False	False					7.3	False	False	False		0.386553	0.712043		0
CFH	chr1	196685123	SNP	MISSENSE	C	T	0.473	128	116	0/1		c.658C>T	p.H220Y	complement factor H	Sushi domain containing Complement system	ENST00000359637.2	6	+	P08603	False				0.316708			False		False			False	False	False					7.3	False	False	False		0.5253	0.568361	0.054	1
CAMSAP2	chr1	200844809	SNP	MISSENSE	T	C	0.237	72	22	0/1		c.1049T>C	p.I350T	calmodulin regulated spectrin associated protein family member 2		ENST00000358823.6	8	+	Q08AD1	False				0.27182			False		False			False	False	False					7.3	False	False	False		0.440168		0.011	2
IGFN1	chr1	201213367	SNP	MISSENSE	C	T	0.231	11	3	0/1		c.8474C>T	p.A2825V	immunoglobulin-like and fibronectin type III domain containing 1	I-set domain containing Fibronectin type III domain containing	ENST00000335211.9	12	+	Q86VF2	False	rs903469491		as_specific	0.61596			False		False			False	False	False					7.3	False	False	False		0.339528	0.563932	0.034	1
PKP1	chr1	201316631	SNP	SILENT	G	A	0.583	14	20	0/1		c.780G>A	p.K260K	plakophilin 1	Armadillo repeat containing Plakophilins	ENST00000367324.8	4	+	Q13835	False	rs1779297		as_specific	0.588529			False		False			False	False	False					7.3	False	False	False			0.72508
GPR37L1	chr1	202128355	SNP	SILENT	G	T	0.425	37	27	0/1		c.1245G>T	p.L415L	G protein-coupled receptor 37 like 1	G protein-coupled receptors, Class A orphans	ENST00000367282.6	2	+	O60883	False				0.630923			False		False			False	False	False					7.3	False	False	False		0.116225	0.607514		0
MYBPH	chr1	203175720	DNP	MISSENSE	GC	AG	0.215	81	21	0/1		c.35_36GC>CT	p.C12S	myosin binding protein H	I-set domain containing Myosin binding proteins Fibronectin type III domain containing	ENST00000255416.9	1	-	Q13203	False				0.636816			False		False			False	False	False					7.3	False	False	False
PPP1R15B	chr1	204406285	SNP	MISSENSE	T	C	0.243	57	20	0/1		c.1949A>G	p.Y650C	protein phosphatase 1 regulatory subunit 15B	Protein phosphatase 1 regulatory subunits	ENST00000367188.5	2	-	Q5SWA1	False	rs1209223038		as_specific	0.349127			False		False			False	False	False					7.3	False	False	False		0.63834	0.467953	0.412	3
CENPF	chr1	214644633	SNP	MISSENSE	A	G	0.227	78	22	0/1		c.5063A>G	p.H1688R	centromere protein F		ENST00000366955.8	13	+	P49454	False				0.38404			False		False			False	False	False					7.3	False	False	False		0.42105	0.758422	0.036	1
MARC2	chr1	220748625	SNP	MISSENSE	G	A	0.4	5	3	0/1		c.94G>A	p.A32T			ENST00000366913.8	1	+		False	rs747159101		as_specific	0.738155			False		False			False	False	False					7.3	False	False	False		0.338485	0.788619	0.054	2
NVL	chr1	224287808	SNP	MISSENSE	T	G	0.183	51	10	0/1		c.1761A>C	p.E587D	nuclear VCP-like	AAA ATPases	ENST00000281701.11	14	-	O15381	False				0.441397			False		False			False	False	False					7.3	False	False	False		0.732007		0.305	4
STUM	chr1	226548996	SNP	MISSENSE	T	G	0.232	11	3	0/1		c.92T>G	p.V31G	stum, mechanosensory transduction mediator homolog		ENST00000366788.8	1	+	Q69YW2	False	rs900727706		as_specific	0.755611			False		False			False	False	False					7.3	False	False	False		0.858694		0.332	3
OBSCN	chr1	228277790	SNP	MISSENSE	C	A	0.527	54	62	0/1		c.8078C>A	p.A2693E	obscurin, cytoskeletal calmodulin and titin-interacting RhoGEF	Fibronectin type III domain containing Rho guanine nucleotide exchange factors I-set domain containing	ENST00000570156.6	30	+	Q5VST9	False				0.648379			False		False			False	False	False					7.3	False	False	False		0.56573	0.659467	0.173	1
IRF2BP2	chr1	234608864	SNP	MISSENSE	C	T	0.211	14	3	0/1		c.631G>A	p.A211T	interferon regulatory factor 2 binding protein 2		ENST00000366609.3	1	-	Q7Z5L9	False				0.760599			False	CDX1	False		structural_relation
KIF26B	chr1	245419618	SNP	MISSENSE	A	G	0.153	201	35	0/1		c.1039A>G	p.T347A	kinesin family member 26B	Kinesins	ENST00000407071.7	4	+	Q2KJY2	False	rs534040053		as_specific	0.551122			False		False			False	False	False					7.3	False	False	False		0.779152		0.185	2
KIF26B	chr1	245687135	SNP	SILENT	C	T	0.275	50	19	0/1		c.4152C>T	p.Y1384Y	kinesin family member 26B	Kinesins	ENST00000407071.7	12	+	Q2KJY2	False				0.543641			False		False			False	False	False					7.3	False	False	False		0.131684	0.898257		0
OR14A2	chr1	247723219	SNP	SILENT	G	T	0.188	141	32	0/1		c.825C>A	p.I275I	olfactory receptor family 14 subfamily A member 2	Olfactory receptors, family 14	ENST00000366485.1	1	-	Q96R54	False				0.391521			False		False			False	False	False					7.3	False	False	False		0.176468			0
OR2W3	chr1	247896171	SNP	SILENT	C	T	0.212	78	20	0/1		c.585C>T	p.I195I	olfactory receptor family 2 subfamily W member 3	Olfactory receptors, family 2	ENST00000360358.3	1	+	Q7Z3T1	False	rs376214113		as_specific	0.588529			False		False			False	False	False					4.31	False	False	False		0.231303	0.47811		0
FAM110C	chr2	46236	SNP	SILENT	A	C	0.329	10	5	0/1		c.150T>G	p.G50G	family with sequence similarity 110 member C		ENST00000327669.5	1	-	Q1W6H9	False	rs956096350		as_specific	0.758105			False		False			False	False	False					7.3	False	False	False		0.38373	0.597993		0
APOB	chr2	21015420	SNP	MISSENSE	G	T	0.166	94	18	0/1		c.3458C>A	p.S1153Y	apolipoprotein B	Apolipoproteins	ENST00000233242.5	22	-	P04114	False				0.436409			False		False			False	False	False					7.3	False	False	False		0.894822	0.742747	0.276	4
FAM228B	chr2	24164308	DEL	FRAME_SHIFT_DEL	GC	G	0.43	34	26	0/1		c.906delC	p.Q303fs	family with sequence similarity 228 member B		ENST00000615575.5	9	+	P0C875	True	rs1245653567		as_specific	0.46384			True		False		gene_function_loss
MPV17	chr2	27312506	SNP	SILENT	G	A	0.443	179	133	0/1		c.408C>T	p.A136A	MPV17, mitochondrial inner membrane protein		ENST00000405983.5	5	-	P39210	False				0.543641			False		False			False	False	False					7.3	False	False	False		0.185184	0.596994		0
C2orf16	chr2	27577089	SNP	MISSENSE	G	T	0.471	56	48	0/1		c.10729G>T	p.D3577Y	chromosome 2 open reading frame 16		ENST00000447166.2	5	+	Q68DN1	False				0.40399			False		False			False	False	False					7.3	False	False	False		0.303362	0.887702	0.099	2
CAPN14	chr2	31200549	SNP	MISSENSE	T	G	0.199	83	20	0/1		c.628A>C	p.M210L	calpain 14	Calpains EF-hand domain containing	ENST00000403897.4	6	-	A8MX76	False				0.521197			False		False			False	False	False					7.3	False	False	False		0.409683		0.213	1
MAP4K3	chr2	39331959	SNP	MISSENSE	G	C	0.333	60	27	0/1		c.488C>G	p.A163G	mitogen-activated protein kinase kinase kinase kinase 3	Mitogen-activated protein kinase kinase kinase kinases	ENST00000263881.8	8	-	Q8IVH8	False				0.284289			False		False			False	False	False					7.3	False	False	False		0.924387	0.883151	0.428	3
TMEM178A	chr2	39666087	SNP	MISSENSE	G	T	0.559	15	19	0/1		c.113G>T	p.R38L	transmembrane protein 178A		ENST00000281961.3	1	+	Q8NBL3	False				0.773067			False		False			False	False	False					7.3	False	False	False		0.436997	0.661821	0.231	2
CCT4	chr2	61877513	SNP	SPLICE_SITE	A	C	0.179	34	7	0/1		c.524T>G	p.V175G	chaperonin containing TCP1 subunit 4	Chaperonins	ENST00000394440.8	6	-	P50991	False	rs777333675		as_specific	0.339152			False		False			False	False	False	ENST00000394440
MCEE	chr2	71130209	SNP	MISSENSE	A	C	0.198	28	6	0|1	71130209	c.11T>G	p.V4G	methylmalonyl-CoA epimerase		ENST00000244217.6	1	-	Q96PE7	False	rs762378371		as_specific	0.645885			False		False			False	False	False					7.3	False	False	False		0.455685	0.740725	0.175	1
ZNF638	chr2	71426834	SNP	SILENT	T	A	0.292	57	23	0|1	71426834	c.4965T>A	p.I1655I	zinc finger protein 638	RNA binding motif containing	ENST00000409544.5	24	+	Q14966	False	rs1199852094		as_specific	0.389027			False		False			False	False	False					4.31	False	False	False		0.108755	0.52034		0
ALMS1	chr2	73491382	SNP	SILENT	C	T	0.316	68	30	0/1		c.9423C>T	p.D3141D	ALMS1, centrosome and basal body associated protein		ENST00000613296.5	10	+	Q8TCU4	False	rs1486652095		as_specific	0.40399			False		False			False	False	False					4.13	False	False	False		0.160824	0.429321		0
DUSP11	chr2	73780037	SNP	NONSENSE	C	A	0.785	7	29	0/1		c.79G>T	p.E27*	dual specificity phosphatase 11	Atypical dual specificity phosphatases	ENST00000272444.7	1	-	O75319	False	rs757543815		as_specific	0.598504			True		False		gene_function_loss
DCTN1	chr2	74371114	SNP	SILENT	C	T	0.665	138	278	0/1		c.708G>A	p.L236L	dynactin subunit 1	Dynactin	ENST00000361874.7	9	-	Q14203	False	rs1385810624		as_specific	0.558603			False	ALK	False		structural_relation
LRRTM4	chr2	77519433	SNP	MISSENSE	G	T	0.295	241	99	0/1		c.439C>A	p.Q147K	leucine rich repeat transmembrane neuronal 4		ENST00000409282.1	2	-	Q86VH4	False				0.401496			False		False			False	False	False					7.3	False	False	False		0.756902	0.413176	0.323	2
REG3A	chr2	79158378	SNP	MISSENSE	C	G	0.311	41	19	0/1		c.281G>C	p.S94T	regenerating family member 3 alpha	C-type lectin domain containing	ENST00000305165.3	4	-	Q06141	False				0.563591			False		False			False	False	False					7.3	False	False	False		0.296524	0.339345	0.018	2
DNAH6	chr2	84677040	SNP	SILENT	C	T	0.699	24	57	0/1		c.6648C>T	p.G2216G	dynein axonemal heavy chain 6	Dyneins, axonemal	ENST00000389394.8	41	+	Q9C0G6	False	rs182098392		as_specific	0.44389			False		False			False	False	False					3.53	False	False	False		0.342855	0.396872		0
TGOLN2	chr2	85327915	SNP	SPLICE_SITE	A	C	0.304	12	5	0/1		c.e1-2T>G		trans-golgi network protein 2		ENST00000409015.5		-	O43493	False	rs751969755		as_specific	0.663342			False		False		splicing
RNF181	chr2	85595839	SNP	MISSENSE	G	C	0.734	7	23	0/1		c.76G>C	p.E26Q	ring finger protein 181	Ring finger proteins	ENST00000306368.9	1	+	Q9P0P0	False	rs779510946		as_specific	0.618454			False		False		gene_function_loss
KDM3A	chr2	86456446	SNP	MISSENSE	C	A	0.205	14	3	0|1	86456443	c.561C>A	p.D187E	lysine demethylase 3A	Lysine demethylases	ENST00000409556.5	7	+	Q9Y4C1	False	rs199889240		as_specific	0.309227			False		False	p.D187H(1)		False	False	False					7.3	False	False	False		0.813671	0.840735	0.053	4
SMYD1	chr2	88087888	SNP	MISSENSE	T	G	0.706	4	11	0|1	88087888	c.341T>G	p.V114G	SET and MYND domain containing 1	SET domain containing Lysine methyltransferases Zinc fingers MYND-type	ENST00000444564.2	3	+	Q8NB12	False	rs530943158		as_specific	0.561097			False		False			False	False	False					7.3	False	False	False		0.969093	0.914203	0.317	3
REV1	chr2	99421615	SNP	MISSENSE	G	A	0.374	63	38	0/1		c.1715C>T	p.A572V	REV1, DNA directed polymerase	DNA polymerases	ENST00000258428.8	11	-	Q9UBZ9	False				0.381546			False		False			False	False	False					7.3	False	False	False		0.771223	0.351402	0.418	3
LONRF2	chr2	100284481	SNP	MISSENSE	G	T	0.5	5	5	0/1		c.2082C>A	p.S694R	LON peptidase N-terminal domain and ring finger 2	Ring finger proteins	ENST00000393437.8	12	-	Q1L5Z9	False	rs150403852		as_specific	0.483791			False		False			False	False	False					7.3	False	False	False		0.697311	0.629947	0.156	2
POU3F3	chr2	104855859	SNP	MISSENSE	G	C	0.771	2	9	0/1		c.349G>C	p.E117Q	POU class 3 homeobox 3	POU class homeoboxes and pseudogenes	ENST00000361360.4	1	+	P20264	False				0.785536			False		False			False	False	False					7.3	False	False	False		0.620314	0.792553	0.223	2
SULT1C2	chr2	108304670	SNP	MISSENSE	G	A	0.318	72	35	0/1		c.514G>A	p.E172K	sulfotransferase family 1C member 2	Sulfotransferases, cytosolic	ENST00000437390.6	5	+	O00338	False				0.491272			False		False			False	False	False					7.3	False	False	False		0.792344	0.821991	0.133	3
SLC20A1	chr2	112646996	SNP	SILENT	A	T	0.364	41	23	0/1		c.168A>T	p.V56V	solute carrier family 20 member 1	Solute carriers	ENST00000272542.8	2	+	Q8WUM9	False				0.491272			False		False			False	False	False					7.3	False	False	False		0.143759			0
PAX8	chr2	113246903	SNP	SILENT	G	A	0.259	21	6	0/1		c.42C>T	p.N14N	paired box 8	PRD class homeoboxes and pseudogenes Paired boxes	ENST00000429538.8	3	-	Q06710	False	rs1044684868		as_specific	0.600998	E	Dom	False	PPARG	False		structural_relation
TMEM37	chr2	119436923	SNP	MISSENSE	G	A	0.67	34	69	0/1		c.92G>A	p.R31Q	transmembrane protein 37		ENST00000409826.1	2	+	Q8WXS4	False	rs150522680		as_specific	0.625935			False		False			False	False	False					3.38	False	False	False		0.434435	0.837744	0.063	3
CLASP1	chr2	121515718	SNP	MISSENSE	A	T	0.302	180	79	0/1		c.591T>A	p.H197Q	cytoplasmic linker associated protein 1		ENST00000646274.1	6	-	Q7Z460	False				0.411471			False		False			False	False	False					7.3	False	False	False		0.698415	0.732704	0.287	3
GPR17	chr2	127651428	SNP	SILENT	C	A	0.349	56	29	0/1		c.777C>A	p.T259T	G protein-coupled receptor 17	G protein-coupled receptors, Class A orphans	ENST00000272644.7	3	+	Q13304	False				0.638404			False		False			False	False	False					7.3	False	False	False		0.143719	0.501316		0
TMEM163	chr2	134718781	SNP	MISSENSE	A	C	0.56	2	3	0/1		c.155T>G	p.V52G	transmembrane protein 163		ENST00000281924.6	1	-	Q8TC26	False	rs998914652		as_specific	0.812968			False		False			False	False	False					7.3	False	False	False		0.754534	0.864926	0.029	3
GTDC1	chr2	144007360	SNP	MISSENSE	G	T	0.245	77	25	0/1		c.697C>A	p.Q233K	glycosyltransferase like domain containing 1	Glycosyl transferases group 1 domain containing	ENST00000392869.6	6	-	Q4AE62	False	rs116551122		as_specific	0.408978			False		False			False	False	False					3.29	False	False	False		0.60668	0.751729	0.07	3
MMADHC	chr2	149582258	SNP	MISSENSE	C	G	0.346	35	17	0/1		c.23G>C	p.R8T	methylmalonic aciduria and homocystinuria, cblD type		ENST00000428879.5	2	-	Q9H3L0	False				0.316708			False		False			False	False	False	ENST00000303319
PRPF40A	chr2	152657982	SNP	SILENT	T	C	0.745	49	148	0/1		c.2607A>G	p.K869K	pre-mRNA processing factor 40 homolog A	Spliceosomal A complex	ENST00000410080.7	25	-	O75400	False	rs372511875		as_specific	0.329177			False		False			False	False	False					3.16	False	False	False		0.21271	0.563364		0
GALNT5	chr2	157308633	SNP	MISSENSE	C	T	0.322	249	119	0/1		c.2587C>T	p.P863S	polypeptide N-acetylgalactosaminyltransferase 5	Polypeptide N-acetylgalactosaminyltransferases	ENST00000259056.5	9	+	Q7Z7M9	False				0.381546			False		False			False	False	False					7.3	False	False	False		0.39402	0.78306	0.035	3
MYO3B	chr2	170501805	SNP	MISSENSE	C	T	0.26	37	14	0/1		c.3310C>T	p.R1104W	myosin IIIB	Myosins, class III	ENST00000408978.8	28	+	Q8WXR4	False	rs371300204		as_specific	0.406484			False		False			False	False	False					4.61	False	False	False		0.964492	0.770857	0.612	2
GAD1	chr2	170859819	SNP	SILENT	C	T	0.3	27	11	0/1		c.1722C>T	p.A574A	glutamate decarboxylase 1		ENST00000358196.8	17	+	Q99259	False				0.436409			False		False			False	False	False					7.3	False	False	False		0.135978	0.796553		0
SP9	chr2	174336833	SNP	MISSENSE	A	C	0.249	13	4	0/1		c.748A>C	p.T250P	Sp9 transcription factor	Sp transcription factors Zinc fingers C2H2-type	ENST00000394967.3	2	+	P0CG40	False				0.738155			False		False			False	False	False					7.3	False	False	False		0.494512	0.566925	0.108	3
TTC30A	chr2	177618693	SNP	SILENT	A	C	0.297	10	4	0/1		c.9T>G	p.G3G	tetratricopeptide repeat domain 30A	Intraflagellar transport proteins Tetratricopeptide repeat domain containing	ENST00000355689.6	1	-	Q86WT1	False	rs764587752		as_specific	0.610973			False		False			False	False	False					7.3	False	False	False			0.937514		0
TTN	chr2	178530827	DNP	MISSENSE	GC	AA	0.657	68	134	0|1	178530827	c.98083_98084GC>TT	p.A32695F	titin	Fibronectin type III domain containing I-set domain containing Immunoglobulin like domain containing	ENST00000342992.10	307	-	Q8WZ42	False				0.462687			False		False			False	False	False					7.3	False	False	False
TTN	chr2	178575034	SNP	MISSENSE	C	G	0.18	191	43	0/1		c.63394G>C	p.D21132H	titin	Fibronectin type III domain containing I-set domain containing Immunoglobulin like domain containing	ENST00000342992.10	275	-	Q8WZ42	False				0.431421			False		False			False	False	False	ENST00000342992
TTN	chr2	178588837	SNP	MISSENSE	T	G	0.172	211	43	0/1		c.55184A>C	p.K18395T	titin	Fibronectin type III domain containing I-set domain containing Immunoglobulin like domain containing	ENST00000342992.10	253	-	Q8WZ42	False				0.411471			False		False			False	False	False					7.3	False	False	False		0.477212	0.243311	0.074	3
TTN	chr2	178607593	SNP	MISSENSE	G	C	0.291	314	125	0/1		c.45391C>G	p.R15131G	titin	Fibronectin type III domain containing I-set domain containing Immunoglobulin like domain containing	ENST00000342992.10	226	-	Q8WZ42	False				0.408978			False		False			False	False	False					7.3	False	False	False		0.939111	0.428773	0.391	3
NABP1	chr2	191685617	SNP	MISSENSE	G	T	0.345	19	9	0/1		c.464G>T	p.G155V	nucleic acid binding protein 1		ENST00000425611.8	6	+	Q96AH0	False				0.354115			False		False			False	False	False					7.3	False	False	False		0.513394		0.099	2
KCTD18	chr2	200493256	SNP	MISSENSE	A	C	0.331	17	9	0/1		c.680T>G	p.V227G	potassium channel tetramerization domain containing 18		ENST00000359878.8	6	-	Q6PI47	False	rs112932012		as_specific	0.451372			False		False			False	False	False	ENST00000359878
CLK1	chr2	200856907	SNP	MISSENSE	G	A	0.672	21	45	0/1		c.911C>T	p.A304V	CDC like kinase 1	CDC like kinases	ENST00000321356.9	8	-	P49759	False				0.381546			False		False			False	False	False					7.3	False	False	False		0.457026	0.400505	0.027	3
ICA1L	chr2	202814755	SNP	MISSENSE	A	C	0.191	34	8	0/1		c.813T>G	p.S271R	islet cell autoantigen 1 like	Classical BAR domain containing	ENST00000392237.6	9	-	Q8NDH6	False				0.326683			False		False			False	False	False					7.3	False	False	False		0.828235	0.543376	0.03	2
NBEAL1	chr2	203126710	SNP	NONSENSE	C	T	0.287	143	55	0/1		c.3052C>T	p.R1018*	neurobeachin like 1	BEACH domain containing WD repeat domain containing	ENST00000449802.5	21	+	Q6ZS30	False	rs1293415305		as_specific	0.34414			True		False		gene_function_loss
ZDBF2	chr2	206309072	SNP	MISSENSE	G	C	0.601	70	101	0/1		c.4544G>C	p.G1515A	zinc finger DBF-type containing 2	Zinc fingers DBF-type	ENST00000649650.1	6	+	Q9HCK1	False				0.389027			False		False			False	False	False					7.3	False	False	False		0.294171	0.598164	0.156	1
PIKFYVE	chr2	208315289	SNP	SILENT	C	T	0.365	46	27	0/1		c.1923C>T	p.V641V	phosphoinositide kinase, FYVE-type zinc finger containing	Zinc fingers FYVE-type	ENST00000264380.9	15	+	Q9Y2I7	False				0.394015			False		False			False	False	False					7.3	False	False	False		0.249368	0.798153		0
XRCC5	chr2	216148212	SNP	MISSENSE	C	T	0.731	35	98	0/1		c.1606C>T	p.L536F	X-ray repair cross complementing 5		ENST00000392133.7	16	+	P13010	False	rs200232117		as_specific	0.411471			False		False			False	False	False					7.3	False	False	False		0.690952		0.145	4
VIL1	chr2	218429392	SNP	SILENT	G	C	0.166	34	6	0/1		c.675G>C	p.V225V	villin 1	Gelsolin/villins	ENST00000248444.10	7	+	P09327	False				0.640898			False		False			False	False	False					7.3	False	False	False		0.200334			0
ZNF142	chr2	218643457	SNP	MISSENSE	C	T	0.256	54	19	0/1		c.3059G>A	p.R1020H	zinc finger protein 142	Zinc fingers C2H2-type	ENST00000449707.5	8	-	P52746	False	rs201279111		as_specific	0.600998			False		False			False	False	False					3.49	False	False	False		0.378542	0.775156	0.047	1
TTLL4	chr2	218753174	SNP	MISSENSE	T	G	0.195	187	42	0/1		c.3247T>G	p.S1083A	tubulin tyrosine ligase like 4	Tubulin tyrosine ligase family	ENST00000392102.6	18	+	Q14679	False	rs140352764		as_specific	0.503741			False		False			False	False	False					3.43	False	False	False		0.61242	0.757223	0.048	3
WNT10A	chr2	218893169	SNP	SILENT	G	T	0.175	13	3	0/1		c.1152G>T	p.L384L	Wnt family member 10A	Wnt family	ENST00000258411.8	4	+	Q9GZT5	False				0.705736			False		False			False	False	False					7.3	False	False	False		0.145531	0.400133		0
SPEG	chr2	219490507	SNP	MISSENSE	T	G	0.22	13	3	0/1		c.9020T>G	p.V3007G	SPEG complex locus	I-set domain containing	ENST00000312358.12	37	+	Q15772	False	rs756028548		as_specific	0.638404			False		False			False	False	False					7.3	False	False	False		0.912381	0.772815	0.378	3
OBSL1	chr2	219567440	SNP	MISSENSE	T	C	0.193	18	4	0/1		c.1670A>G	p.E557G	obscurin like 1	I-set domain containing Immunoglobulin like domain containing	ENST00000404537.6	4	-	O75147	False	rs938128881		as_specific	0.605985			False		False			False	False	False					7.3	False	False	False		0.752356	0.42015	0.321	2
OBSL1	chr2	219570568	SNP	MISSENSE	G	C	0.537	6	7	0/1		c.665C>G	p.A222G	obscurin like 1	I-set domain containing Immunoglobulin like domain containing	ENST00000404537.6	1	-	O75147	False	rs772032941		as_specific	0.730673			False		False			False	False	False					7.3	False	False	False		0.791964	0.932329	0.442	2
SGPP2	chr2	222558430	SNP	SILENT	G	T	0.858	11	71	0/1		c.732G>T	p.S244S	sphingosine-1-phosphate phosphatase 2	Sphingosine-1-phosphate phosphatases	ENST00000321276.8	5	+	Q8IWX5	False	rs146973494		as_specific	0.483791			False		False			False	False	False					3.23	False	False	False		0.111157			0
FARSB	chr2	222639655	SNP	MISSENSE	C	T	0.754	33	102	0/1		c.380G>A	p.R127H	phenylalanyl-tRNA synthetase beta subunit	Aminoacyl tRNA synthetases, Class II	ENST00000281828.8	5	-	Q9NSD9	False	rs137968758		as_specific	0.376559			False		False			False	False	False	ENST00000281828
WDFY1	chr2	223901266	SNP	SILENT	G	A	0.209	75	19	0/1		c.402C>T	p.H134H	WD repeat and FYVE domain containing 1	Zinc fingers FYVE-type WD repeat domain containing	ENST00000233055.9	5	-	Q8IWB7	False	rs140841172		as_specific	0.521197			False		False			False	False	False					3.53	False	False	False		0.188549	0.910385		0
SLC16A14	chr2	230049821	SNP	MISSENSE	C	T	0.836	17	90	0/1		c.343G>A	p.V115M	solute carrier family 16 member 14	Solute carriers	ENST00000295190.9	3	-	Q7RTX9	False	rs373977794		as_specific	0.428928			False		False			False	False	False					4.61	False	False	False		0.660513	0.150526	0.057	2
SP140L	chr2	230396798	SNP	SPLICE_SITE	T	C	0.78	19	70	0/1		c.1197T>C	p.C399C	SP140 nuclear body protein like	PHD finger proteins Bromodomain containing	ENST00000415673.6	14	+	Q9H930	False	rs140907159		as_specific	0.408978			False		False			False	False	False					3.35	False	False	False		0.249599	0.874874		0
ALPG	chr2	232407601	SNP	MISSENSE	G	A	0.151	40	8	0|1	232407601	c.308G>A	p.S103N			ENST00000295453.8	4	+		False	rs762254753		as_specific	0.583541			False		False			False	False	False					4.01	False	False	False		0.504422		0.308	2
TIGD1	chr2	232548621	SNP	MISSENSE	A	G	0.667	0	2	0/1		c.1262T>C	p.V421A	tigger transposable element derived 1	DNA transposon derived genes Helix-turn-helix CENPB type domain containing	ENST00000408957.6	1	-	Q96MW7	False				0.399002			False		False			False	False	False					7.3	False	False	False		0.67684		0.02	1
SH3BP4	chr2	235041817	SNP	MISSENSE	G	C	0.804	6	26	0/1		c.1048G>C	p.E350Q	SH3 domain binding protein 4		ENST00000409212.5	4	+	Q9P0V3	False	rs146281552		as_specific	0.583541			False		False			False	False	False					3.57	False	False	False		0.732936	0.438815	0.17	4
RBM44	chr2	237817078	SNP	SILENT	C	T	0.193	180	41	0/1		c.162C>T	p.D54D	RNA binding motif protein 44	RNA binding motif containing	ENST00000409864.5	3	+	Q6ZP01	False	rs773855320		as_specific	0.32419			False		False			False	False	False					7.3	False	False	False		0.135418			0
ASB1	chr2	238427110	SNP	MISSENSE	G	T	0.667	0	2	0/1		c.40G>T	p.G14C	ankyrin repeat and SOCS box containing 1	Ankyrin repeat domain containing	ENST00000409297.1	1	+	Q9Y576	False				0.785536			False		False			False	False	False					7.3	False	False	False		0.329712		0.124	2
PASK	chr2	241112254	SNP	SILENT	A	G	0.229	37	11	0/1		c.3519T>C	p.V1173V	PAS domain containing serine/threonine kinase		ENST00000405260.5	15	-	Q96RG2	False	rs150025715		as_specific	0.528678			False		False			False	False	False					3.53	False	False	False		0.255281	0.785824		0
FARP2	chr2	241491677	SNP	MISSENSE	G	A	0.222	20	6	0/1		c.2785G>A	p.E929K	FERM, ARH/RhoGEF and pleckstrin domain protein 2	Rho guanine nucleotide exchange factors Pleckstrin homology domain containing FERM domain containing	ENST00000264042.8	24	+	O94887	False	rs374999833		as_specific	0.600998			False		False		gene_function_loss
STK25	chr2	241499020	SNP	MISSENSE	A	C	0.179	24	5	0/1		c.740T>G	p.V247G	serine/threonine kinase 25	STRIPAK complex	ENST00000316586.9	7	-	O00506	False				0.645885			False		False			False	False	False	ENST00000316586
SRGAP3	chr3	8985820	SNP	MISSENSE	T	G	0.224	24	7	0/1		c.2999A>C	p.N1000T	SLIT-ROBO Rho GTPase activating protein 3	Rho GTPase activating proteins F-BAR domain containing	ENST00000383836.8	22	-	O43295	False	rs759376676		as_specific	0.670823	M	Dom	False	RAF1	False		structural_relation
CPNE9	chr3	9729596	SNP	SILENT	G	A	0.964	0	25	1|1		c.1566G>A	p.P522P	copine family member 9	Copines	ENST00000383832.8	21	+	Q8IYJ1	False	rs199637653		as_specific	0.588529			False		False			False	False	False					3.05	False	False	False		0.152666	0.491605		0
PRRT3	chr3	9946251	SNP	SILENT	G	A	0.913	1	21	1|1		c.2922C>T	p.A974A	proline rich transmembrane protein 3	Proline rich transmembrane proteins	ENST00000412055.6	4	-	Q5FWE3	False	rs376329161		as_specific	0.63591			False		False			False	False	False					3.38	False	False	False		0.174542	0.611877		0
HDAC11	chr3	13500753	SNP	MISSENSE	C	G	0.518	2	2	0/1		c.326C>G	p.A109G	histone deacetylase 11	Histone deacetylases, class IV	ENST00000433119.5	5	+	Q96DB2	False				0.600998			False		False			False	False	False					7.3	False	False	False		0.496367	0.813579	0.043	3
TTC21A	chr3	39138590	DEL	FRAME_SHIFT_DEL	GA	G	0.983	0	52	1|1		c.3709delA	p.K1237fs	tetratricopeptide repeat domain 21A	Intraflagellar transport proteins Tetratricopeptide repeat domain containing	ENST00000440121.1	27	+	Q8NDW8	True	rs773693484		as_specific	0.568579			True		False		gene_function_loss
XIRP1	chr3	39186606	SNP	MISSENSE	T	G	0.175	20	4	0/1		c.2840A>C	p.E947A	xin actin binding repeat containing 1		ENST00000340369.4	2	-	Q702N8	False				0.643392			False		False		gene_function_loss
MYRIP	chr3	40151066	SNP	SILENT	T	A	0.444	4	3	0/1		c.351T>A	p.S117S	myosin VIIA and Rab interacting protein	A-kinase anchoring proteins	ENST00000302541.11	4	+	Q8NFW9	False				0.486284			False		False			False	False	False					7.3	False	False	False		0.334156			0
CLEC3B	chr3	45035826	SNP	MISSENSE	G	A	0.973	0	40	1|1		c.511G>A	p.E171K	C-type lectin domain family 3 member B	C-type lectin domain containing	ENST00000296130.5	3	+	P05452	False	rs146658488		as_specific	0.693267			False		False			False	False	False					7.3	False	False	False		0.680807		0.261	2
FYCO1	chr3	45921817	SNP	MISSENSE	T	C	0.975	0	40	1|1		c.4385A>G	p.Y1462C	FYVE and coiled-coil domain containing 1	Zinc fingers FYVE-type GOLD domain containing	ENST00000296137.7	18	-	Q9BQS8	False				0.523691			False		False			False	False	False					7.3	False	False	False		0.647541	0.51885	0.497	2
PTPN23	chr3	47412908	DNP	MISSENSE	CG	TA	0.944	0	15	1|1		c.4634_4635CG>TA	p.P1545L	protein tyrosine phosphatase, non-receptor type 23	Protein tyrosine phosphatases, non-receptor type	ENST00000265562.5	25	+	Q9H3S7	False				0.661692			False		False			False	False	False					7.3	False	False	False
DHX30	chr3	47846213	SNP	MISSENSE	G	C	0.414	58	40	0/1		c.1057G>C	p.D353H	DExH-box helicase 30	DEAH-box helicases	ENST00000348968.8	12	+	Q7L2E3	False				0.578554			False		False			False	False	False					7.3	False	False	False		0.678585		0.073	3
TRAIP	chr3	49856407	SNP	MISSENSE	T	G	0.215	24	7	0/1		c.47A>C	p.H16P	TRAF interacting protein	Ring finger proteins	ENST00000331456.7	1	-	Q9BWF2	False				0.618454			False		False			False	False	False					7.3	False	False	False		0.923646	0.697435	0.189	4
GRM2	chr3	51715920	SNP	MISSENSE	T	G	0.373	17	10	0/1		c.2147T>G	p.V716G	glutamate metabotropic receptor 2	Glutamate metabotropic receptors	ENST00000395052.8	4	+	Q14416	False	rs372842577		as_specific	0.608479			False		False			False	False	False	ENST00000395052
SEMA3G	chr3	52440457	SNP	MISSENSE	C	T	0.93	0	13	1|1		c.1063G>A	p.G355R	semaphorin 3G	Semaphorins Immunoglobulin like domain containing	ENST00000231721.7	10	-	Q9NS98	False	rs138241710		as_specific	0.63591			False		False			False	False	False					3.27	False	False	False		0.746963	0.849292	0.559	3
SPCS1	chr3	52706276	SNP	SILENT	G	A	0.853	0	4	0/1		c.30G>A	p.T10T	signal peptidase complex subunit 1		ENST00000619898.5	1	+	Q9Y6A9	False	rs140030572		as_specific	0.665835			False		False			False	False	False					3.27	False	False	False		0.159122	0.795514		0
CACNA1D	chr3	53740327	SNP	MISSENSE	G	T	0.979	0	46	1|1		c.2799G>T	p.E933D	calcium voltage-gated channel subunit alpha1 D	Calcium voltage-gated channel alpha1 subunits	ENST00000422281.7	21	+	Q01668	False				0.461347			False		False			False	False	False	ENST00000637424
ACOX2	chr3	58517336	SNP	MISSENSE	G	A	0.987	0	72	1|1		c.1678C>T	p.R560C	acyl-CoA oxidase 2		ENST00000459701.6	13	-	Q99424	False	rs151184272		as_specific	0.491272			False		False			False	False	False					3.25	False	False	False		0.67664	0.76552	0.156	2
LRIG1	chr3	66380414	DEL	FRAME_SHIFT_DEL	GA	G	0.333	90	43	0/1		c.3130delT	p.S1044fs	leucine rich repeats and immunoglobulin like domains 1	I-set domain containing	ENST00000273261.7	19	-	Q96JA1	True				0.516209			True		False		gene_function_loss
EOGT	chr3	68979716	SNP	MISSENSE	C	A	0.565	20	26	0/1		c.1034G>T	p.G345V	EGF domain specific O-linked N-acetylglucosamine transferase	O-linked N-acetylglucosaminyltransferases	ENST00000295571.9	13	-	Q5NDL2	False				0.366584			False		False			False	False	False	ENST00000383701
HHLA2	chr3	108355334	SNP	MISSENSE	A	C	0.391	185	122	0/1		c.638A>C	p.E213A	HERV-H LTR-associating 2	C1-set domain containing V-set domain containing	ENST00000491820.5	6	+	Q9UM44	False				0.413965			False		False			False	False	False					7.3	False	False	False		0.691839	0.623753	0.196	2
ZDHHC23	chr3	113954182	SNP	MISSENSE	G	T	0.644	64	117	0/1		c.644G>T	p.R215I	zinc finger DHHC-type containing 23	Zinc fingers DHHC-type	ENST00000330212.7	3	+	Q8IYP9	False				0.568579			False		False			False	False	False					7.3	False	False	False		0.374001		0.02	2
FSTL1	chr3	120450728	SNP	MISSENSE	C	G	0.234	15	4	0/1		c.19G>C	p.A7P	follistatin like 1	SPARC family	ENST00000295633.8	2	-	Q12841	False	rs200124990		as_specific	0.733167			False		False			False	False	False					7.3	False	False	False		0.874449	0.558899	0.167	3
CCDC58	chr3	122363009	SNP	NONSENSE	C	A	0.278	46	17	0/1		c.343G>T	p.E115*	coiled-coil domain containing 58		ENST00000291458.9	4	-	Q4VC31	False				0.374065			True		False		gene_function_loss
EFCAB12	chr3	129411285	SNP	MISSENSE	G	A	0.302	88	38	0/1		c.908C>T	p.P303L	EF-hand calcium binding domain 12	EF-hand domain containing	ENST00000505956.6	5	-	Q6NXP0	False	rs1366286684		as_specific	0.610973			False		False			False	False	False					7.3	False	False	False		0.4471	0.740849	0.023	1
COL6A6	chr3	130571306	SNP	MISSENSE	G	A	0.274	217	78	0/1		c.2890G>A	p.D964N	collagen type VI alpha 6 chain	Collagens	ENST00000358511.10	6	+	A6NMZ7	False	rs753052794		as_specific	0.491272			False		False			False	False	False					7.3	False	False	False		0.824834	0.753161	0.276	2
CEP63	chr3	134558270	SNP	SILENT	G	A	0.672	44	94	0/1		c.1596G>A	p.Q532Q	centrosomal protein 63		ENST00000513612.6	14	+	Q96MT8	False	rs149211765		as_specific	0.306733			False		False			False	False	False					3.19	False	False	False		0.283129	0.607689		0
ARMC8	chr3	138270115	SNP	MISSENSE	G	A	0.291	83	34	0/1		c.1462G>A	p.G488R	armadillo repeat containing 8	Armadillo repeat containing CTLH complex	ENST00000469044.6	16	+	Q8IUR7	False				0.34414			False		False			False	False	False					7.3	False	False	False		0.914598	0.459173	0.606	3
ZBTB38	chr3	141444755	SNP	SILENT	G	A	0.334	64	30	0/1		c.2367G>A	p.P789P	zinc finger and BTB domain containing 38	BTB domain containing Zinc fingers C2H2-type	ENST00000514251.5	4	+	Q8NAP3	False	rs374727214		as_specific	0.451372			False		False			False	False	False					7.3	False	False	False		0.101563	0.115139		0
RNF13	chr3	149872155	SNP	SPLICE_SITE	G	C	0.2	51	12	0/1		c.e5+1G>C		ring finger protein 13	Ring finger proteins	ENST00000344229.7		+	O43567	False				0.296758			False		False		splicing
MED12L	chr3	151185377	SNP	SILENT	C	T	0.225	63	18	0/1		c.1542C>T	p.A514A	mediator complex subunit 12 like	Mediator complex	ENST00000474524.5	11	+	Q86YW9	False	rs371287709		as_specific	0.431421			False		False			False	False	False					3.01	False	False	False		0.167077			0
GFM1	chr3	158646945	SNP	MISSENSE	G	C	0.425	26	20	0/1		c.570G>C	p.M190I	G elongation factor mitochondrial 1		ENST00000486715.6	4	+	Q96RP9	False				0.401496			False		False			False	False	False					7.3	False	False	False		0.729231	0.398811	0.174	3
SMC4	chr3	160426182	SNP	MISSENSE	G	A	0.294	400	165	0/1		c.2587G>A	p.V863I	structural maintenance of chromosomes 4	Structural maintenance of chromosomes proteins Condensin I subunits Condensin II subunits	ENST00000344722.5	16	+	Q9NTJ3	False	rs372084124		as_specific	0.294264			False		False			False	False	False					7.3	False	False	False		0.666364	0.693908	0.233	4
SMC4	chr3	160431798	SNP	SILENT	C	T	0.684	23	53	0/1		c.3270C>T	p.L1090L	structural maintenance of chromosomes 4	Structural maintenance of chromosomes proteins Condensin I subunits Condensin II subunits	ENST00000344722.5	20	+	Q9NTJ3	False	rs201765439		as_specific	0.406484			False		False			False	False	False					4.01	False	False	False		0.402568	0.572625		0
TMEM212	chr3	171843460	SNP	MISSENSE	C	T	0.43	48	39	0/1		c.77C>T	p.A26V	transmembrane protein 212		ENST00000334567.9	1	+	A6NML5	False	rs1038535868		as_specific	0.40399			False		False			False	False	False					7.3	False	False	False		0.582468		0.475	3
VWA5B2	chr3	184237242	SNP	MISSENSE	G	A	0.965	0	25	1|1		c.1550G>A	p.R517Q	von Willebrand factor A domain containing 5B2		ENST00000426955.6	11	+	Q8N398	False	rs760764183		as_specific	0.630923			False		False			False	False	False					7.3	False	False	False		0.83075		0.104	2
CLCN2	chr3	184357086	SNP	MISSENSE	C	G	0.932	1	26	1|1		c.860G>C	p.S287T	chloride voltage-gated channel 2	Chloride voltage-gated channels	ENST00000434054.6	9	-	P51788	False	rs369933204		as_specific	0.541147			False		False			False	False	False					3.43	False	False	False		0.937578	0.595419	0.649	2
MAP3K13	chr3	185473533	SNP	SILENT	G	A	0.989	0	85	1|1		c.2202G>A	p.Q734Q	mitogen-activated protein kinase kinase kinase 13	Mitogen-activated protein kinase kinase kinases	ENST00000265026.8	11	+	O43283	False	rs748872624		as_specific	0.581047			False		False			False	False	False					7.3	False	False	False		0.157197	0.419407		0
ST6GAL1	chr3	187042938	SNP	MISSENSE	G	A	0.978	0	44	1|1		c.235G>A	p.G79S	ST6 beta-galactoside alpha-2%3B6-sialyltransferase 1	Sialyltransferases	ENST00000169298.8	4	+	P15907	False	rs150410379		as_specific	0.523691			False		False			False	False	False					3.4	False	False	False		0.646344	0.529986	0.028	3
ATP13A5	chr3	193305597	SNP	SILENT	A	C	0.987	0	79	1|1		c.2640T>G	p.S880S	ATPase 13A5	ATPase orphan transporters	ENST00000342358.9	23	-	Q4VNC0	False				0.438903			False		False			False	False	False					7.3	False	False	False		0.182058	0.37137		0
XXYLT1	chr3	195069921	SNP	MISSENSE	C	T	0.974	0	37	1|1		c.976G>A	p.G326S	xyloside xylosyltransferase 1	Glycosyltransferase family 8	ENST00000310380.11	4	-	Q8NBI6	False	rs202160163		as_specific	0.640898			False		False			False	False	False					3.21	False	False	False		0.692757	0.680572	0.585	2
TMEM175	chr4	958432	SNP	MISSENSE	A	C	0.404	6	4	0/1		c.1451A>C	p.H484P	transmembrane protein 175		ENST00000264771.9	11	+	Q9BSA9	False				0.665835			False		False			False	False	False					7.3	False	False	False		0.646459	0.668727	0.027	2
DGKQ	chr4	967883	SNP	MISSENSE	G	T	0.667	0	2	0/1		c.808C>A	p.P270T	diacylglycerol kinase theta	Diacylglycerol kinases	ENST00000273814.8	6	-	P52824	False				0.740648			False		False			False	False	False					7.3	False	False	False		0.454155	0.59957	0.218	3
OTOP1	chr4	4226645	SNP	MISSENSE	G	C	0.41	11	8	0/1		c.220C>G	p.L74V	otopetrin 1		ENST00000296358.4	1	-	Q7RTM1	False				0.738155			False		False			False	False	False					7.3	False	False	False		0.484622	0.622624	0.064	2
SORCS2	chr4	7664352	SNP	SPLICE_SITE	G	A	0.978	0	43	1|1		c.e7-1G>A		sortilin related VPS10 domain containing receptor 2		ENST00000507866.6		+	Q96PQ0	False				0.573566			False		False		splicing
ABLIM2	chr4	8097129	SNP	MISSENSE	T	A	0.373	12	7	0/1		c.308A>T	p.H103L	actin binding LIM protein family member 2	LIM domain containing	ENST00000447017.7	3	-	Q6H8Q1	False				0.645885			False		False			False	False	False	ENST00000361737
BOD1L1	chr4	13627453	SNP	SILENT	A	C	0.833	0	4	0/1		c.135T>G	p.G45G	biorientation of chromosomes in cell division 1 like 1		ENST00000040738.10	1	-	Q8NFC6	False	rs757197156		as_specific	0.753117			False		False			False	False	False					7.3	False	False	False		0.385962	0.759736		0
FBXL5	chr4	15626942	SNP	MISSENSE	A	G	0.98	0	48	1|1		c.1055T>C	p.L352S	F-box and leucine rich repeat protein 5	F-box and leucine rich repeat proteins	ENST00000341285.8	8	-	Q9UKA1	False				0.286783			False		False		gene_function_loss
PROM1	chr4	16000605	SNP	MISSENSE	C	T	0.987	0	74	1|1		c.1442G>A	p.S481N	prominin 1	CD molecules	ENST00000505450.5	13	-	O43490	False	rs201027172		as_specific	0.38404			False		False	p.V481I(1)	gene_function_loss
PROM1	chr4	16018446	SNP	SILENT	G	A	0.969	2	92	1|1		c.852C>T	p.S284S	prominin 1	CD molecules	ENST00000505450.5	8	-	O43490	False	rs148242593		as_specific	0.516209			False		False			False	False	False					3.03	False	False	False		0.16673	0.839587		0
PROM1	chr4	16075773	SNP	MISSENSE	T	C	0.991	0	117	1|1	16075773	c.134A>G	p.D45G	prominin 1	CD molecules	ENST00000505450.5	2	-	O43490	False	rs201559220		as_specific	0.456359			False		False			False	False	False					3.08	False	False	False		0.600091	0.853084	0.037	1
PROM1	chr4	16075804	SNP	MISSENSE	C	G	0.988	0	81	1|1		c.103G>C	p.E35Q	prominin 1	CD molecules	ENST00000505450.5	2	-	O43490	False	rs200290535		as_specific	0.486284			False		False			False	False	False					3.08	False	False	False		0.56776	0.653495	0.07	1
TLR1	chr4	38798529	SNP	SILENT	G	C	0.476	75	68	0/1		c.303C>G	p.S101S	toll like receptor 1	CD molecules Toll like receptors	ENST00000308979.7	4	-	Q15399	False				0.376559			False		False		gene_function_loss
WDR19	chr4	39268001	SNP	MISSENSE	A	C	0.983	0	55	1|1		c.3268A>C	p.K1090Q	WD repeat domain 19	Intraflagellar transport proteins WD repeat domain containing	ENST00000399820.8	30	+	Q8NEZ3	False	rs147302274		as_specific	0.411471			False		False			False	False	False					3.15	False	False	False		0.937172	0.24759	0.367	2
ZAR1	chr4	48490805	INS	IN_FRAME_INS	C	CCCATGCGCTTCCCGCGCA	0.919	0	11	1|1		c.514_515insCCATGCGCTTCCCGCGCA	p.172_173insMRFPRT	zygote arrest 1	Zinc fingers 3CxxC-type	ENST00000327939.4	1	+	Q86SH2	True	rs1244741561		as_specific	0.78			False		False			False	False	False					4.61	False	False	False
CHIC2	chr4	54010122	SNP	SILENT	T	A	0.366	18	10	0/1		c.471A>T	p.P157P	cysteine rich hydrophobic domain 2		ENST00000263921.8	6	-	Q9UKJ5	False				0.306733	L	Dom	False	ETV6	False		structural_relation
ADGRL3	chr4	61587387	SNP	SILENT	G	A	0.166	104	19	0/1		c.420G>A	p.Q140Q	adhesion G protein-coupled receptor L3	Adhesion G protein-coupled receptors, subfamily L	ENST00000506720.5	3	+	Q9HAR2	False				0.401496			False		False			False	False	False					7.3	False	False	False		0.591706			0
GC	chr4	71765582	SNP	MISSENSE	G	A	0.234	50	15	0/1		c.323C>T	p.T108I	GC, vitamin D binding protein		ENST00000273951.13	4	-	P02774	False				0.416459			False		False			False	False	False					7.3	False	False	False		0.508437	0.795549	0.423	2
CDKL2	chr4	75596251	SNP	MISSENSE	G	A	0.958	1	45	1|1		c.1412C>T	p.T471I	cyclin dependent kinase like 2	Cyclin dependent kinases	ENST00000307465.9	10	-	Q92772	False	rs779707576		as_specific	0.316708			False		False			False	False	False					7.3	False	False	False		0.638667	0.654194	0.057	3
PRKG2	chr4	81204900	SNP	MISSENSE	G	T	0.29	47	17	0/1		c.148C>A	p.H50N	protein kinase, cGMP-dependent, type II		ENST00000395578.3	2	-	Q13237	False	rs368293735		as_specific	0.528678			False		False			False	False	False					7.3	False	False	False		0.295978		0.177	3
RASGEF1B	chr4	81457510	SNP	MISSENSE	C	A	0.941	1	33	1|1		c.289G>T	p.D97Y	RasGEF domain family member 1B		ENST00000264400.6	3	-	Q0VAM2	False				0.366584			False		False			False	False	False					7.3	False	False	False		0.583873	0.77334	0.054	3
HERC6	chr4	88390868	SNP	MISSENSE	G	A	0.955	1	41	1|1		c.653G>A	p.R218H	HECT and RLD domain containing E3 ubiquitin protein ligase family member 6		ENST00000264346.12	4	+	Q8IVU3	False	rs202030308		as_specific	0.531172			False		False			False	False	False					3.16	False	False	False		0.561328	0.738665	0.357	1
UNC5C	chr4	95202731	SNP	SPLICE_SITE	C	T	0.417	6	4	0/1		c.2136G>A	p.K712K	unc-5 netrin receptor C	I-set domain containing	ENST00000453304.6	12	-	O95185	False				0.551122			False		False		gene_function_loss
COL25A1	chr4	109301754	SNP	MISSENSE	A	C	0.481	55	51	0/1		c.266T>G	p.V89G	collagen type XXV alpha 1 chain	Collagens	ENST00000642955.1	1	-	Q9BXS0	False				0.563591			False		False			False	False	False					7.3	False	False	False		0.870144	0.849205	0.552	2
FAT4	chr4	125317857	SNP	SILENT	G	T	0.5	14	13	0/1		c.1446G>T	p.V482V	FAT atypical cadherin 4	Cadherin related	ENST00000394329.8	2	+	Q6V0I7	False				0.553616			False		False			False	False	False					7.3	False	False	False		0.10831	0.730961		0
FHDC1	chr4	152943301	SNP	MISSENSE	A	G	0.993	0	138	1|1		c.244A>G	p.T82A	FH2 domain containing 1		ENST00000511601.5	2	+	Q9C0D6	False	rs144176564		as_specific	0.543641			False	234	False		structural_relation
TLR2	chr4	153702924	SNP	NONSENSE	G	A	0.96	0	24	1|1		c.17G>A	p.W6*	toll like receptor 2	CD molecules Toll like receptors	ENST00000260010.6	1	+	O60603	False				0.44389			True		False		gene_function_loss
ADCY2	chr5	7396307	SNP	MISSENSE	A	G	0.38	10	6	0|1	7396307	c.11A>G	p.E4G	adenylate cyclase 2	Adenylate cyclases	ENST00000338316.9	1	+	Q08462	False	rs200952307		as_specific	0.795511			False		False			False	False	False					7.3	False	False	False		0.847475	0.819465	0.153	2
ADCY2	chr5	7396310	SNP	MISSENSE	C	G	0.38	10	6	0|1	7396307	c.14C>G	p.A5G	adenylate cyclase 2	Adenylate cyclases	ENST00000338316.9	1	+	Q08462	False	rs1367602410		as_specific	0.790524			False		False			False	False	False					7.3	False	False	False		0.709819	0.878761	0.236	3
FASTKD3	chr5	7862854	SNP	SILENT	T	C	0.191	451	106	0/1		c.1668A>G	p.P556P	FAST kinase domains 3	FASTK mitochondrial RNA binding family	ENST00000264669.10	4	-	Q14CZ7	False				0.386534			False		False			False	False	False					7.3	False	False	False		0.173643			0
CPLANE1	chr5	37170175	SNP	MISSENSE	T	C	0.99	1	191	1|1		c.6328A>G	p.N2110D			ENST00000508244.5	32	-		False	rs139528477		as_specific	0.406484			False		False			False	False	False					3.43	False	False	False		0.324024	0.554573	0.029	1
CPLANE1	chr5	37184809	SNP	MISSENSE	C	T	0.987	0	76	1|1		c.4460G>A	p.S1487N			ENST00000508244.5	24	-		False	rs138157520		as_specific	0.396509			False		False			False	False	False					3.43	False	False	False		0.532074	0.803699	0.02	1
EGFLAM	chr5	38370318	SNP	MISSENSE	A	T	0.97	1	70	1|1		c.568A>T	p.T190S	EGF like, fibronectin type III and laminin G domains	Fibronectin type III domain containing	ENST00000322350.10	6	+	Q63HQ2	False	rs139651601		as_specific	0.468828			False		False			False	False	False					3.61	False	False	False		0.942712		0.216	2
C7	chr5	40958135	SNP	MISSENSE	T	A	0.586	115	164	0/1		c.1363T>A	p.C455S	complement C7	Sushi domain containing Complement system	ENST00000313164.10	11	+	P10643	False				0.436409			False		False		gene_function_loss
HMGCS1	chr5	43297082	SNP	MISSENSE	A	G	0.347	82	44	0/1		c.659T>C	p.L220P	3-hydroxy-3-methylglutaryl-CoA synthase 1		ENST00000325110.11	5	-	Q01581	False				0.379052			False		False			False	False	False	ENST00000325110
SNX18	chr5	54519209	SNP	SILENT	T	G	0.285	14	5	0/1		c.1257T>G	p.L419L	sorting nexin 18	Sorting nexins PX-BAR domain containing	ENST00000381410.5	1	+	Q96RF0	False				0.620948			False		False			False	False	False					7.3	False	False	False		0.114099	0.100578		0
NAIP	chr5	71012604	SNP	SILENT	G	C	0.255	33	11	0/1		c.312C>G	p.L104L	NLR family apoptosis inhibitory protein	NLR family Baculoviral IAP repeat containing	ENST00000517649.6	4	-	Q13075	False				0.478803			False		False			False	False	False					7.3	False	False	False		0.175542	0.746583		0
TNPO1	chr5	72893675	SNP	SILENT	T	G	0.951	3	76	1|1		c.2091T>G	p.A697A	transportin 1	Importins	ENST00000506351.6	18	+	Q92973	False	rs147352131		as_specific	0.361596			False		False			False	False	False					3.53	False	False	False		0.248994	0.732123		0
UTP15	chr5	73577903	SNP	MISSENSE	T	G	0.193	52	11	0/1		c.942T>G	p.S314R	UTP15, small subunit processome component	UTPa subcomplex WD repeat domain containing	ENST00000296792.9	9	+	Q8TED0	False				0.359102			False		False			False	False	False					7.3	False	False	False		0.88121	0.508457	0.267	3
CMYA5	chr5	79689921	SNP	MISSENSE	A	G	0.8	0	3	0/1		c.14A>G	p.D5G	cardiomyopathy associated 5	Tripartite motif containing A-kinase anchoring proteins Fibronectin type III domain containing	ENST00000446378.3	1	+	Q8N3K9	False	rs1383345274		as_specific	0.725686			False		False			False	False	False					7.3	False	False	False		0.350858		0.075	2
KIAA0825	chr5	94520596	SNP	MISSENSE	C	G	0.992	0	117	1|1		c.622G>C	p.V208L	KIAA0825		ENST00000513200.7	4	-	Q8IV33	False	rs373822700		as_specific	0.326683			False		False			False	False	False					4.61	False	False	False		0.662862	0.304738	0.404	3
SLF1	chr5	94630718	SNP	MISSENSE	G	A	0.36	70	40	0/1		c.406G>A	p.D136N	SMC5-SMC6 complex localization factor 1	Ankyrin repeat domain containing	ENST00000265140.10	4	+	Q9BQI6	False				0.366584			False		False			False	False	False					7.3	False	False	False		0.761318	0.848179	0.029	3
MCTP1	chr5	95284441	SNP	SILENT	A	C	0.546	3	4	0/1		c.135T>G	p.G45G	multiple C2 and transmembrane domain containing 1	Multiple C2 and transmembrane domain containing	ENST00000515393.5	1	-	Q6DN14	False	rs1022237976		as_specific	0.733167			False		False			False	False	False					7.3	False	False	False		0.262197	0.614292		0
ELL2	chr5	95961706	SNP	MISSENSE	T	C	0.269	21	9	0/1		c.16A>G	p.T6A	elongation factor for RNA polymerase II 2	Super elongation complex	ENST00000237853.9	1	-	O00472	False	rs777241588		as_specific	0.720698			False		False			False	False	False					7.3	False	False	False		0.747854	0.538337	0.049	3
CAMK4	chr5	111484056	SNP	MISSENSE	C	T	0.976	1	78	1|1		c.1012C>T	p.R338C	calcium/calmodulin dependent protein kinase IV		ENST00000282356.9	11	+	Q16566	False	rs746112718		as_specific	0.488778			False		False			False	False	False					7.3	False	False	False		0.731663		0.484	3
YTHDC2	chr5	113564047	SNP	SILENT	T	G	0.982	1	110	1|1		c.2631T>G	p.S877S	YTH domain containing 2		ENST00000161863.9	20	+	Q9H6S0	False	rs1242201849		as_specific	0.38404			False		False			False	False	False					4.61	False	False	False		0.240034	0.900489		0
HSD17B4	chr5	119529971	SNP	SILENT	A	C	0.297	54	25	0/1		c.1791A>C	p.T597T	hydroxysteroid 17-beta dehydrogenase 4	Short chain dehydrogenase/reductase superfamily	ENST00000515320.5	20	+	P51659	False	rs759611831		as_specific	0.314214			False		False			False	False	False					7.3	False	False	False		0.465712	0.645214		0
ACSL6	chr5	131990954	SNP	MISSENSE	G	C	0.268	25	9	0/1		c.209C>G	p.A70G	acyl-CoA synthetase long chain family member 6	Acyl-CoA synthetase family	ENST00000379244.5	3	-	Q9UKU0	False	rs774031590		as_specific	0.600998			False		False			False	False	False					7.3	False	False	False		0.925084	0.596884	0.103	3
NEUROG1	chr5	135535147	SNP	MISSENSE	C	T	0.221	13	4	0/1		c.544G>A	p.D182N	neurogenin 1	Basic helix-loop-helix proteins	ENST00000314744.6	1	-	Q92886	False				0.663342			False		False			False	False	False					7.3	False	False	False		0.665989	0.528086	0.325	3
EGR1	chr5	138465780	SNP	NONSENSE	G	T	0.327	34	16	0/1		c.19G>T	p.E7*	early growth response 1	Zinc fingers C2H2-type	ENST00000239938.5	1	+	P18146	False				0.718204			True		False		gene_function_loss
ECSCR	chr5	139457796	SNP	MISSENSE	C	T	0.955	0	20	1|1		c.118G>A	p.G40S	endothelial cell surface expressed chemotaxis and apoptosis regulator		ENST00000618155.3	3	-	Q19T08	False	rs201654370		as_specific	0.538653			False		False			False	False	False					3.16	False	False	False		0.496554	0.343449	0.04	0
ANKHD1	chr5	140528187	SNP	SILENT	T	G	0.164	45	10	1|0	140528165	c.5241T>G	p.G1747G	ankyrin repeat and KH domain containing 1	Ankyrin repeat domain containing	ENST00000360839.7	29	+	Q8IWZ3	False	rs772403063		as_specific	0.351621			False		False			False	False	False					7.3	False	False	False		0.714055			0
HTR4	chr5	148451236	SNP	SILENT	G	A	0.988	2	243	1|1		c.1113C>T	p.L371L	5-hydroxytryptamine receptor 4	5-hydroxytryptamine receptors, G protein-coupled	ENST00000521530.5	6	-	Q13639	False	rs146547482		as_specific	0.488778			False		False			False	False	False					3.53	False	False	False		0.308477	0.590564		0
SLC36A3	chr5	151277534	SNP	MISSENSE	C	G	0.209	88	23	0/1		c.1272G>C	p.M424I	solute carrier family 36 member 3	Solute carriers	ENST00000335230.7	10	-	Q495N2	False				0.496259			False		False			False	False	False					7.3	False	False	False		0.47309	0.6765	0.021	1
SPARC	chr5	151673210	SNP	MISSENSE	C	G	0.58	47	62	0/1		c.127G>C	p.V43L	secreted protein acidic and cysteine rich	SPARC family	ENST00000231061.9	4	-	P09486	False				0.541147			False		False			False	False	False					7.3	False	False	False		0.869821	0.70092	0.135	4
GEMIN5	chr5	154896189	SNP	MISSENSE	A	G	0.742	29	86	0/1		c.3500T>C	p.I1167T	gem nuclear organelle associated protein 5	SMN complex Gemins WD repeat domain containing	ENST00000285873.8	24	-	Q8TEQ6	False	rs371268174		as_specific	0.483791			False		False			False	False	False					4.13	False	False	False		0.393617	0.788244	0.047	2
FAM71B	chr5	157162783	SNP	SILENT	G	A	0.411	76	53	0/1		c.1482C>T	p.G494G	family with sequence similarity 71 member B		ENST00000302938.4	2	-	Q8TC56	False	rs754569329		as_specific	0.488778			False		False			False	False	False					7.3	False	False	False		0.115211	0.731794		0
TENM2	chr5	168218445	SNP	SILENT	G	A	0.241	396	128	0/1		c.3837G>A	p.S1279S	teneurin transmembrane protein 2		ENST00000520394.5	19	+	Q9NT68	False	rs147209981		as_specific	0.503741			False		False			False	False	False					3.13	False	False	False		0.104505	0.88952		0
SLIT3	chr5	168666554	SNP	MISSENSE	C	T	0.192	43	9	0/1		c.4472G>A	p.R1491H	slit guidance ligand 3		ENST00000519560.6	36	-	O75094	False	rs140403495		as_specific	0.598504			False		False			False	False	False					4.61	False	False	False		0.602812		0.489	3
SH3PXD2B	chr5	172350363	SNP	SPLICE_SITE	T	C	0.266	22	7	0/1		c.1012A>G	p.R338G	SH3 and PX domains 2B		ENST00000519643.5	10	-	A1X283	False	rs767075574		as_specific	0.613466			False		False			False	False	False					7.3	False	False	False		0.894176	0.397585	0.235	3
UIMC1	chr5	176968590	SNP	SILENT	A	G	0.728	36	96	0/1		c.1165T>C	p.L389L	ubiquitin interaction motif containing 1	BRCA1 A complex	ENST00000511320.6	6	-	Q96RL1	False	rs754141267		as_specific	0.386534			False		False			False	False	False					4.61	False	False	False		0.214093	0.862119		0
CANX	chr5	179728629	SNP	SILENT	G	A	0.684	24	58	0/1		c.1764G>A	p.K588K	calnexin		ENST00000247461.9	15	+	P27824	False	rs150427527		as_specific	0.381546			False		False			False	False	False					3.65	False	False	False		0.226077	0.684859		0
MRNIP	chr5	179844155	SNP	MISSENSE	C	G	0.67	31	66	0/1		c.288G>C	p.Q96H	MRN complex interacting protein		ENST00000292586.11	4	-	Q6NTE8	False	rs764218135		as_specific	0.511222			False		False			False	False	False					3.83	False	False	False		0.633762	0.466589	0.096	1
MRNIP	chr5	179848040	SNP	SILENT	A	G	0.223	136	40	0/1		c.153T>C	p.D51D	MRN complex interacting protein		ENST00000292586.11	3	-	Q6NTE8	False	rs139122911		as_specific	0.468828			False		False			False	False	False					3.38	False	False	False		0.479181	0.397983		2
RNF130	chr5	180013089	SNP	MISSENSE	C	A	0.264	185	65	0/1		c.665G>T	p.R222M	ring finger protein 130	Ring finger proteins	ENST00000261947.4	3	-	Q86XS8	False	rs149635785		as_specific	0.381546			False	BRAF	False		structural_relation
FLT4	chr5	180608975	SNP	MISSENSE	C	T	0.255	64	23	0/1		c.3886G>A	p.G1296S	fms related tyrosine kinase 4	I-set domain containing Immunoglobulin like domain containing Receptor Tyrosine Kinases	ENST00000261937.11	29	-	P35916	False	rs138599624		as_specific	0.633416			False		False			False	False	False					3.49	False	False	False		0.411191	0.727059	0.073	2
TRIM7	chr5	181203572	SNP	SILENT	C	G	0.29	82	34	0/1		c.591G>C	p.T197T	tripartite motif containing 7	Ring finger proteins Tripartite motif containing	ENST00000274773.12	2	-	Q9C029	False				0.548628			False		False			False	False	False					7.3	False	False	False		0.157246			0
TRIM7	chr5	181204824	SNP	MISSENSE	A	G	0.6	1	2	0/1		c.287T>C	p.L96P	tripartite motif containing 7	Ring finger proteins Tripartite motif containing	ENST00000274773.12	1	-	Q9C029	False	rs886221933		as_specific	0.753117			False		False			False	False	False					4.61	False	False	False		0.607477		0.477	3
PSMG4	chr6	3259054	SNP	MISSENSE	A	G	0.75	0	2	0/1		c.32A>G	p.D11G	proteasome assembly chaperone 4		ENST00000451246.2	1	+	Q5JS54	False				0.750623			False		False			False	False	False					7.3	False	False	False		0.747749		0.027	2
DSP	chr6	7574243	SNP	MISSENSE	A	G	0.311	116	52	0/1		c.2288A>G	p.Y763C	desmoplakin	Plakins	ENST00000379802.8	16	+	P15924	False	rs113967308		as_specific	0.361596			False		False			False	False	False	ENST00000379802
NEDD9	chr6	11190164	SNP	MISSENSE	C	T	0.293	84	33	0/1		c.1705G>A	p.G569R	neural precursor cell expressed, developmentally down-regulated 9	Cas scaffolding proteins	ENST00000379446.10	5	-	Q14511	False				0.578554			False		False			False	False	False					7.3	False	False	False		0.255971	0.750646	0.113	4
RANBP9	chr6	13642561	SNP	SILENT	C	T	0.362	96	51	0/1		c.1143G>A	p.G381G	RAN binding protein 9	CTLH complex	ENST00000011619.6	7	-	Q96S59	False				0.299252			False		False			False	False	False					7.3	False	False	False		0.253547	0.905356		0
MYLIP	chr6	16145294	SNP	MISSENSE	G	C	0.185	124	27	0/1		c.1225G>C	p.E409Q	myosin regulatory light chain interacting protein	FERM domain containing	ENST00000356840.8	6	+	Q8WY64	False				0.563591			False		False		gene_function_loss
UBD	chr6	29556256	SNP	MISSENSE	G	C	0.28	53	21	0/1		c.122C>G	p.T41S	ubiquitin D		ENST00000377050.5	2	-	O15205	False				0.501247			False		False		gene_function_loss
RNF39	chr6	30075619	SNP	SILENT	G	T	0.183	39	8	0/1		c.171C>A	p.V57V	ring finger protein 39	Ring finger proteins	ENST00000244360.6	1	-	Q9H2S5	False				0.663342			False		False			False	False	False					7.3	False	False	False		0.180454	0.61736		0
MUC22	chr6	31032460	SNP	MISSENSE	G	T	0.5	1	2	0/1		c.4934G>T	p.S1645I	mucin 22	Mucins	ENST00000561890.1	3	+	E2RYF6	False				0.543641			False		False			False	False	False					7.3	False	False	False		0.319737	0.753395		1
MICA	chr6	31411324	SNP	MISSENSE	G	A	0.154	65	11	0|1	31411324	c.578G>A	p.R193Q	MHC class I polypeptide-related sequence A	C1-set domain containing	ENST00000449934.7	3	+	Q29983	False	rs769820263		as_specific	0.531172			False		False			False	False	False					7.3	False	False	False		0.808927	0.663037	0.11	1
HLA-DRB5	chr6	32518577	DNP	MISSENSE	TG	GA	0.796	6	25	0/1		c.741_742CA>TC	p.I248L	major histocompatibility complex, class II, DR beta 5	C1-set domain containing Histocompatibility complex	ENST00000374975.4	4	-	Q30154	False				0.457711			False		False			False	False	False					7.3	False	False	False
HLA-DRB5	chr6	32518583	SNP	SILENT	G	A	0.204	23	6	0/1		c.736C>T	p.L246L	major histocompatibility complex, class II, DR beta 5	C1-set domain containing Histocompatibility complex	ENST00000374975.4	4	-	Q30154	False	rs375629418		as_specific	0.453865			False		False			False	False	False					7.3	False	False	False		0.189616	0.374536		0
ITPR3	chr6	33667232	SNP	MISSENSE	T	C	0.543	36	44	0/1		c.1655T>C	p.M552T	inositol 1%3B4,5-trisphosphate receptor type 3	Inositol 1%3B4,5-triphosphate receptors Protein phosphatase 1 regulatory subunits	ENST00000374316.9	16	+	Q14573	False				0.613466			False		False			False	False	False	ENST00000374316
TREM2	chr6	41158897	SNP	MISSENSE	C	G	0.266	97	35	0/1		c.652G>C	p.G218R	triggering receptor expressed on myeloid cells 2	V-set domain containing	ENST00000373113.8	4	-	Q9NZC2	False				0.588529			False		False			False	False	False					7.3	False	False	False		0.366745	0.439851	0.228	2
C6orf226	chr6	42890615	SNP	SILENT	G	T	0.269	39	13	0/1		c.174C>A	p.P58P	chromosome 6 open reading frame 226		ENST00000408925.4	1	-	Q5I0X4	False				0.683292			False		False			False	False	False					7.3	False	False	False		0.151648	0.744708		0
ABCC10	chr6	43445882	SNP	MISSENSE	G	A	0.519	25	29	0/1		c.3230G>A	p.S1077N	ATP binding cassette subfamily C member 10	ATP binding cassette subfamily C	ENST00000244533.7	13	+	Q5T3U5	False	rs563859978		as_specific	0.625935			False		False			False	False	False					7.3	False	False	False		0.881657	0.917399	0.364	3
RHAG	chr6	49612454	SNP	SILENT	A	G	0.253	101	35	0/1		c.888T>C	p.S296S	Rh associated glycoprotein	Solute carriers CD molecules Blood group antigens	ENST00000371175.10	6	-	Q02094	False				0.421446			False		False			False	False	False					7.3	False	False	False		0.19613			0
SNAP91	chr6	83607721	SNP	MISSENSE	C	A	0.536	56	64	0/1		c.1000G>T	p.A334S	synaptosome associated protein 91		ENST00000439399.6	13	-	O60641	False				0.36409			False		False			False	False	False					7.3	False	False	False		0.788133	0.331453	0.046	2
NT5E	chr6	85450169	SNP	SILENT	G	A	0.437	8	6	0/1		c.30G>A	p.A10A	5'-nucleotidase ecto	5'-nucleotidases CD molecules	ENST00000257770.8	1	+	P21589	False				0.718204			False		False			False	False	False					7.3	False	False	False		0.229467	0.781962		0
MANEA	chr6	95586526	SNP	SILENT	G	A	0.445	98	75	0/1		c.87G>A	p.L29L	mannosidase endo-alpha	Mannosidases endo-alpha	ENST00000358812.9	2	+	Q5SRI9	False				0.32419			False		False			False	False	False					7.3	False	False	False		0.195962	0.23594		0
ASCC3	chr6	100650549	SNP	MISSENSE	A	G	0.544	51	62	1|0	100650532	c.3241T>C	p.Y1081H	activating signal cointegrator 1 complex subunit 3	DNA helicases RNA helicases	ENST00000369162.7	20	-	Q8N3C0	False	rs775432343		as_specific	0.359102			False		False			False	False	False					7.3	False	False	False		0.789365	0.47133	0.671	2
CALHM4	chr6	116553813	SNP	MISSENSE	A	G	0.213	77	22	0/1		c.20A>G	p.N7S	calcium homeostasis modulator family member 4	Calcium homeostasis modulators	ENST00000368596.3	1	+	Q5JW98	False	rs1298464340		as_specific	0.40399			False		False			False	False	False					7.3	False	False	False		0.416565	0.697169	0.02	2
SMPDL3A	chr6	122795788	SNP	MISSENSE	C	G	0.22	67	18	0/1		c.224C>G	p.P75R	sphingomyelin phosphodiesterase acid like 3A		ENST00000368440.5	2	+	Q92484	False				0.34414			False		False			False	False	False					7.3	False	False	False		0.436164	0.763358	0.526	2
LAMA2	chr6	129401249	SNP	MISSENSE	G	A	0.487	122	115	0/1		c.5471G>A	p.G1824D	laminin subunit alpha 2	Laminin subunits	ENST00000421865.2	38	+	P24043	False	rs778778914		as_specific	0.369077			False		False			False	False	False					7.3	False	False	False		0.782287	0.413642	0.091	3
MAP3K5	chr6	136791910	SNP	MISSENSE	G	C	0.181	48	10	0/1		c.248C>G	p.S83C	mitogen-activated protein kinase kinase kinase 5	Mitogen-activated protein kinase kinase kinases	ENST00000359015.5	1	-	Q99683	False	rs961201331		as_specific	0.685786			False		False			False	False	False					7.3	False	False	False		0.378424	0.637436	0.084	3
ARFGEF3	chr6	138334520	SNP	MISSENSE	G	C	0.221	66	18	0/1		c.5674G>C	p.V1892L	ARFGEF family member 3	Protein phosphatase 1 regulatory subunits	ENST00000251691.5	33	+	Q5TH69	False				0.561097			False		False			False	False	False					7.3	False	False	False		0.231922	0.806841	0.013	2
UTRN	chr6	144428835	SNP	MISSENSE	A	T	0.351	154	86	0/1		c.636A>T	p.E212D	utrophin	Zinc fingers ZZ-type	ENST00000367545.7	7	+	P46939	False				0.32419			False		False			False	False	False					7.3	False	False	False		0.69775		0.538	2
UTRN	chr6	144485435	SNP	SILENT	T	C	0.23	119	34	0/1		c.3738T>C	p.T1246T	utrophin	Zinc fingers ZZ-type	ENST00000367545.7	27	+	P46939	False	rs74789770		as_specific	0.408978			False		False			False	False	False					3.35	False	False	False		0.237752	0.806497		0
RAB32	chr6	146543883	SNP	SILENT	A	G	0.333	5	2	0|1	146543883	c.12A>G	p.G4G	RAB32, member RAS oncogene family	A-kinase anchoring proteins RAB, member RAS oncogene GTPases	ENST00000367495.4	1	+	Q13637	False	rs771526362		as_specific	0.750623			False		False			False	False	False					7.3	False	False	False		0.365177	0.53302		0
RAET1L	chr6	150021177	SNP	MISSENSE	G	C	0.208	71	19	0|1	150021174	c.359C>G	p.T120S	retinoic acid early transcript 1L		ENST00000367341.6	3	-	Q5VY80	False	rs530963292		as_specific	0.471322			False		False			False	False	False					7.3	False	False	False		0.441235	0.745967	0.11	1
ARID1B	chr6	157206469	SNP	SILENT	G	A	0.238	79	24	0/1		c.5577G>A	p.E1859E	AT-rich interaction domain 1B	AT-rich interaction domain containing	ENST00000346085.10	21	+	Q8NFD5	False				0.523691			False		False			False	False	False					7.3	False	False	False		0.268395			0
ZDHHC14	chr6	157542686	SNP	MISSENSE	A	C	0.205	19	5	0/1		c.347A>C	p.D116A	zinc finger DHHC-type containing 14	Zinc fingers DHHC-type	ENST00000359775.10	2	+	Q8IZN3	False	rs770595549		as_specific	0.568579			False		False			False	False	False					7.3	False	False	False		0.814884	0.520632	0.512	2
TULP4	chr6	158502222	SNP	SILENT	T	C	0.183	21	4	0|1	158502222	c.2559T>C	p.P853P	tubby like protein 4	WD repeat domain containing	ENST00000367097.8	13	+	Q9NRJ4	False	rs774748867		as_specific	0.663342			False		False			False	False	False					3.57	False	False	False		0.299287			0
MRM2	chr7	2242160	SNP	SPLICE_SITE	A	C	0.352	9	5	0/1		c.e1-2T>G		mitochondrial rRNA methyltransferase 2	Seven-beta-strand methyltransferase motif containing	ENST00000242257.14		-	Q9UI43	False	rs775381388		as_specific	0.735661			False		False		splicing
SDK1	chr7	4265364	SNP	MISSENSE	G	A	0.909	0	9	1|1		c.6562G>A	p.G2188S	sidekick cell adhesion molecule 1	Fibronectin type III domain containing I-set domain containing Immunoglobulin like domain containing Ig-like cell adhesion molecule family	ENST00000389531.7	44	+	Q7Z5N4	False				0.566085			False		False			False	False	False	ENST00000404826
FOXK1	chr7	4762309	SNP	MISSENSE	A	C	0.48	10	10	0/1		c.2047A>C	p.T683P	forkhead box K1	Forkhead boxes	ENST00000328914.5	9	+	P85037	False	rs750121455		as_specific	0.670823			False		False			False	False	False					7.3	False	False	False		0.574338	0.226886	0.249	2
ACTB	chr7	5528396	SNP	SILENT	C	T	0.996	0	236	1|1		c.687G>A	p.T229T	actin beta	Actins	ENST00000646664.1	4	-	P60709	False	rs138499594		as_specific	0.613466			False	oACTB{NM	False		structural_relation
RNF216	chr7	5622913	SNP	MISSENSE	G	C	0.967	2	91	1|1		c.2719C>G	p.L907V	ring finger protein 216	Ring finger proteins RBR E3 ubiquitin ligases	ENST00000389902.7	17	-	Q9NWF9	False	rs143677963		as_specific	0.613466			False	112	False		structural_relation
ZNF12	chr7	6691004	SNP	SILENT	T	C	0.987	2	228	1|1		c.1716A>G	p.S572S	zinc finger protein 12	Zinc fingers C2H2-type	ENST00000404360.5	5	-	P17014	False	rs368208318		as_specific	0.40399			False		False			False	False	False					7.3	False	False	False		0.093372	0.479696		0
COL28A1	chr7	7531810	SNP	MISSENSE	G	C	0.979	1	96	1|1		c.219C>G	p.S73R	collagen type XXVIII alpha 1 chain	Collagens	ENST00000399429.8	3	-	Q2UY09	False	rs770929233		as_specific	0.391521			False		False			False	False	False					7.3	False	False	False		0.430284	0.832572	0.203	1
TOMM7	chr7	22817410	SNP	SPLICE_SITE	A	T	0.151	54	11	0/1		c.e3-2T>A		translocase of outer mitochondrial membrane 7	Translocase of outer mitochondrial membrane complex	ENST00000372879.8		-	Q9P0U1	False	rs183301805		as_specific	0.361596			False		False			False	False	False					7.3	False	False	False		0.910951	0.850756		0.201041
NEUROD6	chr7	31339217	SNP	MISSENSE	A	T	0.623	108	177	0/1		c.52T>A	p.C18S	neuronal differentiation 6	Basic helix-loop-helix proteins	ENST00000297142.4	2	-	Q96NK8	False				0.369077			False		False			False	False	False					7.3	False	False	False		0.721482	0.82676	0.45	3
SPDYE1	chr7	44007461	SNP	MISSENSE	C	T	0.638	318	549	0/1		c.826C>T	p.R276C	speedy/RINGO cell cycle regulator family member E1	Speedy/RINGO cell cycle regulator family	ENST00000258704.3	5	+	Q8NFV5	False	rs201859814		as_specific	0.57606			False		False			False	False	False					4.01	False	False	False		0.801855		0.117	1
PKD1L1	chr7	47898044	SNP	MISSENSE	T	G	0.266	34	13	0|1	47898037	c.2215A>C	p.T739P	polycystin 1 like 1, transient receptor potential channel interacting		ENST00000289672.6	14	-	Q8TDX9	False				0.483791			False	PKD1L1	False	p.T739P(1)	structural_relation
ELN	chr7	74056328	SNP	MISSENSE	G	A	0.494	32	32	0/1		c.1208G>A	p.G403D	elastin		ENST00000252034.12	20	+	P15502	False				0.59601	L	Dom	False	PAX5	False		structural_relation
PCLO	chr7	83155438	SNP	SILENT	T	C	0.987	0	74	1|1		c.1203A>G	p.P401P	piccolo presynaptic cytomatrix protein	Zinc fingers C2 domain containing PDZ domain containing	ENST00000333891.14	2	-	Q9Y6V0	False	rs371251879		as_specific	0.581047			False		False			False	False	False					3.43	False	False	False		0.095779	0.713302		0
ABCB4	chr7	87408226	SNP	SILENT	A	G	0.939	1	29	1|1		c.3090T>C	p.F1030F	ATP binding cassette subfamily B member 4	ATP binding cassette subfamily B	ENST00000265723.8	25	-	P21439	False	rs142980157		as_specific	0.42394			False		False			False	False	False					3.76	False	False	False		0.340542	0.528474		0
TECPR1	chr7	98243590	SNP	SILENT	G	A	0.973	0	36	1|1		c.534C>T	p.I178I	tectonin beta-propeller repeat containing 1		ENST00000447648.7	6	-	Q7Z6L1	False	rs371302777		as_specific	0.620948			False		False			False	False	False					3.65	False	False	False		0.342061			0
SLC12A9	chr7	100866074	SNP	SILENT	C	G	0.329	108	50	0/1		c.2214C>G	p.P738P	solute carrier family 12 member 9	Solute carriers	ENST00000354161.8	14	+	Q9BXP2	False	rs769314600		as_specific	0.703242			False		False			False	False	False					7.3	False	False	False		0.118717			0
TRIP6	chr7	100868804	SNP	MISSENSE	G	C	0.285	14	7	0|1	100868804	c.673G>C	p.E225Q	thyroid hormone receptor interactor 6	Zyxin family	ENST00000200457.9	4	+	Q15654	False				0.650873			False		False			False	False	False					7.3	False	False	False		0.592785		0.117	3
MUC3A	chr7	100952147	DNP	MISSENSE	CA	TG	0.482	244	224	0/1		c.368_369CA>TG	p.S123L	mucin 3A, cell surface associated	Mucins	ENST00000379458.9	2	+	Q02505	False				0.542289			False		False			False	False	False					7.3	False	False	False
MUC3A	chr7	100954739	DNP	MISSENSE	CT	TC	0.75	0	2	0/1		c.2960_2961CT>TC	p.T987I	mucin 3A, cell surface associated	Mucins	ENST00000379458.9	2	+	Q02505	False				0.4801			False		False			False	False	False					7.3	False	False	False
MUC3A	chr7	100955413	SNP	MISSENSE	G	A	0.917	0	10	1|1		c.3634G>A	p.G1212S	mucin 3A, cell surface associated	Mucins	ENST00000379458.9	2	+	Q02505	False	rs900056667		as_specific	0.498753			False		False			False	False	False					7.3	False	False	False
MUC3A	chr7	100955861	SNP	MISSENSE	T	C	0.571	2	3	0/1		c.4082T>C	p.L1361P	mucin 3A, cell surface associated	Mucins	ENST00000379458.9	2	+	Q02505	False	rs1469946718		as_specific	0.503741			False		False			False	False	False					7.3	False	False	False			0.323552
MUC3A	chr7	100957905	SNP	SILENT	C	T	0.291	52	20	0/1		c.6126C>T	p.S2042S	mucin 3A, cell surface associated	Mucins	ENST00000379458.9	2	+	Q02505	False	rs1341076762		as_specific	0.513716			False		False			False	False	False					7.3	False	False	False			0.745336
MUC3A	chr7	100958585	SNP	MISSENSE	A	G	0.973	14	144	1|1	100958491	c.6806A>G	p.D2269G	mucin 3A, cell surface associated	Mucins	ENST00000379458.9	2	+	Q02505	False	rs1214670731		as_specific	0.531172			False		False			False	False	False					7.3	False	False	False			0.907045
MUC3A	chr7	100958671	SNP	MISSENSE	A	G	0.967	6	199	1|1	100958671	c.6892A>G	p.K2298E	mucin 3A, cell surface associated	Mucins	ENST00000379458.9	2	+	Q02505	False	rs28420633		as_specific	0.523691			False		False			False	False	False					7.3	False	False	False			0.646519
MUC3A	chr7	100959181	SNP	MISSENSE	A	T	0.638	82	144	0/1		c.7402A>T	p.T2468S	mucin 3A, cell surface associated	Mucins	ENST00000379458.9	2	+	Q02505	False	rs779623241		as_specific	0.498753			False		False			False	False	False					7.3	False	False	False		0.584766	0.841936	0.019	0
MUC3A	chr7	100965753	DNP	SILENT	CT	TC	0.558	73	91	0/1		c.9498_9499CT>TC	p.P3166P	mucin 3A, cell surface associated	Mucins	ENST00000379458.9	8	+	Q02505	False				0.634328			False		False			False	False	False					7.3	False	False	False
MUC3A	chr7	100965801	SNP	SILENT	G	C	0.574	54	71	0/1		c.9546G>C	p.G3182G	mucin 3A, cell surface associated	Mucins	ENST00000379458.9	8	+	Q02505	False	rs73163794		as_specific	0.640898			False		False			False	False	False					7.3	False	False	False			0.638781
RELN	chr7	103651736	SNP	MISSENSE	G	A	0.272	39	15	0/1		c.1817C>T	p.T606I	reelin		ENST00000343529.9	15	-	P78509	False	rs540111252		as_specific	0.379052			False		False			False	False	False					7.3	False	False	False		0.842413	0.763777	0.193	3
CDHR3	chr7	105963363	SNP	SPLICE_SITE	A	G	0.65	119	236	0/1		c.45A>G	p.S15S	cadherin related family member 3	Cadherin related	ENST00000317716.14	1	+	Q6ZTQ4	False	rs200951410		as_specific	0.511222			False		False			False	False	False					3.06	False	False	False		0.303689	0.39588		0
PIK3CG	chr7	106868990	SNP	MISSENSE	C	T	0.191	90	21	0/1		c.1429C>T	p.R477C	phosphatidylinositol-4%3B5-bisphosphate 3-kinase catalytic subunit gamma	Phosphatidylinositol 3-kinase subunits	ENST00000496166.6	2	+	P48736	False	rs138344795		as_specific	0.523691			False		False	p.R477G(1)		False	False	False					3.4	False	False	False		0.548157		0.261	4
NRCAM	chr7	108160440	SNP	SILENT	C	A	0.722	22	57	0/1		c.3183G>T	p.L1061L	neuronal cell adhesion molecule	Fibronectin type III domain containing I-set domain containing Immunoglobulin like domain containing Ig-like cell adhesion molecule family	ENST00000379024.8	28	-	Q92823	False				0.386534			False		False			False	False	False					7.3	False	False	False		0.2261			0
KCND2	chr7	120732950	SNP	MISSENSE	C	T	0.158	105	18	0/1		c.1163C>T	p.S388F	potassium voltage-gated channel subfamily D member 2	Potassium voltage-gated channels	ENST00000331113.9	2	+	Q9NZV8	False				0.36409			False		False			False	False	False	ENST00000331113
WNT16	chr7	121339064	SNP	MISSENSE	G	C	0.688	30	66	0/1		c.817G>C	p.D273H	Wnt family member 16	Wnt family	ENST00000222462.3	4	+	Q9UBV4	False				0.458853			False		False			False	False	False					7.3	False	False	False		0.430536	0.728042	0.196	2
AASS	chr7	122116682	SNP	MISSENSE	G	T	0.27	46	16	0/1		c.845C>A	p.A282E	aminoadipate-semialdehyde synthase		ENST00000417368.7	8	-	Q9UDR5	False				0.361596			False		False			False	False	False					7.3	False	False	False		0.662995	0.747918	0.151	3
IQUB	chr7	123509994	SNP	MISSENSE	G	A	0.668	96	198	0/1		c.439C>T	p.P147S	IQ motif and ubiquitin domain containing		ENST00000466202.5	3	-	Q8NA54	False	rs144483364		as_specific	0.306733			False		False			False	False	False					4.13	False	False	False		0.453838	0.5942	0.21	2
KCP	chr7	128879732	SNP	MISSENSE	C	T	0.51	4	5	0/1		c.3850G>A	p.D1284N	kielin/chordin-like protein		ENST00000613019.4	34	-	Q6ZWJ8	False	rs1054631882		as_specific	0.645885			False		False			False	False	False					7.3	False	False	False		0.820788	0.869883		0.77822
UBN2	chr7	139237014	SNP	MISSENSE	A	T	0.327	98	47	0/1		c.478A>T	p.I160F	ubinuclein 2		ENST00000473989.8	2	+	Q6ZU65	False	rs375524455		as_specific	0.316708			False		False			False	False	False					3.53	False	False	False		0.537792	0.605726	0.024	1
ADCK2	chr7	140679242	SNP	MISSENSE	C	T	0.694	37	87	0/1		c.1168C>T	p.R390C	aarF domain containing kinase 2		ENST00000072869.9	3	+	Q7Z695	False	rs150090657		as_specific	0.533666			False		False			False	False	False					3.25	False	False	False		0.626834	0.550962	0.115	4
MGAM	chr7	142027689	SNP	MISSENSE	A	G	0.285	89	34	0/1		c.1175A>G	p.N392S	maltase-glucoamylase		ENST00000475668.6	10	+	O43451	False	rs200834950		as_specific	0.36409			False		False			False	False	False					3.31	False	False	False		0.521517	0.498127	0.197	1
PRSS1	chr7	142751804	SNP	SILENT	C	T	0.156	274	47	0/1		c.231C>T	p.N77N	protease, serine 1	Proteases, serine	ENST00000311737.12	3	+	P07477	False	rs555535168		as_specific	0.57606			False		False			False	False	False					7.3	False	False	False		0.358362			0
PRSS2	chr7	142760452	SNP	MISSENSE	C	A	0.204	90	22	0/1		c.38C>A	p.A13D	protease, serine 2	Proteases, serine	ENST00000632998.1	1	+	P07478	False	rs2156960		as_specific	0.533666			False		False			False	False	False					7.3	False	False	False		0.787842			0.77822
TPK1	chr7	144648834	SNP	SILENT	A	T	0.277	157	64	0/1		c.231T>A	p.P77P	thiamin pyrophosphokinase 1		ENST00000360057.7	5	-	Q9H3S4	False	rs142178442		as_specific	0.336658			False		False			False	False	False					3.53	False	False	False		0.395777			4
ABCF2	chr7	151223808	SNP	MISSENSE	C	T	0.239	15	4	0/1		c.592G>A	p.E198K	ATP binding cassette subfamily F member 2	ATP binding cassette subfamily F	ENST00000287844.7	5	-	Q9UG63	False				0.593516			False		False			False	False	False					7.3	False	False	False		0.946272	0.781661	0.282	4
MYOM2	chr8	2106592	SNP	MISSENSE	C	A	0.944	1	32	1|1		c.2993C>A	p.P998Q	myomesin 2	Fibronectin type III domain containing I-set domain containing Myosin binding proteins Immunoglobulin like domain containing	ENST00000262113.9	23	+	P54296	False	rs76982034		as_specific	0.401496			False		False			False	False	False					3.4	False	False	False		0.616517	0.425235	0.087	1
NAT2	chr8	18400581	SNP	MISSENSE	C	T	0.98	1	94	1|1		c.578C>T	p.T193M	N-acetyltransferase 2	Arylamine N-acetyltransferases	ENST00000286479.4	2	+	P11245	False	rs79050330		as_specific	0.399002			False		False			False	False	False					3.09	False	False	False		0.393988	0.550266	0.185	2
DOK2	chr8	21909794	SNP	SILENT	T	G	0.182	22	5	0/1		c.756A>C	p.T252T	docking protein 2		ENST00000276420.9	5	-	O60496	False	rs751239918		as_specific	0.61596			False		False			False	False	False					7.3	False	False	False		0.353559	0.596197		0
TNFRSF10D	chr8	23144623	SNP	MISSENSE	G	A	0.268	31	10	0/1		c.781C>T	p.R261W	TNF receptor superfamily member 10d	CD molecules Tumor necrosis factor receptor superfamily	ENST00000312584.4	7	-	Q9UBN6	False	rs146130660		as_specific	0.605985			False		False			False	False	False					4.13	False	False	False		0.547748		0.221	2
NKX6-3	chr8	41646562	SNP	MISSENSE	C	A	0.951	0	18	1|1		c.295G>T	p.D99Y	NK6 homeobox 3	NKL subclass homeoboxes and pseudogenes	ENST00000524115.2	2	-	A6NJ46	False				0.703242			False		False			False	False	False					7.3	False	False	False		0.689867	0.729543	0.362	3
PLAT	chr8	42180509	SNP	MISSENSE	C	T	0.51	55	57	0/1		c.799G>A	p.A267T	plasminogen activator, tissue type		ENST00000524009.5	8	-	P00750	False	rs140012141		as_specific	0.598504			False		False			False	False	False	ENST00000429089
PLAG1	chr8	56166665	SNP	MISSENSE	T	C	0.98	1	96	1|1		c.1081A>G	p.M361V	PLAG1 zinc finger	Zinc fingers C2H2-type	ENST00000316981.8	5	-	Q6DJT9	False	rs1434591576		as_specific	0.441397	E	Dom	False	"TCEA1, LIFR, CTNNB1, CHCHD7"	False		structural_relation
DECR1	chr8	90019148	SNP	SILENT	G	A	0.973	0	36	1|1		c.366G>A	p.L122L	2%3B4-dienoyl-CoA reductase 1	Short chain dehydrogenase/reductase superfamily	ENST00000522161.5	6	+	Q16698	False	rs145305482		as_specific	0.374065			False		False			False	False	False					4.13	False	False	False		0.357389	0.34207		0
RUNX1T1	chr8	92014621	SNP	SILENT	G	A	0.979	0	46	1|1		c.426C>T	p.P142P	RUNX1 translocation partner 1	Zinc fingers MYND-type	ENST00000523629.5	4	-	Q06455	False	rs139026255		as_specific	0.488778			False		False	p.P142L(1)		False	False	False					3.83	False	False	False		0.188463	0.728725		0
GEM	chr8	94250358	SNP	MISSENSE	C	A	0.405	25	16	0/1		c.843G>T	p.M281I	GTP binding protein overexpressed in skeletal muscle	RGK type GTPase family	ENST00000297596.3	5	-	P55040	False				0.513716			False		False			False	False	False					7.3	False	False	False		0.818268	0.810437	0.151	3
ZFPM2	chr8	105802305	SNP	MISSENSE	G	A	0.978	1	86	1|1		c.2223G>A	p.M741I	zinc finger protein, FOG family member 2	SET domain containing Zinc fingers C2HC-type Zinc fingers C2H2-type	ENST00000407775.7	8	+	Q8WW38	False	rs1219550835		as_specific	0.488778			False		False			False	False	False					7.3	False	False	False		0.649334	0.366852	0.214	2
PKHD1L1	chr8	109381506	SNP	MISSENSE	C	G	0.384	56	33	0/1		c.300C>G	p.C100W	PKHD1 like 1		ENST00000378402.10	3	+	Q86WI1	False				0.269327			False		False		splicing
RAD21	chr8	116856284	SNP	SILENT	A	C	0.194	73	20	0/1		c.819T>G	p.G273G	RAD21 cohesin complex component	Kleisins Cohesin complex	ENST00000297338.7	8	-	O60216	False	rs765132095		as_specific	0.376559			False		False			False	False	False					7.3	False	False	False		0.614833	0.546312		0
DEPTOR	chr8	119965309	SNP	MISSENSE	C	G	0.519	13	13	0/1		c.503C>G	p.S168C	DEP domain containing MTOR interacting protein	PDZ domain containing	ENST00000286234.6	4	+	Q8TB45	False				0.481297			False		False			False	False	False					7.3	False	False	False		0.860711	0.735637	0.174	2
C8orf76	chr8	123220156	SNP	MISSENSE	G	C	0.532	32	32	0/1		c.1090C>G	p.H364D	chromosome 8 open reading frame 76		ENST00000276704.6	6	-	Q96K31	False				0.36409			False		False			False	False	False					7.3	False	False	False		0.354089	0.781433	0.146	3
MROH1	chr8	144254962	SNP	MISSENSE	C	T	0.889	0	7	0/1		c.3578C>T	p.T1193M	maestro heat like repeat family member 1	Maestro heat like repeat containing	ENST00000528919.5	33	+	Q8NDA8	False	rs908348480		as_specific	0.693267			False		False			False	False	False					3.21	False	False	False		0.573321		0.169	2
DMRT2	chr9	1056395	SNP	SILENT	C	T	0.298	55	22	0/1		c.808C>T	p.L270L	doublesex and mab-3 related transcription factor 2		ENST00000358146.6	3	+	Q9Y5R5	False	rs1320872951		as_specific	0.471322			False		False			False	False	False					7.3	False	False	False		0.221092	0.773394		0
RANBP6	chr9	6014528	SNP	SILENT	T	C	0.155	31	6	0/1		c.1080A>G	p.G360G	RAN binding protein 6		ENST00000259569.6	1	-	O60518	False	rs776244338		as_specific	0.431421			False		False			False	False	False					7.3	False	False	False		0.200668	0.635602		0
ADAMTSL1	chr9	18770625	SNP	SILENT	T	G	0.193	37	9	0/1		c.2241T>G	p.G747G	ADAMTS like 1	I-set domain containing ADAMTS like	ENST00000380548.9	17	+	Q8N6G6	False	rs763699386		as_specific	0.451372			False		False		gene_function_loss
NOL6	chr9	33465294	SNP	MISSENSE	T	G	0.271	7	2	0/1		c.2594A>C	p.Q865P	nucleolar protein 6	UTPc subcomplex	ENST00000379471.3	20	-	Q9H6R4	False				0.566085			False		False			False	False	False	ENST00000297990
FAM122A	chr9	68780795	SNP	MISSENSE	G	A	0.439	46	35	0/1		c.631G>A	p.E211K	family with sequence similarity 122A		ENST00000394264.7	1	+	Q96E09	False				0.498753			False		False			False	False	False					7.3	False	False	False		0.653005	0.703206	0.155	3
C9orf57	chr9	72056839	SNP	SILENT	C	G	0.479	39	36	0/1		c.102G>C	p.L34L	chromosome 9 open reading frame 57		ENST00000652156.1	4	-	Q5W0N0	False				0.431421			False		False			False	False	False					7.3	False	False	False		0.233022	0.601721		0
SYK	chr9	90844139	SNP	MISSENSE	A	C	0.197	15	3	0/1		c.241A>C	p.T81P	spleen associated tyrosine kinase	SH2 domain containing Syk family tyrosine kinases	ENST00000375746.1	2	+	P43405	False				0.610973	L	Dom	False	"ETV6, ITK"	False		structural_relation
ROR2	chr9	91724058	SNP	SILENT	C	G	0.189	23	5	0/1		c.2436G>C	p.V812V	receptor tyrosine kinase like orphan receptor 2	I-set domain containing Receptor Tyrosine Kinases	ENST00000375708.4	9	-	Q01974	False	rs752571643		as_specific	0.660848			False		False			False	False	False					7.3	False	False	False		0.127117	0.839005		0
NOL8	chr9	92299994	SNP	SILENT	C	T	0.448	174	141	0/1		c.3084G>A	p.V1028V	nucleolar protein 8	RNA binding motif containing	ENST00000535387.5	12	-	Q76FK4	False				0.329177			False		False			False	False	False					7.3	False	False	False		0.211769	0.832131		0
ANKS6	chr9	98778289	SNP	MISSENSE	C	G	0.453	5	4	0|1	98778289	c.601G>C	p.A201P	ankyrin repeat and sterile alpha motif domain containing 6	Ankyrin repeat domain containing Sterile alpha motif domain containing	ENST00000375019.6	6	-	Q68DC2	False				0.563591			False		False			False	False	False					7.3	False	False	False		0.590447		0.017	1
OR13C2	chr9	104604867	SNP	MISSENSE	G	C	0.95	1	37	1|1		c.761C>G	p.T254S	olfactory receptor family 13 subfamily C member 2	Olfactory receptors, family 13	ENST00000542196.2	1	-	Q8NGS9	False	rs145581906		as_specific	0.413965			False		False			False	False	False					4.13	False	False	False		0.23589	0.619144	0.07	2
TMEM245	chr9	109108451	SNP	SPLICE_SITE	A	C	0.151	24	4	0|1	109108420	c.e2-2T>G		transmembrane protein 245		ENST00000374586.8		-	Q9H330	False	rs756026513		as_specific	0.309227			False		False		splicing
CNTRL	chr9	121135839	SNP	NONSENSE	C	T	0.406	41	27	0/1		c.2059C>T	p.Q687*	centriolin		ENST00000373855.5	15	+	Q7Z7A1	False	rs1363455912		as_specific	0.468828			True		False		gene_function_loss
DAB2IP	chr9	121773436	INS	FRAME_SHIFT_INS	C	CA	0.395	5	3	0/1		c.2725_2726insA	p.S910fs	DAB2 interacting protein	C2 and RasGAP domain containing	ENST00000648444.1	10	+	Q5VWQ8	True				0.675			True	KMT2A{NM	False		gene_function_loss
OR1J2	chr9	122511377	SNP	SILENT	C	T	0.946	0	17	1|1		c.576C>T	p.I192I	olfactory receptor family 1 subfamily J member 2	Olfactory receptors, family 1	ENST00000335302.5	1	+	Q8NGS2	False	rs1375638726		as_specific	0.508728			False		False			False	False	False					7.3	False	False	False		0.12976	0.702349		0
OR1Q1	chr9	122614836	SNP	SILENT	C	G	0.579	47	66	0/1		c.99C>G	p.L33L	olfactory receptor family 1 subfamily Q member 1	Olfactory receptors, family 1	ENST00000297913.3	1	+	Q15612	False				0.456359			False		False			False	False	False					7.3	False	False	False		0.170788	0.570649		0
CIZ1	chr9	128179133	SNP	SILENT	C	T	0.333	25	13	0/1		c.1074G>A	p.Q358Q	CDKN1A interacting zinc finger protein 1		ENST00000634901.1	11	-	Q9ULV3	False				0.625935			False		False			False	False	False					7.3	False	False	False		0.590576	0.552049		0
DOLK	chr9	128946350	SNP	MISSENSE	C	G	0.496	75	73	0/1		c.954G>C	p.Q318H	dolichol kinase		ENST00000372586.4	1	-	Q9UPQ8	False				0.571072			False		False			False	False	False	ENST00000372586
HMCN2	chr9	130356258	SNP	SPLICE_SITE	G	A	0.5	2	2	0/1		c.e34+1G>A		hemicentin 2	Fibulins I-set domain containing Immunoglobulin like domain containing	ENST00000624552.3		+	Q8NDA2	False				0.653367			False		False			False	False	False					7.3	False	False	False		0.97471	0.588719		0.634313
CFAP77	chr9	132410426	SNP	MISSENSE	T	G	0.25	13	4	0/1		c.155T>G	p.V52G	cilia and flagella associated protein 77	Cilia and flagella associated	ENST00000393215.7	1	+	Q6ZQR2	False	rs751798581		as_specific	0.738155			False		False			False	False	False					7.3	False	False	False		0.86661	0.742368	0.203	2
CFAP77	chr9	132572499	SNP	MISSENSE	A	C	0.247	13	4	0/1		c.844A>C	p.T282P	cilia and flagella associated protein 77	Cilia and flagella associated	ENST00000393216.2	6	+	Q6ZQR2	False	rs770935454		as_specific	0.548628			False		False			False	False	False					7.3	False	False	False		0.820326	0.703661	0.137	2
GTF3C5	chr9	133043873	SNP	MISSENSE	C	A	0.439	60	46	0/1		c.519C>A	p.F173L	general transcription factor IIIC subunit 5	General transcription factors	ENST00000372097.9	3	+	Q9Y5Q8	False	rs140794229		as_specific	0.591022			False		False			False	False	False					7.3	False	False	False		0.831723	0.663046	0.694	4
CCDC187	chr9	136290996	SNP	SILENT	G	T	0.5	1	2	0/1		c.1323C>A	p.P441P	coiled-coil domain containing 187		ENST00000569961.5	6	-	A0A096LP49	False				0.703242			False		False			False	False	False					7.3	False	False	False			0.536968
NOTCH1	chr9	136518656	SNP	MISSENSE	A	G	0.277	13	5	0|1	136518645	c.1034T>C	p.F345S	notch 1	Ankyrin repeat domain containing	ENST00000651671.1	6	-	P46531	False	rs767135808		as_specific	0.640898	L	Dom	False	TRB@	False		structural_relation
FBXW5	chr9	136941536	SNP	SPLICE_SITE	C	G	0.664	5	11	0/1		c.e7-1G>C		F-box and WD repeat domain containing 5	F-box and WD repeat domain containing WD repeat domain containing	ENST00000325285.8		-	Q969U6	False				0.660848			False		False		splicing
FUT7	chr9	137031143	SNP	MISSENSE	A	C	0.2	47	13	0/1		c.596T>G	p.V199G	fucosyltransferase 7	Fucosyltransferases	ENST00000314412.7	2	-	Q11130	False	rs758223497		as_specific	0.658354			False		False			False	False	False					7.3	False	False	False		0.581912		0.404	2
DPP7	chr9	137111874	SNP	SPLICE_SITE	A	C	0.166	18	3	0|1	137111855	c.1206T>G	p.G402G	dipeptidyl peptidase 7	DASH family	ENST00000371579.7	10	-	Q9UHL4	False	rs765916104		as_specific	0.665835			False		False			False	False	False					7.3	False	False	False		0.382675	0.551608		0
DIP2C	chr10	327111	SNP	SILENT	G	A	0.944	1	33	1|1		c.3819C>T	p.I1273I	disco interacting protein 2 homolog C		ENST00000280886.12	31	-	Q9Y2E4	False	rs780692048		as_specific	0.591022			False		False			False	False	False					4.31	False	False	False		0.382382	0.813091		0
FBH1	chr10	5906304	SNP	MISSENSE	G	C	0.309	28	13	0/1		c.578G>C	p.G193A			ENST00000379999.6	4	+		False	rs750988878		as_specific	0.591022			False		False			False	False	False					7.3	False	False	False		0.445235		0.041	4
ITIH5	chr10	7566362	SNP	MISSENSE	T	C	0.184	54	11	0/1		c.2195A>G	p.N732S	inter-alpha-trypsin inhibitor heavy chain family member 5		ENST00000397146.7	13	-	Q86UX2	False				0.553616			False		False			False	False	False					7.3	False	False	False		0.404163	0.94804	0.036	1
ATP5F1C	chr10	7799020	SNP	MISSENSE	C	T	0.981	1	104	1|1		c.254C>T	p.P85L	ATP synthase F1 subunit gamma	Mitochondrial complex V: ATP synthase subunits	ENST00000335698.4	4	+	P36542	False	rs146307767		as_specific	0.371571			False		False			False	False	False					3.61	False	False	False		0.775358	0.499676	0.153	4
PIP4K2A	chr10	22541982	SNP	SILENT	G	A	0.91	1	19	1|1		c.858C>T	p.A286A	phosphatidylinositol-5-phosphate 4-kinase type 2 alpha		ENST00000376573.9	8	-	P48426	False	rs553184076		as_specific	0.571072			False		False			False	False	False					7.3	False	False	False		0.168959			0
CXCL12	chr10	44377859	SNP	MISSENSE	G	A	0.963	0	26	1|1		c.313C>T	p.R105C	C-X-C motif chemokine ligand 12	Endogenous ligands Chemokine ligands	ENST00000395794.2	4	-	P48061	False	rs17886257		as_specific	0.551122			False		False			False	False	False					3.83	False	False	False		0.644295	0.517469	0.029	2
RBP3	chr10	47350896	SNP	MISSENSE	G	C	0.296	10	4	0/1		c.2412G>C	p.E804D	retinol binding protein 3		ENST00000584701.2	1	+	P10745	False				0.63591			False		False			False	False	False					7.3	False	False	False			0.423365
ARHGAP22	chr10	48453313	SNP	MISSENSE	T	G	0.984	0	61	1|1		c.979A>C	p.I327L	Rho GTPase activating protein 22	Pleckstrin homology domain containing Rho GTPase activating proteins	ENST00000249601.8	8	-	Q7Z5H3	False				0.573566			False		False			False	False	False					7.3	False	False	False		0.799752	0.382687	0.039	2
WDFY4	chr10	48777490	SNP	MISSENSE	G	T	0.158	84	14	0/1		c.3170G>T	p.G1057V	WDFY family member 4	BEACH domain containing WD repeat domain containing	ENST00000325239.11	17	+	Q6ZS81	False				0.478803			False		False			False	False	False					7.3	False	False	False		0.868152		0.532	2
SGMS1	chr10	50311377	SNP	MISSENSE	C	A	0.379	35	22	0/1		c.780G>T	p.M260I	sphingomyelin synthase 1	Sterile alpha motif domain containing	ENST00000361781.7	9	-	Q86VZ5	False				0.416459			False		False			False	False	False					7.3	False	False	False		0.902941	0.779808	0.177	3
A1CF	chr10	50806842	DNP	MISSENSE	CT	AG	0.975	1	77	1|1		c.1671_1672AG>CT	p.A558S	APOBEC1 complementation factor	RNA binding motif containing	ENST00000373993.5	11	-	Q9NQ94	False				0.385572			False		False			False	False	False					7.3	False	False	False
ARID5B	chr10	62092927	SNP	MISSENSE	G	T	0.346	99	51	0/1		c.3464G>T	p.G1155V	AT-rich interaction domain 5B	AT-rich interaction domain containing	ENST00000279873.12	10	+	Q14865	False	rs1236636347		as_specific	0.498753			False		False			False	False	False					7.3	False	False	False		0.624822	0.797637	0.303	3
JMJD1C	chr10	63208774	SNP	MISSENSE	T	A	0.989	0	95	1|1		c.2895A>T	p.E965D	jumonji domain containing 1C	Lysine demethylases	ENST00000399262.7	10	-	Q15652	False	rs189118006		as_specific	0.339152			False		False			False	False	False					3.15	False	False	False		0.741651		0.258	2
TYSND1	chr10	70139998	SNP	MISSENSE	G	A	0.972	0	33	1|1		c.1627C>T	p.R543C	trypsin domain containing 1		ENST00000287078.7	4	-	Q2T9J0	False	rs141863700		as_specific	0.610973			False		False			False	False	False					3.15	False	False	False		0.345444	0.593312	0.022	2
CHST3	chr10	72007777	SNP	MISSENSE	A	C	0.267	16	6	0/1		c.746A>C	p.N249T	carbohydrate sulfotransferase 3	Sulfotransferases, membrane bound	ENST00000373115.5	3	+	Q7LGC8	False				0.688279			False		False			False	False	False					7.3	False	False	False		0.442973	0.699894	0.281	2
FUT11	chr10	73772356	SNP	MISSENSE	T	G	0.335	5	2	0|1	73772356	c.23T>G	p.V8G	fucosyltransferase 11	Fucosyltransferases	ENST00000372841.8	1	+	Q495W5	False	rs137937533		as_specific	0.698254			False		False			False	False	False					7.3	False	False	False		0.648905	0.770751	0.031	1
DLG5	chr10	77829413	SNP	SILENT	C	T	0.968	3	126	1|1		c.2127G>A	p.R709R	discs large MAGUK scaffold protein 5	Membrane associated guanylate kinases PDZ domain containing	ENST00000372391.7	12	-	Q8TDM6	False	rs148441576		as_specific	0.591022			False		False			False	False	False					3.05	False	False	False		0.393534			0
SFTPD	chr10	79942841	SNP	NONSENSE	G	A	0.947	5	91	1|1		c.238C>T	p.Q80*	surfactant protein D	Collectins C-type lectin domain containing	ENST00000372292.8	3	-	P35247	False	rs79085361		as_specific	0.571072			True		False		gene_function_loss
PTEN	chr10	87931090	SNP	SPLICE_SITE	G	T	0.985	0	64	1|1		c.e4+1G>T		phosphatase and tensin homolog	PTEN protein phosphatases C2 tensin-type domain containing Phosphoinositide phosphatases	ENST00000371953.8		+	P60484	False	rs587776667		as_specific	0.27182	"L, E, M, O"	Rec	False		True	p.0(28) p.?(9) p.R55fs*1(1) p.N82_P95del(1) p.F56fs*2(1) p.C71fs*6(2)	splicing
IFIT5	chr10	89418415	SNP	MISSENSE	G	A	0.635	20	32	0/1		c.1216G>A	p.V406I	interferon induced protein with tetratricopeptide repeats 5	Tetratricopeptide repeat domain containing	ENST00000371795.5	2	+	Q13325	False				0.436409			False		False			False	False	False					7.3	False	False	False		0.236131	0.720738	0.144	1
TM9SF3	chr10	96565332	SNP	SILENT	C	T	0.993	0	139	1|1		c.393G>A	p.Q131Q	transmembrane 9 superfamily member 3	Transmembrane 9 superfamily members	ENST00000371142.9	3	-	Q9HD45	False	rs377766494		as_specific	0.296758			False		False			False	False	False					3.53	False	False	False		0.368445	0.384642		0
PIK3AP1	chr10	96626882	SNP	SILENT	G	A	0.981	0	53	1|1		c.1495C>T	p.L499L	phosphoinositide-3-kinase adaptor protein 1		ENST00000339364.10	10	-	Q6ZUJ8	False	rs199720844		as_specific	0.508728			False		False			False	False	False					3.46	False	False	False		0.272245	0.704593		0
SLIT1	chr10	97049069	SNP	MISSENSE	C	A	0.977	0	37	1|1		c.1351G>T	p.A451S	slit guidance ligand 1		ENST00000266058.9	14	-	O75093	False	rs140404931		as_specific	0.63591			False		False			False	False	False					3.04	False	False	False		0.93107	0.70186	0.171	3
LZTS2	chr10	101002824	SNP	MISSENSE	C	T	0.965	1	53	1|1		c.286C>T	p.R96W	leucine zipper tumor suppressor 2	Leucine zipper tumor suppressor family	ENST00000370220.1	1	+	Q9BRK4	False	rs141480317		as_specific	0.625935			False		False			False	False	False					3.71	False	False	False		0.412724	0.489671	0.057	3
FBXW4	chr10	101694497	SNP	SILENT	G	T	0.889	0	7	0/1		c.609C>A	p.L203L	F-box and WD repeat domain containing 4	F-box and WD repeat domain containing WD repeat domain containing	ENST00000331272.9	1	-	P57775	False				0.765586			False		False			False	False	False					7.3	False	False	False		0.205972			0
PSD	chr10	102404597	SNP	MISSENSE	T	G	0.351	28	16	0/1		c.2686A>C	p.T896P	pleckstrin and Sec7 domain containing	Pleckstrin homology domain containing	ENST00000020673.6	15	-	A5PKW4	False	rs202002508		as_specific	0.620948			False		False			False	False	False					7.3	False	False	False		0.973174	0.284985	0.272	3
PDCD11	chr10	103443303	SNP	SILENT	T	C	0.977	0	43	1|1		c.5094T>C	p.A1698A	programmed cell death 11	Minor histocompatibility antigens	ENST00000369797.8	33	+	Q14690	False	rs142015255		as_specific	0.566085			False		False			False	False	False					3.12	False	False	False		0.178381	0.810937		0
ADRA2A	chr10	111078538	SNP	MISSENSE	T	C	0.219	21	6	0/1		c.542T>C	p.F181S	adrenoceptor alpha 2A	Adrenoceptors	ENST00000280155.4	1	+	P08913	False				0.63591			False		False			False	False	False					7.3	False	False	False		0.492248	0.558434	0.636	2
GFRA1	chr10	116096674	SNP	SILENT	G	A	0.949	0	17	1|1		c.846C>T	p.L282L	GDNF family receptor alpha 1		ENST00000369236.5	5	-	P56159	False	rs147311612		as_specific	0.446384			False		False			False	False	False					4.31	False	False	False		0.396171	0.445302		0
MMP21	chr10	125770588	SNP	MISSENSE	G	T	0.964	0	26	1|1		c.983C>A	p.S328Y	matrix metallopeptidase 21	M10 matrix metallopeptidases	ENST00000368808.3	5	-	Q8N119	False				0.44389			False		False			False	False	False					7.3	False	False	False		0.499166	0.867816	0.187	2
PPP2R2D	chr10	131940581	SNP	SPLICE_SITE	G	A	0.982	2	163	1|1		c.e5-1G>A		protein phosphatase 2 regulatory subunit Bdelta	Protein phosphatase 2 regulatory subunits WD repeat domain containing	ENST00000455566.6		+	Q66LE6	False				0.389027			False		False			False	False	False					7.3	False	False	False		0.977522	0.793173		0.979261
PHRF1	chr11	609278	SNP	MISSENSE	C	G	0.362	48	27	0/1		c.3819C>G	p.F1273L	PHD and ring finger domains 1	PHD finger proteins Protein phosphatase 1 regulatory subunits Ring finger proteins	ENST00000416188.3	14	+	Q9P1Y6	False				0.645885			False		False			False	False	False					7.3	False	False	False		0.316967	0.674303	0.387	1
MUC6	chr11	1021254	SNP	MISSENSE	C	T	0.385	7	4	0/1		c.3550G>A	p.E1184K	mucin 6, oligomeric mucus/gel-forming	Mucins	ENST00000421673.7	27	-	Q6W4X9	False	rs748549589		as_specific	0.603491			False		False		gene_function_loss
MUC6	chr11	1032026	SNP	MISSENSE	C	G	0.981	0	52	1|1		c.143G>C	p.W48S	mucin 6, oligomeric mucus/gel-forming	Mucins	ENST00000421673.7	3	-	Q6W4X9	False				0.625935			False		False			False	False	False					7.3	False	False	False		0.800294	0.905524	0.579	2
TOLLIP	chr11	1295772	SNP	MISSENSE	T	C	0.848	0	4	0/1		c.56A>G	p.Q19R	toll interacting protein	C2 domain containing	ENST00000317204.11	2	-	Q9H0E2	False				0.673317			False		False			False	False	False					7.3	False	False	False		0.876018	0.420585	0.081	3
IFITM10	chr11	1747842	SNP	MISSENSE	G	A	0.966	0	27	1|1		c.362C>T	p.A121V	interferon induced transmembrane protein 10		ENST00000340134.5	2	-	A6NMD0	False	rs374226444		as_specific	0.665835			False		False			False	False	False					3.08	False	False	False		0.370934	0.665995	0.04	1
TNNI2	chr11	1840853	SNP	MISSENSE	C	T	0.953	0	20	1|1		c.221C>T	p.A74V	troponin I2, fast skeletal type	Troponin complex subunits	ENST00000381911.6	6	+	P48788	False	rs770837715		as_specific	0.698254			False		False			False	False	False					4.61	False	False	False		0.47914	0.7021	0.209	1
OSBPL5	chr11	3093822	SNP	MISSENSE	C	A	0.198	16	3	0/1		c.1733G>T	p.G578V	oxysterol binding protein like 5	Pleckstrin homology domain containing Oxysterol binding proteins	ENST00000263650.12	16	-	Q9H0X9	False				0.653367			False		False			False	False	False					7.3	False	False	False		0.857116		0.344	2
TRIM6-TRIM34	chr11	5643383	SNP	MISSENSE	T	A	0.972	1	69	1|1		c.2203T>A	p.C735S	TRIM6-TRIM34 readthrough	Ring finger proteins	ENST00000354852.5	14	+		False	rs375812190		as_specific	0.428928			False		False			False	False	False					7.3	False	False	False		0.349384	0.883484	0.047	1
OR56A5	chr11	5967820	SNP	MISSENSE	C	G	0.542	32	38	0/1		c.675G>C	p.L225F	olfactory receptor family 56 subfamily A member 5	Olfactory receptors, family 56	ENST00000532411.2	1	-	P0C7T3	False				0.471322			False		False			False	False	False					7.3	False	False	False		0.709714	0.416329		0.77822
FAM160A2	chr11	6224004	SNP	MISSENSE	G	C	0.189	28	7	0/1		c.383C>G	p.A128G	family with sequence similarity 160 member A2		ENST00000265978.8	3	-	Q8N612	False				0.600998			False		False			False	False	False					7.3	False	False	False		0.506454		0.052	2
OLFML1	chr11	7509757	SNP	SILENT	T	C	0.973	0	36	1|1		c.778T>C	p.L260L	olfactomedin like 1		ENST00000329293.4	3	+	Q6UWY5	False	rs150486318		as_specific	0.511222			False		False			False	False	False					3.57	False	False	False		0.081187	0.709664		0
CTR9	chr11	10764144	SNP	SILENT	C	T	0.983	0	59	1|1		c.1227C>T	p.P409P	CTR9 homolog, Paf1/RNA polymerase II complex component	Paf1/RNA polymerase II complex Tetratricopeptide repeat domain containing	ENST00000361367.7	10	+	Q6PD62	False	rs780442269		as_specific	0.36409			False		False			False	False	False					7.3	False	False	False		0.226231	0.726365		0
SERGEF	chr11	18008042	SNP	MISSENSE	T	C	0.94	1	32	1|1		c.95A>G	p.H32R	secretion regulating guanine nucleotide exchange factor		ENST00000265965.10	2	-	Q9UGK8	False	rs145281105		as_specific	0.433915			False		False			False	False	False					3.25	False	False	False		0.775938	0.586721	0.516	2
MRGPRX4	chr11	18173442	SNP	SILENT	C	T	0.962	2	76	1|1		c.186C>T	p.S62S	MAS related GPR family member X4	G protein-coupled receptors, Class A orphans	ENST00000314254.3	1	+	Q96LA9	False	rs754405552		as_specific	0.53616			False		False			False	False	False					7.3	False	False	False		0.087827	0.816774		0
ANO3	chr11	26463064	SNP	SILENT	A	G	0.228	154	43	0/1		c.348A>G	p.S116S	anoctamin 3	Anoctamins	ENST00000256737.8	4	+	Q9BYT9	False	rs138889073		as_specific	0.279302			False		False			False	False	False					3.4	False	False	False		0.234225			0
ELF5	chr11	34505719	SNP	SILENT	G	A	0.315	117	53	0/1		c.31C>T	p.L11L	E74 like ETS transcription factor 5	ETS transcription factor family	ENST00000257832.7	2	-	Q9UKW6	False	rs2231820		as_specific	0.538653			False		False			False	False	False					3.65	False	False	False		0.25105			0
CRY2	chr11	45867707	SNP	SILENT	C	T	0.474	75	66	0/1		c.900C>T	p.L300L	cryptochrome circadian regulator 2		ENST00000443527.6	6	+	Q49AN0	False	rs747761226		as_specific	0.558603			False		False			False	False	False					7.3	False	False	False		0.23873	0.756634		0
TRIM48	chr11	55269269	SNP	SILENT	C	T	0.217	93	24	0/1		c.606C>T	p.P202P	tripartite motif containing 48	Tripartite motif containing Ring finger proteins	ENST00000417545.5	5	+	Q8IWZ4	False	rs779998425		as_specific	0.371571			False		False			False	False	False					7.3	False	False	False		0.318595	0.490204		0
OR5D14	chr11	55796393	SNP	MISSENSE	T	C	0.479	50	46	0/1		c.838T>C	p.Y280H	olfactory receptor family 5 subfamily D member 14	Olfactory receptors, family 5	ENST00000335605.1	1	+	Q8NGL3	False				0.418953			False		False			False	False	False					7.3	False	False	False		0.27944	0.322222	0.116	2
OR9G1	chr11	56700571	DNP	MISSENSE	AC	GT	0.374	84	48	0|1	56700568	c.184_185AC>GT	p.T62V	olfactory receptor family 9 subfamily G member 1	Olfactory receptors, family 9	ENST00000642097.1	2	+	Q8NH87	False				0.512438			False		False			False	False	False					7.3	False	False	False
OR9G1	chr11	56700972	DNP	MISSENSE	AA	GT	0.5	100	104	0|1	56700972	c.585_586AA>GT	p.I196F	olfactory receptor family 9 subfamily G member 1	Olfactory receptors, family 9	ENST00000642097.1	2	+	Q8NH87	False				0.482587			False		False			False	False	False					7.3	False	False	False
SMTNL1	chr11	57545915	SNP	MISSENSE	C	T	0.164	71	12	0/1		c.952C>T	p.P318S	smoothelin like 1		ENST00000527972.5	4	+	A8MU46	False				0.63591			False		False			False	False	False					7.3	False	False	False		0.456716	0.79371	0.15	2
MPEG1	chr11	59211398	SNP	MISSENSE	G	A	0.487	94	89	0/1		c.1468C>T	p.P490S	macrophage expressed 1		ENST00000361050.4	1	-	Q2M385	False	rs1273233927		as_specific	0.511222			False		False		gene_function_loss
CD5	chr11	61125133	DNP	MISSENSE	CA	TG	0.463	29	24	0/1		c.1381_1382CA>TG	p.H461C	CD5 molecule	Scavenger receptor cysteine rich domain containing CD molecules	ENST00000347785.8	9	+	P06127	False				0.584577			False		False			False	False	False					7.3	False	False	False
SIPA1	chr11	65642313	SNP	MISSENSE	A	G	0.399	5	3	0|1	65642313	c.743A>G	p.E248G	signal-induced proliferation-associated 1	PDZ domain containing	ENST00000527525.5	3	+	Q96FS4	False	rs199795286		as_specific	0.668329			False		False			False	False	False	ENST00000534313
EFEMP2	chr11	65868617	DEL	FRAME_SHIFT_DEL	CA	C	0.432	58	44	0|1	65868617	c.739delT	p.C247fs	EGF containing fibulin extracellular matrix protein 2	Fibulins	ENST00000528176.5	8	-	O95967	False				0.591022			True		False		gene_function_loss
CORO1B	chr11	67438737	SNP	SILENT	T	C	0.331	5	2	0/1		c.1278A>G	p.L426L	coronin 1B	Coronins WD repeat domain containing	ENST00000341356.10	10	-	Q9BR76	False	rs1015926857		as_specific	0.690773			False		False			False	False	False					7.3	False	False	False		0.272389	0.754421		0
CLPB	chr11	72434360	SNP	MISSENSE	T	A	0.336	36	18	0/1		c.115A>T	p.T39S	ClpB homolog, mitochondrial AAA ATPase chaperonin	AAA ATPases Ankyrin repeat domain containing Chaperonins	ENST00000294053.9	1	-	Q9H078	False				0.668329			False		False			False	False	False					7.3	False	False	False		0.5052		0.104	3
SIK2	chr11	111723712	SNP	SILENT	C	T	0.459	126	109	0/1		c.2364C>T	p.S788S	salt inducible kinase 2		ENST00000304987.4	15	+	Q9H0K1	False				0.623441			False		False			False	False	False					7.3	False	False	False		0.10152	0.730375		0
PPP2R1B	chr11	111766353	SNP	SILENT	G	C	0.218	33	11	0/1		c.9C>G	p.G3G	protein phosphatase 2 scaffold subunit Abeta	STRIPAK complex Protein phosphatase 2 scaffold subunits	ENST00000341980.10	1	-	P30154	False				0.653367			False		False			False	False	False					7.3	False	False	False		0.257315			0
USP28	chr11	113799330	SNP	SILENT	A	T	0.507	72	73	0/1		c.3144T>A	p.T1048T	ubiquitin specific peptidase 28	Ubiquitin specific peptidases	ENST00000003302.8	25	-	Q96RU2	False	rs2459971		as_specific	0.456359			False		False			False	False	False					7.3	False	False	False			0.397783
DSCAML1	chr11	117797119	SNP	SILENT	G	A	0.2	24	5	0/1		c.141C>T	p.A47A	DS cell adhesion molecule like 1	I-set domain containing Immunoglobulin like domain containing Ig-like cell adhesion molecule family Fibronectin type III domain containing	ENST00000321322.6	1	-	Q8TD84	False				0.755611			False		False			False	False	False					7.3	False	False	False			0.7221		0
FEZ1	chr11	125460498	SNP	SPLICE_SITE	C	T	0.297	32	13	0/1		c.667G>A	p.G223R	fasciculation and elongation protein zeta 1		ENST00000648911.1	7	-	Q99689	False				0.526185			False		False			False	False	False					7.3	False	False	False		0.934949	0.827115	0.391	4
NFRKB	chr11	129872890	SNP	SILENT	G	A	0.51	43	47	0/1		c.2757C>T	p.I919I	nuclear factor related to kappaB binding protein	INO80 complex	ENST00000446488.7	22	-	Q6P4R8	False				0.561097			False		False			False	False	False					7.3	False	False	False		0.447845			0
ADAMTS8	chr11	130419078	SNP	MISSENSE	T	C	0.49	104	100	0/1		c.935A>G	p.D312G	ADAM metallopeptidase with thrombospondin type 1 motif 8	ADAM metallopeptidases with thrombospondin type 1 motif	ENST00000257359.7	2	-	Q9UP79	False				0.573566			False		False			False	False	False	ENST00000257359
IQSEC3	chr12	138537	SNP	MISSENSE	G	A	0.869	0	5	0/1		c.265G>A	p.A89T	IQ motif and Sec7 domain 3		ENST00000382841.2	3	+	Q9UPP2	False	rs139370607		as_specific	0.693267			False		False			False	False	False					3.29	False	False	False				0.245	2
WNK1	chr12	753619	SNP	SILENT	C	G	0.924	1	23	1|1		c.54C>G	p.L18L	WNK lysine deficient protein kinase 1	Minor histocompatibility antigens Protein phosphatase 1 regulatory subunits	ENST00000315939.11	1	+	Q9H4A3	False				0.693267			False		False			False	False	False					7.3	False	False	False		0.201395	0.868879		0
NRIP2	chr12	2834784	SNP	MISSENSE	C	G	0.986	0	70	1|1		c.200G>C	p.R67T	nuclear receptor interacting protein 2		ENST00000337508.9	1	-	Q9BQI9	False	rs146023700		as_specific	0.630923			False		False			False	False	False					3.46	False	False	False		0.446405	0.671295	0.017	4
CHD4	chr12	6573106	SNP	MISSENSE	C	T	0.155	44	9	0/1		c.5525G>A	p.G1842E	chromodomain helicase DNA binding protein 4	NuRD complex PHD finger proteins	ENST00000544040.7	38	-	Q14839	False	rs756396113		as_specific	0.513716			False		False			False	False	False	ENST00000357008
CHD4	chr12	6578079	SNP	SILENT	A	G	0.974	2	114	1|1		c.5178T>C	p.Y1726Y	chromodomain helicase DNA binding protein 4	NuRD complex PHD finger proteins	ENST00000544040.7	36	-	Q14839	False	rs149961532		as_specific	0.468828			False		False			False	False	False					3.15	False	False	False		0.133341	0.789187		0
C1S	chr12	7066625	SNP	MISSENSE	G	C	0.959	4	119	1|1		c.478G>C	p.V160L	complement C1s	Sushi domain containing Complement system	ENST00000402681.7	7	+	P09871	False	rs2239170		as_specific	0.446384			False		False			False	False	False					3.83	False	False	False		0.616171		0.15	4
A2M	chr12	9113445	SNP	MISSENSE	G	A	0.473	49	44	0/1		c.185C>T	p.A62V	alpha-2-macroglobulin	C3 and PZP like, alpha-2-macroglobulin domain containing	ENST00000318602.12	2	-	P01023	False	rs759277760		as_specific	0.478803			False		False			False	False	False					7.3	False	False	False		0.393608		0.051	3
TAS2R45	chr12	11091409	DNP	MISSENSE	AT	GC	0.911	1	20	1|1	11091402	c.820_821AT>GC	p.I274A	taste 2 receptor member 45	Taste 2 receptors	ENST00000531678.1	1	-	P59539	False				0.39801			False		False			False	False	False					7.3	False	False	False
TAS2R45	chr12	11091653	DNP	MISSENSE	GT	TC	0.952	0	18	1|1	11091644	c.576_577AC>GA	p.L193I	taste 2 receptor member 45	Taste 2 receptors	ENST00000531678.1	1	-	P59539	False				0.383085			False		False			False	False	False					7.3	False	False	False
TAS2R45	chr12	11091770	DNP	MISSENSE	GC	AT	0.849	2	13	0|1	11091770	c.459_460GC>AT	p.R154W	taste 2 receptor member 45	Taste 2 receptors	ENST00000531678.1	1	-	P59539	False				0.383085			False		False			False	False	False					7.3	False	False	False
TAS2R45	chr12	11092131	DNP	MISSENSE	AA	GG	0.977	0	39	1|1	11092122	c.98_99TT>CC	p.I33T	taste 2 receptor member 45	Taste 2 receptors	ENST00000531678.1	1	-	P59539	False				0.402985			False		False			False	False	False					7.3	False	False	False
TAS2R45	chr12	11092145	DNP	SILENT	GT	AC	0.97	0	30	1|1		c.84_85AC>GT	p.A28A	taste 2 receptor member 45	Taste 2 receptors	ENST00000531678.1	1	-	P59539	False				0.405473			False		False			False	False	False					7.3	False	False	False
GRIN2B	chr12	13615176	SNP	MISSENSE	T	C	0.595	23	36	0/1		c.1592A>G	p.E531G	glutamate ionotropic receptor NMDA type subunit 2B	Glutamate ionotropic receptor NMDA type subunits	ENST00000609686.3	7	-	Q13224	False				0.488778			False		False			False	False	False					7.3	False	False	False		0.972744	0.757634	0.601	4
EPS8	chr12	15670858	SNP	MISSENSE	C	T	0.961	1	49	1|1		c.202G>A	p.E68K	epidermal growth factor receptor pathway substrate 8		ENST00000642278.1	4	-	Q12929	False				0.326683			False		False			False	False	False					7.3	False	False	False		0.94816	0.552805	0.477	4
ABCC9	chr12	21852178	SNP	SILENT	C	T	0.151	38	6	0/1		c.2688G>A	p.L896L	ATP binding cassette subfamily C member 9	ATP binding cassette subfamily C	ENST00000261200.8	22	-	O60706	False	rs1436433737		as_specific	0.32419			False		False			False	False	False					7.3	False	False	False		0.24854	0.61309		0
ATF1	chr12	50814308	SNP	SILENT	G	A	0.255	32	10	0/1		c.540G>A	p.Q180Q	activating transcription factor 1	Basic leucine zipper proteins	ENST00000262053.8	6	+	P18846	False				0.408978	"E, M"	Dom	False	"EWSR1, FUS"	False		structural_relation
LETMD1	chr12	51056363	SNP	MISSENSE	G	A	0.976	1	81	1|1		c.815G>A	p.R272Q	LETM1 domain containing 1	Solute carriers	ENST00000418425.6	7	+	Q6P1Q0	False	rs763453821		as_specific	0.483791			False		False			False	False	False					3.91	False	False	False		0.333634	0.572902	0.09	3
AAAS	chr12	53309688	SNP	SILENT	G	A	0.944	0	16	1|1		c.351C>T	p.H117H	aladin WD repeat nucleoporin	Nucleoporins WD repeat domain containing	ENST00000550286.5	7	-	Q9NRG9	False	rs375398959		as_specific	0.523691			False		False			False	False	False					4.31	False	False	False		0.151865	0.844867		0
MAP3K12	chr12	53484007	SNP	MISSENSE	T	C	0.247	25	9	0/1		c.1262A>G	p.E421G	mitogen-activated protein kinase kinase kinase 12	Mitogen-activated protein kinase kinase kinases	ENST00000547035.5	8	-	Q12852	False	rs76408427		as_specific	0.533666			False		False			False	False	False					7.3	False	False	False		0.933728	0.192549	0.476	3
HOXC9	chr12	54000554	SNP	SILENT	C	T	0.912	0	9	1|1		c.366C>T	p.A122A	homeobox C9	HOXL subclass homeoboxes	ENST00000508190.1	2	+	P31274	False	rs530531095		as_specific	0.708229			False		False			False	False	False					4.01	False	False	False		0.172221	0.495646		0
SMUG1	chr12	54183730	SNP	MISSENSE	G	C	0.972	0	33	1|1		c.211C>G	p.R71G	single-strand-selective monofunctional uracil-DNA glycosylase 1	DNA glycosylases	ENST00000508394.6	2	-	Q53HV7	False	rs151095150		as_specific	0.593516			False		False		dna_repair
NCKAP1L	chr12	54517567	SNP	MISSENSE	G	A	0.544	32	37	0/1		c.1130G>A	p.R377H	NCK associated protein 1 like		ENST00000293373.11	12	+	P55160	False	rs1218886470		as_specific	0.421446			False		False			False	False	False					7.3	False	False	False		0.934554	0.776657	0.598	3
GDF11	chr12	55743453	SNP	MISSENSE	A	G	0.57	2	3	0|1	55743444	c.137A>G	p.E46G	growth differentiation factor 11		ENST00000257868.10	1	+	O95390	False	rs765040186		as_specific	0.773067			False		False			False	False	False					7.3	False	False	False		0.885058	0.316555	0.154	2
STAT2	chr12	56349588	SNP	SPLICE_SITE	C	A	0.5	32	31	0|1	56349583	c.e14-1G>T		signal transducer and activator of transcription 2	SH2 domain containing	ENST00000314128.9		-	P52630	False				0.533666			False		False		splicing
MYF6	chr12	80707808	DEL	IN_FRAME_DEL	GCTCTCCTTTGTATCCAGGGAGTGATGGTACCTTGTCCCCCTGCCAGGACCAAATGCCCCCGGAAGCGGGGAGCGA	G	0.154	77	13	0/1		c.90_164delCTCTCCTTTGTATCCAGGGAGTGATGGTACCTTGTCCCCCTGCCAGGACCAAATGCCCCCGGAAGCGGGGAGCGA	p.SPLYPGSDGTLSPCQDQMPPEAGSD31del	myogenic factor 6	Basic helix-loop-helix proteins	ENST00000228641.4	1	+	P23409	False				0.555789			False		False			False	False	False					7.3	False	False	False
POC1B	chr12	89470362	SNP	SPLICE_SITE	G	A	0.978	0	45	1|1		c.809C>T	p.T270M	POC1 centriolar protein B	WD repeat domain containing	ENST00000313546.8	7	-	Q8TC44	False	rs35118127		as_specific	0.341646			False		False			False	False	False					3.35	False	False	False		0.736586	0.689358	0.129	1
HAL	chr12	95995680	SNP	SILENT	G	A	0.98	0	48	1|1		c.231C>T	p.N77N	histidine ammonia-lyase		ENST00000538703.5	2	-	P42357	False	rs934467127		as_specific	0.620948			False		False			False	False	False					4.61	False	False	False		0.224845	0.603623		0
UHRF1BP1L	chr12	100058672	SNP	MISSENSE	G	T	0.436	21	16	0/1		c.2605C>A	p.L869M	UHRF1 binding protein 1 like		ENST00000279907.12	14	-	A0JNW5	False				0.374065			False		False			False	False	False					7.3	False	False	False		0.414719	0.568523	0.047	3
STAB2	chr12	103728951	SNP	MISSENSE	G	C	0.97	1	66	1|1		c.5038G>C	p.A1680P	stabilin 2	Scavenger receptors	ENST00000388887.7	48	+	Q8WWQ8	False	rs150407154		as_specific	0.491272			False		False			False	False	False					3.03	False	False	False		0.570765	0.814575	0.465	3
USP30	chr12	109071676	SNP	MISSENSE	G	A	0.967	0	29	1|1		c.452G>A	p.R151Q	ubiquitin specific peptidase 30	Ubiquitin specific peptidases	ENST00000392784.6	8	+	Q70CQ3	False	rs138385201		as_specific	0.44389			False		False			False	False	False					3.09	False	False	False		0.766893	0.661529	0.061	3
MYO1H	chr12	109436514	SNP	MISSENSE	C	T	0.974	0	41	1|1		c.2167C>T	p.R723C	myosin IH	Myosins, class I	ENST00000310903.9	22	+	Q8N1T3	False	rs199861949		as_specific	0.456359			False		False			False	False	False					3.23	False	False	False		0.719458	0.417596	0.2	1
TRAFD1	chr12	112148294	SNP	MISSENSE	T	C	0.194	28	6	0/1		c.1148T>C	p.F383S	TRAF-type zinc finger domain containing 1		ENST00000412615.7	8	+	O14545	False				0.513716			False		False			False	False	False					7.3	False	False	False		0.843901	0.863562	0.398	3
DNAH10	chr12	123833153	SNP	MISSENSE	T	C	0.978	1	89	1|1		c.4585T>C	p.F1529L	dynein axonemal heavy chain 10	Dyneins, axonemal	ENST00000673944.1	27	+	Q8IVF4	False	rs201579293		as_specific	0.44389			False		False			False	False	False					3.57	False	False	False		0.763443	0.427513	0.371	3
CCDC92	chr12	123937616	SNP	SILENT	G	A	0.989	0	86	1|1		c.387C>T	p.S129S	coiled-coil domain containing 92		ENST00000545891.5	4	-	Q53HC0	False	rs138698948		as_specific	0.561097			False		False			False	False	False					3.01	False	False	False		0.143201	0.0449827		0
TPTE2	chr13	19450265	SNP	SILENT	T	G	0.994	0	162	1|1		c.651A>C	p.L217L	transmembrane phosphoinositide 3-phosphatase and tensin homolog 2	PTEN protein phosphatases C2 tensin-type domain containing	ENST00000390680.2	10	-	Q6XPS3	False	rs146873849		as_specific	0.314214			False		False			False	False	False					3.76	False	False	False		0.391989	0.429493		0
TNFRSF19	chr13	23668838	SNP	MISSENSE	T	G	0.988	0	80	1|1		c.986T>G	p.L329R	TNF receptor superfamily member 19	Tumor necrosis factor receptor superfamily	ENST00000382258.8	9	+	Q9NS68	False				0.448878			False		False			False	False	False					7.3	False	False	False		0.454362	0.428915	0.349	3
BRCA2	chr13	32337250	SNP	MISSENSE	G	C	0.24	56	17	0/1		c.2895G>C	p.M965I	BRCA2, DNA repair associated	Fanconi anemia complementation groups	ENST00000380152.7	11	+	P51587	False				0.334165	"L, E"	Rec	False		False			False	False	False					7.3	False	False	False		0.282939	0.576885	0.072	3
ALG5	chr13	36995539	SNP	MISSENSE	C	G	0.523	31	35	0/1		c.124G>C	p.E42Q	ALG5, dolichyl-phosphate beta-glucosyltransferase	Glycosyltransferase family 2	ENST00000239891.4	2	-	Q9Y673	False				0.349127			False		False			False	False	False					7.3	False	False	False		0.737287		0.243	4
LCP1	chr13	46158547	SNP	SILENT	G	A	0.964	0	26	1|1		c.333C>T	p.S111S	lymphocyte cytosolic protein 1	EF-hand domain containing	ENST00000398576.6	7	-	P13796	False	rs116639858		as_specific	0.408978	L	Dom	False	BCL6	False		structural_relation
SETDB2	chr13	49476698	SNP	SILENT	C	T	0.961	2	74	1|1		c.564C>T	p.H188H	SET domain bifurcated 2	Methyl-CpG binding domain containing SET domain containing Lysine methyltransferases	ENST00000354234.8	7	+	Q96T68	False	rs141543354		as_specific	0.401496			False		False			False	False	False					3.4	False	False	False		0.118842	0.294799		0
TBC1D4	chr13	75481523	SNP	MISSENSE	A	C	0.212	16	4	0/1		c.245T>G	p.V82G	TBC1 domain family member 4		ENST00000377636.8	1	-	O60343	False				0.698254			False		False			False	False	False					7.3	False	False	False		0.791535	0.676997	0.376	3
MYCBP2	chr13	77097534	SNP	MISSENSE	T	C	0.977	0	40	1|1		c.9620A>G	p.K3207R	MYC binding protein 2, E3 ubiquitin protein ligase		ENST00000544440.7	56	-	O75592	False	rs149154232		as_specific	0.413965			False		False			False	False	False					3.4	False	False	False		0.746402		0.228	2
GPC5	chr13	91693847	SNP	MISSENSE	A	G	0.992	0	117	1|1		c.986A>G	p.Q329R	glypican 5	Glypicans	ENST00000377067.9	3	+	P78333	False	rs148077029		as_specific	0.408978			False		False			False	False	False					3.35	False	False	False		0.897481	0.501797	0.167	3
FARP1	chr13	98431242	SNP	MISSENSE	A	C	0.638	6	10	0|1	98431242	c.2105A>C	p.H702P	FERM, ARH/RhoGEF and pleckstrin domain protein 1	Rho guanine nucleotide exchange factors Pleckstrin homology domain containing Protein phosphatase 1 regulatory subunits FERM domain containing	ENST00000319562.11	18	+	Q9Y4F1	False	rs772112088		as_specific	0.63591			False		False			False	False	False	ENST00000595437
FARP1	chr13	98431245	SNP	MISSENSE	A	C	0.638	6	10	0|1	98431242	c.2108A>C	p.H703P	FERM, ARH/RhoGEF and pleckstrin domain protein 1	Rho guanine nucleotide exchange factors Pleckstrin homology domain containing Protein phosphatase 1 regulatory subunits FERM domain containing	ENST00000319562.11	18	+	Q9Y4F1	False	rs201729016		as_specific	0.63591			False		False			False	False	False					7.3	False	False	False		0.94573	0.294411	0.244	2
ATP11A	chr13	112826750	SNP	SILENT	C	T	0.971	2	102	1|1		c.1080C>T	p.I360I	ATPase phospholipid transporting 11A	ATPase phospholipid transporting	ENST00000487903.5	12	+	P98196	False	rs113857132		as_specific	0.516209			False		False			False	False	False					4.01	False	False	False		0.2709			0
OR4K2	chr14	19877148	SNP	MISSENSE	T	A	0.345	96	49	0/1		c.881T>A	p.V294E	olfactory receptor family 4 subfamily K member 2	Olfactory receptors, family 4	ENST00000641885.1	2	+	Q8NGD2	False				0.374065			False		False			False	False	False					7.3	False	False	False		0.426522	0.220733	0.29	2
OR11H6	chr14	20224429	SNP	SILENT	C	T	0.163	50	9	0/1		c.720C>T	p.I240I	olfactory receptor family 11 subfamily H member 6	Olfactory receptors, family 11	ENST00000315519.3	1	+	Q8NGC7	False				0.478803			False		False			False	False	False					7.3	False	False	False		0.203395	0.688531		0
TEP1	chr14	20386131	SNP	MISSENSE	G	A	0.203	151	37	0/1		c.2602C>T	p.R868C	telomerase associated protein 1	WD repeat domain containing	ENST00000556935.5	18	-	Q99973	False	rs150739818		as_specific	0.533666			False		False			False	False	False					3.83	False	False	False		0.836366	0.641456	0.421	2
SALL2	chr14	21523913	SNP	SILENT	C	A	0.388	30	18	0/1		c.1815G>T	p.V605V	spalt like transcription factor 2	Zinc fingers C2H2-type	ENST00000614342.1	2	-	Q9Y467	False				0.566085			False		False			False	False	False					7.3	False	False	False		0.079493	0.611809		0
SALL2	chr14	21525011	SNP	SILENT	T	G	0.176	24	5	0/1		c.717A>C	p.L239L	spalt like transcription factor 2	Zinc fingers C2H2-type	ENST00000614342.1	2	-	Q9Y467	False	rs748773004		as_specific	0.59601			False		False			False	False	False					7.3	False	False	False			0.687093		0
IRF9	chr14	24166213	SNP	SILENT	C	T	0.533	6	7	0/1		c.1020C>T	p.I340I	interferon regulatory factor 9		ENST00000557894.5	9	+	Q00978	False	rs773515841		as_specific	0.503741			False		False			False	False	False					7.3	False	False	False		0.182586			0
IPO4	chr14	24183347	SNP	MISSENSE	G	C	0.416	6	4	0/1		c.2130C>G	p.H710Q	importin 4	Importins	ENST00000354464.11	22	-	Q8TEX9	False				0.605985			False		False			False	False	False					7.3	False	False	False		0.404724	0.343966	0.251	3
KTN1	chr14	55641200	SNP	MISSENSE	G	C	0.4	24	15	0/1		c.2095G>C	p.E699Q	kinectin 1		ENST00000395314.8	17	+	Q86UP2	False				0.306733	E	Dom	False	RET	False		structural_relation
PCNX4	chr14	60124418	SNP	SILENT	T	G	0.558	92	119	0/1		c.1545T>G	p.S515S	pecanex homolog 4		ENST00000317623.8	8	+	Q63HM2	False				0.389027			False		False			False	False	False					7.3	False	False	False		0.247708			0
ELMSAN1	chr14	73738984	SNP	MISSENSE	A	G	0.27	7	2	0|1	73738984	c.1025T>C	p.F342S			ENST00000423556.6	1	-		False	rs201107593		as_specific	0.670823			False		False			False	False	False					7.3	False	False	False		0.698841		0.166	2
ELMSAN1	chr14	73738990	SNP	MISSENSE	A	G	0.299	6	2	0|1	73738984	c.1019T>C	p.I340T			ENST00000423556.6	1	-		False	rs200874866		as_specific	0.663342			False		False			False	False	False					7.3	False	False	False		0.384522	0.505781	0.026	2
YLPM1	chr14	74763513	SNP	NONSENSE	T	G	0.201	21	6	0/1		c.24T>G	p.Y8*	YLP motif containing 1	Protein phosphatase 1 regulatory subunits	ENST00000552421.5	1	+	P49750	False				0.703242			True		False		gene_function_loss
ALKBH1	chr14	77674146	SNP	MISSENSE	G	A	0.966	0	28	1|1		c.836C>T	p.S279L	alkB homolog 1, histone H2A dioxygenase	Alkylation repair homologs	ENST00000216489.8	6	-	Q13686	False	rs763755720		as_specific	0.476309			False		False			False	False	False					7.3	False	False	False		0.936424	0.65724	0.568	2
ATXN3	chr14	92082366	SNP	MISSENSE	G	T	0.971	1	67	1|1		c.709C>A	p.R237S	ataxin 3	Ataxins MJD deubiquinating enzymes	ENST00000644486.2	8	-	P54252	False	rs548763388		as_specific	0.381546			False		False			False	False	False					7.3	False	False	False		0.908871	0.550947	0.219	3
TECPR2	chr14	102445825	SNP	MISSENSE	C	T	0.969	1	63	1|1		c.2953C>T	p.P985S	tectonin beta-propeller repeat containing 2		ENST00000359520.12	13	+	O15040	False	rs374430400		as_specific	0.55611			False		False		gene_function_loss
MARK3	chr14	103480399	SNP	MISSENSE	T	G	0.214	116	30	0/1		c.1495T>G	p.S499A	microtubule affinity regulating kinase 3		ENST00000303622.13	14	+	P27448	False	rs1269510934		as_specific	0.359102			False		False			False	False	False					7.3	False	False	False		0.797069	0.344057	0.035	3
KIF26A	chr14	104178725	SNP	SILENT	C	G	0.6	3	5	0/1		c.5286C>G	p.P1762P	kinesin family member 26A	Kinesins	ENST00000423312.6	13	+	Q9ULI4	False				0.695761			False		False			False	False	False					7.3	False	False	False		0.146188	0.665553		0
CDCA4	chr14	105011212	SNP	MISSENSE	C	G	0.305	9	3	0/1		c.718G>C	p.E240Q	cell division cycle associated 4		ENST00000336219.4	2	-	Q9BXL8	False				0.658354			False		False			False	False	False					7.3	False	False	False		0.793063	0.25595	0.191	3
RYR3	chr15	33785844	SNP	MISSENSE	G	A	0.466	79	69	0/1		c.9451G>A	p.E3151K	ryanodine receptor 3	Ryanodine receptors EF-hand domain containing	ENST00000634891.1	66	+	Q15413	False				0.553616			False		False			False	False	False	ENST00000634891
ACTC1	chr15	34791164	SNP	MISSENSE	G	C	0.273	142	52	0/1		c.940C>G	p.R314G	actin, alpha, cardiac muscle 1	Actins	ENST00000290378.6	6	-	P68032	False				0.433915			False		False	p.R314C(1)		False	False	False	ENST00000290378
THBS1	chr15	39594185	SNP	SILENT	G	A	0.305	28	10	0/1		c.3354G>A	p.T1118T	thrombospondin 1		ENST00000260356.6	20	+	P07996	False	rs768310219		as_specific	0.433915			False		False			False	False	False					7.3	False	False	False		0.137214	0.806613		0
DISP2	chr15	40367975	SNP	MISSENSE	C	A	0.333	5	2	0/1		c.1863C>A	p.F621L	dispatched RND transporter family member 2		ENST00000267889.5	8	+	A7MBM2	False				0.743142			False		False			False	False	False					7.3	False	False	False		0.423333	0.554854	0.589	2
SPATA5L1	chr15	45405448	SNP	SILENT	C	T	0.986	0	70	1|1		c.1218C>T	p.A406A	spermatogenesis associated 5 like 1	AAA ATPases	ENST00000305560.11	2	+	Q9BVQ7	False	rs149340024		as_specific	0.369077			False		False			False	False	False					3.01	False	False	False		0.143871	0.879968		0
SEMA6D	chr15	47770778	SNP	MISSENSE	A	G	0.983	0	54	1|1		c.2215A>G	p.S739G	semaphorin 6D	Semaphorins	ENST00000316364.9	19	+	Q8NFY4	False	rs372827932		as_specific	0.478803			False		False			False	False	False					4.61	False	False	False		0.626325		0.025	3
MYEF2	chr15	48149325	SNP	MISSENSE	C	T	0.526	26	30	0/1		c.1425G>A	p.M475I	myelin expression factor 2	RNA binding motif containing	ENST00000324324.12	15	-	Q9P2K5	False				0.386534			False		False			False	False	False					7.3	False	False	False		0.666044		0.09	2
MYEF2	chr15	48168819	SNP	MISSENSE	T	C	0.977	0	40	1|1		c.182A>G	p.K61R	myelin expression factor 2	RNA binding motif containing	ENST00000324324.12	2	-	Q9P2K5	False	rs371871197		as_specific	0.356608			False		False			False	False	False					4.61	False	False	False		0.751799	0.722834	0.072	2
MYO1E	chr15	59178443	SNP	MISSENSE	C	T	0.955	0	21	1|1		c.1999G>A	p.D667N	myosin IE	Myosins, class I	ENST00000288235.9	19	-	Q12965	False	rs368888160		as_specific	0.583541			False		False			False	False	False					3.91	False	False	False		0.944816		0.584	4
VPS13C	chr15	61915854	SNP	MISSENSE	A	C	0.22	54	14	0/1		c.8095T>G	p.S2699A	vacuolar protein sorting 13 homolog C		ENST00000249837.7	59	-	Q709C8	False				0.42394			False		False			False	False	False					7.3	False	False	False		0.468902		0.023	2
CSNK1G1	chr15	64204932	DEL	FRAME_SHIFT_DEL	CTCTT	C	0.95	1	36	1|1		c.779_782delAAGA	p.K260fs	casein kinase 1 gamma 1		ENST00000561349.6	7	-	Q9HCP0	False				0.35396			True		False		gene_function_loss
CALML4	chr15	68205324	SNP	MISSENSE	C	A	0.945	1	35	1|1		c.53G>T	p.R18I	calmodulin like 4	EF-hand domain containing	ENST00000467889.1	1	-	Q96GE6	False				0.598504			False		False			False	False	False					7.3	False	False	False		0.595614	0.442285	0.123	2
GOLGA6L9	chr15	82434534	SNP	MISSENSE	A	C	0.179	35	6	0/1		c.934A>C	p.M312L	golgin A6 family-like 9		ENST00000618348.1	6	+	A6NEM1	False	rs1251323543		as_specific	0.620948			False		False			False	False	False					7.3	False	False	False		0.73761	0.371318	0.03	1
NTRK3	chr15	88255929	SNP	SILENT	G	A	0.966	0	28	1|1		c.225C>T	p.D75D	neurotrophic receptor tyrosine kinase 3	I-set domain containing Receptor Tyrosine Kinases	ENST00000394480.6	3	-	Q16288	False	rs946909878		as_specific	0.645885	"E, M"	Dom	False	ETV6	False		structural_relation
KIF7	chr15	89645088	SNP	MISSENSE	C	T	0.216	35	9	0/1		c.2116G>A	p.A706T	kinesin family member 7	Kinesins	ENST00000394412.8	10	-	Q2M1P5	False				0.623441			False		False			False	False	False					7.3	False	False	False		0.885804	0.544421	0.291	3
KIF7	chr15	89648712	SNP	MISSENSE	G	T	0.75	0	2	0/1		c.986C>A	p.S329Y	kinesin family member 7	Kinesins	ENST00000394412.8	5	-	Q2M1P5	False				0.725686			False		False			False	False	False	ENST00000394412
BLM	chr15	90761034	SNP	MISSENSE	A	T	0.985	0	61	1|1		c.1661A>T	p.D554V	Bloom syndrome RecQ like helicase	RecQ like helicases	ENST00000560509.5	7	+	P54132	False	rs1266070433		as_specific	0.381546	"L, E"	Rec	False		False		gene_function_loss
IGF1R	chr15	98708055	SNP	SILENT	C	G	0.989	0	86	1|1		c.588C>G	p.T196T	insulin like growth factor 1 receptor	CD molecules Fibronectin type III domain containing Receptor Tyrosine Kinases	ENST00000650285.1	2	+	P08069	False	rs139571991		as_specific	0.533666			False		False			False	False	False					3.61	False	False	False		0.177214			0
TARS3	chr15	101656955	SNP	MISSENSE	T	G	0.98	1	96	1|1		c.2227A>C	p.N743H			ENST00000335968.8	18	-		False	rs145454914		as_specific	0.351621			False		False			False	False	False	ENST00000335968
SOX8	chr16	984908	SNP	MISSENSE	A	C	0.432	9	8	0/1		c.863A>C	p.Y288S	SRY-box 8	SRY-boxes	ENST00000293894.4	3	+	P57073	False	rs771443933		as_specific	0.730673			False		False			False	False	False	ENST00000293894
NUBP2	chr16	1788642	SNP	SILENT	G	C	0.224	13	3	0|1	1788639	c.744G>C	p.G248G	nucleotide binding protein 2	Cytosolic iron-sulfur assembly components	ENST00000262302.14	7	+	Q9Y5Y2	False				0.670823			False		False			False	False	False					7.3	False	False	False		0.215312			0
HS3ST6	chr16	1912159	SNP	MISSENSE	T	G	0.208	14	3	0/1		c.460A>C	p.T154P	heparan sulfate-glucosamine 3-sulfotransferase 6	Sulfotransferases, membrane bound	ENST00000454677.3	2	-	Q96QI5	False	rs1035894213		as_specific	0.708229			False		False			False	False	False					7.3	False	False	False		0.868396	0.704878	0.544	2
HS3ST6	chr16	1912167	SNP	MISSENSE	A	C	0.164	14	2	0/1		c.452T>G	p.M151R	heparan sulfate-glucosamine 3-sulfotransferase 6	Sulfotransferases, membrane bound	ENST00000454677.3	2	-	Q96QI5	False				0.710723			False		False			False	False	False					7.3	False	False	False		0.626999	0.778434	0.502	2
ZNF598	chr16	2009666	SNP	SILENT	C	A	0.917	0	10	1|1		c.81G>T	p.G27G	zinc finger protein 598	Zinc fingers C2H2-type	ENST00000562103.2	2	-	Q86UK7	False	rs1371868946		as_specific	0.795511			False		False		gene_function_loss
CCNF	chr16	2449387	SNP	MISSENSE	A	C	0.257	18	7	0/1		c.1324A>C	p.T442P	cyclin F	F-boxes other Cyclins	ENST00000397066.9	12	+	P41002	False	rs779053179		as_specific	0.643392			False		False			False	False	False					7.3	False	False	False		0.910714	0.401986	0.151	3
HMOX2	chr16	4508066	SNP	MISSENSE	C	G	0.966	0	27	1|1		c.558C>G	p.F186L	heme oxygenase 2		ENST00000458134.7	5	+	P30519	False				0.573566			False		False			False	False	False					7.3	False	False	False		0.801165	0.782575	0.615	4
HMOX2	chr16	4508111	SNP	SILENT	C	G	0.948	1	38	1|1		c.603C>G	p.L201L	heme oxygenase 2		ENST00000458134.7	5	+	P30519	False				0.563591			False		False			False	False	False					7.3	False	False	False		0.234371	0.402528		0
ZC3H7A	chr16	11761910	SNP	SPLICE_SITE	G	A	0.986	0	76	1|1		c.2213C>T	p.S738L	zinc finger CCCH-type containing 7A	Tetratricopeptide repeat domain containing Zinc fingers CCCH-type	ENST00000396516.6	17	-	Q8IWR0	False	rs138595814		as_specific	0.309227			False		False			False	False	False					4.31	False	False	False		0.879196	0.864489	0.063	4
VPS35L	chr16	19555680	SNP	MISSENSE	T	G	0.506	2	2	0|1	19555673	c.218T>G	p.M73R			ENST00000438132.7	1	+		False	rs779259183		as_specific	0.638404			False		False			False	False	False					7.3	False	False	False		0.483888	0.460009	0.004	1
THUMPD1	chr16	20736983	SNP	MISSENSE	T	A	0.462	42	36	0/1		c.959A>T	p.K320I	THUMP domain containing 1		ENST00000396083.7	4	-	Q9NXG2	False				0.441397			False		False			False	False	False					7.3	False	False	False		0.294694	0.802482	0.045	4
SETD1A	chr16	30979287	SNP	SILENT	T	C	0.939	0	14	1|1		c.3501T>C	p.T1167T	SET domain containing 1A	SET domain containing Lysine methyltransferases RNA binding motif containing	ENST00000262519.14	14	+	O15047	False	rs201021701		as_specific	0.698254			False		False			False	False	False					4.31	False	False	False		0.145948	0.679307		0
ITGAD	chr16	31418150	SNP	MISSENSE	C	T	0.986	0	69	1|1		c.2575C>T	p.R859C	integrin subunit alpha D	Integrin alpha subunits CD molecules	ENST00000389202.3	21	+	Q13349	False	rs150295058		as_specific	0.513716			False		False			False	False	False					3.46	False	False	False		0.447446	0.869489	0.106	2
ABCC11	chr16	48184584	SNP	SILENT	C	T	0.261	81	28	0/1		c.3114G>A	p.L1038L	ATP binding cassette subfamily C member 11	ATP binding cassette subfamily C	ENST00000394747.5	22	-	Q96J66	False	rs1226349943		as_specific	0.533666			False		False			False	False	False					7.3	False	False	False		0.176961	0.725881		0
IRX3	chr16	54285208	SNP	MISSENSE	C	G	0.779	3	13	0/1		c.673G>C	p.E225Q	iroquois homeobox 3	TALE class homeoboxes and pseudogenes	ENST00000329734.4	2	-	P78415	False				0.640898			False		False			False	False	False					7.3	False	False	False		0.5062	0.385861	0.108	2
MMP15	chr16	58042235	SNP	MISSENSE	G	A	0.976	0	41	1|1		c.1169G>A	p.R390H	matrix metallopeptidase 15	M10 matrix metallopeptidases	ENST00000219271.4	7	+	P51511	False	rs746304484		as_specific	0.625935			False		False			False	False	False					7.3	False	False	False		0.638352	0.229314	0.167	1
CNOT1	chr16	58582880	SNP	SILENT	C	G	0.518	41	44	0/1		c.957G>C	p.G319G	CCR4-NOT transcription complex subunit 1	CCR4-NOT transcription complex	ENST00000317147.10	10	-	A5YKK6	False				0.346633			False		False			False	False	False					7.3	False	False	False		0.27722	0.649442		0
CDH5	chr16	66402813	SNP	MISSENSE	C	T	0.263	14	4	0/1		c.316C>T	p.R106C	cadherin 5	Type II classical cadherins CD molecules	ENST00000539168.1	6	+	P33151	False	rs375308404		as_specific	0.698254			False		False			False	False	False					7.3	False	False	False		0.435514	0.584381	0.397	4
NPIPB15	chr16	74381547	SNP	MISSENSE	G	T	0.944	2	49	1|1		c.98G>T	p.R33L	nuclear pore complex interacting protein family member B15		ENST00000429990.1	2	+	A6NHN6	False	rs761279319		as_specific	0.394015			False		False			False	False	False					4.61	False	False	False		0.868574	0.901752	0.239	1
MLKL	chr16	74674996	SNP	MISSENSE	G	A	0.235	48	15	0/1		c.1345C>T	p.R449W	mixed lineage kinase domain like pseudokinase		ENST00000308807.12	10	-	Q8NB16	False	rs372228840		as_specific	0.503741			False		False			False	False	False					7.3	False	False	False		0.440027	0.899773	0.185	1
DNAAF1	chr16	84170261	SNP	MISSENSE	C	G	0.205	63	17	0/1		c.1433C>G	p.P478R	dynein axonemal assembly factor 1		ENST00000378553.10	8	+	Q8NEP3	False				0.618454			False		False			False	False	False					7.3	False	False	False		0.223796	0.339159	0.058	1
MEAK7	chr16	84486866	SNP	SILENT	A	T	0.988	0	75	1|1		c.723T>A	p.G241G			ENST00000343629.11	5	-		False	rs780501577		as_specific	0.583541			False		False			False	False	False					7.3	False	False	False		0.140967	0.82809		0
CA5A	chr16	87891870	SNP	MISSENSE	T	G	0.176	23	4	0|1	87891867	c.703A>C	p.T235P	carbonic anhydrase 5A	Carbonic anhydrases	ENST00000649794.3	6	-	P35218	False	rs747207741		as_specific	0.593516			False		False			False	False	False	ENST00000309893
ANKRD11	chr16	89280498	SNP	MISSENSE	T	G	0.199	11	2	0|1	89280498	c.6044A>C	p.Y2015S	ankyrin repeat domain 11	Ankyrin repeat domain containing	ENST00000301030.10	9	-	Q6UB99	False	rs770628197		as_specific	0.698254			False		False			False	False	False					7.3	False	False	False		0.483344	0.175236	0.117	4
ANKRD11	chr16	89280507	SNP	MISSENSE	T	C	0.166	14	2	0|1	89280498	c.6035A>G	p.E2012G	ankyrin repeat domain 11	Ankyrin repeat domain containing	ENST00000301030.10	9	-	Q6UB99	False				0.695761			False		False			False	False	False					7.3	False	False	False		0.565919		0.072	4
FANCA	chr16	89765063	SNP	NONSENSE	G	A	0.391	41	26	0/1		c.2605C>T	p.Q869*	Fanconi anemia complementation group A	Fanconi anemia complementation groups	ENST00000389301.8	28	-	O15360	False	rs1286812517		as_specific	0.558603	L	Rec	True		False		gene_function_loss
RPH3AL	chr17	327474	SNP	NONSENSE	G	A	0.961	0	23	1|1		c.70C>T	p.R24*	rabphilin 3A like (without C2 domains)		ENST00000331302.12	3	-	Q9UNE2	False	rs199672655		as_specific	0.581047			True		False		gene_function_loss
NXN	chr17	805157	SNP	MISSENSE	T	C	0.213	10	2	0|1	805155	c.911A>G	p.E304G	nucleoredoxin	Nucleoredoxin family	ENST00000336868.8	6	-	Q6DKJ4	False				0.700748			False		False			False	False	False					7.3	False	False	False		0.871791		0.187	1
CRK	chr17	1455915	SNP	MISSENSE	C	G	0.247	14	4	0/1		c.203G>C	p.R68P	CRK proto-oncogene, adaptor protein	SH2 domain containing	ENST00000300574.3	1	-	P46108	False	rs201145609		as_specific	0.733167			False		False			False	False	False					7.3	False	False	False		0.903053	0.48077	0.082	4
RILP	chr17	1646594	SNP	MISSENSE	C	T	0.979	1	92	1|1		c.1054G>A	p.A352T	Rab interacting lysosomal protein		ENST00000301336.7	8	-	Q96NA2	False	rs145604071		as_specific	0.603491			False		False			False	False	False					3.16	False	False	False		0.411503	0.70012	0.022	1
SMG6	chr17	2300547	SNP	MISSENSE	G	T	0.989	0	87	1|1		c.206C>A	p.P69H	SMG6, nonsense mediated mRNA decay factor		ENST00000263073.11	2	-	Q86US8	False				0.441397			False		False			False	False	False					7.3	False	False	False		0.329721		0.045	2
OR3A3	chr17	3421434	SNP	SILENT	G	A	0.264	38	13	0/1		c.849G>A	p.V283V	olfactory receptor family 3 subfamily A member 3	Olfactory receptors, family 3	ENST00000641141.1	3	+	P47888	False				0.493766			False		False			False	False	False					7.3	False	False	False		0.24464	0.828176		0
TRPV1	chr17	3573882	SNP	SILENT	C	G	0.181	17	3	0/1		c.1824G>C	p.G608G	transient receptor potential cation channel subfamily V member 1	Ankyrin repeat domain containing Transient receptor potential cation channels	ENST00000576351.5	12	-	Q8NER1	False	rs770755139		as_specific	0.548628			False		False			False	False	False					7.3	False	False	False		0.200929			0
ITGAE	chr17	3761138	SNP	MISSENSE	T	A	0.971	2	102	1|1		c.473A>T	p.D158V	integrin subunit alpha E	Integrin alpha subunits CD molecules	ENST00000263087.9	6	-	P38570	False				0.566085			False		False			False	False	False					7.3	False	False	False		0.65831	0.655183	0.536	3
CAMKK1	chr17	3880372	SNP	MISSENSE	C	T	0.152	21	3	0/1		c.770G>A	p.R257Q	calcium/calmodulin dependent protein kinase kinase 1		ENST00000348335.7	9	-	Q8N5S9	False	rs1466440534		as_specific	0.605985			False		False			False	False	False					7.3	False	False	False		0.881442	0.81007	0.229	4
ZZEF1	chr17	4021279	SNP	SILENT	G	A	0.98	0	49	1|1		c.7254C>T	p.N2418N	zinc finger ZZ-type and EF-hand domain containing 1	Zinc fingers ZZ-type EF-hand domain containing	ENST00000381638.7	45	-	O43149	False	rs114693421		as_specific	0.476309			False		False			False	False	False					3.02	False	False	False		0.158899	0.603621		0
ZZEF1	chr17	4104724	SNP	SILENT	G	A	0.963	1	50	1|1		c.1482C>T	p.C494C	zinc finger ZZ-type and EF-hand domain containing 1	Zinc fingers ZZ-type EF-hand domain containing	ENST00000381638.7	8	-	O43149	False	rs369754145		as_specific	0.426434			False		False			False	False	False					3.91	False	False	False		0.162148			0
SPNS3	chr17	4433987	SNP	MISSENSE	C	T	0.878	1	13	0/1		c.20C>T	p.A7V	sphingolipid transporter 3 (putative)		ENST00000355530.7	1	+	Q6ZMD2	False	rs150610138		as_specific	0.625935			False		False		gene_function_loss
NUP88	chr17	5399609	SNP	MISSENSE	C	T	0.289	31	12	0/1		c.1234G>A	p.G412S	nucleoporin 88	Nucleoporins	ENST00000573584.6	8	-	Q99567	False	rs751285422		as_specific	0.326683			False		False			False	False	False	ENST00000573584
TP53	chr17	7673802	SNP	MISSENSE	C	T	0.967	0	27	1|1		c.818G>A	p.R273H	tumor protein p53		ENST00000269305.8	8	-	P04637	False	rs28934576		as_specific	0.53616	"L, E, M, O"	Rec	False	NTRK1	True	p.R273H(710) p.R273L(151) p.0(9) p.R273C(653) p.R273S(14) p.E271_R273delEVR(1) p.R273P(36) p.R273G(14) p.R273fs*71(1) p.E258fs*71(1) p.S269fs*21(1) p.F270_D281del12(1) p.V272_K292del21(1) p.R273fs*33(2) p.R273_C275delRVC(1) p.R267fs*65(1) p.R273R(1) p.F270fs*72(1) p.L265_K305del41(1) p.R273*(1) p.R273fs*72(3)	cancer
DNAH2	chr17	7776110	SNP	SILENT	C	T	0.976	0	39	1|1		c.4908C>T	p.L1636L	dynein axonemal heavy chain 2	Dyneins, axonemal	ENST00000572933.5	31	+	Q9P225	False				0.591022			False		False			False	False	False					7.3	False	False	False		0.278036			0
PER1	chr17	8146911	SNP	MISSENSE	C	T	0.99	0	94	1|1		c.1721G>A	p.R574Q	period circadian regulator 1		ENST00000317276.9	14	-	O15534	False	rs139026074		as_specific	0.568579	L	Dom	False	ETV6	False		dna_repair
NTN1	chr17	9162917	SNP	MISSENSE	A	C	0.37	10	6	0/1		c.1123A>C	p.T375P	netrin 1	Netrins	ENST00000173229.7	3	+	O95631	False	rs765779295		as_specific	0.625935			False	ACLY	False		structural_relation
MYH8	chr17	10415157	SNP	MISSENSE	A	G	0.262	112	38	0/1		c.764T>C	p.F255S	myosin heavy chain 8	Myosin heavy chains	ENST00000403437.2	9	-	P13535	False				0.421446			False		False		gene_function_loss
CDRT4	chr17	15440207	DEL	SPLICE_SITE	CCTT	C	0.987	0	69	1|1		c.e3-1AAGG>G		CMT1A duplicated region transcript 4		ENST00000619038.5		-	Q8N9R6	True	rs1456199819		as_specific	0.441687			False		False			False	False	False					7.3	False	False	False
MYO15A	chr17	18171649	SNP	MISSENSE	A	G	0.969	1	63	1|1		c.1886A>G	p.Q629R	myosin XVA	Myosins, class XV Deafness associated genes FERM domain containing	ENST00000418233.7	21	+	Q9UKN7	False	rs200843771		as_specific	0.59601			False		False			False	False	False					3.4	False	False	False		0.861626	0.659764	0.572	3
SMCR8	chr17	18317562	SNP	SILENT	C	T	0.99	0	93	1|1		c.1773C>T	p.S591S	Smith-Magenis syndrome chromosome region, candidate 8	DENN/MADD domain containing	ENST00000406438.5	1	+	Q8TEV9	False	rs148166987		as_specific	0.546135			False		False			False	False	False					3.33	False	False	False		0.095664	0.406967		0
FOXO3B	chr17	18672561	SNP	SILENT	A	C	0.75	0	2	0/1		c.621T>G	p.G207G	forkhead box O3B pseudogene		ENST00000395675.5	4	-		False				0.720698			False		False			False	False	False					7.3	False	False	False		0.53055	0.430906		0.166865
MAPK7	chr17	19382217	SNP	SILENT	T	C	0.167	14	2	0|1	19382211	c.1914T>C	p.P638P	mitogen-activated protein kinase 7	Mitogen-activated protein kinases	ENST00000395602.8	5	+	Q13164	False				0.703242			False		False			False	False	False					7.3	False	False	False		0.126459			0
MYO18A	chr17	29098156	SNP	SILENT	G	A	0.975	4	207	1|1		c.3939C>T	p.D1313D	myosin XVIIIA	Myosins, class XVIII PDZ domain containing	ENST00000527372.6	25	-	Q92614	False	rs200040962		as_specific	0.608479			False		False			False	False	False					3.43	False	False	False		0.192431			0
ATAD5	chr17	30840685	SNP	SILENT	C	T	0.17	199	39	0/1		c.2145C>T	p.I715I	ATPase family, AAA domain containing 5	AAA ATPases	ENST00000321990.5	4	+	Q96QE3	False	rs981150897		as_specific	0.309227			False		False			False	False	False					7.3	False	False	False		0.247037	0.459516		0
OMG	chr17	31295067	SNP	MISSENSE	C	A	0.503	76	77	0/1		c.1265G>T	p.W422L	oligodendrocyte myelin glycoprotein		ENST00000247271.5	2	-	P23515	False				0.401496			False		False			False	False	False					7.3	False	False	False		0.368764	0.6113	0.067	2
UTP6	chr17	31865376	SNP	SILENT	G	T	0.97	0	31	1|1		c.1626C>A	p.S542S	UTP6, small subunit processome component	UTPb subcomplex	ENST00000261708.9	18	-	Q9NYH9	False	rs138066981		as_specific	0.421446			False		False			False	False	False					7.3	False	False	False		0.159527	0.82599		0
ASIC2	chr17	33291727	SNP	MISSENSE	A	G	0.412	7	5	0|1	33291727	c.389T>C	p.F130S	acid sensing ion channel subunit 2	Acid sensing ion channel subunits	ENST00000225823.6	1	-	Q16515	False	rs775603599		as_specific	0.690773			False	ASIC2	False		structural_relation
CCL4	chr17	36103981	DNP	SPLICE_SITE	AG	GA	0.992	1	250	1|1		c.e1+0AG>GA		C-C motif chemokine ligand 4	Endogenous ligands Chemokine ligands	ENST00000615863.2		+	P13236	False				0.467662			False		False			False	False	False					7.3	False	False	False
MYO19	chr17	36501142	SNP	MISSENSE	G	A	0.993	0	138	1|1		c.2174C>T	p.T725I	myosin XIX	Myosins, class XIX	ENST00000614623.4	22	-	Q96H55	False	rs368587558		as_specific	0.573566			False		False			False	False	False					4.13	False	False	False		0.516611	0.800404	0.053	1
STARD3	chr17	39662897	SNP	SILENT	G	T	0.986	0	71	1|1		c.1272G>T	p.G424G	StAR related lipid transfer domain containing 3	StAR related lipid transfer domain containing	ENST00000580611.5	14	+	Q14849	False	rs139221372		as_specific	0.673317			False		False			False	False	False					4.13	False	False	False		0.247072	0.371034	0.137	2
ERBB2	chr17	39709331	DEL	FRAME_SHIFT_DEL	AG	A	0.99	0	95	1|1		c.454delG	p.V153fs	erb-b2 receptor tyrosine kinase 2	CD molecules Minor histocompatibility antigens Erb-b2 receptor tyrosine kinases	ENST00000584450.5	4	+	P04626	True				0.551122	E	Dom	True		False		gene_function_loss
KRT40	chr17	40984190	SNP	SILENT	G	C	0.96	0	22	1|1		c.84C>G	p.S28S	keratin 40	Keratins, type I	ENST00000398486.2	3	-	Q6A162	False	rs373307099		as_specific	0.53616			False		False			False	False	False					4.31	False	False	False		0.128297	0.566713		0
KRTAP4-9	chr17	41105774	SNP	MISSENSE	G	T	0.963	3	54	1|1		c.386G>T	p.C129F	keratin associated protein 4-9	Keratin associated proteins	ENST00000391415.1	1	+	Q9BYQ8	False	rs531605465		as_specific	0.653367			False		False		gene_function_loss
KCNH4	chr17	42171923	SNP	MISSENSE	A	C	0.228	18	5	0/1		c.1060T>G	p.Y354D	potassium voltage-gated channel subfamily H member 4	Potassium voltage-gated channels	ENST00000264661.4	7	-	Q9UQ05	False	rs763303081		as_specific	0.625935			False		False			False	False	False	ENST00000607371
KCNH4	chr17	42176073	SNP	SILENT	C	T	0.305	59	25	0/1		c.810G>A	p.V270V	potassium voltage-gated channel subfamily H member 4	Potassium voltage-gated channels	ENST00000264661.4	5	-	Q9UQ05	False				0.600998			False		False			False	False	False					7.3	False	False	False		0.338322	0.373014		0
NAGLU	chr17	42543418	SNP	NONSENSE	T	A	0.667	4	9	0/1		c.1412T>A	p.L471*	N-acetyl-alpha-glucosaminidase		ENST00000225927.7	6	+	P54802	False				0.620948			True		False		gene_function_loss
GPATCH8	chr17	44400401	SNP	MISSENSE	G	T	0.163	41	7	0/1		c.1676C>A	p.T559N	G-patch domain containing 8	G-patch domain containing	ENST00000591680.6	8	-	Q9UKJ3	False				0.436409			False		False			False	False	False					7.3	False	False	False		0.642298	0.869907	0.461	3
PLEKHM1	chr17	45437895	SNP	MISSENSE	C	T	0.977	0	40	1|1		c.3134G>A	p.R1045H	pleckstrin homology and RUN domain containing M1	Pleckstrin homology domain containing	ENST00000430334.8	12	-	Q9Y4G2	False	rs141527172		as_specific	0.625935			False		False			False	False	False	ENST00000430334
CDC27	chr17	47122578	SNP	MISSENSE	G	A	0.985	0	65	1|1		c.2258C>T	p.T753M	cell division cycle 27	Anaphase promoting complex Tetratricopeptide repeat domain containing	ENST00000066544.8	18	-	P30260	False	rs372774440		as_specific	0.374065			False		False			False	False	False					4.61	False	False	False		0.418661		0.22	3
ACSF2	chr17	50426315	DNP	MISSENSE	GG	TT	0.75	0	2	0/1		c.54_55GG>TT	p.G19W	acyl-CoA synthetase family member 2	Acyl-CoA synthetase family	ENST00000300441.8	1	+	Q96CM8	False				0.731343			False		False			False	False	False					7.3	False	False	False
SPATA20	chr17	50555614	SNP	SILENT	A	G	0.388	30	19	0/1		c.2361A>G	p.S787S	spermatogenesis associated 20		ENST00000006658.11	17	+	Q8TB22	False				0.600998			False		False			False	False	False					7.3	False	False	False		0.215999	0.357258		0
ABCC3	chr17	50657131	SNP	MISSENSE	T	C	0.97	0	33	1|1		c.434T>C	p.V145A	ATP binding cassette subfamily C member 3	ATP binding cassette subfamily C	ENST00000285238.13	4	+	O15438	False	rs34924566		as_specific	0.566085			False		False			False	False	False					3.03	False	False	False		0.520854	0.441285	0.077	3
KCNH6	chr17	63536055	SNP	SILENT	C	G	0.364	44	25	0/1		c.1488C>G	p.V496V	potassium voltage-gated channel subfamily H member 6	Potassium voltage-gated channels	ENST00000583023.1	6	+	Q9H252	False				0.513716			False		False			False	False	False					7.3	False	False	False		0.404929	0.591747		0
NOL11	chr17	67735911	SNP	SILENT	T	C	0.959	2	72	1|1		c.942T>C	p.Y314Y	nucleolar protein 11	UTPa subcomplex	ENST00000253247.9	9	+	Q9H8H0	False	rs143669609		as_specific	0.334165			False		False			False	False	False					3.46	False	False	False		0.196012	0.74092		0
GPRC5C	chr17	74439909	SNP	MISSENSE	C	T	0.978	0	42	1|1		c.133C>T	p.R45C	G protein-coupled receptor class C group 5 member C	G protein-coupled receptors, Class C orphans	ENST00000392628.7	2	+	Q9NQ84	False	rs149708321		as_specific	0.620948			False		False			False	False	False					4.01	False	False	False		0.93174	0.414986	0.114	4
FADS6	chr17	74879546	SNP	MISSENSE	G	C	0.306	43	19	0/1		c.818C>G	p.P273R	fatty acid desaturase 6	Fatty acid desaturases	ENST00000612771.5	5	-	Q8N9I5	False				0.61596			False		False			False	False	False					7.3	False	False	False		0.852476		0.492	2
NUP85	chr17	75234736	SNP	MISSENSE	C	G	0.212	240	64	0/1		c.1580C>G	p.S527C	nucleoporin 85	Nucleoporins	ENST00000579298.5	16	+	Q9BW27	False	rs1461597042		as_specific	0.518703			False		False			False	False	False					4.61	False	False	False		0.773763	0.626288	0.305	4
CASKIN2	chr17	75502725	SNP	SILENT	C	G	0.331	5	2	0/1		c.2349G>C	p.G783G	CASK interacting protein 2	Ankyrin repeat domain containing Sterile alpha motif domain containing	ENST00000321617.8	18	-	Q8WXE0	False	rs757494723		as_specific	0.678304			False		False			False	False	False					7.3	False	False	False		0.139439			0
ITGB4	chr17	75728409	SNP	MISSENSE	A	G	0.987	0	79	1|1		c.502A>G	p.T168A	integrin subunit beta 4	Integrin beta subunits CD molecules Fibronectin type III domain containing	ENST00000200181.8	6	+	P16144	False	rs139287033		as_specific	0.548628			False		False			False	False	False	ENST00000579662
ITGB4	chr17	75731939	SNP	MISSENSE	C	T	0.98	0	51	1|1		c.1343C>T	p.A448V	integrin subunit beta 4	Integrin beta subunits CD molecules Fibronectin type III domain containing	ENST00000200181.8	11	+	P16144	False	rs144804175		as_specific	0.653367			False		False			False	False	False					3.49	False	False	False		0.499196	0.49535	0.22	2
CBX4	chr17	79835276	SNP	SILENT	G	C	0.399	67	44	0/1		c.366C>G	p.L122L	chromobox 4	Chromobox family	ENST00000269397.9	5	-	O00257	False				0.658354			False		False			False	False	False					7.3	False	False	False		0.209947	0.111001		0
TBC1D16	chr17	80010288	SNP	SILENT	G	A	0.957	0	24	1|1		c.651C>T	p.A217A	TBC1 domain family member 16		ENST00000310924.7	3	-	Q8TBP0	False	rs753120536		as_specific	0.670823			False		False			False	False	False					7.3	False	False	False		0.125596	0.947833		0
TBC1D16	chr17	80013402	SNP	MISSENSE	G	A	0.912	0	9	1|1		c.146C>T	p.P49L	TBC1 domain family member 16		ENST00000310924.7	2	-	Q8TBP0	False	rs777736976		as_specific	0.645885			False		False			False	False	False					4.61	False	False	False		0.632117	0.717809	0.157	3
CEP131	chr17	81200423	SNP	MISSENSE	G	T	0.38	4	2	0|1	81200421	c.812C>A	p.A271D	centrosomal protein 131		ENST00000374782.7	8	-	Q9UPN4	False	rs762343250		as_specific	0.640898			False		False			False	False	False					7.3	False	False	False		0.872886		0.603	3
ACTG1	chr17	81511037	SNP	MISSENSE	C	G	0.236	133	40	0/1		c.874G>C	p.D292H	actin gamma 1	Deafness associated genes Actins	ENST00000575842.5	4	-	P63261	False				0.593516			False		False			False	False	False	ENST00000573283
ACTG1	chr17	81512325	SNP	SILENT	A	T	0.166	102	19	0/1		c.30T>A	p.I10I	actin gamma 1	Deafness associated genes Actins	ENST00000575842.5	1	-	P63261	False				0.668329			False		False			False	False	False					7.3	False	False	False		0.195483			0
FASN	chr17	82089680	DNP	MISSENSE	CA	GG	0.273	7	2	0|1	82089676	c.1916_1917TG>CC	p.V639A	fatty acid synthase	Short chain dehydrogenase/reductase superfamily Seven-beta-strand methyltransferase motif containing	ENST00000306749.4	12	-	P49327	False				0.651741			False		False			False	False	False					7.3	False	False	False
HEXD	chr17	82439709	SNP	SILENT	A	G	0.987	0	75	1|1		c.978A>G	p.L326L			ENST00000337014.10	9	+		False	rs550947970		as_specific	0.673317			False		False			False	False	False					3.49	False	False	False		0.159943			0
FOXK2	chr17	82519976	SNP	MISSENSE	T	G	0.209	25	7	0/1		c.88T>G	p.S30A	forkhead box K2	Forkhead boxes	ENST00000335255.10	1	+	Q01167	False	rs1004399204		as_specific	0.810474			False		False			False	False	False					7.3	False	False	False		0.658647		0.019	3
EPB41L3	chr18	5406826	SNP	MISSENSE	G	C	0.173	87	17	0/1		c.2300C>G	p.A767G	erythrocyte membrane protein band 4.1 like 3	Erythrocyte membrane protein band 4.1 FERM domain containing	ENST00000341928.6	16	-	Q9Y2J2	False				0.461347			False		False			False	False	False					7.3	False	False	False		0.882445		0.321	3
CEP76	chr18	12699871	SNP	MISSENSE	T	G	0.155	50	8	0/1		c.254A>C	p.K85T	centrosomal protein 76		ENST00000262127.7	3	-	Q8TAP6	False				0.304239			False		False			False	False	False					7.3	False	False	False		0.703178	0.941486	0.408	3
CCDC178	chr18	33245424	SNP	MISSENSE	G	A	0.927	0	11	1|1		c.1414C>T	p.R472W	coiled-coil domain containing 178		ENST00000300227.12	15	-	Q5BJE1	False	rs146565345		as_specific	0.299252			False		False			False	False	False					3.04	False	False	False		0.604001		0.073	2
FHOD3	chr18	36760740	SNP	MISSENSE	A	C	0.277	13	5	0/1		c.4582A>C	p.T1528P	formin homology 2 domain containing 3		ENST00000590592.5	27	+	Q2V2M9	False	rs748913113		as_specific	0.630923			False		False			False	False	False					7.3	False	False	False		0.799743	0.590922	0.124	2
RAB27B	chr18	54888097	SNP	MISSENSE	G	T	0.993	0	149	1|1		c.446G>T	p.R149L	RAB27B, member RAS oncogene family	RAB, member RAS oncogene GTPases	ENST00000262094.10	5	+	O00194	False	rs148221800		as_specific	0.381546			False		False			False	False	False					3.38	False	False	False		0.516084		0.303	3
NETO1	chr18	72858944	SNP	MISSENSE	G	T	0.359	50	27	0/1		c.351C>A	p.F117L	neuropilin and tolloid like 1		ENST00000327305.11	4	-	Q8TDF5	False				0.351621			False		False			False	False	False					7.3	False	False	False		0.588767	0.29458	0.172	1
ZNF407	chr18	74889921	SNP	MISSENSE	A	G	0.427	36	28	0/1		c.5132A>G	p.E1711G	zinc finger protein 407	Zinc fingers C2H2-type	ENST00000299687.9	6	+	Q9C0G0	False				0.371571			False		False			False	False	False					7.3	False	False	False		0.892474		0.355	2
TSHZ1	chr18	75287273	SNP	SILENT	C	T	0.959	0	22	1|1		c.1731C>T	p.H577H	teashirt zinc finger homeobox 1	ZF class homeoboxes and pseudogenes Zinc fingers C2H2-type	ENST00000322038.5	2	+	Q6ZSZ6	False	rs199803092		as_specific	0.61596			False		False			False	False	False					3.53	False	False	False		0.104475	0.646047		0
ARID3A	chr19	964938	SNP	MISSENSE	G	C	0.969	0	30	1|1		c.1056G>C	p.Q352H	AT-rich interaction domain 3A	AT-rich interaction domain containing	ENST00000263620.8	6	+	Q99856	False				0.61596			False		False		gene_function_loss
POLR2E	chr19	1091807	SNP	SILENT	T	G	0.179	37	11	0/1		c.333A>C	p.T111T	RNA polymerase II subunit E	RNA polymerase subunits	ENST00000615234.5	3	-	P19388	False	rs775318606		as_specific	0.688279			False		False			False	False	False					7.3	False	False	False		0.519424			0
TBXA2R	chr19	3600467	SNP	SILENT	A	C	0.293	15	6	0/1		c.168T>G	p.G56G	thromboxane A2 receptor	Prostaglandin receptors	ENST00000375190.10	2	-	P21731	False	rs755853415		as_specific	0.680798			False		False			False	False	False					7.3	False	False	False		0.144465			0
CACTIN	chr19	3620785	SNP	SILENT	C	A	0.917	1	21	1|1		c.660G>T	p.G220G	cactin, spliceosome C complex subunit	Spliceosomal P complex Spliceosomal C complex	ENST00000429344.7	3	-	Q8WUQ7	False	rs1012134926		as_specific	0.623441			False		False		gene_function_loss
TJP3	chr19	3736191	SNP	MISSENSE	G	A	0.948	1	35	1|1		c.1154G>A	p.R385H	tight junction protein 3	Membrane associated guanylate kinases PDZ domain containing	ENST00000541714.7	11	+	O95049	False	rs138412311		as_specific	0.640898			False		False		gene_function_loss
TJP3	chr19	3740742	SNP	MISSENSE	G	C	0.932	0	12	1|1		c.1822G>C	p.E608Q	tight junction protein 3	Membrane associated guanylate kinases PDZ domain containing	ENST00000541714.7	14	+	O95049	False	rs146122641		as_specific	0.65586			False		False		gene_function_loss
TJP3	chr19	3747854	SNP	MISSENSE	G	A	0.933	0	14	1|1		c.2383G>A	p.A795T	tight junction protein 3	Membrane associated guanylate kinases PDZ domain containing	ENST00000541714.7	19	+	O95049	False	rs139086031		as_specific	0.673317			False		False			False	False	False					4.61	False	False	False		0.75574	0.811925	0.161	3
MATK	chr19	3783141	SNP	NONSENSE	C	A	0.938	1	29	1|1		c.538G>T	p.E180*	megakaryocyte-associated tyrosine kinase	SH2 domain containing Csk family tyrosine kinases	ENST00000395040.6	6	-	P42679	False	rs765853332		as_specific	0.643392			True		False		gene_function_loss
HDGFL2	chr19	4494314	SNP	MISSENSE	G	A	0.8	0	3	0/1		c.1063G>A	p.E355K	HDGF like 2		ENST00000616600.5	9	+	Q7Z4V5	False	rs777975563		as_specific	0.743142			False		False			False	False	False					7.3	False	False	False		0.691094	0.841188	0.101	2
KDM4B	chr19	5131373	SNP	MISSENSE	C	T	0.533	6	7	0/1		c.1613C>T	p.A538V	lysine demethylase 4B	Lysine demethylases Tudor domain containing	ENST00000159111.9	12	+	O94953	False	rs752713678		as_specific	0.683292			False		False			False	False	False					7.3	False	False	False		0.300688	0.510249	0.051	2
FUT6	chr19	5832110	SNP	MISSENSE	T	C	0.955	0	20	1|1		c.458A>G	p.N153S	fucosyltransferase 6	Fucosyltransferases	ENST00000286955.5	2	-	P51993	False	rs1213752325		as_specific	0.640898			False		False		gene_function_loss
FUT3	chr19	5844834	SNP	SILENT	A	G	0.191	16	3	0|1	5844819	c.6T>C	p.D2D	fucosyltransferase 3 (Lewis blood group)	Fucosyltransferases CD molecules Blood group antigens	ENST00000303225.11	3	-	P21217	False				0.566085			False		False			False	False	False					7.3	False	False	False		0.246452			0
FCER2	chr19	7689260	SNP	MISSENSE	A	C	0.939	0	14	1|1		c.899T>G	p.M300R	Fc fragment of IgE receptor II	CD molecules C-type lectin domain containing	ENST00000346664.9	11	-	P06734	False				0.643392			False		False		gene_function_loss
HNRNPM	chr19	8466304	SNP	MISSENSE	G	C	0.204	65	16	0/1		c.700G>C	p.D234H	heterogeneous nuclear ribonucleoprotein M	RNA binding motif containing	ENST00000325495.9	7	+	P52272	False				0.366584			False		False			False	False	False					7.3	False	False	False		0.965843		0.478	3
PRAM1	chr19	8499760	SNP	SILENT	C	T	0.333	5	2	0/1		c.48G>A	p.R16R	PML-RARA regulated adaptor molecule 1		ENST00000423345.5	2	-	Q96QH2	False	rs1302028250		as_specific	0.620948			False		False			False	False	False					7.3	False	False	False		0.349802			0
OR2Z1	chr19	8731737	SNP	MISSENSE	G	C	0.567	12	16	0/1		c.709G>C	p.A237P	olfactory receptor family 2 subfamily Z member 1	Olfactory receptors, family 2	ENST00000641125.1	3	+	Q8NG97	False				0.558603			False		False			False	False	False					7.3	False	False	False		0.513729		0.195	3
MUC16	chr19	8967026	SNP	MISSENSE	C	A	0.248	96	31	0/1		c.9744G>T	p.Q3248H	mucin 16, cell surface associated	Mucins	ENST00000397910.8	3	-	Q8WXI7	False				0.516209			False		False			False	False	False					7.3	False	False	False		0.403384	0.776736	0.063	2
SLC44A2	chr19	10635455	SNP	SILENT	G	A	0.217	502	136	0/1		c.1173G>A	p.A391A	solute carrier family 44 member 2	Solute carriers	ENST00000335757.10	14	+	Q8IWA5	False	rs116402058		as_specific	0.551122			False		False			False	False	False					3.65	False	False	False		0.193618	0.723744		0
DNM2	chr19	10830984	SNP	MISSENSE	A	C	0.259	16	5	0/1		c.2538A>C	p.R846S	dynamin 2	Pleckstrin homology domain containing	ENST00000359692.10	20	+	P50570	False				0.680798	L	Rec	False		False			False	False	False					7.3	False	False	False		0.836671	0.388381	0.223	4
WDR83	chr19	12669880	SNP	SILENT	C	T	0.503	82	85	0/1		c.90C>T	p.A30A	WD repeat domain 83	Spliceosomal P complex Spliceosomal C complex WD repeat domain containing	ENST00000418543.8	3	+	Q9BRX9	False	rs777262315		as_specific	0.598504			False		False			False	False	False					7.3	False	False	False		0.196549	0.689787		0
ADGRL1	chr19	14163303	SNP	SILENT	A	C	0.165	26	5	0/1		c.498T>G	p.G166G	adhesion G protein-coupled receptor L1	Adhesion G protein-coupled receptors, subfamily L	ENST00000361434.7	5	-	O94910	False	rs776114498		as_specific	0.630923			False		False			False	False	False					7.3	False	False	False		0.319666			0
PKN1	chr19	14441255	SNP	MISSENSE	A	G	0.15	16	2	0|1	14441255	c.152A>G	p.E51G	protein kinase N1	C2 domain containing protein kinases	ENST00000342216.8	2	+	Q16512	False				0.700748			False		False			False	False	False					7.3	False	False	False		0.87029		0.294	3
BRD4	chr19	15243471	SNP	SILENT	T	G	0.265	10	3	0/1		c.2598A>C	p.L866L	bromodomain containing 4	Bromodomain containing, BET	ENST00000263377.6	14	-	O60885	False				0.640898	E	Dom	False	C15orf55	False		structural_relation
CHERP	chr19	16529660	SNP	MISSENSE	T	G	0.3	6	2	0/1		c.1150A>C	p.T384P	calcium homeostasis endoplasmic reticulum protein	G-patch domain containing Spliceosomal A complex	ENST00000198939.6	8	-	Q8IWX8	False				0.625935			False		False			False	False	False					7.3	False	False	False		0.844376	0.736189	0.078	2
SIN3B	chr19	16876138	SNP	SILENT	G	A	0.5	11	11	0/1		c.2772G>A	p.G924G	SIN3 transcription regulator family member B	EMSY complex SIN3 histone deacetylase complex	ENST00000379803.5	16	+	O75182	False				0.653367			False		False			False	False	False					7.3	False	False	False		0.324177	0.703761		0
F2RL3	chr19	16889598	SNP	MISSENSE	C	A	0.239	91	27	0/1		c.131C>A	p.P44H	F2R like thrombin or trypsin receptor 3	F2R receptors	ENST00000599210.1	2	+	Q96RI0	False				0.670823			False		False			False	False	False					7.3	False	False	False		0.259052	0.58661		1
GTPBP3	chr19	17338402	SNP	SILENT	C	T	0.204	34	8	0/1		c.339C>T	p.F113F	GTP binding protein 3, mitochondrial		ENST00000358792.11	3	+	Q969Y2	False				0.648379			False		False			False	False	False					7.3	False	False	False		0.298426	0.684918		0
GDF15	chr19	18388296	SNP	SILENT	A	G	0.192	32	8	0/1		c.288A>G	p.G96G	growth differentiation factor 15		ENST00000252809.3	2	+	Q99988	False	rs767818932		as_specific	0.665835			False		False			False	False	False					7.3	False	False	False		0.258716			0
KXD1	chr19	18568525	SNP	MISSENSE	C	T	0.51	124	129	0/1		c.425C>T	p.S142L	KxDL motif containing 1	BLOC-1 related complex	ENST00000602094.5	5	+	Q9BQD3	False	rs753816484		as_specific	0.605985			False		False			False	False	False					7.3	False	False	False		0.641416	0.78203	0.218	2
COMP	chr19	18786043	SNP	MISSENSE	C	T	0.166	34	6	0/1		c.1411G>A	p.D471N	cartilage oligomeric matrix protein		ENST00000222271.7	13	-	P49747	False				0.665835			False		False			False	False	False	ENST00000542601
TMEM161A	chr19	19121575	SNP	SILENT	G	C	0.643	32	55	0/1		c.750C>G	p.A250A	transmembrane protein 161A		ENST00000162044.14	8	-	Q9NX61	False	rs139047285		as_specific	0.660848			False		False			False	False	False					7.3	False	False	False		0.165496			0
ZNF429	chr19	21536731	SNP	SILENT	G	A	0.95	2	57	1|1		c.678G>A	p.E226E	zinc finger protein 429	Zinc fingers C2H2-type	ENST00000358491.9	4	+	Q86V71	False	rs202036179		as_specific	0.371571			False		False			False	False	False					3.53	False	False	False		0.338602	0.558425		0
IGFLR1	chr19	35739817	SNP	MISSENSE	C	G	0.355	59	32	0/1		c.614G>C	p.G205A	IGF like family receptor 1		ENST00000246532.6	4	-	Q9H665	False				0.61596			False		False			False	False	False					7.3	False	False	False			0.952678	0.104	1
THAP8	chr19	36035508	SNP	NONSENSE	G	A	0.19	55	13	0/1		c.757C>T	p.Q253*	THAP domain containing 8	THAP domain containing	ENST00000292894.2	4	-	Q8NA92	False				0.561097			True		False		gene_function_loss
B3GNT8	chr19	41426526	SNP	MISSENSE	T	G	0.153	21	3	0|1	41426526	c.253A>C	p.S85R	UDP-GlcNAc:betaGal beta-1%3B3-N-acetylglucosaminyltransferase 8	Beta 3-glycosyltransferases	ENST00000321702.2	3	-	Q7Z7M8	False	rs866768419		as_specific	0.668329			False		False			False	False	False					7.3	False	False	False			0.302754	0.019	3
B3GNT8	chr19	41426658	SNP	MISSENSE	T	G	0.217	13	3	0|1	41426658	c.121A>C	p.T41P	UDP-GlcNAc:betaGal beta-1%3B3-N-acetylglucosaminyltransferase 8	Beta 3-glycosyltransferases	ENST00000321702.2	3	-	Q7Z7M8	False	rs768995569		as_specific	0.688279			False		False			False	False	False					7.3	False	False	False			0.652293	0.042	2
PHLDB3	chr19	43486855	SNP	NONSENSE	G	C	0.208	24	6	0/1		c.1265C>G	p.S422*	pleckstrin homology like domain family B member 3	Pleckstrin homology domain containing	ENST00000292140.9	11	-	Q6NSJ2	False				0.600998			True		False		gene_function_loss
SIX5	chr19	45768398	SNP	SILENT	G	A	0.376	4	2	0/1		c.447C>T	p.S149S	SIX homeobox 5	SINE class homeoboxes	ENST00000317578.7	1	-	Q8N196	False				0.725686			False		False			False	False	False					7.3	False	False	False		0.150555	0.478126		0
DMWD	chr19	45786144	SNP	MISSENSE	T	G	0.524	5	6	0|1	45786134	c.1352A>C	p.Y451S	DM1 locus, WD repeat containing	WD repeat domain containing	ENST00000377735.7	3	-	Q09019	False	rs775444129		as_specific	0.733167			False		False			False	False	False					7.3	False	False	False		0.581096		0.054	2
HIF3A	chr19	46334911	SNP	MISSENSE	C	G	0.311	32	13	0/1		c.1837C>G	p.L613V	hypoxia inducible factor 3 alpha subunit	Basic helix-loop-helix proteins	ENST00000377670.8	14	+	Q9Y2N7	False				0.551122			False		False			False	False	False					7.3	False	False	False		0.625889	0.649643	0.135	3
CCDC8	chr19	46411701	SNP	SILENT	C	T	0.306	148	64	0/1		c.1110G>A	p.E370E	coiled-coil domain containing 8	Protein phosphatase 1 regulatory subunits	ENST00000307522.5	1	-	Q9H0W5	False				0.610973			False		False			False	False	False					7.3	False	False	False		0.092381			0
ARHGAP35	chr19	47000677	SNP	MISSENSE	C	A	0.286	14	5	0/1		c.4489C>A	p.H1497N	Rho GTPase activating protein 35	Rho GTPase activating proteins	ENST00000672722.1	7	+	Q9NRY4	False				0.638404			False		False			False	False	False					7.3	False	False	False		0.581787	0.505168	0.15	2
TSKS	chr19	49746468	SNP	SPLICE_SITE	A	G	0.417	20	15	0/1		c.e6-2T>C		testis specific serine kinase substrate	Protein phosphatase 1 regulatory subunits	ENST00000246801.8		-	Q9UJT2	False	rs1432377159		as_specific	0.693267			False		False		splicing
PNKP	chr19	49867157	SNP	SILENT	A	G	0.437	11	9	0/1		c.48T>C	p.P16P	polynucleotide kinase 3'-phosphatase	HAD Asp-based non-protein phosphatases	ENST00000322344.8	2	-	Q96T60	False	rs765919999		as_specific	0.668329			False		False		dna_repair
SIGLEC11	chr19	49960685	DNP	MISSENSE	GG	CT	0.276	62	23	0/1		c.326_327CC>AG	p.P109Q	sialic acid binding Ig like lectin 11	C2-set domain containing I-set domain containing Sialic acid binding Ig like lectins V-set domain containing Ig-like cell adhesion molecule family	ENST00000447370.6	2	-	Q96RL6	False				0.584577			False		False			False	False	False					7.3	False	False	False
ACP4	chr19	50790513	SNP	SILENT	G	T	0.5	5	5	0/1		c.99G>T	p.V33V	acid phosphatase 4	Acid phosphatases	ENST00000270593.2	1	+	Q9BZG2	False				0.698254			False		False			False	False	False					7.3	False	False	False		0.17409	0.491405		0
KLK15	chr19	50827756	SNP	MISSENSE	A	G	0.6	17	23	0/1		c.100T>C	p.W34R	kallikrein related peptidase 15	Kallikreins	ENST00000326856.8	3	-	Q9H2R5	False	rs761421801		as_specific	0.571072			False		False			False	False	False					7.3	False	False	False		0.439571	0.710378	0.587	2
ZNF665	chr19	53166283	SNP	SILENT	C	G	0.289	248	99	0/1		c.207G>C	p.A69A	zinc finger protein 665	Zinc fingers C2H2-type	ENST00000396424.5	4	-	Q9H7R5	False	rs185879478		as_specific	0.371571			False		False			False	False	False					3.12	False	False	False		0.198855	0.22085		0
PRPF31	chr19	54131313	SNP	MISSENSE	G	C	0.271	43	15	0/1		c.1381G>C	p.E461Q	pre-mRNA processing factor 31	U4/U6 small nucleolar ribonucleoprotein	ENST00000321030.9	14	+	Q8WWY3	False				0.583541			False		False			False	False	False	ENST00000321030
CNOT3	chr19	54145965	SNP	SILENT	C	T	0.208	61	17	0/1		c.759C>T	p.I253I	CCR4-NOT transcription complex subunit 3	CCR4-NOT transcription complex	ENST00000358389.7	8	+	O75175	False	rs587764978		as_specific	0.59601			False		False			False	False	False					4.31	False	False	False		0.241448	0.646532		0
LILRA6	chr19	54242719	SNP	SPLICE_SITE	T	A	0.575	38	51	0/1		c.33A>T	p.L11L	leukocyte immunoglobulin like receptor A6	Activating leukocyte immunoglobulin like receptors CD molecules	ENST00000396365.6	1	-	Q6PI73	False	rs79432522		as_specific	0.625935			False		False			False	False	False					7.3	False	False	False			0.342155
LILRA5	chr19	54312537	SNP	SPLICE_SITE	C	T	0.324	45	21	0/1		c.88G>A	p.G30R	leukocyte immunoglobulin like receptor A5	Activating leukocyte immunoglobulin like receptors CD molecules	ENST00000432233.8	2	-	A6NI73	False	rs764913585		as_specific	0.603491			False		False			False	False	False					4.61	False	False	False		0.427364	0.916107	0.027	2
LILRA4	chr19	54337425	SNP	SILENT	A	G	0.294	39	14	0|1	54337413	c.927T>C	p.S309S	leukocyte immunoglobulin like receptor A4	Activating leukocyte immunoglobulin like receptors CD molecules	ENST00000291759.5	5	-	P59901	False	rs112530542		as_specific	0.658354			False		False			False	False	False					3.15	False	False	False		0.218851	0.292101		0
LILRA2	chr19	54575487	TNP	MISSENSE	ACA	CTG	0.392	46	29	0/1		c.851_853ACA>CTG	p.284_285YS>SG	leukocyte immunoglobulin like receptor A2	Activating leukocyte immunoglobulin like receptors CD molecules	ENST00000391737.3	4	+	Q8N149	False				0.645161			False		False			False	False	False					7.3	False	False	False
LILRA1	chr19	54595864	SNP	MISSENSE	G	C	0.233	63	21	0/1		c.887G>C	p.R296T	leukocyte immunoglobulin like receptor A1	Activating leukocyte immunoglobulin like receptors CD molecules	ENST00000251372.8	6	+	O75019	False	rs757520653		as_specific	0.638404			False		False			False	False	False					3.91	False	False	False		0.64741	0.564127	0.108	1
LILRB1	chr19	54633259	DNP	MISSENSE	AG	TC	0.336	101	49	0/1		c.1202_1203AG>TC	p.Q401L	leukocyte immunoglobulin like receptor B1	Inhibitory leukocyte immunoglobulin like receptors CD molecules	ENST00000396315.5	6	+	Q8NHL6	False				0.597015			False		False		gwas
KIR2DL3	chr19	54742065	SNP	SILENT	T	C	0.387	122	75	0/1		c.156T>C	p.D52D	killer cell immunoglobulin like receptor, two Ig domains and long cytoplasmic tail 3	Killer cell immunoglobulin like receptors CD molecules	ENST00000342376.4	3	+	P43628	False	rs750824528		as_specific	0.518703			False		False			False	False	False					3.19	False	False	False		0.264947			0
NLRP7	chr19	54938142	SNP	SILENT	G	C	0.332	275	136	0/1		c.1947C>G	p.L649L	NLR family pyrin domain containing 7	NLR family Pyrin domain containing	ENST00000328092.9	4	-	Q8WX94	False	rs766547967		as_specific	0.451372			False		False			False	False	False					7.3	False	False	False		0.339719	0.663191		0
RPL28	chr19	55388015	SNP	SILENT	C	T	0.453	57	47	0/1		c.291C>T	p.I97I	ribosomal protein L28	L ribosomal proteins	ENST00000560055.5	4	+	P46779	False	rs200636898		as_specific	0.610973			False		False			False	False	False					7.3	False	False	False		0.337842	0.560606		0
ZNF784	chr19	55622427	SNP	MISSENSE	T	G	0.462	6	5	0/1		c.296A>C	p.D99A	zinc finger protein 784	Zinc fingers C2H2-type	ENST00000325351.5	2	-	Q8NCA9	False	rs774293441		as_specific	0.718204			False		False			False	False	False					7.3	False	False	False		0.564921		0.039	3
EPN1	chr19	55692699	SNP	SILENT	C	T	0.258	23	7	0/1		c.1080C>T	p.V360V	epsin 1		ENST00000270460.11	8	+	Q9Y6I3	False				0.633416			False		False			False	False	False					7.3	False	False	False		0.274583	0.626593		0
ZNF446	chr19	58477254	SNP	SILENT	C	G	0.509	176	183	0/1		c.36C>G	p.V12V	zinc finger protein 446	SCAN domain containing Zinc fingers C2H2-type	ENST00000594369.6	2	+	Q9NWS9	False	rs182312841		as_specific	0.620948			False		False			False	False	False					7.3	False	False	False		0.163467			0
MZF1	chr19	58562149	SNP	MISSENSE	C	G	0.154	21	3	0|1	58562149	c.2128G>C	p.A710P	myeloid zinc finger 1	SCAN domain containing Zinc fingers C2H2-type	ENST00000215057.7	6	-	P28698	False	rs950894425		as_specific	0.648379			False		False			False	False	False					7.3	False	False	False		0.575101	0.721403	0.119	3
ANGPT4	chr20	881228	SNP	SILENT	C	A	0.177	100	21	0/1		c.894G>T	p.G298G	angiopoietin 4	Fibrinogen C domain containing	ENST00000381922.5	5	-	Q9Y264	False				0.573566			False		False			False	False	False					7.3	False	False	False		0.160868	0.453773		0
TMC2	chr20	2561967	SNP	SILENT	C	A	0.166	76	14	0/1		c.511C>A	p.R171R	transmembrane channel like 2	Transmembrane channel likes	ENST00000358864.1	4	+	Q8TDI7	False	rs144617649		as_specific	0.618454			False		False			False	False	False					7.3	False	False	False		0.220327	0.204788		0
MAVS	chr20	3857761	SNP	MISSENSE	G	A	0.322	65	29	0/1		c.244G>A	p.V82I	mitochondrial antiviral signaling protein	Caspase recruitment domain containing	ENST00000428216.4	3	+	Q7Z434	False				0.593516			False		False			False	False	False					7.3	False	False	False		0.506382		0.011	1
PCSK2	chr20	17453747	SNP	SILENT	C	T	0.776	8	30	0/1		c.891C>T	p.R297R	proprotein convertase subtilisin/kexin type 2	Proprotein convertase subtilisin/kexin family	ENST00000262545.7	9	+	P16519	False	rs151293883		as_specific	0.591022			False		False			False	False	False					3.61	False	False	False		0.259712			0
KAT14	chr20	18162024	SNP	MISSENSE	G	A	0.213	224	60	0/1		c.884G>A	p.R295Q	lysine acetyltransferase 14	GCN5 related N-acetyltransferases ATAC complex	ENST00000377681.7	5	+	Q9H8E8	False	rs147310108		as_specific	0.493766			False		False			False	False	False					4.61	False	False	False		0.699592	0.591075	0.062	3
DZANK1	chr20	18412647	INS	FRAME_SHIFT_INS	T	TC	0.622	76	128	0/1		c.1430_1431insG	p.G478fs	double zinc ribbon and ankyrin repeat domains 1	Ankyrin repeat domain containing	ENST00000358866.10	12	-	Q9NVP4	True	rs754309818		as_specific	0.4275			True		False		gene_function_loss
CD93	chr20	23085252	SNP	MISSENSE	C	G	0.291	45	17	0/1		c.941G>C	p.G314A	CD93 molecule	CD molecules C-type lectin domain containing	ENST00000246006.5	1	-	Q9NPY3	False				0.640898			False		False			False	False	False					7.3	False	False	False		0.245408	0.402166	0.318	1
LBP	chr20	38346518	SNP	START_CODON_SNP	T	G	0.3	35	14	0/1		c.2T>G	p.M1R	lipopolysaccharide binding protein	BPI fold containing	ENST00000217407.3	1	+	P18428	False				0.600998			False		False			False	False	False					7.3	False	False	False		0.869393	0.68422	0.254	2
OSER1	chr20	44197385	SNP	SILENT	G	C	0.317	103	48	0/1		c.546C>G	p.L182L	oxidative stress responsive serine rich 1		ENST00000255174.3	4	-	Q9NX31	False				0.508728			False		False			False	False	False					7.3	False	False	False		0.186589			0
SDC4	chr20	45348381	SNP	MISSENSE	C	A	0.611	4	9	0/1		c.4G>T	p.A2S	syndecan 4	Syndecans	ENST00000372733.3	1	-	P31431	False				0.740648	E	Dom	False	ROS1	False		structural_relation
PLTP	chr20	45905024	SNP	MISSENSE	G	A	0.328	38	18	0/1		c.800C>T	p.A267V	phospholipid transfer protein	BPI fold containing	ENST00000477313.5	8	-	P55058	False				0.625935			False		False			False	False	False					7.3	False	False	False		0.848388	0.788611	0.521	3
ZNF335	chr20	45963989	SNP	SPLICE_SITE	A	C	0.213	20	5	0|1	45963989	c.1104T>G	p.G368G	zinc finger protein 335	Zinc fingers C2H2-type	ENST00000322927.3	8	-	Q9H4Z2	False	rs757723596		as_specific	0.600998			False		False			False	False	False					7.3	False	False	False		0.571679			0
PTGIS	chr20	49547950	SNP	MISSENSE	G	A	0.7	46	107	0|1	49547950	c.268C>T	p.P90S	prostaglandin I2 synthase	Cytochrome P450 family 8	ENST00000244043.5	3	-	Q16647	False				0.546135			False		False			False	False	False					7.3	False	False	False		0.451594	0.95148	0.028	2
BCAS4	chr20	50841889	DNP	MISSENSE	TC	AA	0.32	16	7	0/1		c.478_479TC>AA	p.S160N	breast carcinoma amplified sequence 4		ENST00000371608.6	4	+	Q8TDM0	False				0.641791			False		False			False	False	False					7.3	False	False	False
RAB22A	chr20	58311076	SNP	SILENT	C	A	0.236	30	8	0/1		c.70C>A	p.R24R	RAB22A, member RAS oncogene family	RAB, member RAS oncogene GTPases	ENST00000244040.4	2	+	Q9UL26	False	rs151113121		as_specific	0.394015			False		False			False	False	False					3.76	False	False	False		0.214144	0.563282		0
ZNF831	chr20	59191034	SNP	MISSENSE	A	C	0.172	35	7	0/1		c.15A>C	p.E5D	zinc finger protein 831		ENST00000371030.3	1	+	Q5JPB2	False	rs569563465		as_specific	0.61596			False		False			False	False	False					7.3	False	False	False		0.337124	0.277737	0.081	1
LAMA5	chr20	62320647	SNP	MISSENSE	C	G	0.23	9	2	0|1	62320647	c.6671G>C	p.G2224A	laminin subunit alpha 5	Laminin subunits	ENST00000252999.7	50	-	O15230	False	rs778731449		as_specific	0.670823			False		False			False	False	False					7.3	False	False	False		0.542946	0.387589	0.034	3
SRMS	chr20	63540911	SNP	SILENT	G	C	0.284	53	22	0/1		c.1374C>G	p.L458L	src-related kinase lacking C-terminal regulatory tyrosine and N-terminal myristylation sites	SH2 domain containing	ENST00000217188.1	8	-	Q9H3Y6	False				0.683292			False		False			False	False	False					7.3	False	False	False		0.192313			0
TCEA2	chr20	64070265	SNP	MISSENSE	T	A	0.34	69	35	0|1	64070265	c.523T>A	p.F175I	transcription elongation factor A2		ENST00000343484.10	7	+	Q15560	False				0.618454			False		False			False	False	False					7.3	False	False	False		0.839466		0.289	3
RGS19	chr20	64073955	SNP	MISSENSE	G	C	0.613	38	58	0/1		c.552C>G	p.I184M	regulator of G protein signaling 19	Regulators of G-protein signaling	ENST00000395042.2	6	-	P49795	False				0.668329			False		False			False	False	False					7.3	False	False	False		0.658715		0.56	2
ERG	chr21	38383444	SNP	MISSENSE	G	T	0.156	26	4	0/1		c.1399C>A	p.P467T	ERG, ETS transcription factor	ETS transcription factor family	ENST00000288319.12	10	-	P11308	False				0.543641	"M, E, L"	Dom	False	"EWSR1, TMPRSS2, ELF4, FUS, HERPUD1, NDRG1"	False		structural_relation
BRWD1	chr21	39313450	SNP	MISSENSE	G	C	0.5	4	3	0|1	39313450	c.42C>G	p.I14M	bromodomain and WD repeat domain containing 1	DDB1 and CUL4 associated factors Bromodomain containing WD repeat domain containing	ENST00000380800.7	1	-	Q9NSI6	False				0.770574			False		False			False	False	False					7.3	False	False	False		0.782452	0.640028	0.041	2
ABCG1	chr21	42284563	SNP	SILENT	C	T	0.194	57	13	1|0	42284540	c.738C>T	p.G246G	ATP binding cassette subfamily G member 1	ATP binding cassette subfamily G	ENST00000398449.7	7	+	P45844	False	rs1425117219		as_specific	0.643392			False		False			False	False	False					7.3	False	False	False		0.342704	0.782866		0
SLC37A1	chr21	42563828	SNP	SILENT	C	T	0.224	45	12	0/1		c.1086C>T	p.A362A	solute carrier family 37 member 1	Solute carriers	ENST00000352133.3	13	+	P57057	False				0.493766			False		False			False	False	False					7.3	False	False	False		0.196546	0.64996		0
PFKL	chr21	44326827	SNP	MISSENSE	A	C	0.266	11	5	0/1		c.2308A>C	p.T770P	phosphofructokinase, liver type		ENST00000349048.9	22	+	P17858	False	rs750136662		as_specific	0.688279			False		False			False	False	False					7.3	False	False	False		0.792947	0.455006	0.666	4
TRPM2	chr21	44391481	SNP	SILENT	G	C	0.181	37	8	0|1	44391481	c.1650G>C	p.A550A	transient receptor potential cation channel subfamily M member 2	Nudix hydrolase family Transient receptor potential cation channels	ENST00000397932.6	11	+	O94759	False	rs777411338		as_specific	0.645885			False		False			False	False	False					7.3	False	False	False		0.297128	0.591956		0
KRTAP10-10	chr21	44637980	SNP	MISSENSE	C	G	0.467	125	105	0/1		c.563C>G	p.S188C	keratin associated protein 10-10	Keratin associated proteins	ENST00000380095.2	1	+	P60014	False				0.653367			False		False			False	False	False					7.3	False	False	False		0.318976		0.118	2
KRTAP10-11	chr21	44646577	DNP	MISSENSE	CC	TT	0.487	57	54	0/1		c.119_120CC>TT	p.A40V	keratin associated protein 10-11	Keratin associated proteins	ENST00000334670.9	1	+	P60412	False				0.669154			False		False			False	False	False					7.3	False	False	False
RTN4R	chr22	20243065	SNP	MISSENSE	A	C	0.181	23	5	0/1		c.68T>G	p.V23G	reticulon 4 receptor		ENST00000043402.8	2	-	Q9BZR6	False	rs757766795		as_specific	0.650873			False		False			False	False	False					7.3	False	False	False		0.649023	0.587065	0.127	3
KLHL22	chr22	20442175	SNP	SILENT	C	T	0.973	0	35	1|1		c.1803G>A	p.P601P	kelch like family member 22	BTB domain containing Kelch like	ENST00000328879.9	7	-	Q53GT1	False	rs778964417		as_specific	0.63591			False		False			False	False	False					7.3	False	False	False		0.145567	0.828819		0
SERPIND1	chr22	20779723	SNP	SILENT	C	G	0.337	58	29	0/1		c.411C>G	p.L137L	serpin family D member 1	Serpin peptidase inhibitors	ENST00000215727.10	2	+	P05546	False				0.476309			False		False		gene_function_loss
SNAP29	chr22	20859256	SNP	MISSENSE	T	G	0.186	25	5	0/1		c.146T>G	p.V49G	synaptosome associated protein 29	SNAREs	ENST00000215730.12	1	+	O95721	False	rs778000081		as_specific	0.645885			False		False			False	False	False					7.3	False	False	False		0.920477	0.775945	0.31	4
ZNRF3	chr22	29050471	SNP	MISSENSE	G	C	0.966	0	27	1|1		c.1990G>C	p.D664H	zinc and ring finger 3	Ring finger proteins	ENST00000406323.3	7	+	Q9ULT6	False				0.688279			False		False			False	False	False					7.3	False	False	False		0.588449	0.126747	0.124	2
ASCC2	chr22	29825634	SNP	MISSENSE	T	A	0.989	0	88	1|1		c.228A>T	p.K76N	activating signal cointegrator 1 complex subunit 2		ENST00000397771.6	4	-	Q9H1I8	False	rs147581838		as_specific	0.476309			False		False			False	False	False					7.3	False	False	False		0.802105	0.363708	0.152	3
SEC14L3	chr22	30467034	SNP	MISSENSE	T	C	0.179	87	18	0/1		c.290A>G	p.E97G	SEC14 like lipid binding 3	SEC14 family	ENST00000403066.5	7	-	Q9UDX4	False				0.501247			False		False			False	False	False	ENST00000403066
MORC2	chr22	30937955	SNP	MISSENSE	A	C	0.212	28	9	0/1		c.1229T>G	p.V410G	MORC family CW-type zinc finger 2	Zinc fingers CW-type	ENST00000397641.8	14	-	Q9Y6X9	False	rs766871664		as_specific	0.553616			False		False			False	False	False	ENST00000397641
MICALL1	chr22	37931847	SNP	MISSENSE	T	C	0.219	77	27	0|1	37931837	c.1930T>C	p.S644P	MICAL like 1	LIM domain containing	ENST00000215957.10	10	+	Q8N3F8	False	rs553097612		as_specific	0.603491			False		False			False	False	False					7.3	False	False	False		0.749577	0.661039	0.118	3
BAIAP2L2	chr22	38088879	SNP	SILENT	G	T	0.333	9	5	0|1	38088879	c.987C>A	p.V329V	BAI1 associated protein 2 like 2	I-BAR domain containing	ENST00000381669.8	10	-	Q6UXY1	False	rs1173255703		as_specific	0.733167			False		False			False	False	False					7.3	False	False	False		0.188487	0.75874		0
BAIAP2L2	chr22	38088889	SNP	MISSENSE	G	C	0.356	8	4	0|1	38088879	c.977C>G	p.A326G	BAI1 associated protein 2 like 2	I-BAR domain containing	ENST00000381669.8	10	-	Q6UXY1	False				0.740648			False		False			False	False	False					7.3	False	False	False		0.688308		0.041	2
KCNJ4	chr22	38427827	SNP	SILENT	A	C	0.309	27	13	0/1		c.306T>G	p.G102G	potassium voltage-gated channel subfamily J member 4	Potassium voltage-gated channel subfamily J	ENST00000303592.3	2	-	P48050	False	rs776623980		as_specific	0.643392			False		False			False	False	False					7.3	False	False	False			0.484227		0
CYP2D6	chr22	42126611	SNP	MISSENSE	C	G	0.961	0	23	1|1		c.1457G>C	p.S486T	cytochrome P450 family 2 subfamily D member 6	Cytochrome P450 family 2	ENST00000645361.2	9	-	P10635	False	rs1135840		as_specific	0.625935			False		False		gene_function_loss
CYP2D6	chr22	42129130	SNP	SILENT	C	G	0.899	5	53	0|1	42129130	c.408G>C	p.V136V	cytochrome P450 family 2 subfamily D member 6	Cytochrome P450 family 2	ENST00000645361.2	3	-	P10635	False	rs1058164		as_specific	0.67581			False		False			False	False	False					7.3	False	False	False			0.244324			PA166156061
POLDIP3	chr22	42585955	SNP	MISSENSE	T	A	0.967	0	27	1|1		c.1102A>T	p.S368C	DNA polymerase delta interacting protein 3	RNA binding motif containing	ENST00000252115.10	9	-	Q9BY77	False	rs60359379		as_specific	0.546135			False		False			False	False	False					4.13	False	False	False		0.686286		0.122	4
PKDREJ	chr22	46263011	SNP	MISSENSE	C	G	0.6	1	2	0|1	46262985	c.312G>C	p.W104C	polycystin family receptor for egg jelly		ENST00000253255.7	1	-	Q9NTG1	False				0.822943			False		False			False	False	False					7.3	False	False	False		0.347967	0.480614	0.054	2
TRMU	chr22	46335773	DNP	MISSENSE	CT	GG	0.864	0	5	0/1		c.9_10CT>GG	p.L4V	tRNA 5-methylaminomethyl-2-thiouridylate methyltransferase		ENST00000645190.1	1	+	O75648	False				0.741294			False		False			False	False	False					7.3	False	False	False
CPT1B	chr22	50577825	SNP	MISSENSE	C	T	0.955	1	41	1|1		c.91G>A	p.V31I	carnitine palmitoyltransferase 1B		ENST00000395650.6	2	-	Q92523	False	rs923606840		as_specific	0.65586			False		False			False	False	False					7.3	False	False	False		0.49682		0.142	3
ANOS1	chrX	8568288	SNP	MISSENSE	C	T	0.95	1	22	1|1		c.1151G>A	p.R384Q	anosmin 1	WAP four-disulfide core domain containing Fibronectin type III domain containing	ENST00000262648.8	8	-	P23352	False	rs190088923		as_specific	0.408978			False		False			False	False	False					7.3	False	False	False				0.208	2
NHS	chrX	17725816	SNP	SILENT	C	T	0.985	0	67	1|1		c.1647C>T	p.H549H	NHS actin remodeling regulator		ENST00000380060.7	6	+	Q6T4R5	False	rs371680365		as_specific	0.563591			False		False			False	False	False					4.61	False	False	False			0.675622		0
RAI2	chrX	17801968	SNP	MISSENSE	C	T	0.988	0	86	1|1		c.43G>A	p.D15N	retinoic acid induced 2		ENST00000360011.5	3	-	Q9Y5P3	False				0.508728			False		False			False	False	False					7.3	False	False	False			0.768125	0.025	2
KLHL34	chrX	21656096	SNP	MISSENSE	C	G	0.617	4	7	0/1		c.1693G>C	p.G565R	kelch like family member 34	BTB domain containing Kelch like	ENST00000379499.3	1	-	Q8N239	False				0.678304			False		False			False	False	False	ENST00000379499
MAGEB1	chrX	30251499	SNP	MISSENSE	T	G	0.276	42	17	0/1		c.1006T>G	p.S336A	MAGE family member B1	MAGE family	ENST00000378981.7	4	+	P43366	False				0.456359			False		False			False	False	False					7.3	False	False	False				0.008	1
H2AP	chrX	37990941	SNP	SILENT	C	T	0.948	1	34	1|1		c.102C>T	p.R34R			ENST00000341016.5	1	+		False	rs369668713		as_specific	0.493766			False		False			False	False	False					3.46	False	False	False			0.430181		0
CCDC120	chrX	49067282	SNP	MISSENSE	A	C	0.311	17	8	0/1		c.1063A>C	p.T355P	coiled-coil domain containing 120		ENST00000606812.5	10	+	Q96HB5	False	rs782424108		as_specific	0.67581			False		False			False	False	False					7.3	False	False	False			0.47686	0.184	2
PRICKLE3	chrX	49176225	SNP	SILENT	A	G	0.363	6	3	0/1		c.1296T>C	p.A432A	prickle planar cell polarity protein 3	LIM domain containing Prickle planar cell polarity proteins	ENST00000599218.6	9	-	O43900	False				0.665835			False		False			False	False	False					7.3	False	False	False					0
USP27X	chrX	49880529	SNP	SILENT	G	C	0.968	1	60	1|1		c.222G>C	p.T74T	ubiquitin specific peptidase 27, X-linked	Ubiquitin specific peptidases	ENST00000621775.2	1	+	A6NNY8	False	rs782300135		as_specific	0.493766			False		False			False	False	False					4.01	False	False	False					0
DGKK	chrX	50403119	DNP	MISSENSE	TC	GA	0.185	99	21	0/1		c.1249_1250GA>TC	p.E417S	diacylglycerol kinase kappa	Diacylglycerol kinases	ENST00000611977.2	7	-	Q5KSL6	False				0.435323			False		False			False	False	False					7.3	False	False	False
XAGE3	chrX	52864798	SNP	MISSENSE	T	A	0.978	1	88	1|1		c.290A>T	p.E97V	X antigen family member 3		ENST00000346279.4	4	-	Q8WTP9	False	rs1307924656		as_specific	0.366584			False		False			False	False	False					4.13	False	False	False				0.034	1
IQSEC2	chrX	53250935	SNP	SILENT	C	G	0.238	14	4	0/1		c.1026G>C	p.A342A	IQ motif and Sec7 domain 2	X-linked mental retardation	ENST00000375365.2	5	-	Q5JU85	False	rs61745228		as_specific	0.643392			False		False			False	False	False					7.3	False	False	False			0.840451		0
GNL3L	chrX	54541366	SNP	MISSENSE	C	T	0.974	0	39	1|1		c.283C>T	p.R95C	G protein nucleolar 3 like		ENST00000360845.3	5	+	Q9NVN8	False	rs139639751		as_specific	0.528678			False		False			False	False	False					3.46	False	False	False				0.152	2
STARD8	chrX	68723665	SNP	MISSENSE	A	C	0.229	9	2	0|1	68723665	c.2839A>C	p.T947P	StAR related lipid transfer domain containing 8	StAR related lipid transfer domain containing Rho GTPase activating proteins	ENST00000374599.7	13	+	Q92502	False				0.640898			False		False			False	False	False					7.3	False	False	False				0.279	2
TMEM35A	chrX	101094827	SNP	SILENT	C	T	0.979	1	92	1|1		c.375C>T	p.L125L	transmembrane protein 35A		ENST00000372930.5	2	+	Q53FP2	False				0.53616			False		False			False	False	False					7.3	False	False	False			0.628601		0
CT55	chrX	135160457	SNP	SILENT	A	G	0.154	52	9	0/1		c.378T>C	p.I126I	cancer/testis antigen 55		ENST00000344129.2	3	-	Q8WUE5	False				0.32419			False		False			False	False	False					7.3	False	False	False			0.536605		0
ATP11C	chrX	139802262	SNP	MISSENSE	A	C	0.222	105	30	0/1		c.642T>G	p.C214W	ATPase phospholipid transporting 11C	ATPase phospholipid transporting	ENST00000327569.7	7	-	Q8NB49	False				0.381546			False		False			False	False	False					7.3	False	False	False			0.272345	0.452	2
MT-ND2	chrM	4823	SNP	SILENT	T	C	0.977	0	41	1|1		c.354T>C	p.V118V	mitochondrially encoded NADH:ubiquinone oxidoreductase core subunit 2	NADH:ubiquinone oxidoreductase core subunits	ENST00000361453.3	1	+	P03891	False	rs878853062		as_specific	0.426434			False		False			False	False	False					7.3	False	False	False
MT-ND2	chrM	5263	SNP	MISSENSE	C	T	0.967	1	59	1|1		c.794C>T	p.A265V	mitochondrially encoded NADH:ubiquinone oxidoreductase core subunit 2	NADH:ubiquinone oxidoreductase core subunits	ENST00000361453.3	1	+	P03891	False	rs41320049		as_specific	0.441397			False		False			False	False	False					7.3	False	False	False
MT-CO1	chrM	6227	SNP	SILENT	T	C	0.985	0	67	1|1		c.324T>C	p.S108S	mitochondrially encoded cytochrome c oxidase I	Mitochondrial complex IV: cytochrome c oxidase subunits	ENST00000361624.2	1	+	P00395	False				0.488778			False		False			False	False	False					7.3	False	False	False
MT-CO3	chrM	9275	SNP	SILENT	A	C	0.171	57	11	0/1		c.69A>C	p.S23S	mitochondrially encoded cytochrome c oxidase III	Mitochondrial complex IV: cytochrome c oxidase subunits	ENST00000362079.2	1	+	P00414	False				0.461347			False		False			False	False	False					7.3	False	False	False
MT-ND4	chrM	10819	SNP	SILENT	A	G	0.979	0	45	1|1		c.60A>G	p.K20K	mitochondrially encoded NADH:ubiquinone oxidoreductase core subunit 4	NADH:ubiquinone oxidoreductase core subunits	ENST00000361381.2	1	+	P03905	False	rs28358283		as_specific	0.44389			False		False			False	False	False					7.3	False	False	False
MT-ND4	chrM	11314	SNP	SILENT	A	G	0.979	0	46	1|1		c.555A>G	p.E185E	mitochondrially encoded NADH:ubiquinone oxidoreductase core subunit 4	NADH:ubiquinone oxidoreductase core subunits	ENST00000361381.2	1	+	P03905	False				0.461347			False		False			False	False	False					7.3	False	False	False
MT-ND6	chrM	14212	SNP	SILENT	T	C	0.987	0	77	1|1		c.462A>G	p.V154V	mitochondrially encoded NADH:ubiquinone oxidoreductase core subunit 6	NADH:ubiquinone oxidoreductase core subunits	ENST00000361681.2	1	-	P03923	False	rs28357672		as_specific	0.421446			False		False			False	False	False					7.3	False	False	False
MT-CYB	chrM	14869	SNP	SILENT	G	A	0.975	1	80	1|1		c.123G>A	p.L41L	mitochondrially encoded cytochrome b	Mitochondrial complex III: ubiquinol-cytochrome c reductase complex subunits	ENST00000361789.2	1	+	P00156	False	rs879218419		as_specific	0.466334			False		False			False	False	False					7.3	False	False	False
[truncated: 4 more columns]

## Sheet: kobas
##Databases: BioCyc, Gene Ontology, KEGG PATHWAY, OMIM, PANTHER, Reactome
##Statistical test method: hypergeometric test / Fisher's exact test
##FDR correction method: Benjamini and Hochberg
#Term	Database	ID	Input number	Background number	P-Value	Corrected P-Value	Input	Hyperlink
Immune System	Reactome	R-HSA-168256	97	2096	6.59837e-18	4.57739e-15	SFTPD|AAAS|ACTG1|PKP1|SNAP29|MICA|ASB1|VPS35L|IL12RB2|ERBB2|TEP1|MUC6|HLA-DRB5|MYLIP|SIGLEC11|MUC16|ROR2|UBR4|FCER2|SYK|FBXL5|CSF1|TLR2|PTEN|CCNF|TLR1|GFRA1|ACTB|MAVS|NUP88|CD1B|CCL4|RILP|KIF26A|TRAIP|DNM2|CRK|XRCC5|APOB|LILRB1|MGAM|EGR1|RNF130|CANX|TRPM2|REG3A|DSP|POLR2E|TRIM48|HERC6|ITPR3|RNF216|TP53|TOLLIP|CDC27|IRF9|CD93|PSD|HMOX2|KIR2DL3|KLHL22|SPTA1|TREM2|DCTN1|PIK3AP1|STAT2|RANBP9|MAPK7|SI…	http://www.reactome.org/cgi-bin/eventbrowser_st_id?ST_ID=R-HSA-168256
Signal Transduction	Reactome	R-HSA-162582	107	2689	2.36884e-15	1.15031e-12	OR1Q1|ACTG1|DGKK|WNT10A|CAMK4|PIK3CG|ARHGAP22|RTN4R|CDH5|ERBB2|IGF1R|TEP1|CENPF|HTR4|RBP3|CXCL12|ADCY2|OR13C2|FCER2|SYK|PTEN|STARD8|GFRA1|HDAC11|ACTB|GPR17|CCL4|NUP85|OR56A5|DNM2|OR2W3|CRK|OR5D14|APOB|CHD4|EGR1|THBS1|SRMS|PRKG2|GRM2|PLPPR4|KIF7|EPN1|POLR2E|ITPR3|LAMC1|TP53|ZNRF3|SDC4|CAMKK1|OR1J2|OR4K2|SRGAP3|ADRA2A|SPTA1|TNFRSF10D|FLT4|CBX4|A2M|PIK3AP1|SPARC|RANBP9|HNRNPM|MARK3|FSTL1|MAPK7|TBXA2…	http://www.reactome.org/cgi-bin/eventbrowser_st_id?ST_ID=R-HSA-162582
Post-translational protein modification	Reactome	R-HSA-597592	64	1412	1.04292e-11	3.61744e-09	HIF3A|DOLK|AAAS|FOXK2|FOXK1|ST6GAL1|CBX4|RNF181|USP28|RAET1L|ALG5|SPTA1|MANEA|NUP88|DCTN1|UIMC1|MUC3A|ADAMTSL1|APOB|RAB32|KLHL22|B3GNT8|CCNF|TULP4|FSTL1|TGOLN2|RAB22A|CANX|OBSL1|FUT3|FBXW4|FBXW5|TTLL4|COPA|TEP1|RAD21|GALNT5|MUC6|NUP85|NEGR1|ASB1|KTN1|USP30|MUC16|CCDC8|LAMC1|NFRKB|ROR2|SERPIND1|ADAMTS8|BLM|RAB27B|TP53|THBS1|FBXL5|CSF1|PSD|UBD|PTEN|CTR9|ALPG|ACTB|MAVS|ATXN3	http://www.reactome.org/cgi-bin/eventbrowser_st_id?ST_ID=R-HSA-597592
Metabolism of proteins	Reactome	R-HSA-392499	74	2012	2.19787e-09	5.6173e-07	SFTPD|HIF3A|AAAS|FOXK2|FOXK1|ST6GAL1|CBX4|THBS1|USP28|RAET1L|ALG5|SPTA1|CCT4|MANEA|NUP88|DCTN1|ADRA2A|UIMC1|SPCS1|MUC3A|LBP|ADAMTSL1|APOB|MYRIP|FARSB|KLHL22|B3GNT8|CCNF|TULP4|FSTL1|TGOLN2|PCSK2|RAB22A|RAB32|OBSL1|FUT3|ADAMTS8|FBXW4|FBXW5|TTLL4|COPA|TEP1|RAD21|GALNT5|CANX|MUC6|NUP85|NEGR1|RNF181|ASB1|KTN1|USP30|MUC16|CCDC8|LAMC1|NFRKB|ROR2|SERPIND1|RPL28|BLM|RAB27B|TP53|GFM1|FBXL5|CSF1|PSD|UBD|PTE…	http://www.reactome.org/cgi-bin/eventbrowser_st_id?ST_ID=R-HSA-392499
Adaptive Immune System	Reactome	R-HSA-1280218	39	748	3.75497e-09	8.68293e-07	SFTPD|PPP2R1B|CD1B|KLHL22|TREM2|KIF26A|DNM2|DCTN1|MICA|TLR2|ASB1|LILRB1|PTEN|RILP|RNF130|PIK3AP1|SIPA1|CANX|FBXW4|FBXW5|TEP1|HERC6|HLA-DRB5|MYLIP|SIGLEC11|ITPR3|UBR4|SYK|FBXL5|TRAIP|PSD|KIR2DL3|CDC27|CCNF|TLR1|LILRA4|LILRA5|LILRA2|LILRA1	http://www.reactome.org/cgi-bin/eventbrowser_st_id?ST_ID=R-HSA-1280218
Signaling by Receptor Tyrosine Kinases	Reactome	R-HSA-9006934	29	458	7.55865e-09	1.66095e-06	PPP2R1B|NCKAP1L|ACTG1|LAMA2|DNM2|CRK|FLT4|THBS1|MAPK7|CXCL12|NTRK3|SPARC|RANBP9|ANOS1|CDH5|HNRNPM|ERBB2|IGF1R|LAMA5|EPN1|PLAT|POLR2E|ITPR3|LAMC1|LRIG1|GRIN2B|ACTB|MATK|COL6A6	http://www.reactome.org/cgi-bin/eventbrowser_st_id?ST_ID=R-HSA-9006934
Axon guidance	Reactome	R-HSA-422475	31	549	2.80867e-08	5.24573e-06	ACTG1|NRCAM|TREM2|SRGAP3|SPTA1|DNM2|SEMA6D|LBP|CXCL12|RPL28|CACNA1D|DOK2|RANBP9|RELN|SLIT1|SLIT3|MAPK7|ERBB2|FARP2|CLASP1|UNC5C|ABLIM2|LAMC1|NTN1|GRIN2B|GFRA1|ARHGAP35|ACTB|ATF1|DSCAML1|COL6A6	http://www.reactome.org/cgi-bin/eventbrowser_st_id?ST_ID=R-HSA-422475
@@Axon guidance	KEGG PATHWAY	hsa04360	9	181	0.00543269	0.0554226	SEMA3G|UNC5C|SRGAP3|SLIT3|SLIT1|ABLIM2|SEMA6D|CXCL12|NTN1	http://www.genome.jp/kegg-bin/show_pathway?hsa04360/hsa:56920%09red/hsa:6387%09red/hsa:6585%09red/hsa:84448%09red/hsa:9901%09red/hsa:8633%09red/hsa:9423%09red/hsa:80031%09red
Extracellular matrix organization	Reactome	R-HSA-1474244	22	298	4.0453e-08	7.01571e-06	MMP15|PRSS1|PRSS2|MFAP2|A2M|LAMA5|ADAMTS8|THBS1|SPARC|COL28A1|LAMA2|COL25A1|ITGB4|COMP|EFEMP2|LAMC1|DDR2|CAPN14|SDC4|ITGAD|ITGAE|COL6A6	http://www.reactome.org/cgi-bin/eventbrowser_st_id?ST_ID=R-HSA-1474244
PI3K-Akt signaling pathway	KEGG PATHWAY	hsa04151	24	354	4.48534e-08	7.51062e-06	PPP2R1B|LAMA2|PIK3AP1|FLT4|THBS1|FLG|LAMA5|PIK3CG|RELN|COMP|ANGPT4|ERBB2|IGF1R|TEP1|ITGB4|PKN1|PPP2R2D|LAMC1|TP53|SYK|CSF1|TLR2|PTEN|COL6A6	http://www.genome.jp/kegg-bin/show_pathway?hsa04151/hsa:5585%09red/hsa:1311%09red/hsa:3480%09red/hsa:3915%09red/hsa:6850%09red/hsa:55844%09red/hsa:5519%09red/hsa:7097%09red/hsa:5649%09red/hsa:5728%09red/hsa:3911%09red/hsa:2064%09red/hsa:7057%09red/hsa:3691%09red/hsa:5294%09red/hsa:51378%09red/hsa:3908%09red/hsa:118788%09red/hsa:1435%09red/hsa:2324%09red/hsa:7157%09red/hsa:2260%09red/hsa:131873%09…
Developmental Biology	Reactome	R-HSA-1266738	45	1082	1.48718e-07	2.2568e-05	HIF3A|ZNF335|ACTG1|MYF6|NRCAM|TREM2|SRGAP3|SPTA1|PKP1|DNM2|SEMA6D|KRTAP4-9|LBP|CXCL12|RPL28|CACNA1D|DOK2|RANBP9|RELN|SLIT1|SLIT3|MAPK7|ERBB2|FARP2|CLASP1|UNC5C|KRT40|DSP|KRTAP10-10|POLR2E|RBP3|KRTAP10-11|ABLIM2|LAMC1|ZNF638|IVL|NTN1|NOTCH1|GRIN2B|GFRA1|ARHGAP35|ACTB|ATF1|DSCAML1|COL6A6	http://www.reactome.org/cgi-bin/eventbrowser_st_id?ST_ID=R-HSA-1266738
Metabolism	Reactome	R-HSA-1430728	70	2075	1.57756e-07	2.3214e-05	MORC2|HS3ST6|AAAS|MT-CO3|NUBP2|HMGCS1|CACNA1D|PPP2R1B|PRSS1|SGMS1|DNM2|TPK1|TEP1|MT-CO1|ATP5F1C|MMADHC|LBP|MT-ND2|SLC37A1|MT-ND4|RPL28|MT-ND6|PTEN|AASS|STAB2|NT5E|ADRA2A|PIK3CG|SLC44A2|PFKL|FASN|PRKG2|MCEE|OSBPL5|PIP4K2A|ACSF2|SGPP2|SULT1C2|CA5A|CPT1B|HAL|PIKFYVE|MT-CYB|NAGLU|ABCB4|PTGIS|NUP85|FUT6|GPC5|ITPR3|CHST3|ROR2|MARC2|ACSL6|FDPS|FUT11|CYP4A11|ADCY2|TPTE2|HSD17B4|SDC4|HMOX2|FUT7|ACOX2|NUP8…	http://www.reactome.org/cgi-bin/eventbrowser_st_id?ST_ID=R-HSA-1430728
Focal adhesion	KEGG PATHWAY	hsa04510	17	199	2.08657e-07	2.79334e-05	ERBB2|IGF1R|TEP1|ACTG1|LAMA5|COMP|LAMA2|THBS1|PTEN|RELN|COL6A6|ARHGAP35|CRK|ACTB|LAMC1|FLT4|ITGB4	http://www.genome.jp/kegg-bin/show_pathway?hsa04510/hsa:1311%09red/hsa:2324%09red/hsa:3480%09red/hsa:3915%09red/hsa:2064%09red/hsa:5728%09red/hsa:3911%09red/hsa:5649%09red/hsa:7057%09red/hsa:2909%09red/hsa:3908%09red/hsa:3691%09red/hsa:1398%09red/hsa:71%09red/hsa:131873%09red/hsa:60%09red
Human papillomavirus infection	KEGG PATHWAY	hsa05165	22	330	2.12837e-07	2.79334e-05	PPP2R1B|LAMA5|STAT2|WNT10A|THBS1|DVL1|RELN|PPP2R2D|UBR4|LAMA2|TEP1|ITGB4|COMP|RBP3|LAMC1|CHD4|TP53|IRF9|NOTCH1|PTEN|WNT16|COL6A6	http://www.genome.jp/kegg-bin/show_pathway?hsa05165/hsa:55844%09red/hsa:5519%09red/hsa:10379%09red/hsa:80326%09red/hsa:1108%09red/hsa:3915%09red/hsa:7057%09red/hsa:23352%09red/hsa:5728%09red/hsa:1311%09red/hsa:5649%09red/hsa:1855%09red/hsa:7157%09red/hsa:3911%09red/hsa:3691%09red/hsa:3908%09red/hsa:1869%09red/hsa:4851%09red/hsa:131873%09red/hsa:51384%09red/hsa:6773%09red
Hemostasis	Reactome	R-HSA-109582	30	617	9.53767e-07	9.85424e-05	PPP2R1B|ZFPM2|KIF26A|KIF26B|TNFRSF10D|CRK|PIK3CG|A2M|APOB|CLEC3B|DGKQ|ADRA2A|THBS1|DOK2|DGKK|SPARC|TTN|PRKG2|ANGPT4|TBXA2R|JMJD1C|PLAT|ITPR3|SERPIND1|RAB27B|TP53|SYK|SDC4|F2RL3|ACTB	http://www.reactome.org/cgi-bin/eventbrowser_st_id?ST_ID=R-HSA-109582
Thermogenesis	KEGG PATHWAY	hsa04714	17	231	1.44213e-06	0.000143259	MT-CO1|MT-ND2|CPT1B|MT-ND4|ACTG1|MT-ND6|MT-CYB|ARID1B|ACSL6|MAP3K5|MT-CO3|PRKG2|ACTB|KDM3A|ADCY2|FLG|ATP5F1C	http://www.genome.jp/kegg-bin/show_pathway?hsa04714/hsa:108%09red/hsa:5593%09red/hsa:55818%09red/hsa:4514%09red/hsa:1375%09red/hsa:4538%09red/hsa:509%09red/hsa:4217%09red/hsa:4519%09red/hsa:2260%09red/hsa:57492%09red/hsa:4541%09red/hsa:4536%09red/hsa:4512%09red/hsa:71%09red/hsa:23305%09red/hsa:60%09red
Pathways in cancer	KEGG PATHWAY	hsa05200	27	530	1.44557e-06	0.000143259	LAMA2|RUNX1T1|CRK|FLT4|FLG|CXCL12|STAT2|WNT10A|IL12RB2|DVL1|ERBB2|IGF1R|BRCA2|TEP1|LAMA5|KIF7|RXRG|RBP3|LAMC1|PAX8|TP53|ADCY2|NOTCH1|CALML4|PTEN|F2RL3|WNT16	http://www.genome.jp/kegg-bin/show_pathway?hsa05200/hsa:3911%09red/hsa:3480%09red/hsa:3915%09red/hsa:3595%09red/hsa:6258%09red/hsa:6387%09red/hsa:80326%09red/hsa:862%09red/hsa:5728%09red/hsa:2064%09red/hsa:1855%09red/hsa:108%09red/hsa:4851%09red/hsa:51384%09red/hsa:91860%09red/hsa:675%09red/hsa:1398%09red/hsa:3908%09red/hsa:6773%09red/hsa:2324%09red/hsa:7157%09red/hsa:2260%09red/hsa:7849%09red/hs…
Nicotinic acetylcholine receptor signaling pathway	PANTHER	P00044	11	93	1.67081e-06	0.000162269	MYO3B|ACTG1|ACTC1|MYO1E|MYH8|CACNA1D|SNAP29|MYO18A|MYO19|ACTB|MYO15A	http://www.pantherdb.org/pathway/pathwayDiagram.jsp?catAccession=P00044
Innate Immune System	Reactome	R-HSA-168249	41	1043	2.08208e-06	0.000194435	SFTPD|PPP2R1B|NCKAP1L|ATP11A|TREM2|SNAP29|PRSS2|PKP1|DNM2|CRK|XRCC5|ACTG1|MUC3A|APOB|VPS35L|MGAM|PFKL|MAPK7|C7|RNF216|TRPM2|DPP7|SLC44A2|ITPR3|MUC6|DSP|POLR2E|ARMC8|MUC16|UBR4|MAVS|CFH|TOLLIP|SYK|CD93|HMOX2|TLR2|TLR1|C1S|ACTB|REG3A	http://www.reactome.org/cgi-bin/eventbrowser_st_id?ST_ID=R-HSA-168249
Cytokine Signaling in Immune system	Reactome	R-HSA-1280215	35	836	3.16468e-06	0.000279413	NUP88|AAAS|IL12RB2|ACTG1|CCL4|PPP2R1B|SPTA1|WDR83|CRK|CANX|NUP85|PTPN23|STAT2|EGR1|RANBP9|MAPK7|MARK3|BRWD1|ERBB2|LAMA5|DAB2IP|HLA-DRB5|TRIM48|LCP1|ROR2|TP53|TOLLIP|FCER2|SYK|IRF9|CSF1|GRIN2B|GFRA1|ACTB|ATF1	http://www.reactome.org/cgi-bin/eventbrowser_st_id?ST_ID=R-HSA-1280215
Breast cancer	KEGG PATHWAY	hsa05224	13	147	3.9075e-06	0.000327152	ERBB2|IGF1R|BRCA2|TP53|WNT10A|NOTCH1|TEP1|PTEN|RBP3|DVL1|WNT16|FLT4|FLG	http://www.genome.jp/kegg-bin/show_pathway?hsa05224/hsa:80326%09red/hsa:2324%09red/hsa:3480%09red/hsa:7157%09red/hsa:675%09red/hsa:5728%09red/hsa:2064%09red/hsa:1855%09red/hsa:2260%09red/hsa:1869%09red/hsa:4851%09red/hsa:51384%09red
Osteoclast differentiation	KEGG PATHWAY	hsa04380	12	128	5.2771e-06	0.000427093	STAT2|LILRB1|SYK|IRF9|CSF1|CAMK4|TREM2|LILRA6|LILRA4|LILRA5|LILRA2|LILRA1	http://www.genome.jp/kegg-bin/show_pathway?hsa04380/hsa:353514%09red/hsa:23547%09red/hsa:1435%09red/hsa:10859%09red/hsa:814%09red/hsa:6850%09red/hsa:10379%09red/hsa:6773%09red/hsa:11027%09red/hsa:11025%09red/hsa:11024%09red/hsa:54209%09red
Disease	Reactome	R-HSA-1643685	40	1049	5.55356e-06	0.0004421	SFTPD|DOLK|AAAS|ACTG1|PPP2R1B|CAMK4|MYO18A|NUP88|XRCC5|FLG|MUC3A|LBP|ADAMTSL1|RPL28|MMADHC|ADAMTS8|THBS1|PIK3AP1|ABCB4|CANX|ERBB2|TEP1|NAGLU|MARK3|DAB2IP|MUC6|NUP85|POLR2E|GPC5|MUC16|CHST3|SDC4|NOTCH1|TLR2|PTEN|RHAG|TLR1|ABCC9|HDAC11|ACTB	http://www.reactome.org/cgi-bin/eventbrowser_st_id?ST_ID=R-HSA-1643685
Signaling by Interleukins	Reactome	R-HSA-449147	28	619	7.9553e-06	0.000576581	PPP2R1B|ACTG1|CCL4|SPTA1|WDR83|CRK|CANX|PTPN23|STAT2|IL12RB2|RANBP9|MAPK7|MARK3|BRWD1|ERBB2|LAMA5|DAB2IP|LCP1|ROR2|TP53|TOLLIP|FCER2|SYK|CSF1|GRIN2B|GFRA1|ACTB|ATF1	http://www.reactome.org/cgi-bin/eventbrowser_st_id?ST_ID=R-HSA-449147
Rap1 signaling pathway	KEGG PATHWAY	hsa04015	15	210	8.28219e-06	0.000591446	IGF1R|FARP2|ACTG1|ADCY2|CSF1|CALML4|GRIN2B|ANGPT4|SIPA1|F2RL3|CRK|ACTB|THBS1|FLT4|FLG	http://www.genome.jp/kegg-bin/show_pathway?hsa04015/hsa:6494%09red/hsa:1435%09red/hsa:2324%09red/hsa:3480%09red/hsa:9002%09red/hsa:108%09red/hsa:7057%09red/hsa:2260%09red/hsa:51378%09red/hsa:91860%09red/hsa:1398%09red/hsa:2904%09red/hsa:9855%09red/hsa:71%09red/hsa:60%09red
Prostate cancer	KEGG PATHWAY	hsa05215	10	97	1.49689e-05	0.000956435	ERBB2|IGF1R|TP53|PLAT|PTEN|RBP3|ERG|INSRR|TEP1|FLG	http://www.genome.jp/kegg-bin/show_pathway?hsa05215/hsa:2078%09red/hsa:5327%09red/hsa:3480%09red/hsa:7157%09red/hsa:5728%09red/hsa:2064%09red/hsa:2260%09red/hsa:3645%09red/hsa:1869%09red
Immunoregulatory interactions between a Lymphoid and a non-Lymphoid cell	Reactome	R-HSA-198933	11	128	2.74242e-05	0.00151953	SFTPD|CD1B|LILRB1|SIGLEC11|KIR2DL3|TREM2|LILRA4|LILRA5|LILRA2|MICA|LILRA1	http://www.reactome.org/cgi-bin/eventbrowser_st_id?ST_ID=R-HSA-198933
Oxytocin signaling pathway	KEGG PATHWAY	hsa04921	12	153	2.78497e-05	0.00151953	ACTG1|ADCY2|KCNJ4|RYR3|CACNA1D|CAMK4|PIK3CG|MAPK7|ITPR3|ACTB|CALML4|TRPM2	http://www.genome.jp/kegg-bin/show_pathway?hsa04921/hsa:776%09red/hsa:814%09red/hsa:3710%09red/hsa:5294%09red/hsa:5598%09red/hsa:6263%09red/hsa:7226%09red/hsa:91860%09red/hsa:108%09red/hsa:3761%09red/hsa:71%09red/hsa:60%09red
ECM-receptor interaction	KEGG PATHWAY	hsa04512	9	86	3.57422e-05	0.00184643	LAMA2|ITGB4|COMP|SDC4|THBS1|RELN|COL6A6|LAMC1|LAMA5	http://www.genome.jp/kegg-bin/show_pathway?hsa04512/hsa:6385%09red/hsa:1311%09red/hsa:3915%09red/hsa:3911%09red/hsa:5649%09red/hsa:7057%09red/hsa:3691%09red/hsa:131873%09red/hsa:3908%09red
Alzheimer disease-presenilin pathway	PANTHER	P00004	10	112	4.67883e-05	0.00230047	MMP15|ACTG1|PCSK2|WNT10A|NOTCH1|FSTL1|DVL1|ACTC1|WNT16|ACTB	http://www.pantherdb.org/pathway/pathwayDiagram.jsp?catAccession=P00004
Integrin signalling pathway	PANTHER	P00034	12	166	5.84676e-05	0.00278351	LAMA2|ACTG1|LAMA5|MICALL1|PIK3CG|MAP3K5|CRK|ACTB|LAMC1|ITGAD|ITGAE|ITGB4	http://www.pantherdb.org/pathway/pathwayDiagram.jsp?catAccession=P00034
Diseases of glycosylation	Reactome	R-HSA-3781865	11	143	7.01661e-05	0.00324501	DOLK|MUC3A|ADAMTSL1|NOTCH1|SDC4|ADAMTS8|MUC6|THBS1|GPC5|MUC16|CHST3	http://www.reactome.org/cgi-bin/eventbrowser_st_id?ST_ID=R-HSA-3781865
Metabolism of RNA	Reactome	R-HSA-8953854	27	667	7.14541e-05	0.00327341	NUP88|UTP6|AAAS|NUP85|PDCD11|THUMPD1|LBP|SMG6|RPL28|POLDIP3|PRPF31|PRPF40A|HNRNPM|UTP15|CNOT3|CNOT1|NOL11|MRM2|EXOSC10|TRMU|POLR2E|TNPO1|CHERP|GTPBP3|NOL6|GEMIN5|A1CF	http://www.reactome.org/cgi-bin/eventbrowser_st_id?ST_ID=R-HSA-8953854
Metabolism of carbohydrates	Reactome	R-HSA-71387	16	288	7.56335e-05	0.00333887	NUP88|HS3ST6|AAAS|SLC37A1|STAB2|NAGLU|SDC4|FUT11|PPP2R1B|NUP85|FUT7|FUT6|PFKL|FUT3|GPC5|CHST3	http://www.reactome.org/cgi-bin/eventbrowser_st_id?ST_ID=R-HSA-71387
Platelet activation, signaling and aggregation	Reactome	R-HSA-76002	15	260	8.45701e-05	0.00357107	TBXA2R|RAB27B|DGKK|SYK|DGKQ|ADRA2A|THBS1|CLEC3B|SPARC|TTN|CRK|F2RL3|ITPR3|PIK3CG|A2M	http://www.reactome.org/cgi-bin/eventbrowser_st_id?ST_ID=R-HSA-76002
Transport of small molecules	Reactome	R-HSA-382551	28	720	0.000101531	0.00407466	ATP11A|ANO3|ATP11C|MLKL|A2M|SLC30A2|APOB|RYR3|ATP13A5|CLCN2|ABCB4|TRPV1|TRPM2|SLC44A2|NAT2|WNK1|ASIC2|MYLIP|ABCC10|ABCC11|ABCG1|SLC20A1|ADCY2|FBXL5|HMOX2|RHAG|ABCC9|ABCC3	http://www.reactome.org/cgi-bin/eventbrowser_st_id?ST_ID=R-HSA-382551
Platelet activation	KEGG PATHWAY	hsa04611	10	124	0.000103267	0.00411035	TBXA2R|ACTG1|ADCY2|SYK|PIK3CG|ARHGAP35|PRKG2|F2RL3|ITPR3|ACTB	http://www.genome.jp/kegg-bin/show_pathway?hsa04611/hsa:5593%09red/hsa:3710%09red/hsa:5294%09red/hsa:9002%09red/hsa:2909%09red/hsa:6850%09red/hsa:108%09red/hsa:6915%09red/hsa:71%09red/hsa:60%09red
Non-integrin membrane-ECM interactions	Reactome	R-HSA-3000171	7	58	0.000117152	0.00455111	LAMA2|ITGB4|DDR2|SDC4|THBS1|LAMC1|LAMA5	http://www.reactome.org/cgi-bin/eventbrowser_st_id?ST_ID=R-HSA-3000171
B cell receptor signaling pathway	KEGG PATHWAY	hsa04662	8	82	0.000151495	0.00561571	LILRB1|SYK|LILRA6|LILRA4|LILRA5|LILRA2|PIK3AP1|LILRA1	http://www.genome.jp/kegg-bin/show_pathway?hsa04662/hsa:118788%09red/hsa:23547%09red/hsa:10859%09red/hsa:6850%09red/hsa:353514%09red/hsa:11027%09red/hsa:11025%09red/hsa:11024%09red
Regulation of actin cytoskeleton	KEGG PATHWAY	hsa04810	13	214	0.0001529	0.00562487	NCKAP1L|ACTG1|PIKFYVE|PIP4K2A|INSRR|ARHGAP35|CRK|ACTB|CXCL12|ITGAD|ITGAE|FLG|ITGB4	http://www.genome.jp/kegg-bin/show_pathway?hsa04810/hsa:200576%09red/hsa:6387%09red/hsa:3681%09red/hsa:1398%09red/hsa:3682%09red/hsa:2260%09red/hsa:3691%09red/hsa:3645%09red/hsa:2909%09red/hsa:3071%09red/hsa:71%09red/hsa:60%09red/hsa:5305%09red
O-linked glycosylation	Reactome	R-HSA-5173105	9	111	0.000218763	0.00734264	MUC3A|ADAMTSL1|ST6GAL1|B3GNT8|ADAMTS8|MUC6|THBS1|GALNT5|MUC16	http://www.reactome.org/cgi-bin/eventbrowser_st_id?ST_ID=R-HSA-5173105
ABC transporters	KEGG PATHWAY	hsa02010	6	45	0.000220763	0.00734264	ABCG1|ABCC9|ABCB4|ABCC3|ABCC10|ABCC11	http://www.genome.jp/kegg-bin/show_pathway?hsa02010/hsa:10060%09red/hsa:85320%09red/hsa:5244%09red/hsa:89845%09red/hsa:8714%09red/hsa:9619%09red
Degradation of the extracellular matrix	Reactome	R-HSA-1474228	10	140	0.000260238	0.00816099	MMP15|COL25A1|LAMA5|CAPN14|ADAMTS8|PRSS1|PRSS2|LAMC1|A2M|COL6A6	http://www.reactome.org/cgi-bin/eventbrowser_st_id?ST_ID=R-HSA-1474228
Metabolic pathways	KEGG PATHWAY	hsa01100	44	1433	0.000262954	0.00816099	DOLK|MT-CO1|MT-CO3|ST6GAL1|ALG5|SGMS1|TPK1|TEP1|ATP5F1C|GAD1|MT-ND2|MT-ND4|MT-ND6|FUT6|AASS|MGAM|DGKQ|NT5E|PIK3CG|DGKK|PFKL|FASN|FUT3|MCEE|PIP4K2A|HMGCS1|CA5A|HAL|PIKFYVE|MT-CYB|NAGLU|PTGIS|GALNT5|FDPS|CYP4A11|ADCY2|ACOX2|HSD17B4|ACSL6|HEXD|HMOX2|FUT7|PTEN|ALPG	http://www.genome.jp/kegg-bin/show_pathway?hsa01100/hsa:4907%09red/hsa:200576%09red/hsa:22845%09red/hsa:763%09red/hsa:2571%09red/hsa:251%09red/hsa:27010%09red/hsa:6480%09red/hsa:5740%09red/hsa:259230%09red/hsa:5728%09red/hsa:5211%09red/hsa:4541%09red/hsa:3163%09red/hsa:108%09red/hsa:10157%09red/hsa:284004%09red/hsa:3295%09red/hsa:2529%09red/hsa:2528%09red/hsa:4538%09red/hsa:5294%09red/hsa:2525%09…
Hepatocellular carcinoma	KEGG PATHWAY	hsa05225	11	168	0.000264589	0.00816099	IGF1R|TP53|ACTG1|WNT10A|TEP1|PTEN|RBP3|DVL1|ARID1B|WNT16|ACTB	http://www.genome.jp/kegg-bin/show_pathway?hsa05225/hsa:80326%09red/hsa:3480%09red/hsa:7157%09red/hsa:5728%09red/hsa:1855%09red/hsa:51384%09red/hsa:57492%09red/hsa:71%09red/hsa:1869%09red/hsa:60%09red
Metabolism of lipids	Reactome	R-HSA-556833	27	728	0.000276932	0.00840487	MORC2|ACOX2|SGMS1|PIK3CG|FASN|ABCB4|MCEE|PIP4K2A|SGPP2|HMGCS1|SLC44A2|CPT1B|TEP1|PIKFYVE|ACSF2|PTGIS|ROR2|OSBPL5|FDPS|CYP4A11|TPTE2|HSD17B4|ACSL6|PTEN|STARD3|DECR1|ABCC3	http://www.reactome.org/cgi-bin/eventbrowser_st_id?ST_ID=R-HSA-556833
Diseases associated with O-glycosylation of proteins	Reactome	R-HSA-3906995	7	68	0.00028863	0.00862383	MUC3A|ADAMTSL1|ADAMTS8|MUC6|NOTCH1|MUC16|THBS1	http://www.reactome.org/cgi-bin/eventbrowser_st_id?ST_ID=R-HSA-3906995
Central carbon metabolism in cancer	KEGG PATHWAY	hsa05230	7	69	0.00031331	0.00916089	ERBB2|TP53|NTRK3|PTEN|PFKL|TEP1|FLG	http://www.genome.jp/kegg-bin/show_pathway?hsa05230/hsa:4916%09red/hsa:7157%09red/hsa:5728%09red/hsa:5211%09red/hsa:2064%09red/hsa:2260%09red
Fatty acid metabolism	Reactome	R-HSA-8978868	11	172	0.000319789	0.00918083	MORC2|CPT1B|CYP4A11|ACOX2|ACSF2|ACSL6|PTGIS|FASN|DECR1|HSD17B4|MCEE	http://www.reactome.org/cgi-bin/eventbrowser_st_id?ST_ID=R-HSA-8978868
@@Fatty acid metabolism	KEGG PATHWAY	hsa01212	4	57	0.020077	0.102625	ACSL6|CPT1B|FASN|HSD17B4	http://www.genome.jp/kegg-bin/show_pathway?hsa01212/hsa:1375%09red/hsa:23305%09red/hsa:2194%09red/hsa:3295%09red
Netrin-1 signaling	Reactome	R-HSA-373752	6	49	0.000335566	0.00942258	NTN1|ABLIM2|SLIT3|SLIT1|UNC5C|DSCAML1	http://www.reactome.org/cgi-bin/eventbrowser_st_id?ST_ID=R-HSA-373752
Small cell lung cancer	KEGG PATHWAY	hsa05222	8	93	0.000335689	0.00942258	LAMA2|TEP1|LAMA5|RXRG|PTEN|RBP3|TP53|LAMC1	http://www.genome.jp/kegg-bin/show_pathway?hsa05222/hsa:6258%09red/hsa:3911%09red/hsa:3915%09red/hsa:7157%09red/hsa:5728%09red/hsa:1869%09red/hsa:3908%09red
Proteoglycans in cancer	KEGG PATHWAY	hsa05205	12	203	0.000342541	0.00955966	ERBB2|IGF1R|TP53|ACTG1|WNT10A|SDC4|THBS1|TLR2|ITPR3|WNT16|ACTB|FLG	http://www.genome.jp/kegg-bin/show_pathway?hsa05205/hsa:3710%09red/hsa:6385%09red/hsa:7097%09red/hsa:80326%09red/hsa:3480%09red/hsa:7157%09red/hsa:2064%09red/hsa:7057%09red/hsa:2260%09red/hsa:60%09red/hsa:71%09red/hsa:51384%09red
Dilated cardiomyopathy (DCM)	KEGG PATHWAY	hsa05414	8	96	0.00040931	0.0109209	LAMA2|ITGB4|ADCY2|ACTC1|CACNA1D|TTN|ACTB|ACTG1	http://www.genome.jp/kegg-bin/show_pathway?hsa05414/hsa:776%09red/hsa:7273%09red/hsa:3908%09red/hsa:3691%09red/hsa:108%09red/hsa:71%09red/hsa:70%09red/hsa:60%09red
Circadian entrainment	KEGG PATHWAY	hsa04713	8	97	0.000436579	0.0115848	ADCY2|RYR3|CACNA1D|CALML4|GRIN2B|PER1|PRKG2|ITPR3	http://www.genome.jp/kegg-bin/show_pathway?hsa04713/hsa:5187%09red/hsa:5593%09red/hsa:776%09red/hsa:3710%09red/hsa:6263%09red/hsa:91860%09red/hsa:108%09red/hsa:2904%09red
Signaling by GPCR	Reactome	R-HSA-372790	37	1170	0.000472515	0.0122128	GPR17|OBSCN|PPP2R1B|DGKQ|CCL4|OR4K2|CAMK4|OR56A5|OR9G1|OR2W3|OR5D14|APOB|WNT10A|OR1Q1|ADRA2A|PIK3CG|DGKK|MAPK7|OR3A3|GRM2|PLPPR4|TBXA2R|OR2Z1|HTR4|OR11H6|ITPR3|CXCL12|GPR37L1|ADCY2|OR13C2|SDC4|RGS19|CAMKK1|F2RL3|WNT16|OR1J2|GPC5	http://www.reactome.org/cgi-bin/eventbrowser_st_id?ST_ID=R-HSA-372790
Axon guidance mediated by Slit/Robo	PANTHER	P00008	4	18	0.000472819	0.0122128	NTN1|CXCL12|SLIT3|SLIT1	http://www.pantherdb.org/pathway/pathwayDiagram.jsp?catAccession=P00008
Lewis blood group biosynthesis	Reactome	R-HSA-9037629	4	18	0.000472819	0.0122128	FUT7|FUT6|FUT11|FUT3	http://www.reactome.org/cgi-bin/eventbrowser_st_id?ST_ID=R-HSA-9037629
Phagosome	KEGG PATHWAY	hsa04145	10	152	0.000480049	0.012334	SFTPD|ACTG1|PIKFYVE|COMP|RILP|HLA-DRB5|TLR2|ACTB|THBS1|CANX	http://www.genome.jp/kegg-bin/show_pathway?hsa04145/hsa:200576%09red/hsa:821%09red/hsa:7097%09red/hsa:1311%09red/hsa:83547%09red/hsa:7057%09red/hsa:6441%09red/hsa:71%09red/hsa:60%09red/hsa:3127%09red
Phosphatidylinositol signaling system	KEGG PATHWAY	hsa04070	8	99	0.000495541	0.0125615	DGKQ|TEP1|DGKK|PIKFYVE|CALML4|PTEN|ITPR3|PIP4K2A	http://www.genome.jp/kegg-bin/show_pathway?hsa04070/hsa:200576%09red/hsa:1609%09red/hsa:3710%09red/hsa:5728%09red/hsa:139189%09red/hsa:91860%09red/hsa:5305%09red
Glioma	KEGG PATHWAY	hsa05214	7	75	0.000499253	0.0125615	IGF1R|TEP1|CAMK4|CALML4|PTEN|RBP3|TP53	http://www.genome.jp/kegg-bin/show_pathway?hsa05214/hsa:814%09red/hsa:3480%09red/hsa:7157%09red/hsa:5728%09red/hsa:91860%09red/hsa:1869%09red
PPAR signaling pathway	KEGG PATHWAY	hsa03320	7	76	0.000537361	0.0132985	HMGCS1|CPT1B|CYP4A11|ACOX2|RXRG|ACSL6|PLTP	http://www.genome.jp/kegg-bin/show_pathway?hsa03320/hsa:6258%09red/hsa:5360%09red/hsa:3157%09red/hsa:8309%09red/hsa:23305%09red/hsa:1579%09red/hsa:1375%09red
Insulin/IGF pathway-protein kinase B signaling cascade	PANTHER	P00033	5	35	0.000560272	0.0136429	PTEN|IGF1R|TEP1|INSRR|PIK3CG	http://www.pantherdb.org/pathway/pathwayDiagram.jsp?catAccession=P00033
Regulation of TLR by endogenous ligand	Reactome	R-HSA-5686938	4	19	0.000564707	0.0136429	SFTPD|TLR2|TLR1|APOB	http://www.reactome.org/cgi-bin/eventbrowser_st_id?ST_ID=R-HSA-5686938
Ion channel transport	Reactome	R-HSA-983712	11	185	0.000570513	0.0137149	ATP11A|CLCN2|RYR3|WNK1|ATP13A5|ANO3|ATP11C|MLKL|ASIC2|TRPV1|TRPM2	http://www.reactome.org/cgi-bin/eventbrowser_st_id?ST_ID=R-HSA-983712
Gene expression (Transcription)	Reactome	R-HSA-74160	43	1448	0.000595813	0.0141162	NUP88|MT-CO1|AAAS|MT-CO3|SESN2|PPP2R1B|SETD1A|GTF3C5|TNFRSF10D|CBX4|GAD1|ZNF12|CHD4|POLDIP3|CAMK4|THBS1|CNOT3|ELL2|CNOT1|SIN3B|ZNF665|NABP1|ERBB2|TEP1|RXRG|NUP85|POLR2E|RBP3|ROR2|ARID3A|BLM|ZNF446|TP53|PIP4K2A|NOTCH1|GRIN2B|PTEN|CTR9|ARID1B|HDAC11|ACTB|ATXN3|ZNF429	http://www.reactome.org/cgi-bin/eventbrowser_st_id?ST_ID=R-HSA-74160
Complement and coagulation cascades	KEGG PATHWAY	hsa04610	7	79	0.000665738	0.0153146	CFH|PLAT|C1S|F2RL3|C7|A2M|SERPIND1	http://www.genome.jp/kegg-bin/show_pathway?hsa04610/hsa:5327%09red/hsa:3053%09red/hsa:9002%09red/hsa:2%09red/hsa:716%09red/hsa:3075%09red/hsa:730%09red
Intracellular signaling by second messengers	Reactome	R-HSA-9006925	14	288	0.000740081	0.0162617	ERBB2|PPP2R1B|TP53|CHD4|ADCY2|EGR1|CAMK4|TEP1|PTEN|CAMKK1|ITPR3|CBX4|PIP4K2A|PIK3AP1	http://www.reactome.org/cgi-bin/eventbrowser_st_id?ST_ID=R-HSA-9006925
Transcriptional Regulation by TP53	Reactome	R-HSA-3700989	16	359	0.000782539	0.0168152	ARID3A|MT-CO1|PPP2R1B|MT-CO3|TP53|CHD4|SESN2|BLM|POLR2E|PTEN|RBP3|TNFRSF10D|CNOT3|TEP1|CNOT1|PIP4K2A	http://www.reactome.org/cgi-bin/eventbrowser_st_id?ST_ID=R-HSA-3700989
Association of TriC/CCT with target proteins during biosynthesis	Reactome	R-HSA-390471	5	38	0.000786048	0.0168152	TP53|FBXL5|FBXW5|CCT4|FBXW4	http://www.reactome.org/cgi-bin/eventbrowser_st_id?ST_ID=R-HSA-390471
Huntington disease	KEGG PATHWAY	hsa05016	11	193	0.000794021	0.0169113	DNAH2|MT-CO1|MT-CO3|TP53|GRIN2B|MT-CYB|ATP5F1C|POLR2E|DNAH6|DNAH10|DCTN1	http://www.genome.jp/kegg-bin/show_pathway?hsa05016/hsa:1768%09red/hsa:1639%09red/hsa:5434%09red/hsa:7157%09red/hsa:146754%09red/hsa:196385%09red/hsa:4519%09red/hsa:2904%09red/hsa:4512%09red/hsa:4514%09red/hsa:509%09red
@@Huntington disease	PANTHER	P00029	7	129	0.00878822	0.0696176	TP53|ACTG1|ACTC1|GRIN2B|ACTB|DCTN1|SIN3B	http://www.pantherdb.org/pathway/pathwayDiagram.jsp?catAccession=P00029
Stimuli-sensing channels	Reactome	R-HSA-2672351	8	108	0.000845917	0.0178599	CLCN2|RYR3|WNK1|ANO3|MLKL|ASIC2|TRPV1|TRPM2	http://www.reactome.org/cgi-bin/eventbrowser_st_id?ST_ID=R-HSA-2672351
Mitotic Prometaphase	Reactome	R-HSA-68877	11	196	0.000894661	0.0188072	PPP2R1B|CLASP1|RAD21|CEP63|CENPF|CEP131|SMC4|NUP85|CEP76|ALMS1|CNTRL	http://www.reactome.org/cgi-bin/eventbrowser_st_id?ST_ID=R-HSA-68877
rRNA modification in the nucleus and cytosol	Reactome	R-HSA-6790901	6	60	0.000898714	0.018811	THUMPD1|UTP6|UTP15|PDCD11|NOL6|NOL11	http://www.reactome.org/cgi-bin/eventbrowser_st_id?ST_ID=R-HSA-6790901
Blood group systems biosynthesis	Reactome	R-HSA-9033658	4	22	0.000915711	0.0188419	FUT7|FUT6|FUT11|FUT3	http://www.reactome.org/cgi-bin/eventbrowser_st_id?ST_ID=R-HSA-9033658
MAPK signaling pathway	KEGG PATHWAY	hsa04010	14	295	0.000922708	0.0188497	ERBB2|IGF1R|TP53|CACNA1D|CSF1|MAP4K3|MAP3K5|MAP3K12|MAP3K13|ANGPT4|CRK|FLT4|FLG|MAPK7	http://www.genome.jp/kegg-bin/show_pathway?hsa04010/hsa:1435%09red/hsa:8491%09red/hsa:2324%09red/hsa:3480%09red/hsa:7157%09red/hsa:5598%09red/hsa:4217%09red/hsa:2064%09red/hsa:2260%09red/hsa:1398%09red/hsa:7786%09red/hsa:51378%09red/hsa:9175%09red/hsa:776%09red
Regulation of commissural axon pathfinding by SLIT and ROBO	Reactome	R-HSA-428542	3	9	0.0009569	0.0188497	NTN1|SLIT3|SLIT1	http://www.reactome.org/cgi-bin/eventbrowser_st_id?ST_ID=R-HSA-428542
DNA Repair	Reactome	R-HSA-73894	15	331	0.000961482	0.0188497	SMUG1|BLM|BRCA2|TP53|FANCA|PNKP|XRCC5|POLR2E|KDM4B|REV1|ASCC3|ASCC2|ACTB|NFRKB|UIMC1	http://www.reactome.org/cgi-bin/eventbrowser_st_id?ST_ID=R-HSA-73894
Neutrophil degranulation	Reactome	R-HSA-6798695	19	478	0.000989688	0.0192237	SLC44A2|CD93|ARMC8|TOLLIP|PKP1|MGAM|PRSS2|NCKAP1L|SNAP29|DSP|HMOX2|TLR2|PFKL|ATP11A|VPS35L|UBR4|XRCC5|TRPM2|DPP7	http://www.reactome.org/cgi-bin/eventbrowser_st_id?ST_ID=R-HSA-6798695
Fluid shear stress and atherosclerosis	KEGG PATHWAY	hsa05418	9	139	0.00100988	0.0194602	TP53|ACTG1|MAP3K5|SDC4|PLAT|MAPK7|ACTB|CALML4|CDH5	http://www.genome.jp/kegg-bin/show_pathway?hsa05418/hsa:5327%09red/hsa:6385%09red/hsa:7157%09red/hsa:5598%09red/hsa:4217%09red/hsa:1003%09red/hsa:91860%09red/hsa:71%09red/hsa:60%09red
Neddylation	Reactome	R-HSA-8951664	12	232	0.00104485	0.0199628	HIF3A|ASB1|KLHL22|FBXL5|TULP4|UBD|CCNF|PSD|OBSL1|CCDC8|FBXW4|FBXW5	http://www.reactome.org/cgi-bin/eventbrowser_st_id?ST_ID=R-HSA-8951664
Class I MHC mediated antigen processing & presentation	Reactome	R-HSA-983169	16	370	0.00105872	0.0199628	TLR2|ASB1|KLHL22|CDC27|FBXL5|TRAIP|PSD|RNF130|CCNF|TLR1|MYLIP|HERC6|FBXW4|FBXW5|CANX|UBR4	http://www.reactome.org/cgi-bin/eventbrowser_st_id?ST_ID=R-HSA-983169
Tight junction	KEGG PATHWAY	hsa04530	10	170	0.0010817	0.0202076	ERBB2|TJP3|PPP2R1B|CD1B|ACTG1|PPP2R2D|MYH8|CACNA1D|MAP3K5|ACTB	http://www.genome.jp/kegg-bin/show_pathway?hsa04530/hsa:4626%09red/hsa:776%09red/hsa:5519%09red/hsa:910%09red/hsa:27134%09red/hsa:4217%09red/hsa:2064%09red/hsa:71%09red/hsa:60%09red/hsa:55844%09red
Inflammation mediated by chemokine and cytokine signaling pathway	PANTHER	P00031	11	201	0.00108574	0.0202076	MYO3B|TEP1|ACTG1|CCL4|ACTC1|MYH8|PIK3CG|PTEN|ITPR3|ACTB|ADCY2	http://www.pantherdb.org/pathway/pathwayDiagram.jsp?catAccession=P00031
RAF/MAP kinase cascade	Reactome	R-HSA-5673001	12	234	0.00112048	0.0205323	ERBB2|GRIN2B|PPP2R1B|ACTG1|MARK3|DAB2IP|SPTA1|RANBP9|WDR83|GFRA1|ACTB|ATF1	http://www.reactome.org/cgi-bin/eventbrowser_st_id?ST_ID=R-HSA-5673001
O-linked glycosylation of mucins	Reactome	R-HSA-913709	6	63	0.0011361	0.0207402	MUC3A|ST6GAL1|B3GNT8|MUC6|GALNT5|MUC16	http://www.reactome.org/cgi-bin/eventbrowser_st_id?ST_ID=R-HSA-913709
Termination of O-glycan biosynthesis	Reactome	R-HSA-977068	4	24	0.0012209	0.0216898	MUC3A|MUC16|MUC6|ST6GAL1	http://www.reactome.org/cgi-bin/eventbrowser_st_id?ST_ID=R-HSA-977068
GPCR downstream signalling	Reactome	R-HSA-388396	34	1108	0.00128804	0.0222588	GPR17|OBSCN|PPP2R1B|DGKQ|CCL4|OR4K2|CAMK4|OR56A5|OR9G1|OR2W3|OR5D14|APOB|OR1Q1|ADRA2A|PIK3CG|DGKK|MAPK7|OR3A3|GRM2|TBXA2R|OR2Z1|HTR4|OR11H6|ITPR3|CXCL12|GPR37L1|ADCY2|OR13C2|SDC4|RGS19|CAMKK1|F2RL3|OR1J2|GPC5	http://www.reactome.org/cgi-bin/eventbrowser_st_id?ST_ID=R-HSA-388396
MAPK1/MAPK3 signaling	Reactome	R-HSA-5684996	12	239	0.00132964	0.0227349	ERBB2|GRIN2B|PPP2R1B|ACTG1|MARK3|DAB2IP|SPTA1|RANBP9|WDR83|GFRA1|ACTB|ATF1	http://www.reactome.org/cgi-bin/eventbrowser_st_id?ST_ID=R-HSA-5684996
Hypertrophic cardiomyopathy (HCM)	KEGG PATHWAY	hsa05410	7	90	0.00135678	0.0231177	LAMA2|ITGB4|ACTC1|CACNA1D|TTN|ACTB|ACTG1	http://www.genome.jp/kegg-bin/show_pathway?hsa05410/hsa:776%09red/hsa:7273%09red/hsa:3908%09red/hsa:3691%09red/hsa:71%09red/hsa:70%09red/hsa:60%09red
Other interleukin signaling	Reactome	R-HSA-449836	13	275	0.00143199	0.0238216	ERBB2|GRIN2B|PPP2R1B|ACTG1|WDR83|DAB2IP|CSF1|SPTA1|RANBP9|MARK3|GFRA1|ACTB|ATF1	http://www.reactome.org/cgi-bin/eventbrowser_st_id?ST_ID=R-HSA-449836
Neurotrophin signaling pathway	KEGG PATHWAY	hsa04722	8	119	0.00151829	0.0249035	TP53|MAP3K5|CAMK4|NTRK3|MAPK7|CRK|CALML4|MATK	http://www.genome.jp/kegg-bin/show_pathway?hsa04722/hsa:4916%09red/hsa:4145%09red/hsa:1398%09red/hsa:814%09red/hsa:7157%09red/hsa:5598%09red/hsa:4217%09red/hsa:91860%09red
Sphingolipid signaling pathway	KEGG PATHWAY	hsa04071	8	119	0.00151829	0.0249035	PPP2R1B|TP53|PPP2R2D|MAP3K5|PTEN|SGMS1|TEP1|SGPP2	http://www.genome.jp/kegg-bin/show_pathway?hsa04071/hsa:5728%09red/hsa:55844%09red/hsa:5519%09red/hsa:7157%09red/hsa:259230%09red/hsa:4217%09red/hsa:130367%09red
Formation of annular gap junctions	Reactome	R-HSA-196025	3	11	0.00154365	0.0249035	ACTB|ACTG1|DNM2	http://www.reactome.org/cgi-bin/eventbrowser_st_id?ST_ID=R-HSA-196025
Loss of Nlp from mitotic centrosomes	Reactome	R-HSA-380259	6	69	0.00175208	0.0270099	CLASP1|CEP63|CEP131|ALMS1|CEP76|CNTRL	http://www.reactome.org/cgi-bin/eventbrowser_st_id?ST_ID=R-HSA-380259
Loss of proteins required for interphase microtubule organization from the centrosome	Reactome	R-HSA-380284	6	69	0.00175208	0.0270099	CLASP1|CEP63|CEP131|ALMS1|CEP76|CNTRL	http://www.reactome.org/cgi-bin/eventbrowser_st_id?ST_ID=R-HSA-380284
Dectin-2 family	Reactome	R-HSA-5621480	4	27	0.00180227	0.0273495	SYK|MUC16|MUC3A|MUC6	http://www.reactome.org/cgi-bin/eventbrowser_st_id?ST_ID=R-HSA-5621480
Gap junction degradation	Reactome	R-HSA-190873	3	12	0.00190532	0.0282943	ACTB|ACTG1|DNM2	http://www.reactome.org/cgi-bin/eventbrowser_st_id?ST_ID=R-HSA-190873
RNA Polymerase II Transcription	Reactome	R-HSA-73857	38	1316	0.00195496	0.0289429	MT-CO1|PPP2R1B|MT-CO3|SESN2|SETD1A|TNFRSF10D|CBX4|GAD1|ZNF12|CHD4|POLDIP3|CAMK4|THBS1|CNOT3|ELL2|CNOT1|SIN3B|ZNF665|NABP1|ERBB2|TEP1|RXRG|POLR2E|RBP3|ROR2|ARID3A|BLM|ZNF446|TP53|PIP4K2A|NOTCH1|GRIN2B|PTEN|CTR9|ARID1B|HDAC11|ATXN3|ZNF429	http://www.reactome.org/cgi-bin/eventbrowser_st_id?ST_ID=R-HSA-73857
SUMOylation of DNA damage response and repair proteins	Reactome	R-HSA-3108214	6	71	0.00200519	0.0292112	NUP88|AAAS|RAD21|NUP85|BLM|CBX4	http://www.reactome.org/cgi-bin/eventbrowser_st_id?ST_ID=R-HSA-3108214
FLT3 Signaling	Reactome	R-HSA-9607240	12	252	0.00202851	0.0292112	ERBB2|GRIN2B|PPP2R1B|ACTG1|MARK3|DAB2IP|SPTA1|RANBP9|WDR83|GFRA1|ACTB|ATF1	http://www.reactome.org/cgi-bin/eventbrowser_st_id?ST_ID=R-HSA-9607240
Transcriptional misregulation in cancer	KEGG PATHWAY	hsa05202	10	186	0.00203782	0.0292112	IGF1R|TP53|RXRG|PLAT|ERG|RUNX1T1|PROM1|JMJD1C|WNT16|PAX8	http://www.genome.jp/kegg-bin/show_pathway?hsa05202/hsa:2078%09red/hsa:5327%09red/hsa:6258%09red/hsa:862%09red/hsa:3480%09red/hsa:7157%09red/hsa:8842%09red/hsa:221037%09red/hsa:7849%09red/hsa:51384%09red
Metabolism of vitamins and cofactors	Reactome	R-HSA-196854	10	186	0.00203782	0.0292112	APOB|NT5E|SDC4|PTGIS|PRSS1|FASN|GPC5|PRKG2|TPK1|MMADHC	http://www.reactome.org/cgi-bin/eventbrowser_st_id?ST_ID=R-HSA-196854
TP53 Regulates Transcription of Cell Cycle Genes	Reactome	R-HSA-6791312	5	48	0.00203925	0.0292112	CNOT3|ARID3A|CNOT1|RBP3|TP53	http://www.reactome.org/cgi-bin/eventbrowser_st_id?ST_ID=R-HSA-6791312
Endocrine resistance	KEGG PATHWAY	hsa01522	7	98	0.00214107	0.030232	ERBB2|IGF1R|TP53|ADCY2|CYP2D6|NOTCH1|RBP3	http://www.genome.jp/kegg-bin/show_pathway?hsa01522/hsa:3480%09red/hsa:7157%09red/hsa:2064%09red/hsa:1564%09red/hsa:108%09red/hsa:1869%09red/hsa:4851%09red
Adherens junction	KEGG PATHWAY	hsa04520	6	72	0.00214164	0.030232	ERBB2|IGF1R|FARP2|ACTG1|ACTB|FLG	http://www.genome.jp/kegg-bin/show_pathway?hsa04520/hsa:3480%09red/hsa:2064%09red/hsa:2260%09red/hsa:9855%09red/hsa:71%09red/hsa:60%09red
Melanoma	KEGG PATHWAY	hsa05218	6	72	0.00214164	0.030232	IGF1R|TEP1|PTEN|RBP3|TP53|FLG	http://www.genome.jp/kegg-bin/show_pathway?hsa05218/hsa:5728%09red/hsa:1869%09red/hsa:3480%09red/hsa:2260%09red/hsa:7157%09red
AURKA Activation by TPX2	Reactome	R-HSA-8854518	6	72	0.00214164	0.030232	CLASP1|CEP63|CEP131|ALMS1|CEP76|CNTRL	http://www.reactome.org/cgi-bin/eventbrowser_st_id?ST_ID=R-HSA-8854518
Cholesterol metabolism	KEGG PATHWAY	hsa04979	5	50	0.00240447	0.0329834	PLTP|OSBPL5|MYLIP|APOB|STARD3	http://www.genome.jp/kegg-bin/show_pathway?hsa04979/hsa:5360%09red/hsa:10948%09red/hsa:338%09red/hsa:114879%09red/hsa:29116%09red
Laminin interactions	Reactome	R-HSA-3000157	4	30	0.00255184	0.0347107	LAMA2|LAMC1|ITGB4|LAMA5	http://www.reactome.org/cgi-bin/eventbrowser_st_id?ST_ID=R-HSA-3000157
ECM proteoglycans	Reactome	R-HSA-3000178	6	76	0.00275851	0.0366378	LAMA2|LAMA5|COMP|SPARC|LAMC1|COL6A6	http://www.reactome.org/cgi-bin/eventbrowser_st_id?ST_ID=R-HSA-3000178
TP53 Regulates Transcription of Genes Involved in G1 Cell Cycle Arrest	Reactome	R-HSA-6804116	3	14	0.00277651	0.0366378	ARID3A|RBP3|TP53	http://www.reactome.org/cgi-bin/eventbrowser_st_id?ST_ID=R-HSA-6804116
Mitotic G2-G2/M phases	Reactome	R-HSA-453274	10	195	0.00282049	0.0371173	PPP2R1B|TP53|CLASP1|CEP63|CENPF|CEP131|ALMS1|CEP76|RBP3|CNTRL	http://www.reactome.org/cgi-bin/eventbrowser_st_id?ST_ID=R-HSA-453274
Interaction between L1 and Ankyrins	Reactome	R-HSA-445095	4	31	0.00284286	0.0372101	SPTA1|NRCAM|ACTB|ACTG1	http://www.reactome.org/cgi-bin/eventbrowser_st_id?ST_ID=R-HSA-445095
Signaling by Rho GTPases	Reactome	R-HSA-194315	17	449	0.00288904	0.0377128	OBSCN|PPP2R1B|FHOD3|CLASP1|KTN1|PKN1|CENPF|NCKAP1L|NUP85|SRGAP3|ARHGAP22|STARD8|DVL1|ARHGAP35|ACTB|A2M|ACTG1	http://www.reactome.org/cgi-bin/eventbrowser_st_id?ST_ID=R-HSA-194315
Arrhythmogenic right ventricular cardiomyopathy (ARVC)	KEGG PATHWAY	hsa05412	6	77	0.00293159	0.0379621	LAMA2|ACTG1|CACNA1D|DSP|ACTB|ITGB4	http://www.genome.jp/kegg-bin/show_pathway?hsa05412/hsa:776%09red/hsa:1832%09red/hsa:60%09red/hsa:3691%09red/hsa:71%09red/hsa:3908%09red
Signaling by MET	Reactome	R-HSA-6806834	6	77	0.00293159	0.0379621	LAMA2|LAMA5|LRIG1|RANBP9|CRK|LAMC1	http://www.reactome.org/cgi-bin/eventbrowser_st_id?ST_ID=R-HSA-6806834
Signaling by VEGF	Reactome	R-HSA-194138	7	106	0.0032366	0.0411766	NCKAP1L|ACTG1|CRK|ITPR3|ACTB|CDH5|FLT4	http://www.reactome.org/cgi-bin/eventbrowser_st_id?ST_ID=R-HSA-194138
Influenza A	KEGG PATHWAY	hsa05164	9	167	0.00330199	0.0412197	FDPS|ACTG1|IRF9|HLA-DRB5|PRSS1|PRSS2|ACTB|MAVS|STAT2	http://www.genome.jp/kegg-bin/show_pathway?hsa05164/hsa:6773%09red/hsa:71%09red/hsa:57506%09red/hsa:10379%09red/hsa:5645%09red/hsa:5644%09red/hsa:2224%09red/hsa:60%09red/hsa:3127%09red
RHO GTPases Activate Formins	Reactome	R-HSA-5663220	8	136	0.00332218	0.0413654	PPP2R1B|FHOD3|ACTG1|CLASP1|CENPF|NUP85|DVL1|ACTB	http://www.reactome.org/cgi-bin/eventbrowser_st_id?ST_ID=R-HSA-5663220
Cilium Assembly	Reactome	R-HSA-5617833	10	200	0.00334927	0.0415961	TNPO1|TTC30A|CLASP1|CEP63|CEP131|ALMS1|CCT4|CEP76|CNTRL|WDR19	http://www.reactome.org/cgi-bin/eventbrowser_st_id?ST_ID=R-HSA-5617833
Apelin signaling pathway	KEGG PATHWAY	hsa04371	8	137	0.00346517	0.0427077	ADCY2|PLAT|RYR3|EGR1|CAMK4|PIK3CG|ITPR3|CALML4	http://www.genome.jp/kegg-bin/show_pathway?hsa04371/hsa:5327%09red/hsa:814%09red/hsa:3710%09red/hsa:5294%09red/hsa:6263%09red/hsa:91860%09red/hsa:108%09red/hsa:1958%09red
Post-translational protein phosphorylation	Reactome	R-HSA-8957275	7	108	0.00356747	0.0435267	APOB|KTN1|CSF1|FSTL1|TGOLN2|LAMC1|SERPIND1	http://www.reactome.org/cgi-bin/eventbrowser_st_id?ST_ID=R-HSA-8957275
Antigen processing: Ubiquitination & Proteasome degradation	Reactome	R-HSA-983168	13	308	0.00365595	0.0444945	ASB1|KLHL22|CDC27|FBXL5|TRAIP|PSD|RNF130|CCNF|MYLIP|HERC6|FBXW4|FBXW5|UBR4	http://www.reactome.org/cgi-bin/eventbrowser_st_id?ST_ID=R-HSA-983168
rRNA processing	Reactome	R-HSA-72312	10	203	0.00370252	0.0446562	THUMPD1|LBP|RPL28|UTP6|EXOSC10|MRM2|UTP15|PDCD11|NOL6|NOL11	http://www.reactome.org/cgi-bin/eventbrowser_st_id?ST_ID=R-HSA-72312
Recruitment of mitotic centrosome proteins and complexes	Reactome	R-HSA-380270	6	81	0.00370602	0.0446562	CLASP1|CEP63|CEP131|ALMS1|CEP76|CNTRL	http://www.reactome.org/cgi-bin/eventbrowser_st_id?ST_ID=R-HSA-380270
Centrosome maturation	Reactome	R-HSA-380287	6	81	0.00370602	0.0446562	CLASP1|CEP63|CEP131|ALMS1|CEP76|CNTRL	http://www.reactome.org/cgi-bin/eventbrowser_st_id?ST_ID=R-HSA-380287
M Phase	Reactome	R-HSA-68886	15	384	0.00377069	0.0447126	NUP88|AAAS|NUP85|CLASP1|RAD21|CDC27|CENPF|CEP131|PPP2R1B|SMC4|CEP63|CEP76|ALMS1|PPP2R2D|CNTRL	http://www.reactome.org/cgi-bin/eventbrowser_st_id?ST_ID=R-HSA-68886
Alzheimer disease	KEGG PATHWAY	hsa05010	9	171	0.00382826	0.0447126	MT-CO1|MT-CO3|MT-CYB|RYR3|CACNA1D|CALML4|GRIN2B|ITPR3|ATP5F1C	http://www.genome.jp/kegg-bin/show_pathway?hsa05010/hsa:776%09red/hsa:3710%09red/hsa:4519%09red/hsa:6263%09red/hsa:91860%09red/hsa:2904%09red/hsa:4512%09red/hsa:4514%09red/hsa:509%09red
TP53 Regulates Metabolic Genes	Reactome	R-HSA-5628897	6	82	0.00392129	0.0451408	MT-CO1|MT-CO3|TEP1|SESN2|PTEN|TP53	http://www.reactome.org/cgi-bin/eventbrowser_st_id?ST_ID=R-HSA-5628897
Generic Transcription Pathway	Reactome	R-HSA-212436	34	1193	0.00400435	0.0459695	MT-CO1|PPP2R1B|MT-CO3|SESN2|SETD1A|TNFRSF10D|CBX4|GAD1|ZNF12|CHD4|CAMK4|THBS1|CNOT3|CNOT1|SIN3B|ZNF665|ERBB2|TEP1|RXRG|POLR2E|RBP3|ROR2|ARID3A|BLM|ZNF446|TP53|PIP4K2A|NOTCH1|GRIN2B|PTEN|ARID1B|HDAC11|ATXN3|ZNF429	http://www.reactome.org/cgi-bin/eventbrowser_st_id?ST_ID=R-HSA-212436
Fcgamma receptor (FCGR) dependent phagocytosis	Reactome	R-HSA-2029480	6	83	0.00414567	0.0471461	NCKAP1L|ACTG1|SYK|CRK|ITPR3|ACTB	http://www.reactome.org/cgi-bin/eventbrowser_st_id?ST_ID=R-HSA-2029480
Prion diseases	KEGG PATHWAY	hsa05020	4	35	0.00423369	0.0479226	LAMC1|C7|EGR1|NOTCH1	http://www.genome.jp/kegg-bin/show_pathway?hsa05020/hsa:4851%09red/hsa:1958%09red/hsa:3915%09red/hsa:730%09red
MAPK family signaling cascades	Reactome	R-HSA-5683057	12	278	0.00432673	0.0487485	ERBB2|GRIN2B|PPP2R1B|ACTG1|MARK3|DAB2IP|SPTA1|RANBP9|WDR83|GFRA1|ACTB|ATF1	http://www.reactome.org/cgi-bin/eventbrowser_st_id?ST_ID=R-HSA-5683057
PI Metabolism	Reactome	R-HSA-1483255	6	84	0.0043794	0.049114	TEP1|PIKFYVE|TPTE2|PIK3CG|PTEN|PIP4K2A	http://www.reactome.org/cgi-bin/eventbrowser_st_id?ST_ID=R-HSA-1483255
Defective GALNT12 causes colorectal cancer 1 (CRCS1)	Reactome	R-HSA-5083636	3	17	0.00448209	0.0493538	MUC3A|MUC16|MUC6	http://www.reactome.org/cgi-bin/eventbrowser_st_id?ST_ID=R-HSA-5083636
Defective GALNT3 causes familial hyperphosphatemic tumoral calcinosis (HFTC)	Reactome	R-HSA-5083625	3	17	0.00448209	0.0493538	MUC3A|MUC16|MUC6	http://www.reactome.org/cgi-bin/eventbrowser_st_id?ST_ID=R-HSA-5083625
Muscle contraction	Reactome	R-HSA-397014	10	209	0.0044973	0.0494053	KCND2|KCNJ4|ACTC1|MYH8|CACNA1D|TNNI2|TTN|ITPR3|RYR3|ABCC9	http://www.reactome.org/cgi-bin/eventbrowser_st_id?ST_ID=R-HSA-397014
Glucose metabolism	Reactome	R-HSA-70326	6	85	0.00462271	0.0505399	NUP88|AAAS|SLC37A1|PPP2R1B|NUP85|PFKL	http://www.reactome.org/cgi-bin/eventbrowser_st_id?ST_ID=R-HSA-70326
Striated Muscle Contraction	Reactome	R-HSA-390522	4	36	0.00464184	0.0505399	ACTC1|MYH8|TNNI2|TTN	http://www.reactome.org/cgi-bin/eventbrowser_st_id?ST_ID=R-HSA-390522
Regulation of actin dynamics for phagocytic cup formation	Reactome	R-HSA-2029482	5	59	0.0046533	0.0505513	SYK|CRK|ACTB|NCKAP1L|ACTG1	http://www.reactome.org/cgi-bin/eventbrowser_st_id?ST_ID=R-HSA-2029482
Clathrin-mediated endocytosis	Reactome	R-HSA-8856828	8	145	0.00478775	0.0517803	TGOLN2|APOB|ACTG1|EPN1|SNX18|SNAP91|DNM2|ACTB	http://www.reactome.org/cgi-bin/eventbrowser_st_id?ST_ID=R-HSA-8856828
Regulation of PLK1 Activity at G2/M Transition	Reactome	R-HSA-2565942	6	86	0.00487581	0.0521519	CLASP1|CEP63|CEP131|ALMS1|CEP76|CNTRL	http://www.reactome.org/cgi-bin/eventbrowser_st_id?ST_ID=R-HSA-2565942
NCAM signaling for neurite out-growth	Reactome	R-HSA-375165	5	60	0.00497201	0.0530006	SPTA1|ATF1|CACNA1D|GFRA1|COL6A6	http://www.reactome.org/cgi-bin/eventbrowser_st_id?ST_ID=R-HSA-375165
Defective C1GALT1C1 causes Tn polyagglutination syndrome (TNPS)	Reactome	R-HSA-5083632	3	18	0.00516375	0.0533223	MUC3A|MUC16|MUC6	http://www.reactome.org/cgi-bin/eventbrowser_st_id?ST_ID=R-HSA-5083632
Metabolism of steroids	Reactome	R-HSA-8957322	8	147	0.00517191	0.0533223	HMGCS1|FDPS|ACOX2|PTGIS|FASN|STARD3|HSD17B4|ABCC3	http://www.reactome.org/cgi-bin/eventbrowser_st_id?ST_ID=R-HSA-8957322
Transcriptional Regulation by MECP2	Reactome	R-HSA-8986944	5	61	0.00530589	0.0543574	GRIN2B|PTEN|TEP1|GAD1|CAMK4	http://www.reactome.org/cgi-bin/eventbrowser_st_id?ST_ID=R-HSA-8986944
L1CAM interactions	Reactome	R-HSA-373760	7	117	0.0053844	0.0550456	ACTG1|NRCAM|SPTA1|RANBP9|DNM2|ACTB|LAMC1	http://www.reactome.org/cgi-bin/eventbrowser_st_id?ST_ID=R-HSA-373760
Ovarian tumor domain proteases	Reactome	R-HSA-5689896	4	38	0.00553577	0.0561205	TEP1|PTEN|MAVS|TP53	http://www.reactome.org/cgi-bin/eventbrowser_st_id?ST_ID=R-HSA-5689896
Activation of NOXA and translocation to mitochondria	Reactome	R-HSA-111448	2	5	0.00571532	0.0561813	RBP3|TP53	http://www.reactome.org/cgi-bin/eventbrowser_st_id?ST_ID=R-HSA-111448
Thyroid hormone signaling pathway	KEGG PATHWAY	hsa04919	7	119	0.00586823	0.0568887	TP53|ACTG1|RXRG|TBC1D4|NOTCH1|MED12L|ACTB	http://www.genome.jp/kegg-bin/show_pathway?hsa04919/hsa:116931%09red/hsa:6258%09red/hsa:4851%09red/hsa:7157%09red/hsa:9882%09red/hsa:71%09red/hsa:60%09red
3-phosphoinositide degradation	BioCyc	PWY-6368	3	19	0.00590442	0.0568887	TPTE2|PTEN|TEP1	http://biocyc.org/HUMAN/NEW-IMAGE?type=NIL&object=PWY-6368
G alpha (i) signalling events	Reactome	R-HSA-418594	15	405	0.00598574	0.0571236	GPR17|GPR37L1|PPP2R1B|APOB|CAMK4|ADCY2|CCL4|SDC4|ADRA2A|RGS19|CAMKK1|GPC5|ITPR3|CXCL12|GRM2	http://www.reactome.org/cgi-bin/eventbrowser_st_id?ST_ID=R-HSA-418594
Basal cell carcinoma	KEGG PATHWAY	hsa05217	5	63	0.00602063	0.0571236	WNT10A|KIF7|DVL1|TP53|WNT16	http://www.genome.jp/kegg-bin/show_pathway?hsa05217/hsa:80326%09red/hsa:1855%09red/hsa:7157%09red/hsa:51384%09red/hsa:374654%09red
RET signaling	Reactome	R-HSA-8853659	4	39	0.00602292	0.0571236	DOK2|GFRA1|ATF1|MAPK7	http://www.reactome.org/cgi-bin/eventbrowser_st_id?ST_ID=R-HSA-8853659
Human T-cell leukemia virus 1 infection	KEGG PATHWAY	hsa05166	10	219	0.00611423	0.0578766	FDPS|TP53|ADCY2|CDC27|EGR1|HLA-DRB5|PTEN|RBP3|TEP1|CANX	http://www.genome.jp/kegg-bin/show_pathway?hsa05166/hsa:996%09red/hsa:821%09red/hsa:7157%09red/hsa:5728%09red/hsa:108%09red/hsa:1869%09red/hsa:1958%09red/hsa:2224%09red/hsa:3127%09red
Semaphorin interactions	Reactome	R-HSA-373755	5	64	0.00640224	0.0599608	ERBB2|SEMA6D|FARP2|ARHGAP35|TREM2	http://www.reactome.org/cgi-bin/eventbrowser_st_id?ST_ID=R-HSA-373755
Kaposi sarcoma-associated herpesvirus infection	KEGG PATHWAY	hsa05167	9	186	0.0064085	0.0599608	TP53|STAT2|SYK|IRF9|PIK3CG|RBP3|ITPR3|CALML4|MICA	http://www.genome.jp/kegg-bin/show_pathway?hsa05167/hsa:3710%09red/hsa:6773%09red/hsa:6850%09red/hsa:5294%09red/hsa:7157%09red/hsa:10379%09red/hsa:91860%09red/hsa:1869%09red/hsa:100507436%09red
mTOR signaling pathway	KEGG PATHWAY	hsa04150	8	153	0.00646658	0.060272	IGF1R|DEPTOR|SESN2|WNT10A|TEP1|PTEN|DVL1|WNT16	http://www.genome.jp/kegg-bin/show_pathway?hsa04150/hsa:64798%09red/hsa:80326%09red/hsa:3480%09red/hsa:5728%09red/hsa:1855%09red/hsa:83667%09red/hsa:51384%09red
Cadherin signaling pathway	PANTHER	P00012	8	153	0.00646658	0.060272	ERBB2|ACTG1|WNT10A|FSTL1|ACTC1|WNT16|ACTB|CDH5	http://www.pantherdb.org/pathway/pathwayDiagram.jsp?catAccession=P00012
MAP2K and MAPK activation	Reactome	R-HSA-5674135	4	40	0.00653776	0.0603899	ACTB|WDR83|ACTG1|MARK3	http://www.reactome.org/cgi-bin/eventbrowser_st_id?ST_ID=R-HSA-5674135
MET promotes cell motility	Reactome	R-HSA-8875878	4	40	0.00653776	0.0603899	CRK|LAMA2|LAMC1|LAMA5	http://www.reactome.org/cgi-bin/eventbrowser_st_id?ST_ID=R-HSA-8875878
Viral Messenger RNA Synthesis	Reactome	R-HSA-168325	4	40	0.00653776	0.0603899	POLR2E|NUP88|AAAS|NUP85	http://www.reactome.org/cgi-bin/eventbrowser_st_id?ST_ID=R-HSA-168325
Organelle biogenesis and maintenance	Reactome	R-HSA-1852241	12	294	0.00655715	0.0604204	TNPO1|TTC30A|CLASP1|CEP63|CEP131|CAMK4|CCT4|ALMS1|CEP76|CNTRL|ATP5F1C|WDR19	http://www.reactome.org/cgi-bin/eventbrowser_st_id?ST_ID=R-HSA-1852241
TP53 regulates transcription of additional cell cycle genes whose exact role in the p53 pathway remain uncertain	Reactome	R-HSA-6804115	3	20	0.00670538	0.0608623	CNOT3|CNOT1|TP53	http://www.reactome.org/cgi-bin/eventbrowser_st_id?ST_ID=R-HSA-6804115
Deubiquitination	Reactome	R-HSA-5688426	12	296	0.00689017	0.0621909	TP53|FOXK2|FOXK1|PTEN|USP28|USP30|TEP1|ACTB|MAVS|NFRKB|ATXN3|UIMC1	http://www.reactome.org/cgi-bin/eventbrowser_st_id?ST_ID=R-HSA-5688426
Respiratory electron transport, ATP synthesis by chemiosmotic coupling, and heat production by uncoupling proteins.	Reactome	R-HSA-163200	7	123	0.00693239	0.0623039	MT-CO1|MT-ND2|MT-CO3|MT-ND4|MT-ND6|MT-CYB|ATP5F1C	http://www.reactome.org/cgi-bin/eventbrowser_st_id?ST_ID=R-HSA-163200
GnRH signaling pathway	KEGG PATHWAY	hsa04912	6	93	0.00694119	0.0623039	ADCY2|EGR1|CACNA1D|CALML4|MAPK7|ITPR3	http://www.genome.jp/kegg-bin/show_pathway?hsa04912/hsa:776%09red/hsa:3710%09red/hsa:5598%09red/hsa:91860%09red/hsa:108%09red/hsa:1958%09red
Recruitment of NuMA to mitotic centrosomes	Reactome	R-HSA-380320	6	93	0.00694119	0.0623039	CLASP1|CEP63|CEP131|ALMS1|CEP76|CNTRL	http://www.reactome.org/cgi-bin/eventbrowser_st_id?ST_ID=R-HSA-380320
Bladder cancer	KEGG PATHWAY	hsa05219	4	41	0.00708093	0.0632515	ERBB2|RBP3|TP53|THBS1	http://www.genome.jp/kegg-bin/show_pathway?hsa05219/hsa:2064%09red/hsa:7057%09red/hsa:1869%09red/hsa:7157%09red
Diseases of signal transduction	Reactome	R-HSA-5663202	14	374	0.00712411	0.0632515	ERBB2|PPP2R1B|TEP1|ACTG1|MYO18A|DAB2IP|NOTCH1|POLR2E|PTEN|PIK3AP1|MARK3|HDAC11|ACTB|FLG	http://www.reactome.org/cgi-bin/eventbrowser_st_id?ST_ID=R-HSA-5663202
Glycolysis	Reactome	R-HSA-70171	5	66	0.00721573	0.0632515	NUP88|AAAS|PFKL|PPP2R1B|NUP85	http://www.reactome.org/cgi-bin/eventbrowser_st_id?ST_ID=R-HSA-70171
@@Glycolysis	PANTHER	P00024	1	17	0.26537	0.354021	PFKL	http://www.pantherdb.org/pathway/pathwayDiagram.jsp?catAccession=P00024
@@glycolysis	BioCyc	PWY66-400	1	25	0.359492	0.426299	PFKL	http://biocyc.org/HUMAN/NEW-IMAGE?type=NIL&object=PWY66-400
PDGF signaling pathway	PANTHER	P00047	7	124	0.00721942	0.0632515	STAT2|SRGAP3|PIK3CG|ERG|MAPK7|ITPR3|ELF5	http://www.pantherdb.org/pathway/pathwayDiagram.jsp?catAccession=P00047
Chaperonin-mediated protein folding	Reactome	R-HSA-390466	6	94	0.00728092	0.0632515	TP53|FBXL5|CCT4|ACTB|FBXW4|FBXW5	http://www.reactome.org/cgi-bin/eventbrowser_st_id?ST_ID=R-HSA-390466
Regulation of Insulin-like Growth Factor (IGF) transport and uptake by Insulin-like Growth Factor Binding Proteins (IGFBPs)	Reactome	R-HSA-381426	7	125	0.00751516	0.0632515	APOB|KTN1|CSF1|FSTL1|TGOLN2|LAMC1|SERPIND1	http://www.reactome.org/cgi-bin/eventbrowser_st_id?ST_ID=R-HSA-381426
DAG and IP3 signaling	Reactome	R-HSA-1489509	4	42	0.00765306	0.0635269	ITPR3|CAMKK1|CAMK4|ADCY2	http://www.reactome.org/cgi-bin/eventbrowser_st_id?ST_ID=R-HSA-1489509
Bile acid and bile salt metabolism	Reactome	R-HSA-194068	4	42	0.00765306	0.0635269	ACOX2|HSD17B4|PTGIS|ABCC3	http://www.reactome.org/cgi-bin/eventbrowser_st_id?ST_ID=R-HSA-194068
NCAM1 interactions	Reactome	R-HSA-419037	4	42	0.00765306	0.0635269	ATF1|CACNA1D|GFRA1|COL6A6	http://www.reactome.org/cgi-bin/eventbrowser_st_id?ST_ID=R-HSA-419037
Calcium signaling pathway	KEGG PATHWAY	hsa04020	9	193	0.00799433	0.065924	ERBB2|TBXA2R|ADCY2|RYR3|CACNA1D|CAMK4|CALML4|HTR4|ITPR3	http://www.genome.jp/kegg-bin/show_pathway?hsa04020/hsa:776%09red/hsa:814%09red/hsa:3710%09red/hsa:2064%09red/hsa:6263%09red/hsa:3360%09red/hsa:91860%09red/hsa:108%09red/hsa:6915%09red
rRNA processing in the nucleus and cytosol	Reactome	R-HSA-8868773	9	193	0.00799433	0.065924	THUMPD1|LBP|RPL28|UTP6|EXOSC10|UTP15|PDCD11|NOL6|NOL11	http://www.reactome.org/cgi-bin/eventbrowser_st_id?ST_ID=R-HSA-8868773
G2/M Transition	Reactome	R-HSA-69275	9	193	0.00799433	0.065924	PPP2R1B|TP53|CLASP1|CEP63|CENPF|CEP131|ALMS1|CEP76|CNTRL	http://www.reactome.org/cgi-bin/eventbrowser_st_id?ST_ID=R-HSA-69275
Negative regulation of the PI3K/AKT network	Reactome	R-HSA-199418	6	96	0.00799614	0.065924	ERBB2|PPP2R1B|TEP1|PTEN|PIP4K2A|PIK3AP1	http://www.reactome.org/cgi-bin/eventbrowser_st_id?ST_ID=R-HSA-199418
Vesicle-mediated transport	Reactome	R-HSA-5653656	21	669	0.00802176	0.0660232	TGOLN2|RAB27B|COPA|APOB|RAB32|STAB2|EPN1|TBC1D4|SNAP29|SPTA1|KIF26A|SNAP91|SNX18|SPARC|PUM1|KIF26B|DNM2|ACTB|DCTN1|TBC1D16|ACTG1	http://www.reactome.org/cgi-bin/eventbrowser_st_id?ST_ID=R-HSA-5653656
Beta2 adrenergic receptor signaling pathway	PANTHER	P04378	4	43	0.00825476	0.0671689	RYR3|CACNA1D|SNAP29|ADCY2	http://www.pantherdb.org/pathway/pathwayDiagram.jsp?catAccession=P04378
Beta1 adrenergic receptor signaling pathway	PANTHER	P04377	4	43	0.00825476	0.0671689	RYR3|CACNA1D|SNAP29|ADCY2	http://www.pantherdb.org/pathway/pathwayDiagram.jsp?catAccession=P04377
SUMOylation of RNA binding proteins	Reactome	R-HSA-4570464	4	43	0.00825476	0.0671689	NUP88|AAAS|CBX4|NUP85	http://www.reactome.org/cgi-bin/eventbrowser_st_id?ST_ID=R-HSA-4570464
Cellular senescence	KEGG PATHWAY	hsa04218	8	160	0.00827163	0.0671689	TP53|TEP1|CACNA1D|CALML4|KIR2DL3|PTEN|RBP3|ITPR3	http://www.genome.jp/kegg-bin/show_pathway?hsa04218/hsa:776%09red/hsa:3710%09red/hsa:3802%09red/hsa:7157%09red/hsa:5728%09red/hsa:91860%09red/hsa:1869%09red
@@Cellular Senescence	Reactome	R-HSA-2559583	6	194	0.126779	0.262626	TP53|CDC27|MAP3K5|RBP3|MAPK7|CBX4	http://www.reactome.org/cgi-bin/eventbrowser_st_id?ST_ID=R-HSA-2559583
Anchoring of the basal body to the plasma membrane	Reactome	R-HSA-5620912	6	97	0.00837207	0.067492	CLASP1|CEP63|CEP131|ALMS1|CEP76|CNTRL	http://www.reactome.org/cgi-bin/eventbrowser_st_id?ST_ID=R-HSA-5620912
VEGFA-VEGFR2 Pathway	Reactome	R-HSA-4420097	6	97	0.00837207	0.067492	NCKAP1L|ACTG1|CRK|ITPR3|ACTB|CDH5	http://www.reactome.org/cgi-bin/eventbrowser_st_id?ST_ID=R-HSA-4420097
Signaling by NTRKs	Reactome	R-HSA-166520	6	97	0.00837207	0.067492	PPP2R1B|NTRK3|GRIN2B|MAPK7|DNM2|CRK	http://www.reactome.org/cgi-bin/eventbrowser_st_id?ST_ID=R-HSA-166520
Cell Cycle	Reactome	R-HSA-1640170	20	629	0.00838091	0.067492	NUP88|AAAS|BRCA2|TP53|NUP85|CLASP1|RAD21|CDC27|CENPF|CEP131|PPP2R1B|SMC4|BLM|CEP63|CEP76|RBP3|ALMS1|PPP2R2D|CNTRL|UIMC1	http://www.reactome.org/cgi-bin/eventbrowser_st_id?ST_ID=R-HSA-1640170
@@Cell cycle	KEGG PATHWAY	hsa04110	4	124	0.173874	0.296153	CDC27|RBP3|TP53|RAD21	http://www.genome.jp/kegg-bin/show_pathway?hsa04110/hsa:1869%09red/hsa:5885%09red/hsa:996%09red/hsa:7157%09red
Oocyte meiosis	KEGG PATHWAY	hsa04114	7	128	0.00845613	0.0677182	PPP2R1B|ADCY2|CDC27|SPDYE1|IGF1R|CALML4|ITPR3	http://www.genome.jp/kegg-bin/show_pathway?hsa04114/hsa:3710%09red/hsa:996%09red/hsa:5519%09red/hsa:3480%09red/hsa:91860%09red/hsa:108%09red/hsa:285955%09red
fatty acid beta-oxidation (peroxisome)	BioCyc	PWY66-391	3	22	0.00849266	0.0677182	ACOX2|HSD17B4|ACSL6	http://biocyc.org/HUMAN/NEW-IMAGE?type=NIL&object=PWY66-391
HS-GAG degradation	Reactome	R-HSA-2024096	3	22	0.00849266	0.0677182	NAGLU|SDC4|GPC5	http://www.reactome.org/cgi-bin/eventbrowser_st_id?ST_ID=R-HSA-2024096
Synthesis of bile acids and bile salts via 7alpha-hydroxycholesterol	Reactome	R-HSA-193368	3	23	0.00948096	0.0698463	ACOX2|HSD17B4|PTGIS	http://www.reactome.org/cgi-bin/eventbrowser_st_id?ST_ID=R-HSA-193368
Cytoskeletal regulation by Rho GTPase	PANTHER	P00016	5	71	0.00955935	0.0698463	ACTC1|ACTB|MYO3B|MYH8|ACTG1	http://www.pantherdb.org/pathway/pathwayDiagram.jsp?catAccession=P00016
Inflammatory mediator regulation of TRP channels	KEGG PATHWAY	hsa04750	6	100	0.00957583	0.0698463	CYP4A11|ADCY2|CALML4|ITPR3|ASIC2|TRPV1	http://www.genome.jp/kegg-bin/show_pathway?hsa04750/hsa:7442%09red/hsa:3710%09red/hsa:108%09red/hsa:91860%09red/hsa:40%09red/hsa:1579%09red
Protein folding	Reactome	R-HSA-391251	6	100	0.00957583	0.0698463	TP53|FBXL5|CCT4|ACTB|FBXW4|FBXW5	http://www.reactome.org/cgi-bin/eventbrowser_st_id?ST_ID=R-HSA-391251
Respiratory electron transport	Reactome	R-HSA-611105	6	100	0.00957583	0.0698463	MT-CO1|MT-ND2|MT-CO3|MT-ND4|MT-ND6|MT-CYB	http://www.reactome.org/cgi-bin/eventbrowser_st_id?ST_ID=R-HSA-611105
TYSND1 cleaves peroxisomal proteins	Reactome	R-HSA-9033500	2	7	0.00957942	0.0698463	TYSND1|HSD17B4	http://www.reactome.org/cgi-bin/eventbrowser_st_id?ST_ID=R-HSA-9033500
Reversal of alkylation damage by DNA dioxygenases	Reactome	R-HSA-73943	2	7	0.00957942	0.0698463	ASCC3|ASCC2	http://www.reactome.org/cgi-bin/eventbrowser_st_id?ST_ID=R-HSA-73943
Beta-oxidation of pristanoyl-CoA	Reactome	R-HSA-389887	2	7	0.00957942	0.0698463	ACOX2|HSD17B4	http://www.reactome.org/cgi-bin/eventbrowser_st_id?ST_ID=R-HSA-389887
Chromatin organization	Reactome	R-HSA-4839726	11	273	0.0098402	0.0713194	BRWD1|CHD4|ARID1B|SETD1A|KDM4B|KAT14|PADI6|ACTB|KDM3A|SETDB2|ARID5B	http://www.reactome.org/cgi-bin/eventbrowser_st_id?ST_ID=R-HSA-4839726
Chromatin modifying enzymes	Reactome	R-HSA-3247509	11	273	0.0098402	0.0713194	BRWD1|CHD4|ARID1B|SETD1A|KDM4B|KAT14|PADI6|ACTB|KDM3A|SETDB2|ARID5B	http://www.reactome.org/cgi-bin/eventbrowser_st_id?ST_ID=R-HSA-3247509
p53 signaling pathway	KEGG PATHWAY	hsa04115	5	72	0.0100839	0.0728667	TEP1|PTEN|TP53|SESN2|THBS1	http://www.genome.jp/kegg-bin/show_pathway?hsa04115/hsa:5728%09red/hsa:7057%09red/hsa:83667%09red/hsa:7157%09red
Epstein-Barr virus infection	KEGG PATHWAY	hsa05169	9	201	0.0101542	0.0729332	TP53|STAT2|FCER2|SYK|IRF9|HLA-DRB5|TLR2|RBP3|MAVS	http://www.genome.jp/kegg-bin/show_pathway?hsa05169/hsa:6773%09red/hsa:7097%09red/hsa:7157%09red/hsa:57506%09red/hsa:10379%09red/hsa:2208%09red/hsa:6850%09red/hsa:1869%09red/hsa:3127%09red
Oxidative phosphorylation	KEGG PATHWAY	hsa00190	7	133	0.0102128	0.0729332	MT-CO1|MT-ND2|MT-CO3|MT-ND4|MT-ND6|MT-CYB|ATP5F1C	http://www.genome.jp/kegg-bin/show_pathway?hsa00190/hsa:4541%09red/hsa:4519%09red/hsa:4538%09red/hsa:4536%09red/hsa:4512%09red/hsa:4514%09red/hsa:509%09red
p53 pathway feedback loops 2	PANTHER	P04398	4	46	0.0102431	0.0729332	TEP1|PTEN|TP53|PIK3CG	http://www.pantherdb.org/pathway/pathwayDiagram.jsp?catAccession=P04398
@@P53 pathway feedback loops 1	PANTHER	P04392	1	7	0.128068	0.262626	TP53	http://www.pantherdb.org/pathway/pathwayDiagram.jsp?catAccession=P04392
ABC-family proteins mediated transport	Reactome	R-HSA-382556	6	102	0.0104438	0.0740241	ABCG1|ABCC9|ABCB4|ABCC3|ABCC10|ABCC11	http://www.reactome.org/cgi-bin/eventbrowser_st_id?ST_ID=R-HSA-382556
Inositol phosphate metabolism	KEGG PATHWAY	hsa00562	5	74	0.0111916	0.0776381	TEP1|PTEN|PIK3CG|PIP4K2A|PIKFYVE	http://www.genome.jp/kegg-bin/show_pathway?hsa00562/hsa:5728%09red/hsa:200576%09red/hsa:5294%09red/hsa:5305%09red
@@Inositol phosphate metabolism	Reactome	R-HSA-1483249	2	50	0.220939	0.328298	PTEN|TEP1	http://www.reactome.org/cgi-bin/eventbrowser_st_id?ST_ID=R-HSA-1483249
Apoptosis	KEGG PATHWAY	hsa04210	7	136	0.0113864	0.0786555	TP53|ACTG1|DAB2IP|MAP3K5|SPTA1|ITPR3|ACTB	http://www.genome.jp/kegg-bin/show_pathway?hsa04210/hsa:153090%09red/hsa:3710%09red/hsa:7157%09red/hsa:4217%09red/hsa:6708%09red/hsa:71%09red/hsa:60%09red
@@Apoptosis	Reactome	R-HSA-109581	4	172	0.350269	0.418839	RBP3|TP53|PKP1|DSP	http://www.reactome.org/cgi-bin/eventbrowser_st_id?ST_ID=R-HSA-109581
SUMO E3 ligases SUMOylate target proteins	Reactome	R-HSA-3108232	8	170	0.0114729	0.0786555	NUP88|AAAS|TP53|RAD21|NUP85|BLM|CBX4|ROR2	http://www.reactome.org/cgi-bin/eventbrowser_st_id?ST_ID=R-HSA-3108232
Netrin mediated repulsion signals	Reactome	R-HSA-418886	2	8	0.0118404	0.0786555	UNC5C|NTN1	http://www.reactome.org/cgi-bin/eventbrowser_st_id?ST_ID=R-HSA-418886
tRNA modification in the mitochondrion	Reactome	R-HSA-6787450	2	8	0.0118404	0.0786555	TRMU|GTPBP3	http://www.reactome.org/cgi-bin/eventbrowser_st_id?ST_ID=R-HSA-6787450
DNA Damage Reversal	Reactome	R-HSA-73942	2	8	0.0118404	0.0786555	ASCC3|ASCC2	http://www.reactome.org/cgi-bin/eventbrowser_st_id?ST_ID=R-HSA-73942
Release of Hh-Np from the secreting cell	Reactome	R-HSA-5362798	2	8	0.0118404	0.0786555	DISP2|GPC5	http://www.reactome.org/cgi-bin/eventbrowser_st_id?ST_ID=R-HSA-5362798
Cell Cycle, Mitotic	Reactome	R-HSA-69278	17	525	0.0122352	0.0811669	NUP88|AAAS|TP53|NUP85|CLASP1|RAD21|CDC27|CENPF|CEP131|PPP2R1B|SMC4|CEP63|CEP76|RBP3|ALMS1|PPP2R2D|CNTRL	http://www.reactome.org/cgi-bin/eventbrowser_st_id?ST_ID=R-HSA-69278
Parathyroid hormone synthesis, secretion and action	KEGG PATHWAY	hsa04928	6	106	0.0123445	0.0816689	MMP15|EGR1|ADCY2|RXRG|ITPR3|FLG	http://www.genome.jp/kegg-bin/show_pathway?hsa04928/hsa:6258%09red/hsa:3710%09red/hsa:4324%09red/hsa:2260%09red/hsa:108%09red/hsa:1958%09red
Glucagon signaling pathway	KEGG PATHWAY	hsa04922	6	106	0.0123445	0.0816689	CPT1B|ADCY2|SIK2|CALML4|PFKL|ITPR3	http://www.genome.jp/kegg-bin/show_pathway?hsa04922/hsa:1375%09red/hsa:3710%09red/hsa:23235%09red/hsa:5211%09red/hsa:91860%09red/hsa:108%09red
p53 pathway	PANTHER	P00059	5	76	0.0123795	0.0816777	TEP1|PTEN|PIK3CG|TP53|THBS1	http://www.pantherdb.org/pathway/pathwayDiagram.jsp?catAccession=P00059
Neuronal System	Reactome	R-HSA-112316	14	402	0.0125648	0.0823814	KCNH4|EPB41L3|KCND2|ADCY2|KCNJ4|NAT2|CAMK4|NTRK3|GRIN2B|LRRTM4|CAMKK1|KCNH6|ABCC9|GAD1	http://www.reactome.org/cgi-bin/eventbrowser_st_id?ST_ID=R-HSA-112316
Hypoxia response via HIF activation	PANTHER	P00030	3	26	0.0128341	0.0835422	PTEN|TEP1|PIK3CG	http://www.pantherdb.org/pathway/pathwayDiagram.jsp?catAccession=P00030
Integration of energy metabolism	Reactome	R-HSA-163685	6	107	0.0128552	0.0835677	PPP2R1B|ADCY2|CACNA1D|ADRA2A|FASN|ITPR3	http://www.reactome.org/cgi-bin/eventbrowser_st_id?ST_ID=R-HSA-163685
PIP3 activates AKT signaling	Reactome	R-HSA-1257604	10	247	0.0130876	0.0848123	ERBB2|PPP2R1B|TP53|CHD4|EGR1|PTEN|TEP1|CBX4|PIP4K2A|PIK3AP1	http://www.reactome.org/cgi-bin/eventbrowser_st_id?ST_ID=R-HSA-1257604
snRNP Assembly	Reactome	R-HSA-191859	4	50	0.0133417	0.0860389	NUP88|AAAS|NUP85|GEMIN5	http://www.reactome.org/cgi-bin/eventbrowser_st_id?ST_ID=R-HSA-191859
Metabolism of non-coding RNA	Reactome	R-HSA-194441	4	50	0.0133417	0.0860389	NUP88|AAAS|NUP85|GEMIN5	http://www.reactome.org/cgi-bin/eventbrowser_st_id?ST_ID=R-HSA-194441
CCKR signaling map	PANTHER	P06959	8	175	0.0133786	0.0860611	TEP1|RYR3|EGR1|CAMK4|PTEN|CAMKK1|MAPK7|CRK	http://www.pantherdb.org/pathway/pathwayDiagram.jsp?catAccession=P06959
Influenza Life Cycle	Reactome	R-HSA-168255	7	141	0.0135546	0.086754	NUP88|LBP|AAAS|RPL28|NUP85|POLR2E|CANX	http://www.reactome.org/cgi-bin/eventbrowser_st_id?ST_ID=R-HSA-168255
SUMOylation	Reactome	R-HSA-2990846	8	176	0.0137859	0.086754	NUP88|AAAS|TP53|RAD21|NUP85|BLM|CBX4|ROR2	http://www.reactome.org/cgi-bin/eventbrowser_st_id?ST_ID=R-HSA-2990846
Parkinson disease	KEGG PATHWAY	hsa05012	7	142	0.0140214	0.086754	MT-CO1|MT-ND2|MT-CO3|MT-ND4|MT-ND6|MT-CYB|ATP5F1C	http://www.genome.jp/kegg-bin/show_pathway?hsa05012/hsa:4541%09red/hsa:4519%09red/hsa:4538%09red/hsa:4536%09red/hsa:4512%09red/hsa:4514%09red/hsa:509%09red
@@Parkinson disease	PANTHER	P00049	2	88	0.453354	0.501135	GPR37L1|MAPK7	http://www.pantherdb.org/pathway/pathwayDiagram.jsp?catAccession=P00049
Glycosphingolipid biosynthesis - lacto and neolacto series	KEGG PATHWAY	hsa00601	3	27	0.0140834	0.086754	FUT7|FUT6|FUT3	http://www.genome.jp/kegg-bin/show_pathway?hsa00601/hsa:2529%09red/hsa:2528%09red/hsa:2525%09red
Syndecan interactions	Reactome	R-HSA-3000170	3	27	0.0140834	0.086754	SDC4|ITGB4|THBS1	http://www.reactome.org/cgi-bin/eventbrowser_st_id?ST_ID=R-HSA-3000170
Effects of PIP2 hydrolysis	Reactome	R-HSA-114508	3	27	0.0140834	0.086754	DGKK|DGKQ|ITPR3	http://www.reactome.org/cgi-bin/eventbrowser_st_id?ST_ID=R-HSA-114508
Axonal growth inhibition (RHOA activation)	Reactome	R-HSA-193634	2	9	0.0143101	0.086754	RTN4R|OMG	http://www.reactome.org/cgi-bin/eventbrowser_st_id?ST_ID=R-HSA-193634
Regulation of PTEN mRNA translation	Reactome	R-HSA-8943723	2	9	0.0143101	0.086754	PTEN|TEP1	http://www.reactome.org/cgi-bin/eventbrowser_st_id?ST_ID=R-HSA-8943723
PI5P Regulates TP53 Acetylation	Reactome	R-HSA-6811555	2	9	0.0143101	0.086754	TP53|PIP4K2A	http://www.reactome.org/cgi-bin/eventbrowser_st_id?ST_ID=R-HSA-6811555
Regulation of PTEN localization	Reactome	R-HSA-8948747	2	9	0.0143101	0.086754	PTEN|TEP1	http://www.reactome.org/cgi-bin/eventbrowser_st_id?ST_ID=R-HSA-8948747
Activation of PUMA and translocation to mitochondria	Reactome	R-HSA-139915	2	9	0.0143101	0.086754	RBP3|TP53	http://www.reactome.org/cgi-bin/eventbrowser_st_id?ST_ID=R-HSA-139915
NOD-like receptor signaling pathway	KEGG PATHWAY	hsa04621	8	178	0.0146275	0.0885674	NLRP7|STAT2|IRF9|NAIP|TRIP6|ITPR3|MAVS|TRPM2	http://www.genome.jp/kegg-bin/show_pathway?hsa04621/hsa:199713%09red/hsa:4671%09red/hsa:6773%09red/hsa:3710%09red/hsa:7205%09red/hsa:57506%09red/hsa:10379%09red/hsa:7226%09red
Signaling by PTK6	Reactome	R-HSA-8848021	4	52	0.0150915	0.0905863	ERBB2|CRK|SRMS|ARHGAP35	http://www.reactome.org/cgi-bin/eventbrowser_st_id?ST_ID=R-HSA-8848021
Signaling by Non-Receptor Tyrosine Kinases	Reactome	R-HSA-9006927	4	52	0.0150915	0.0905863	ERBB2|CRK|SRMS|ARHGAP35	http://www.reactome.org/cgi-bin/eventbrowser_st_id?ST_ID=R-HSA-9006927
Defective TPR may confer susceptibility towards thyroid papillary carcinoma (TPC)	Reactome	R-HSA-5619107	3	28	0.0153992	0.0913047	NUP88|AAAS|NUP85	http://www.reactome.org/cgi-bin/eventbrowser_st_id?ST_ID=R-HSA-5619107
Regulation of Glucokinase by Glucokinase Regulatory Protein	Reactome	R-HSA-170822	3	28	0.0153992	0.0913047	NUP88|AAAS|NUP85	http://www.reactome.org/cgi-bin/eventbrowser_st_id?ST_ID=R-HSA-170822
NEP/NS2 Interacts with the Cellular Export Machinery	Reactome	R-HSA-168333	3	28	0.0153992	0.0913047	NUP88|AAAS|NUP85	http://www.reactome.org/cgi-bin/eventbrowser_st_id?ST_ID=R-HSA-168333
TRP channels	Reactome	R-HSA-3295583	3	28	0.0153992	0.0913047	TRPV1|TRPM2|MLKL	http://www.reactome.org/cgi-bin/eventbrowser_st_id?ST_ID=R-HSA-3295583
Transport of Ribonucleoproteins into the Host Nucleus	Reactome	R-HSA-168271	3	28	0.0153992	0.0913047	NUP88|AAAS|NUP85	http://www.reactome.org/cgi-bin/eventbrowser_st_id?ST_ID=R-HSA-168271
Cholinergic synapse	KEGG PATHWAY	hsa04725	6	112	0.0156322	0.0923477	ADCY2|KCNJ4|CACNA1D|CAMK4|PIK3CG|ITPR3	http://www.genome.jp/kegg-bin/show_pathway?hsa04725/hsa:776%09red/hsa:814%09red/hsa:3710%09red/hsa:5294%09red/hsa:108%09red/hsa:3761%09red
Leukocyte transendothelial migration	KEGG PATHWAY	hsa04670	6	112	0.0156322	0.0923477	ACTG1|ARHGAP35|SIPA1|ACTB|CXCL12|CDH5	http://www.genome.jp/kegg-bin/show_pathway?hsa04670/hsa:6387%09red/hsa:2909%09red/hsa:60%09red/hsa:6494%09red/hsa:71%09red/hsa:1003%09red
Synthesis of PIPs at the plasma membrane	Reactome	R-HSA-1660499	4	53	0.016018	0.0943975	TEP1|PTEN|PIP4K2A|PIK3CG	http://www.reactome.org/cgi-bin/eventbrowser_st_id?ST_ID=R-HSA-1660499
Toxoplasmosis	KEGG PATHWAY	hsa05145	6	113	0.0162336	0.0946712	LAMA2|LAMA5|PIK3CG|TLR2|HLA-DRB5|LAMC1	http://www.genome.jp/kegg-bin/show_pathway?hsa05145/hsa:7097%09red/hsa:3911%09red/hsa:3915%09red/hsa:5294%09red/hsa:3908%09red/hsa:3127%09red
Membrane Trafficking	Reactome	R-HSA-199991	19	631	0.0165731	0.0946712	TGOLN2|RAB27B|COPA|APOB|RAB32|EPN1|TBC1D4|SNAP29|SPTA1|KIF26A|SNAP91|SNX18|PUM1|KIF26B|DNM2|ACTB|DCTN1|TBC1D16|ACTG1	http://www.reactome.org/cgi-bin/eventbrowser_st_id?ST_ID=R-HSA-199991
Glutamatergic synapse	KEGG PATHWAY	hsa04724	6	114	0.0168508	0.0946712	ADCY2|NAT2|CACNA1D|GRIN2B|ITPR3|GRM2	http://www.genome.jp/kegg-bin/show_pathway?hsa04724/hsa:776%09red/hsa:3710%09red/hsa:108%09red/hsa:81539%09red/hsa:2912%09red/hsa:2904%09red
Major pathway of rRNA processing in the nucleolus and cytosol	Reactome	R-HSA-6791226	8	183	0.016894	0.0946712	EXOSC10|LBP|RPL28|UTP6|UTP15|PDCD11|NOL6|NOL11	http://www.reactome.org/cgi-bin/eventbrowser_st_id?ST_ID=R-HSA-6791226
Fanconi anemia pathway	KEGG PATHWAY	hsa03460	4	54	0.0169795	0.0946712	BLM|REV1|BRCA2|FANCA	http://www.genome.jp/kegg-bin/show_pathway?hsa03460/hsa:641%09red/hsa:51455%09red/hsa:2175%09red/hsa:675%09red
@@Fanconi Anemia Pathway	Reactome	R-HSA-6783310	1	40	0.504726	0.545868	FANCA	http://www.reactome.org/cgi-bin/eventbrowser_st_id?ST_ID=R-HSA-6783310
PLC beta mediated events	Reactome	R-HSA-112043	4	54	0.0169795	0.0946712	ITPR3|CAMKK1|CAMK4|ADCY2	http://www.reactome.org/cgi-bin/eventbrowser_st_id?ST_ID=R-HSA-112043
Circadian clock system	PANTHER	P00015	2	10	0.0169808	0.0946712	PER1|CRY2	http://www.pantherdb.org/pathway/pathwayDiagram.jsp?catAccession=P00015
Folding of actin by CCT/TriC	Reactome	R-HSA-390450	2	10	0.0169808	0.0946712	ACTB|CCT4	http://www.reactome.org/cgi-bin/eventbrowser_st_id?ST_ID=R-HSA-390450
CREB1 phosphorylation through the activation of CaMKII/CaMKK/CaMKIV cascasde	Reactome	R-HSA-442729	2	10	0.0169808	0.0946712	CAMKK1|CAMK4	http://www.reactome.org/cgi-bin/eventbrowser_st_id?ST_ID=R-HSA-442729
MASTL Facilitates Mitotic Progression	Reactome	R-HSA-2465910	2	10	0.0169808	0.0946712	PPP2R2D|PPP2R1B	http://www.reactome.org/cgi-bin/eventbrowser_st_id?ST_ID=R-HSA-2465910
MyD88 deficiency (TLR2/4)	Reactome	R-HSA-5602498	2	10	0.0169808	0.0946712	TLR2|TLR1	http://www.reactome.org/cgi-bin/eventbrowser_st_id?ST_ID=R-HSA-5602498
p75NTR regulates axonogenesis	Reactome	R-HSA-193697	2	10	0.0169808	0.0946712	RTN4R|OMG	http://www.reactome.org/cgi-bin/eventbrowser_st_id?ST_ID=R-HSA-193697
Phospholipase D signaling pathway	KEGG PATHWAY	hsa04072	7	148	0.0170661	0.0949288	ADCY2|SYK|DGKQ|PIK3CG|DGKK|DNM2|GRM2	http://www.genome.jp/kegg-bin/show_pathway?hsa04072/hsa:1609%09red/hsa:5294%09red/hsa:1785%09red/hsa:108%09red/hsa:139189%09red/hsa:6850%09red/hsa:2912%09red
Salmonella infection	KEGG PATHWAY	hsa05132	5	83	0.0172024	0.0953593	PKN1|ACTB|ACTG1|CCL4|RILP	http://www.genome.jp/kegg-bin/show_pathway?hsa05132/hsa:5585%09red/hsa:83547%09red/hsa:71%09red/hsa:6351%09red/hsa:60%09red
Adrenergic signaling in cardiomyocytes	KEGG PATHWAY	hsa04261	7	149	0.0176154	0.0973157	PPP2R1B|ADCY2|ACTC1|CACNA1D|CALML4|PPP2R2D|PIK3CG	http://www.genome.jp/kegg-bin/show_pathway?hsa04261/hsa:776%09red/hsa:5519%09red/hsa:5294%09red/hsa:91860%09red/hsa:108%09red/hsa:70%09red/hsa:55844%09red
Gastric cancer	KEGG PATHWAY	hsa05226	7	149	0.0176154	0.0973157	ERBB2|TP53|WNT10A|RXRG|RBP3|DVL1|WNT16	http://www.genome.jp/kegg-bin/show_pathway?hsa05226/hsa:6258%09red/hsa:80326%09red/hsa:7157%09red/hsa:2064%09red/hsa:1855%09red/hsa:1869%09red/hsa:51384%09red
Muscarinic acetylcholine receptor 1 and 3 signaling pathway	PANTHER	P00042	4	55	0.0179763	0.0978797	PKN1|ITPR3|GRIN2B|SNAP29	http://www.pantherdb.org/pathway/pathwayDiagram.jsp?catAccession=P00042
@@Muscarinic acetylcholine receptor 2 and 4 signaling pathway	PANTHER	P00043	1	54	0.61044	0.637895	SNAP29	http://www.pantherdb.org/pathway/pathwayDiagram.jsp?catAccession=P00043
G-protein mediated events	Reactome	R-HSA-112040	4	55	0.0179763	0.0978797	ITPR3|CAMKK1|CAMK4|ADCY2	http://www.reactome.org/cgi-bin/eventbrowser_st_id?ST_ID=R-HSA-112040
Signaling by PDGF	Reactome	R-HSA-186797	4	55	0.0179763	0.0978797	CRK|THBS1|COL6A6|PLAT	http://www.reactome.org/cgi-bin/eventbrowser_st_id?ST_ID=R-HSA-186797
Heparan sulfate/heparin (HS-GAG) metabolism	Reactome	R-HSA-1638091	4	55	0.0179763	0.0978797	HS3ST6|NAGLU|SDC4|GPC5	http://www.reactome.org/cgi-bin/eventbrowser_st_id?ST_ID=R-HSA-1638091
Integrin cell surface interactions	Reactome	R-HSA-216083	5	84	0.0179796	0.0978797	COMP|COL6A6|ITGAD|ITGAE|THBS1	http://www.reactome.org/cgi-bin/eventbrowser_st_id?ST_ID=R-HSA-216083
Axon guidance mediated by netrin	PANTHER	P00009	3	30	0.018232	0.0980449	NTN1|UNC5C|PIK3CG	http://www.pantherdb.org/pathway/pathwayDiagram.jsp?catAccession=P00009
Regulation of TP53 Activity through Acetylation	Reactome	R-HSA-6804758	3	30	0.018232	0.0980449	TP53|PIP4K2A|CHD4	http://www.reactome.org/cgi-bin/eventbrowser_st_id?ST_ID=R-HSA-6804758
Nuclear import of Rev protein	Reactome	R-HSA-180746	3	30	0.018232	0.0980449	NUP88|AAAS|NUP85	http://www.reactome.org/cgi-bin/eventbrowser_st_id?ST_ID=R-HSA-180746
Vpr-mediated nuclear import of PICs	Reactome	R-HSA-180910	3	30	0.018232	0.0980449	NUP88|AAAS|NUP85	http://www.reactome.org/cgi-bin/eventbrowser_st_id?ST_ID=R-HSA-180910
Export of Viral Ribonucleoproteins from Nucleus	Reactome	R-HSA-168274	3	30	0.018232	0.0980449	NUP88|AAAS|NUP85	http://www.reactome.org/cgi-bin/eventbrowser_st_id?ST_ID=R-HSA-168274
MET activates PTK2 signaling	Reactome	R-HSA-8874081	3	30	0.018232	0.0980449	LAMA2|LAMC1|LAMA5	http://www.reactome.org/cgi-bin/eventbrowser_st_id?ST_ID=R-HSA-8874081
Influenza Infection	Reactome	R-HSA-168254	7	152	0.019338	0.101867	NUP88|LBP|AAAS|RPL28|NUP85|POLR2E|CANX	http://www.reactome.org/cgi-bin/eventbrowser_st_id?ST_ID=R-HSA-168254
Cardiac muscle contraction	KEGG PATHWAY	hsa04260	5	86	0.0196026	0.101867	MT-CYB|ACTC1|MT-CO3|CACNA1D|MT-CO1	http://www.genome.jp/kegg-bin/show_pathway?hsa04260/hsa:4519%09red/hsa:4512%09red/hsa:4514%09red/hsa:70%09red/hsa:776%09red
Circadian rhythm	KEGG PATHWAY	hsa04710	3	31	0.0197494	0.101867	PER1|ROR2|CRY2	http://www.genome.jp/kegg-bin/show_pathway?hsa04710/hsa:1408%09red/hsa:6095%09red/hsa:5187%09red
5HT4 type receptor mediated signaling pathway	PANTHER	P04376	3	31	0.0197494	0.101867	HTR4|SNAP29|ADCY2	http://www.pantherdb.org/pathway/pathwayDiagram.jsp?catAccession=P04376
Transport of the SLBP independent Mature mRNA	Reactome	R-HSA-159227	3	31	0.0197494	0.101867	NUP88|AAAS|NUP85	http://www.reactome.org/cgi-bin/eventbrowser_st_id?ST_ID=R-HSA-159227
HS-GAG biosynthesis	Reactome	R-HSA-2022928	3	31	0.0197494	0.101867	HS3ST6|SDC4|GPC5	http://www.reactome.org/cgi-bin/eventbrowser_st_id?ST_ID=R-HSA-2022928
Antigen activates B Cell Receptor (BCR) leading to generation of second messengers	Reactome	R-HSA-983695	3	31	0.0197494	0.101867	SYK|ITPR3|PIK3AP1	http://www.reactome.org/cgi-bin/eventbrowser_st_id?ST_ID=R-HSA-983695
SUMOylation of SUMOylation proteins	Reactome	R-HSA-4085377	3	31	0.0197494	0.101867	NUP88|AAAS|NUP85	http://www.reactome.org/cgi-bin/eventbrowser_st_id?ST_ID=R-HSA-4085377
Rev-mediated nuclear export of HIV RNA	Reactome	R-HSA-165054	3	31	0.0197494	0.101867	NUP88|AAAS|NUP85	http://www.reactome.org/cgi-bin/eventbrowser_st_id?ST_ID=R-HSA-165054
Apoptotic cleavage of cell adhesion proteins	Reactome	R-HSA-351906	2	11	0.0198449	0.101867	PKP1|DSP	http://www.reactome.org/cgi-bin/eventbrowser_st_id?ST_ID=R-HSA-351906
DSCAM interactions	Reactome	R-HSA-376172	2	11	0.0198449	0.101867	NTN1|DSCAML1	http://www.reactome.org/cgi-bin/eventbrowser_st_id?ST_ID=R-HSA-376172
IRAK4 deficiency (TLR2/4)	Reactome	R-HSA-5603041	2	11	0.0198449	0.101867	TLR2|TLR1	http://www.reactome.org/cgi-bin/eventbrowser_st_id?ST_ID=R-HSA-5603041
Hippo signaling pathway	KEGG PATHWAY	hsa04390	7	154	0.0205498	0.104711	PPP2R1B|ACTG1|WNT10A|DVL1|PPP2R2D|WNT16|ACTB	http://www.genome.jp/kegg-bin/show_pathway?hsa04390/hsa:55844%09red/hsa:5519%09red/hsa:80326%09red/hsa:1855%09red/hsa:60%09red/hsa:71%09red/hsa:51384%09red
Toll-like Receptor Cascades	Reactome	R-HSA-168898	7	154	0.0205498	0.104711	SFTPD|PPP2R1B|APOB|TLR2|TLR1|MAPK7|DNM2	http://www.reactome.org/cgi-bin/eventbrowser_st_id?ST_ID=R-HSA-168898
AMPK signaling pathway	KEGG PATHWAY	hsa04152	6	120	0.0208952	0.106248	PPP2R1B|CPT1B|PPP2R2D|IGF1R|PFKL|FASN	http://www.genome.jp/kegg-bin/show_pathway?hsa04152/hsa:55844%09red/hsa:5519%09red/hsa:1375%09red/hsa:3480%09red/hsa:5211%09red/hsa:2194%09red
Metabolism of water-soluble vitamins and cofactors	Reactome	R-HSA-196849	6	120	0.0208952	0.106248	MMADHC|NT5E|PTGIS|PRSS1|FASN|TPK1	http://www.reactome.org/cgi-bin/eventbrowser_st_id?ST_ID=R-HSA-196849
Cushing syndrome	KEGG PATHWAY	hsa04934	7	155	0.0211751	0.106804	ADCY2|WNT10A|CACNA1D|RBP3|WNT16|ITPR3|DVL1	http://www.genome.jp/kegg-bin/show_pathway?hsa04934/hsa:776%09red/hsa:80326%09red/hsa:3710%09red/hsa:1855%09red/hsa:108%09red/hsa:1869%09red/hsa:51384%09red
Hepatitis C	KEGG PATHWAY	hsa05160	7	155	0.0211751	0.106804	PPP2R1B|TP53|STAT2|PPP2R2D|IRF9|RBP3|MAVS	http://www.genome.jp/kegg-bin/show_pathway?hsa05160/hsa:6773%09red/hsa:5519%09red/hsa:7157%09red/hsa:57506%09red/hsa:10379%09red/hsa:1869%09red/hsa:55844%09red
Endometrial cancer	KEGG PATHWAY	hsa05213	4	58	0.0211817	0.106804	ERBB2|PTEN|TP53|TEP1	http://www.genome.jp/kegg-bin/show_pathway?hsa05213/hsa:5728%09red/hsa:2064%09red/hsa:7157%09red
Transport of the SLBP Dependant Mature mRNA	Reactome	R-HSA-159230	3	32	0.0213344	0.106804	NUP88|AAAS|NUP85	http://www.reactome.org/cgi-bin/eventbrowser_st_id?ST_ID=R-HSA-159230
Nuclear Pore Complex (NPC) Disassembly	Reactome	R-HSA-3301854	3	32	0.0213344	0.106804	NUP88|AAAS|NUP85	http://www.reactome.org/cgi-bin/eventbrowser_st_id?ST_ID=R-HSA-3301854
Adherens junctions interactions	Reactome	R-HSA-418990	3	32	0.0213344	0.106804	ACTB|CDH5|ACTG1	http://www.reactome.org/cgi-bin/eventbrowser_st_id?ST_ID=R-HSA-418990
Longevity regulating pathway	KEGG PATHWAY	hsa04211	5	89	0.0222125	0.110301	IGF1R|TP53|CAMK4|SESN2|ADCY2	http://www.genome.jp/kegg-bin/show_pathway?hsa04211/hsa:108%09red/hsa:814%09red/hsa:3480%09red/hsa:83667%09red/hsa:7157%09red
Regulation of PTEN gene transcription	Reactome	R-HSA-8943724	4	59	0.0223229	0.110301	CBX4|EGR1|TP53|CHD4	http://www.reactome.org/cgi-bin/eventbrowser_st_id?ST_ID=R-HSA-8943724
Peroxisomal protein import	Reactome	R-HSA-9033241	4	59	0.0223229	0.110301	ACOX2|TYSND1|MPV17|HSD17B4	http://www.reactome.org/cgi-bin/eventbrowser_st_id?ST_ID=R-HSA-9033241
Interferon Signaling	Reactome	R-HSA-913531	8	194	0.0227514	0.110301	NUP88|AAAS|STAT2|IRF9|EGR1|NUP85|HLA-DRB5|TRIM48	http://www.reactome.org/cgi-bin/eventbrowser_st_id?ST_ID=R-HSA-913531
superpathway of geranylgeranyldiphosphate biosynthesis I (via mevalonate)	BioCyc	PWY-5910	2	12	0.0228951	0.110301	HMGCS1|FDPS	http://biocyc.org/HUMAN/NEW-IMAGE?type=NIL&object=PWY-5910
Cholesterol biosynthesis	PANTHER	P00014	2	12	0.0228951	0.110301	HMGCS1|FDPS	http://www.pantherdb.org/pathway/pathwayDiagram.jsp?catAccession=P00014
@@Cholesterol biosynthesis	Reactome	R-HSA-191273	2	24	0.0715996	0.224459	HMGCS1|FDPS	http://www.reactome.org/cgi-bin/eventbrowser_st_id?ST_ID=R-HSA-191273
TP53 Regulates Transcription of Death Receptors and Ligands	Reactome	R-HSA-6803211	2	12	0.0228951	0.110301	TP53|TNFRSF10D	http://www.reactome.org/cgi-bin/eventbrowser_st_id?ST_ID=R-HSA-6803211
Eicosanoids	Reactome	R-HSA-211979	2	12	0.0228951	0.110301	CYP4A11|PTGIS	http://www.reactome.org/cgi-bin/eventbrowser_st_id?ST_ID=R-HSA-211979
Interleukin-35 Signalling	Reactome	R-HSA-8984722	2	12	0.0228951	0.110301	IL12RB2|CANX	http://www.reactome.org/cgi-bin/eventbrowser_st_id?ST_ID=R-HSA-8984722
CaMK IV-mediated phosphorylation of CREB	Reactome	R-HSA-111932	2	12	0.0228951	0.110301	CAMKK1|CAMK4	http://www.reactome.org/cgi-bin/eventbrowser_st_id?ST_ID=R-HSA-111932
Synthesis of bile acids and bile salts	Reactome	R-HSA-192105	3	33	0.022987	0.110301	ACOX2|HSD17B4|PTGIS	http://www.reactome.org/cgi-bin/eventbrowser_st_id?ST_ID=R-HSA-192105
Interactions of Vpr with host cellular proteins	Reactome	R-HSA-176033	3	33	0.022987	0.110301	NUP88|AAAS|NUP85	http://www.reactome.org/cgi-bin/eventbrowser_st_id?ST_ID=R-HSA-176033
Interactions of Rev with host cellular proteins	Reactome	R-HSA-177243	3	33	0.022987	0.110301	NUP88|AAAS|NUP85	http://www.reactome.org/cgi-bin/eventbrowser_st_id?ST_ID=R-HSA-177243
Activation of Matrix Metalloproteinases	Reactome	R-HSA-1592389	3	33	0.022987	0.110301	PRSS1|MMP15|PRSS2	http://www.reactome.org/cgi-bin/eventbrowser_st_id?ST_ID=R-HSA-1592389
Angiogenesis	PANTHER	P00005	7	158	0.02313	0.110402	WNT10A|NOTCH1|PIK3CG|DOK2|DVL1|CRK|FLG	http://www.pantherdb.org/pathway/pathwayDiagram.jsp?catAccession=P00005
Salivary secretion	KEGG PATHWAY	hsa04970	5	90	0.0231301	0.110402	ITPR3|RYR3|CALML4|ADCY2|PRKG2	http://www.genome.jp/kegg-bin/show_pathway?hsa04970/hsa:6263%09red/hsa:108%09red/hsa:3710%09red/hsa:5593%09red/hsa:91860%09red
Cell junction organization	Reactome	R-HSA-446728	5	90	0.0231301	0.110402	SDK1|ACTB|CDH5|ACTG1|ITGB4	http://www.reactome.org/cgi-bin/eventbrowser_st_id?ST_ID=R-HSA-446728
Glycosaminoglycan metabolism	Reactome	R-HSA-1630316	6	123	0.0231444	0.110402	HS3ST6|STAB2|NAGLU|SDC4|GPC5|CHST3	http://www.reactome.org/cgi-bin/eventbrowser_st_id?ST_ID=R-HSA-1630316
MHC class II antigen presentation	Reactome	R-HSA-2132295	6	123	0.0231444	0.110402	RILP|KIF26A|HLA-DRB5|DNM2|DCTN1|CANX	http://www.reactome.org/cgi-bin/eventbrowser_st_id?ST_ID=R-HSA-2132295
Viral myocarditis	KEGG PATHWAY	hsa05416	4	60	0.0235008	0.111445	ACTB|LAMA2|ACTG1|HLA-DRB5	http://www.genome.jp/kegg-bin/show_pathway?hsa05416/hsa:71%09red/hsa:3908%09red/hsa:60%09red/hsa:3127%09red
Long-term depression	KEGG PATHWAY	hsa04730	4	60	0.0235008	0.111445	ITPR3|PPP2R1B|IGF1R|PRKG2	http://www.genome.jp/kegg-bin/show_pathway?hsa04730/hsa:3710%09red/hsa:3480%09red/hsa:5593%09red/hsa:5519%09red
Signaling by RAS mutants	Reactome	R-HSA-6802949	4	60	0.0235008	0.111445	ACTB|DAB2IP|ACTG1|MARK3	http://www.reactome.org/cgi-bin/eventbrowser_st_id?ST_ID=R-HSA-6802949
Opioid Signalling	Reactome	R-HSA-111885	5	91	0.0240718	0.113598	ITPR3|PPP2R1B|CAMKK1|ADCY2|CAMK4	http://www.reactome.org/cgi-bin/eventbrowser_st_id?ST_ID=R-HSA-111885
SUMOylation of ubiquitinylation proteins	Reactome	R-HSA-3232142	3	34	0.0247072	0.115586	NUP88|AAAS|NUP85	http://www.reactome.org/cgi-bin/eventbrowser_st_id?ST_ID=R-HSA-3232142
Cell-Cell communication	Reactome	R-HSA-1500931	6	125	0.0247309	0.115586	SFTPD|SDK1|ACTG1|ACTB|CDH5|ITGB4	http://www.reactome.org/cgi-bin/eventbrowser_st_id?ST_ID=R-HSA-1500931
biosynthesis of ABH and Lewis epitopes from type 2 precursor disaccharide	BioCyc	PWY-7831	2	13	0.0261242	0.117571	FUT6|FUT3	http://biocyc.org/HUMAN/NEW-IMAGE?type=NIL&object=PWY-7831
@@biosynthesis of ABH and Lewis epitopes from type 1 precursor disaccharide	BioCyc	PWY-7832	1	6	0.113001	0.254184	FUT3	http://biocyc.org/HUMAN/NEW-IMAGE?type=NIL&object=PWY-7832
Inhibition of replication initiation of damaged DNA by RB1/E2F1	Reactome	R-HSA-113501	2	13	0.0261242	0.117571	PPP2R1B|RBP3	http://www.reactome.org/cgi-bin/eventbrowser_st_id?ST_ID=R-HSA-113501
ERKs are inactivated	Reactome	R-HSA-202670	2	13	0.0261242	0.117571	PPP2R1B|MAPK7	http://www.reactome.org/cgi-bin/eventbrowser_st_id?ST_ID=R-HSA-202670
DCC mediated attractive signaling	Reactome	R-HSA-418885	2	13	0.0261242	0.117571	NTN1|ABLIM2	http://www.reactome.org/cgi-bin/eventbrowser_st_id?ST_ID=R-HSA-418885
RHO GTPases Activate WASPs and WAVEs	Reactome	R-HSA-5663213	3	35	0.0264949	0.11858	ACTB|NCKAP1L|ACTG1	http://www.reactome.org/cgi-bin/eventbrowser_st_id?ST_ID=R-HSA-5663213
Toll Like Receptor 4 (TLR4) Cascade	Reactome	R-HSA-166016	6	128	0.0272441	0.121212	SFTPD|PPP2R1B|TLR2|TLR1|MAPK7|DNM2	http://www.reactome.org/cgi-bin/eventbrowser_st_id?ST_ID=R-HSA-166016
Platelet degranulation	Reactome	R-HSA-114608	6	128	0.0272441	0.121212	RAB27B|CLEC3B|THBS1|SPARC|TTN|A2M	http://www.reactome.org/cgi-bin/eventbrowser_st_id?ST_ID=R-HSA-114608
Alzheimer disease-amyloid secretase pathway	PANTHER	P00003	4	63	0.0272578	0.121212	PKN1|PCSK2|CACNA1D|MAPK7	http://www.pantherdb.org/pathway/pathwayDiagram.jsp?catAccession=P00003
Cell-cell junction organization	Reactome	R-HSA-421270	4	63	0.0272578	0.121212	SDK1|ACTB|CDH5|ACTG1	http://www.reactome.org/cgi-bin/eventbrowser_st_id?ST_ID=R-HSA-421270
RHO GTPase Effectors	Reactome	R-HSA-195258	11	321	0.0276825	0.122988	PPP2R1B|FHOD3|CLASP1|KTN1|PKN1|CENPF|NCKAP1L|NUP85|DVL1|ACTB|ACTG1	http://www.reactome.org/cgi-bin/eventbrowser_st_id?ST_ID=R-HSA-195258
Olfactory transduction	KEGG PATHWAY	hsa04740	14	448	0.0278848	0.123774	OR4K2|OR3A3|OR13C2|OR14A2|OR1Q1|CALML4|OR5D14|OR2Z1|OR56A5|OR11H6|PRKG2|OR2W3|OR1J2|OR9G1	http://www.genome.jp/kegg-bin/show_pathway?hsa04740/hsa:390174%09red/hsa:5593%09red/hsa:343171%09red/hsa:122748%09red/hsa:284383%09red/hsa:26740%09red/hsa:392376%09red/hsa:219436%09red/hsa:388761%09red/hsa:91860%09red/hsa:390084%09red/hsa:8392%09red/hsa:158131%09red/hsa:390431%09red
Processing of Capped Intron-Containing Pre-mRNA	Reactome	R-HSA-72203	9	241	0.0279868	0.124113	NUP88|AAAS|POLDIP3|PRPF31|NUP85|PRPF40A|POLR2E|CHERP|HNRNPM	http://www.reactome.org/cgi-bin/eventbrowser_st_id?ST_ID=R-HSA-72203
Calmodulin induced events	Reactome	R-HSA-111933	3	36	0.02835	0.124812	CAMKK1|CAMK4|ADCY2	http://www.reactome.org/cgi-bin/eventbrowser_st_id?ST_ID=R-HSA-111933
CaM pathway	Reactome	R-HSA-111997	3	36	0.02835	0.124812	CAMKK1|CAMK4|ADCY2	http://www.reactome.org/cgi-bin/eventbrowser_st_id?ST_ID=R-HSA-111997
Signaling by high-kinase activity BRAF mutants	Reactome	R-HSA-6802948	3	36	0.02835	0.124812	ACTB|ACTG1|MARK3	http://www.reactome.org/cgi-bin/eventbrowser_st_id?ST_ID=R-HSA-6802948
Collagen degradation	Reactome	R-HSA-1442490	4	64	0.0285851	0.125619	MMP15|PRSS2|COL25A1|COL6A6	http://www.reactome.org/cgi-bin/eventbrowser_st_id?ST_ID=R-HSA-1442490
PTK6 Regulates RHO GTPases, RAS GTPase and MAP kinases	Reactome	R-HSA-8849471	2	14	0.0295255	0.126657	CRK|ARHGAP35	http://www.reactome.org/cgi-bin/eventbrowser_st_id?ST_ID=R-HSA-8849471
Defective EXT1 causes exostoses 1, TRPS2 and CHDS	Reactome	R-HSA-3656253	2	14	0.0295255	0.126657	SDC4|GPC5	http://www.reactome.org/cgi-bin/eventbrowser_st_id?ST_ID=R-HSA-3656253
Defective EXT2 causes exostoses 2	Reactome	R-HSA-3656237	2	14	0.0295255	0.126657	SDC4|GPC5	http://www.reactome.org/cgi-bin/eventbrowser_st_id?ST_ID=R-HSA-3656237
cGMP-PKG signaling pathway	KEGG PATHWAY	hsa04022	7	167	0.0297325	0.127433	ADCY2|CACNA1D|ADRA2A|PIK3CG|PRKG2|ITPR3|CALML4	http://www.genome.jp/kegg-bin/show_pathway?hsa04022/hsa:5593%09red/hsa:776%09red/hsa:3710%09red/hsa:5294%09red/hsa:150%09red/hsa:91860%09red/hsa:108%09red
Dopaminergic synapse	KEGG PATHWAY	hsa04728	6	131	0.0299207	0.127577	PPP2R1B|PPP2R2D|CACNA1D|CALML4|GRIN2B|ITPR3	http://www.genome.jp/kegg-bin/show_pathway?hsa04728/hsa:55844%09red/hsa:5519%09red/hsa:3710%09red/hsa:91860%09red/hsa:2904%09red/hsa:776%09red
Influenza Viral RNA Transcription and Replication	Reactome	R-HSA-168273	6	131	0.0299207	0.127577	NUP88|LBP|AAAS|RPL28|NUP85|POLR2E	http://www.reactome.org/cgi-bin/eventbrowser_st_id?ST_ID=R-HSA-168273
Mitophagy - animal	KEGG PATHWAY	hsa04137	4	65	0.0299502	0.127577	USP30|TOMM7|RBP3|TP53	http://www.genome.jp/kegg-bin/show_pathway?hsa04137/hsa:84749%09red/hsa:1869%09red/hsa:54543%09red/hsa:7157%09red
Inflammatory bowel disease (IBD)	KEGG PATHWAY	hsa05321	4	65	0.0299502	0.127577	TLR2|IL12RB2|ROR2|HLA-DRB5	http://www.genome.jp/kegg-bin/show_pathway?hsa05321/hsa:3595%09red/hsa:7097%09red/hsa:6095%09red/hsa:3127%09red
Plasma lipoprotein assembly, remodeling, and clearance	Reactome	R-HSA-174824	4	65	0.0299502	0.127577	ABCG1|APOB|MYLIP|A2M	http://www.reactome.org/cgi-bin/eventbrowser_st_id?ST_ID=R-HSA-174824
Hematopoietic cell lineage	KEGG PATHWAY	hsa04640	5	97	0.0302394	0.127828	CD5|FCER2|CD1B|CSF1|HLA-DRB5	http://www.genome.jp/kegg-bin/show_pathway?hsa04640/hsa:921%09red/hsa:910%09red/hsa:1435%09red/hsa:2208%09red/hsa:3127%09red
Thyroid cancer	KEGG PATHWAY	hsa05216	3	37	0.0302723	0.127828	RXRG|TP53|PAX8	http://www.genome.jp/kegg-bin/show_pathway?hsa05216/hsa:6258%09red/hsa:7849%09red/hsa:7157%09red
Fatty acyl-CoA biosynthesis	Reactome	R-HSA-75105	3	37	0.0302723	0.127828	MORC2|ACSL6|FASN	http://www.reactome.org/cgi-bin/eventbrowser_st_id?ST_ID=R-HSA-75105
Defective B3GALTL causes Peters-plus syndrome (PpS)	Reactome	R-HSA-5083635	3	37	0.0302723	0.127828	ADAMTSL1|ADAMTS8|THBS1	http://www.reactome.org/cgi-bin/eventbrowser_st_id?ST_ID=R-HSA-5083635
NS1 Mediated Effects on Host Pathways	Reactome	R-HSA-168276	3	37	0.0302723	0.127828	NUP88|AAAS|NUP85	http://www.reactome.org/cgi-bin/eventbrowser_st_id?ST_ID=R-HSA-168276
Mitochondrial Fatty Acid Beta-Oxidation	Reactome	R-HSA-77289	3	37	0.0302723	0.127828	DECR1|ACSF2|MCEE	http://www.reactome.org/cgi-bin/eventbrowser_st_id?ST_ID=R-HSA-77289
Non-small cell lung cancer	KEGG PATHWAY	hsa05223	4	66	0.0313532	0.131057	ERBB2|RBP3|RXRG|TP53	http://www.genome.jp/kegg-bin/show_pathway?hsa05223/hsa:6258%09red/hsa:2064%09red/hsa:1869%09red/hsa:7157%09red
SUMOylation of chromatin organization proteins	Reactome	R-HSA-4551638	4	66	0.0313532	0.131057	NUP88|AAAS|CBX4|NUP85	http://www.reactome.org/cgi-bin/eventbrowser_st_id?ST_ID=R-HSA-4551638
Pancreatic secretion	KEGG PATHWAY	hsa04972	5	98	0.0313551	0.131057	PRSS1|ITPR3|RAB27B|PRSS2|ADCY2	http://www.genome.jp/kegg-bin/show_pathway?hsa04972/hsa:5874%09red/hsa:108%09red/hsa:3710%09red/hsa:5645%09red/hsa:5644%09red
Aldosterone synthesis and secretion	KEGG PATHWAY	hsa04925	5	98	0.0313551	0.131057	ITPR3|CACNA1D|CAMK4|ADCY2|CALML4	http://www.genome.jp/kegg-bin/show_pathway?hsa04925/hsa:108%09red/hsa:814%09red/hsa:3710%09red/hsa:776%09red/hsa:91860%09red
Toll Like Receptor 2 (TLR2) Cascade	Reactome	R-HSA-181438	5	98	0.0313551	0.131057	SFTPD|TLR2|PPP2R1B|TLR1|MAPK7	http://www.reactome.org/cgi-bin/eventbrowser_st_id?ST_ID=R-HSA-181438
Toll Like Receptor TLR1:TLR2 Cascade	Reactome	R-HSA-168179	5	98	0.0313551	0.131057	SFTPD|TLR2|PPP2R1B|TLR1|MAPK7	http://www.reactome.org/cgi-bin/eventbrowser_st_id?ST_ID=R-HSA-168179
Response to elevated platelet cytosolic Ca2+	Reactome	R-HSA-76005	6	133	0.0317975	0.132768	RAB27B|CLEC3B|THBS1|SPARC|TTN|A2M	http://www.reactome.org/cgi-bin/eventbrowser_st_id?ST_ID=R-HSA-76005
Transport of Mature mRNA Derived from an Intronless Transcript	Reactome	R-HSA-159231	3	38	0.0322615	0.133026	NUP88|AAAS|NUP85	http://www.reactome.org/cgi-bin/eventbrowser_st_id?ST_ID=R-HSA-159231
Platelet Aggregation (Plug Formation)	Reactome	R-HSA-76009	3	38	0.0322615	0.133026	SYK|CRK|ADRA2A	http://www.reactome.org/cgi-bin/eventbrowser_st_id?ST_ID=R-HSA-76009
Ca-dependent events	Reactome	R-HSA-111996	3	38	0.0322615	0.133026	CAMKK1|CAMK4|ADCY2	http://www.reactome.org/cgi-bin/eventbrowser_st_id?ST_ID=R-HSA-111996
O-glycosylation of TSR domain-containing proteins	Reactome	R-HSA-5173214	3	38	0.0322615	0.133026	ADAMTSL1|ADAMTS8|THBS1	http://www.reactome.org/cgi-bin/eventbrowser_st_id?ST_ID=R-HSA-5173214
Potassium Channels	Reactome	R-HSA-1296071	5	99	0.0324962	0.133026	KCNH4|KCND2|KCNH6|ABCC9|KCNJ4	http://www.reactome.org/cgi-bin/eventbrowser_st_id?ST_ID=R-HSA-1296071
Mitotic Prophase	Reactome	R-HSA-68875	6	134	0.032764	0.133026	NUP88|AAAS|PPP2R2D|PPP2R1B|NUP85|SMC4	http://www.reactome.org/cgi-bin/eventbrowser_st_id?ST_ID=R-HSA-68875
superpathway of inositol phosphate compounds	BioCyc	PWY-6371	4	67	0.0327943	0.133026	PTEN|PIK3CG|TEP1|PIKFYVE	http://biocyc.org/HUMAN/NEW-IMAGE?type=NIL&object=PWY-6371
Long-term potentiation	KEGG PATHWAY	hsa04720	4	67	0.0327943	0.133026	GRIN2B|ITPR3|CAMK4|CALML4	http://www.genome.jp/kegg-bin/show_pathway?hsa04720/hsa:2904%09red/hsa:814%09red/hsa:3710%09red/hsa:91860%09red
@@Long-term potentiation	Reactome	R-HSA-9620244	1	23	0.337156	0.407473	GRIN2B	http://www.reactome.org/cgi-bin/eventbrowser_st_id?ST_ID=R-HSA-9620244
D-myo-inositol (1,3,4)-trisphosphate biosynthesis	BioCyc	PWY-6364	2	15	0.033092	0.133026	PTEN|TEP1	http://biocyc.org/HUMAN/NEW-IMAGE?type=NIL&object=PWY-6364
Eicosanoid ligand-binding receptors	Reactome	R-HSA-391903	2	15	0.033092	0.133026	GPR17|TBXA2R	http://www.reactome.org/cgi-bin/eventbrowser_st_id?ST_ID=R-HSA-391903
Amphetamine addiction	KEGG PATHWAY	hsa05031	4	68	0.0342734	0.136594	GRIN2B|CACNA1D|CAMK4|CALML4	http://www.genome.jp/kegg-bin/show_pathway?hsa05031/hsa:2904%09red/hsa:814%09red/hsa:776%09red/hsa:91860%09red
Transport of Mature mRNAs Derived from Intronless Transcripts	Reactome	R-HSA-159234	3	39	0.0343174	0.136594	NUP88|AAAS|NUP85	http://www.reactome.org/cgi-bin/eventbrowser_st_id?ST_ID=R-HSA-159234
Host Interactions with Influenza Factors	Reactome	R-HSA-168253	3	39	0.0343174	0.136594	NUP88|AAAS|NUP85	http://www.reactome.org/cgi-bin/eventbrowser_st_id?ST_ID=R-HSA-168253
The citric acid (TCA) cycle and respiratory electron transport	Reactome	R-HSA-1428517	7	173	0.0347774	0.138057	MT-CO1|MT-ND2|MT-CO3|MT-ND4|MT-ND6|MT-CYB|ATP5F1C	http://www.reactome.org/cgi-bin/eventbrowser_st_id?ST_ID=R-HSA-1428517
Melanogenesis	KEGG PATHWAY	hsa04916	5	101	0.0348554	0.138057	WNT10A|DVL1|CALML4|ADCY2|WNT16	http://www.genome.jp/kegg-bin/show_pathway?hsa04916/hsa:80326%09red/hsa:108%09red/hsa:1855%09red/hsa:51384%09red/hsa:91860%09red
Phospholipid metabolism	Reactome	R-HSA-1483257	8	212	0.0351959	0.139292	SLC44A2|TEP1|PIKFYVE|TPTE2|PIK3CG|PTEN|PIP4K2A|OSBPL5	http://www.reactome.org/cgi-bin/eventbrowser_st_id?ST_ID=R-HSA-1483257
PTEN Regulation	Reactome	R-HSA-6807070	6	137	0.035777	0.141301	TP53|CHD4|EGR1|PTEN|TEP1|CBX4	http://www.reactome.org/cgi-bin/eventbrowser_st_id?ST_ID=R-HSA-6807070
Renin secretion	KEGG PATHWAY	hsa04924	4	69	0.0357908	0.141301	ITPR3|CALML4|CACNA1D|PRKG2	http://www.genome.jp/kegg-bin/show_pathway?hsa04924/hsa:3710%09red/hsa:5593%09red/hsa:776%09red/hsa:91860%09red
Activation of gene expression by SREBF (SREBP)	Reactome	R-HSA-2426168	3	40	0.0364395	0.142127	HMGCS1|FASN|FDPS	http://www.reactome.org/cgi-bin/eventbrowser_st_id?ST_ID=R-HSA-2426168
G alpha (q) signalling events	Reactome	R-HSA-416476	8	214	0.036815	0.142127	GPR17|TBXA2R|DGKQ|RGS19|DGKK|MAPK7|F2RL3|ITPR3	http://www.reactome.org/cgi-bin/eventbrowser_st_id?ST_ID=R-HSA-416476
Thiamine metabolism	KEGG PATHWAY	hsa00730	2	16	0.0368173	0.142127	TPK1|ALPG	http://www.genome.jp/kegg-bin/show_pathway?hsa00730/hsa:251%09red/hsa:27010%09red
Rho GTPase cycle	Reactome	R-HSA-194840	6	138	0.0368196	0.142127	OBSCN|SRGAP3|ARHGAP22|STARD8|ARHGAP35|A2M	http://www.reactome.org/cgi-bin/eventbrowser_st_id?ST_ID=R-HSA-194840
FGF signaling pathway	PANTHER	P00021	5	103	0.0373178	0.14359	PPP2R2D|PPP2R1B|PIK3CG|FLG|MAP3K5	http://www.pantherdb.org/pathway/pathwayDiagram.jsp?catAccession=P00021
tRNA processing	Reactome	R-HSA-72306	5	103	0.0373178	0.14359	NUP88|AAAS|TRMU|NUP85|GTPBP3	http://www.reactome.org/cgi-bin/eventbrowser_st_id?ST_ID=R-HSA-72306
Signaling by ROBO receptors	Reactome	R-HSA-376176	8	216	0.0384834	0.146887	LBP|RPL28|CLASP1|NTN1|SRGAP3|SLIT3|SLIT1|CXCL12	http://www.reactome.org/cgi-bin/eventbrowser_st_id?ST_ID=R-HSA-376176
C-type lectin receptor signaling pathway	KEGG PATHWAY	hsa04625	5	104	0.038588	0.146887	SYK|ITPR3|IRF9|STAT2|CALML4	http://www.genome.jp/kegg-bin/show_pathway?hsa04625/hsa:10379%09red/hsa:91860%09red/hsa:6773%09red/hsa:3710%09red/hsa:6850%09red
Homologous recombination	KEGG PATHWAY	hsa03440	3	41	0.0386274	0.146887	BLM|BRCA2|UIMC1	http://www.genome.jp/kegg-bin/show_pathway?hsa03440/hsa:641%09red/hsa:51720%09red/hsa:675%09red
EPHB-mediated forward signaling	Reactome	R-HSA-3928662	3	41	0.0386274	0.146887	GRIN2B|ACTB|ACTG1	http://www.reactome.org/cgi-bin/eventbrowser_st_id?ST_ID=R-HSA-3928662
Binding and Uptake of Ligands by Scavenger Receptors	Reactome	R-HSA-2173782	3	41	0.0386274	0.146887	SPARC|APOB|STAB2	http://www.reactome.org/cgi-bin/eventbrowser_st_id?ST_ID=R-HSA-2173782
Diseases associated with glycosaminoglycan metabolism	Reactome	R-HSA-3560782	3	41	0.0386274	0.146887	CHST3|SDC4|GPC5	http://www.reactome.org/cgi-bin/eventbrowser_st_id?ST_ID=R-HSA-3560782
Signaling pathways regulating pluripotency of stem cells	KEGG PATHWAY	hsa04550	6	140	0.0389625	0.148045	IGF1R|WNT10A|DVL1|WNT16|NEUROG1|FLG	http://www.genome.jp/kegg-bin/show_pathway?hsa04550/hsa:80326%09red/hsa:3480%09red/hsa:4762%09red/hsa:1855%09red/hsa:2260%09red/hsa:51384%09red
MicroRNAs in cancer	KEGG PATHWAY	hsa05206	10	299	0.0397045	0.150629	ERBB2|TP53|ZFPM2|NOTCH1|THBS1|PTEN|RBP3|MAPK7|CRK|TEP1	http://www.genome.jp/kegg-bin/show_pathway?hsa05206/hsa:1398%09red/hsa:23414%09red/hsa:7157%09red/hsa:5598%09red/hsa:5728%09red/hsa:2064%09red/hsa:7057%09red/hsa:1869%09red/hsa:4851%09red
Ribosome biogenesis in eukaryotes	KEGG PATHWAY	hsa03008	5	105	0.0398843	0.151075	UTP6|NOL6|GNL3L|UTP15|NVL	http://www.genome.jp/kegg-bin/show_pathway?hsa03008/hsa:54552%09red/hsa:4931%09red/hsa:84135%09red/hsa:55813%09red/hsa:65083%09red
Cardiac conduction	Reactome	R-HSA-5576891	6	141	0.0400631	0.151193	KCND2|KCNJ4|RYR3|CACNA1D|ABCC9|ITPR3	http://www.reactome.org/cgi-bin/eventbrowser_st_id?ST_ID=R-HSA-5576891
Transport of Mature mRNA derived from an Intron-Containing Transcript	Reactome	R-HSA-159236	4	72	0.0405727	0.151193	POLDIP3|NUP88|AAAS|NUP85	http://www.reactome.org/cgi-bin/eventbrowser_st_id?ST_ID=R-HSA-159236
Primary bile acid biosynthesis	KEGG PATHWAY	hsa00120	2	17	0.0406948	0.151193	ACOX2|HSD17B4	http://www.genome.jp/kegg-bin/show_pathway?hsa00120/hsa:8309%09red/hsa:3295%09red
Tie2 Signaling	Reactome	R-HSA-210993	2	17	0.0406948	0.151193	DOK2|ANGPT4	http://www.reactome.org/cgi-bin/eventbrowser_st_id?ST_ID=R-HSA-210993
Platelet sensitization by LDL	Reactome	R-HSA-432142	2	17	0.0406948	0.151193	PPP2R1B|APOB	http://www.reactome.org/cgi-bin/eventbrowser_st_id?ST_ID=R-HSA-432142
Plasma lipoprotein assembly	Reactome	R-HSA-8963898	2	17	0.0406948	0.151193	APOB|A2M	http://www.reactome.org/cgi-bin/eventbrowser_st_id?ST_ID=R-HSA-8963898
SUMOylation of DNA replication proteins	Reactome	R-HSA-4615885	3	42	0.0408807	0.151193	NUP88|AAAS|NUP85	http://www.reactome.org/cgi-bin/eventbrowser_st_id?ST_ID=R-HSA-4615885
Voltage gated Potassium channels	Reactome	R-HSA-1296072	3	43	0.0431989	0.158559	KCNH4|KCND2|KCNH6	http://www.reactome.org/cgi-bin/eventbrowser_st_id?ST_ID=R-HSA-1296072
Retinoid metabolism and transport	Reactome	R-HSA-975634	3	43	0.0431989	0.158559	APOB|SDC4|GPC5	http://www.reactome.org/cgi-bin/eventbrowser_st_id?ST_ID=R-HSA-975634
Apoptosis signaling pathway	PANTHER	P00006	5	108	0.0439304	0.160596	PIK3CG|MAP4K3|TNFRSF10D|TP53|MAP3K5	http://www.pantherdb.org/pathway/pathwayDiagram.jsp?catAccession=P00006
Thyroid hormone synthesis	KEGG PATHWAY	hsa04918	4	74	0.0439522	0.160596	ITPR3|PAX8|CANX|ADCY2	http://www.genome.jp/kegg-bin/show_pathway?hsa04918/hsa:108%09red/hsa:3710%09red/hsa:7849%09red/hsa:821%09red
Bacterial invasion of epithelial cells	KEGG PATHWAY	hsa05100	4	74	0.0439522	0.160596	CRK|ACTB|ACTG1|DNM2	http://www.genome.jp/kegg-bin/show_pathway?hsa05100/hsa:1398%09red/hsa:71%09red/hsa:60%09red/hsa:1785%09red
Fatty acid biosynthesis	KEGG PATHWAY	hsa00061	2	18	0.0447185	0.161212	ACSL6|FASN	http://www.genome.jp/kegg-bin/show_pathway?hsa00061/hsa:23305%09red/hsa:2194%09red
Cell-extracellular matrix interactions	Reactome	R-HSA-446353	2	18	0.0447185	0.161212	ACTB|ACTG1	http://www.reactome.org/cgi-bin/eventbrowser_st_id?ST_ID=R-HSA-446353
Synthesis of PIPs at the Golgi membrane	Reactome	R-HSA-1660514	2	18	0.0447185	0.161212	TPTE2|PIKFYVE	http://www.reactome.org/cgi-bin/eventbrowser_st_id?ST_ID=R-HSA-1660514
Fatty acid degradation	KEGG PATHWAY	hsa00071	3	44	0.0455815	0.163716	ACSL6|CPT1B|CYP4A11	http://www.genome.jp/kegg-bin/show_pathway?hsa00071/hsa:1375%09red/hsa:1579%09red/hsa:23305%09red
Collagen chain trimerization	Reactome	R-HSA-8948216	3	44	0.0455815	0.163716	COL25A1|COL28A1|COL6A6	http://www.reactome.org/cgi-bin/eventbrowser_st_id?ST_ID=R-HSA-8948216
Gastric acid secretion	KEGG PATHWAY	hsa04971	4	75	0.0456995	0.163897	ITPR3|ACTB|ADCY2|CALML4	http://www.genome.jp/kegg-bin/show_pathway?hsa04971/hsa:108%09red/hsa:3710%09red/hsa:60%09red/hsa:91860%09red
Pancreatic cancer	KEGG PATHWAY	hsa05212	4	75	0.0456995	0.163897	ERBB2|RBP3|BRCA2|TP53	http://www.genome.jp/kegg-bin/show_pathway?hsa05212/hsa:2064%09red/hsa:1869%09red/hsa:7157%09red/hsa:675%09red
Human cytomegalovirus infection	KEGG PATHWAY	hsa05163	8	225	0.046615	0.166811	TP53|ADCY2|CCL4|CALML4|RBP3|ITPR3|CRK|CXCL12	http://www.genome.jp/kegg-bin/show_pathway?hsa05163/hsa:6387%09red/hsa:1398%09red/hsa:3710%09red/hsa:7157%09red/hsa:6351%09red/hsa:91860%09red/hsa:108%09red/hsa:1869%09red
Mitotic Spindle Checkpoint	Reactome	R-HSA-69618	5	110	0.0467596	0.167082	CDC27|CENPF|PPP2R1B|NUP85|CLASP1	http://www.reactome.org/cgi-bin/eventbrowser_st_id?ST_ID=R-HSA-69618
Signaling by NTRK1 (TRKA)	Reactome	R-HSA-187037	4	76	0.0474849	0.169549	CRK|PPP2R1B|MAPK7|DNM2	http://www.reactome.org/cgi-bin/eventbrowser_st_id?ST_ID=R-HSA-187037
Ionotropic glutamate receptor pathway	PANTHER	P00037	3	45	0.0480278	0.170859	GRIN2B|SNAP29|GRM2	http://www.pantherdb.org/pathway/pathwayDiagram.jsp?catAccession=P00037
Retrograde endocannabinoid signaling	KEGG PATHWAY	hsa04723	6	148	0.048317	0.171637	MT-ND2|MT-ND4|MT-ND6|ADCY2|CACNA1D|ITPR3	http://www.genome.jp/kegg-bin/show_pathway?hsa04723/hsa:4541%09red/hsa:776%09red/hsa:3710%09red/hsa:108%09red/hsa:4538%09red/hsa:4536%09red
Other semaphorin interactions	Reactome	R-HSA-416700	2	19	0.0488821	0.171759	SEMA6D|TREM2	http://www.reactome.org/cgi-bin/eventbrowser_st_id?ST_ID=R-HSA-416700
Nuclear Envelope Breakdown	Reactome	R-HSA-2980766	3	46	0.0505373	0.176047	NUP88|AAAS|NUP85	http://www.reactome.org/cgi-bin/eventbrowser_st_id?ST_ID=R-HSA-2980766
Recycling pathway of L1	Reactome	R-HSA-437239	3	46	0.0505373	0.176047	ACTB|ACTG1|DNM2	http://www.reactome.org/cgi-bin/eventbrowser_st_id?ST_ID=R-HSA-437239
Endothelin signaling pathway	PANTHER	P00019	4	78	0.0511704	0.178105	ITPR3|PIK3CG|ADCY2|PRKG2	http://www.pantherdb.org/pathway/pathwayDiagram.jsp?catAccession=P00019
EGF receptor signaling pathway	PANTHER	P00018	5	114	0.0527353	0.181222	ERBB2|PIK3CG|DAB2IP|STAT2|MAP3K5	http://www.pantherdb.org/pathway/pathwayDiagram.jsp?catAccession=P00018
RNA degradation	KEGG PATHWAY	hsa03018	4	79	0.0530701	0.181222	CNOT3|EXOSC10|CNOT1|PFKL	http://www.genome.jp/kegg-bin/show_pathway?hsa03018/hsa:5211%09red/hsa:23019%09red/hsa:4849%09red/hsa:5394%09red
EGFR tyrosine kinase inhibitor resistance	KEGG PATHWAY	hsa01521	4	79	0.0530701	0.181222	ERBB2|PTEN|IGF1R|TEP1	http://www.genome.jp/kegg-bin/show_pathway?hsa01521/hsa:5728%09red/hsa:2064%09red/hsa:3480%09red
Metabolism of fat-soluble vitamins	Reactome	R-HSA-6806667	3	47	0.0531092	0.181222	APOB|SDC4|GPC5	http://www.reactome.org/cgi-bin/eventbrowser_st_id?ST_ID=R-HSA-6806667
Interleukin-10 signaling	Reactome	R-HSA-6783783	3	47	0.0531092	0.181222	CSF1|CCL4|FCER2	http://www.reactome.org/cgi-bin/eventbrowser_st_id?ST_ID=R-HSA-6783783
Signaling by moderate kinase activity BRAF mutants	Reactome	R-HSA-6802946	3	47	0.0531092	0.181222	ACTB|ACTG1|MARK3	http://www.reactome.org/cgi-bin/eventbrowser_st_id?ST_ID=R-HSA-6802946
Paradoxical activation of RAF signaling by kinase inactive BRAF	Reactome	R-HSA-6802955	3	47	0.0531092	0.181222	ACTB|ACTG1|MARK3	http://www.reactome.org/cgi-bin/eventbrowser_st_id?ST_ID=R-HSA-6802955
Regulation of Complement cascade	Reactome	R-HSA-977606	3	47	0.0531092	0.181222	C1S|C7|CFH	http://www.reactome.org/cgi-bin/eventbrowser_st_id?ST_ID=R-HSA-977606
Gap junction trafficking	Reactome	R-HSA-190828	3	47	0.0531092	0.181222	ACTB|ACTG1|DNM2	http://www.reactome.org/cgi-bin/eventbrowser_st_id?ST_ID=R-HSA-190828
superpathway of D-myo-inositol (1,4,5)-trisphosphate metabolism	BioCyc	PWY-6358	2	20	0.0531799	0.181222	PTEN|TEP1	http://biocyc.org/HUMAN/NEW-IMAGE?type=NIL&object=PWY-6358
Defective B4GALT7 causes EDS, progeroid type	Reactome	R-HSA-3560783	2	20	0.0531799	0.181222	SDC4|GPC5	http://www.reactome.org/cgi-bin/eventbrowser_st_id?ST_ID=R-HSA-3560783
Defective B3GAT3 causes JDSSDHD	Reactome	R-HSA-3560801	2	20	0.0531799	0.181222	SDC4|GPC5	http://www.reactome.org/cgi-bin/eventbrowser_st_id?ST_ID=R-HSA-3560801
NOTCH4 Intracellular Domain Regulates Transcription	Reactome	R-HSA-9013695	2	20	0.0531799	0.181222	FLT4|NOTCH1	http://www.reactome.org/cgi-bin/eventbrowser_st_id?ST_ID=R-HSA-9013695
Defective B3GALT6 causes EDSP2 and SEMDJL1	Reactome	R-HSA-4420332	2	20	0.0531799	0.181222	SDC4|GPC5	http://www.reactome.org/cgi-bin/eventbrowser_st_id?ST_ID=R-HSA-4420332
Serotonergic synapse	KEGG PATHWAY	hsa04726	5	115	0.0542955	0.184635	ITPR3|HTR4|KCND2|CACNA1D|CYP2D6	http://www.genome.jp/kegg-bin/show_pathway?hsa04726/hsa:3360%09red/hsa:3710%09red/hsa:3751%09red/hsa:1564%09red/hsa:776%09red
G alpha (z) signalling events	Reactome	R-HSA-418597	3	48	0.055743	0.188764	ADRA2A|ADCY2|RGS19	http://www.reactome.org/cgi-bin/eventbrowser_st_id?ST_ID=R-HSA-418597
Gap junction trafficking and regulation	Reactome	R-HSA-157858	3	48	0.055743	0.188764	ACTB|ACTG1|DNM2	http://www.reactome.org/cgi-bin/eventbrowser_st_id?ST_ID=R-HSA-157858
Transport of Mature Transcript to Cytoplasm	Reactome	R-HSA-72202	4	81	0.0569832	0.192342	POLDIP3|NUP88|AAAS|NUP85	http://www.reactome.org/cgi-bin/eventbrowser_st_id?ST_ID=R-HSA-72202
Regulation of signaling by CBL	Reactome	R-HSA-912631	2	21	0.057606	0.193187	SYK|CRK	http://www.reactome.org/cgi-bin/eventbrowser_st_id?ST_ID=R-HSA-912631
Cobalamin (Cbl, vitamin B12) transport and metabolism	Reactome	R-HSA-196741	2	21	0.057606	0.193187	PRSS1|MMADHC	http://www.reactome.org/cgi-bin/eventbrowser_st_id?ST_ID=R-HSA-196741
Malaria	KEGG PATHWAY	hsa05144	3	49	0.0584379	0.195302	TLR2|COMP|THBS1	http://www.genome.jp/kegg-bin/show_pathway?hsa05144/hsa:1311%09red/hsa:7057%09red/hsa:7097%09red
Chondroitin sulfate/dermatan sulfate metabolism	Reactome	R-HSA-1793185	3	49	0.0584379	0.195302	CHST3|SDC4|GPC5	http://www.reactome.org/cgi-bin/eventbrowser_st_id?ST_ID=R-HSA-1793185
Peroxisome	KEGG PATHWAY	hsa04146	4	83	0.0610468	0.202697	ACOX2|HSD17B4|MPV17|ACSL6	http://www.genome.jp/kegg-bin/show_pathway?hsa04146/hsa:8309%09red/hsa:23305%09red/hsa:4358%09red/hsa:3295%09red
Oncogenic MAPK signaling	Reactome	R-HSA-6802957	4	83	0.0610468	0.202697	ACTB|DAB2IP|ACTG1|MARK3	http://www.reactome.org/cgi-bin/eventbrowser_st_id?ST_ID=R-HSA-6802957
N-Glycan biosynthesis	KEGG PATHWAY	hsa00510	3	50	0.0611931	0.202697	DOLK|ALG5|ST6GAL1	http://www.genome.jp/kegg-bin/show_pathway?hsa00510/hsa:22845%09red/hsa:6480%09red/hsa:29880%09red
Defensins	Reactome	R-HSA-1461973	3	50	0.0611931	0.202697	TLR2|TLR1|PRSS2	http://www.reactome.org/cgi-bin/eventbrowser_st_id?ST_ID=R-HSA-1461973
HDMs demethylate histones	Reactome	R-HSA-3214842	3	50	0.0611931	0.202697	KDM4B|KDM3A|ARID5B	http://www.reactome.org/cgi-bin/eventbrowser_st_id?ST_ID=R-HSA-3214842
Terpenoid backbone biosynthesis	KEGG PATHWAY	hsa00900	2	22	0.062155	0.202839	HMGCS1|FDPS	http://www.genome.jp/kegg-bin/show_pathway?hsa00900/hsa:3157%09red/hsa:2224%09red
Other types of O-glycan biosynthesis	KEGG PATHWAY	hsa00514	2	22	0.062155	0.202839	EOGT|ST6GAL1	http://www.genome.jp/kegg-bin/show_pathway?hsa00514/hsa:285203%09red/hsa:6480%09red
Intrinsic Pathway of Fibrin Clot Formation	Reactome	R-HSA-140837	2	22	0.062155	0.202839	A2M|SERPIND1	http://www.reactome.org/cgi-bin/eventbrowser_st_id?ST_ID=R-HSA-140837
E2F mediated regulation of DNA replication	Reactome	R-HSA-113510	2	22	0.062155	0.202839	PPP2R1B|RBP3	http://www.reactome.org/cgi-bin/eventbrowser_st_id?ST_ID=R-HSA-113510
Negative regulation of NMDA receptor-mediated neuronal transmission	Reactome	R-HSA-9617324	2	22	0.062155	0.202839	GRIN2B|CAMK4	http://www.reactome.org/cgi-bin/eventbrowser_st_id?ST_ID=R-HSA-9617324
ERK/MAPK targets	Reactome	R-HSA-198753	2	22	0.062155	0.202839	PPP2R1B|MAPK7	http://www.reactome.org/cgi-bin/eventbrowser_st_id?ST_ID=R-HSA-198753
Amyotrophic lateral sclerosis (ALS)	KEGG PATHWAY	hsa05014	3	51	0.0640079	0.207908	GRIN2B|TP53|MAP3K5	http://www.genome.jp/kegg-bin/show_pathway?hsa05014/hsa:4217%09red/hsa:2904%09red/hsa:7157%09red
Dopamine receptor mediated signaling pathway	PANTHER	P05912	3	51	0.0640079	0.207908	EPB41L3|SNAP29|ADCY2	http://www.pantherdb.org/pathway/pathwayDiagram.jsp?catAccession=P05912
Wnt signaling pathway	KEGG PATHWAY	hsa04310	6	160	0.0647428	0.209874	PRICKLE3|TP53|ZNRF3|WNT10A|DVL1|WNT16	http://www.genome.jp/kegg-bin/show_pathway?hsa04310/hsa:4007%09red/hsa:84133%09red/hsa:80326%09red/hsa:7157%09red/hsa:1855%09red/hsa:51384%09red
@@Wnt signaling pathway	PANTHER	P00057	9	294	0.0755303	0.234511	TP53|WNT10A|MYH8|FSTL1|DVL1|ITPR3|ACTC1|WNT16|CDH5	http://www.pantherdb.org/pathway/pathwayDiagram.jsp?catAccession=P00057
Peroxisomal lipid metabolism	Reactome	R-HSA-390918	2	23	0.0668212	0.213388	ACOX2|HSD17B4	http://www.reactome.org/cgi-bin/eventbrowser_st_id?ST_ID=R-HSA-390918
Insulin secretion	KEGG PATHWAY	hsa04911	4	86	0.0674215	0.214688	PCLO|CACNA1D|ADCY2|ITPR3	http://www.genome.jp/kegg-bin/show_pathway?hsa04911/hsa:108%09red/hsa:3710%09red/hsa:776%09red/hsa:27445%09red
Protein-protein interactions at synapses	Reactome	R-HSA-6794362	4	86	0.0674215	0.214688	GRIN2B|LRRTM4|EPB41L3|NTRK3	http://www.reactome.org/cgi-bin/eventbrowser_st_id?ST_ID=R-HSA-6794362
Resolution of Sister Chromatid Cohesion	Reactome	R-HSA-2500257	5	123	0.0677297	0.215387	CENPF|PPP2R1B|NUP85|CLASP1|RAD21	http://www.reactome.org/cgi-bin/eventbrowser_st_id?ST_ID=R-HSA-2500257
Platelet homeostasis	Reactome	R-HSA-418346	4	87	0.06962	0.220567	ITPR3|PPP2R1B|APOB|PRKG2	http://www.reactome.org/cgi-bin/eventbrowser_st_id?ST_ID=R-HSA-418346
Regulation of cholesterol biosynthesis by SREBP (SREBF)	Reactome	R-HSA-1655829	3	53	0.0698129	0.220567	HMGCS1|FASN|FDPS	http://www.reactome.org/cgi-bin/eventbrowser_st_id?ST_ID=R-HSA-1655829
superpathway of cholesterol biosynthesis	BioCyc	PWY66-5	2	24	0.0715996	0.224459	HMGCS1|FDPS	http://biocyc.org/HUMAN/NEW-IMAGE?type=NIL&object=PWY66-5
Diseases associated with the TLR signaling cascade	Reactome	R-HSA-5602358	2	24	0.0715996	0.224459	TLR2|TLR1	http://www.reactome.org/cgi-bin/eventbrowser_st_id?ST_ID=R-HSA-5602358
Deadenylation of mRNA	Reactome	R-HSA-429947	2	24	0.0715996	0.224459	CNOT3|CNOT1	http://www.reactome.org/cgi-bin/eventbrowser_st_id?ST_ID=R-HSA-429947
Sema4D in semaphorin signaling	Reactome	R-HSA-400685	2	24	0.0715996	0.224459	ERBB2|ARHGAP35	http://www.reactome.org/cgi-bin/eventbrowser_st_id?ST_ID=R-HSA-400685
Role of phospholipids in phagocytosis	Reactome	R-HSA-2029485	2	24	0.0715996	0.224459	SYK|ITPR3	http://www.reactome.org/cgi-bin/eventbrowser_st_id?ST_ID=R-HSA-2029485
Diseases of Immune System	Reactome	R-HSA-5260271	2	24	0.0715996	0.224459	TLR2|TLR1	http://www.reactome.org/cgi-bin/eventbrowser_st_id?ST_ID=R-HSA-5260271
Gap junction	KEGG PATHWAY	hsa04540	4	88	0.0718551	0.22497	ITPR3|MAPK7|ADCY2|PRKG2	http://www.genome.jp/kegg-bin/show_pathway?hsa04540/hsa:108%09red/hsa:3710%09red/hsa:5593%09red/hsa:5598%09red
PI3K/AKT Signaling in Cancer	Reactome	R-HSA-2219528	4	88	0.0718551	0.22497	ERBB2|PTEN|TEP1|PIK3AP1	http://www.reactome.org/cgi-bin/eventbrowser_st_id?ST_ID=R-HSA-2219528
tRNA processing in the nucleus	Reactome	R-HSA-6784531	3	54	0.0728015	0.227347	NUP88|AAAS|NUP85	http://www.reactome.org/cgi-bin/eventbrowser_st_id?ST_ID=R-HSA-6784531
Golgi Associated Vesicle Biogenesis	Reactome	R-HSA-432722	3	54	0.0728015	0.227347	TGOLN2|PUM1|DNM2	http://www.reactome.org/cgi-bin/eventbrowser_st_id?ST_ID=R-HSA-432722
Intraflagellar transport	Reactome	R-HSA-5620924	3	54	0.0728015	0.227347	WDR19|TNPO1|TTC30A	http://www.reactome.org/cgi-bin/eventbrowser_st_id?ST_ID=R-HSA-5620924
DNA Double-Strand Break Repair	Reactome	R-HSA-5693532	6	166	0.0740432	0.230447	BRCA2|TP53|BLM|KDM4B|XRCC5|UIMC1	http://www.reactome.org/cgi-bin/eventbrowser_st_id?ST_ID=R-HSA-5693532
GABAergic synapse	KEGG PATHWAY	hsa04727	4	89	0.0741264	0.230447	NAT2|CACNA1D|GAD1|ADCY2	http://www.genome.jp/kegg-bin/show_pathway?hsa04727/hsa:108%09red/hsa:81539%09red/hsa:2571%09red/hsa:776%09red
Collagen formation	Reactome	R-HSA-1474290	4	89	0.0741264	0.230447	COL6A6|COL25A1|ITGB4|COL28A1	http://www.reactome.org/cgi-bin/eventbrowser_st_id?ST_ID=R-HSA-1474290
PI5P, PP2A and IER3 Regulate PI3K/AKT Signaling	Reactome	R-HSA-6811558	4	89	0.0741264	0.230447	ERBB2|PPP2R1B|PIP4K2A|PIK3AP1	http://www.reactome.org/cgi-bin/eventbrowser_st_id?ST_ID=R-HSA-6811558
Legionellosis	KEGG PATHWAY	hsa05134	3	55	0.0758464	0.234742	TLR2|CLK1|NAIP	http://www.genome.jp/kegg-bin/show_pathway?hsa05134/hsa:1195%09red/hsa:4671%09red/hsa:7097%09red
Complex I biogenesis	Reactome	R-HSA-6799198	3	55	0.0758464	0.234742	MT-ND2|MT-ND4|MT-ND6	http://www.reactome.org/cgi-bin/eventbrowser_st_id?ST_ID=R-HSA-6799198
Nuclear Events (kinase and transcription factor activation)	Reactome	R-HSA-198725	2	25	0.0764849	0.235368	PPP2R1B|MAPK7	http://www.reactome.org/cgi-bin/eventbrowser_st_id?ST_ID=R-HSA-198725
FGFR1 mutant receptor activation	Reactome	R-HSA-1839124	2	25	0.0764849	0.235368	MYO18A|FLG	http://www.reactome.org/cgi-bin/eventbrowser_st_id?ST_ID=R-HSA-1839124
Autophagy - animal	KEGG PATHWAY	hsa04140	5	128	0.0769794	0.23674	TEP1|PTEN|IGF1R|DEPTOR|SNAP29	http://www.genome.jp/kegg-bin/show_pathway?hsa04140/hsa:9342%09red/hsa:64798%09red/hsa:3480%09red/hsa:5728%09red
Factors involved in megakaryocyte development and platelet production	Reactome	R-HSA-983231	6	168	0.0773039	0.237587	TP53|ZFPM2|KIF26A|KIF26B|JMJD1C|ACTB	http://www.reactome.org/cgi-bin/eventbrowser_st_id?ST_ID=R-HSA-983231
Rheumatoid arthritis	KEGG PATHWAY	hsa05323	4	91	0.0787767	0.240656	TLR2|CXCL12|CSF1|HLA-DRB5	http://www.genome.jp/kegg-bin/show_pathway?hsa05323/hsa:7097%09red/hsa:6387%09red/hsa:1435%09red/hsa:3127%09red
TGF-beta signaling pathway	PANTHER	P00052	4	91	0.0787767	0.240656	ZFYVE9|GDF15|ATF1|GDF11	http://www.pantherdb.org/pathway/pathwayDiagram.jsp?catAccession=P00052
@@TGF-beta signaling pathway	KEGG PATHWAY	hsa04350	3	94	0.228032	0.330544	ZFYVE9|PPP2R1B|THBS1	http://www.genome.jp/kegg-bin/show_pathway?hsa04350/hsa:7057%09red/hsa:9372%09red/hsa:5519%09red
Neurexins and neuroligins	Reactome	R-HSA-6794361	3	56	0.0789466	0.240656	GRIN2B|LRRTM4|EPB41L3	http://www.reactome.org/cgi-bin/eventbrowser_st_id?ST_ID=R-HSA-6794361
Ion homeostasis	Reactome	R-HSA-5578775	3	56	0.0789466	0.240656	ITPR3|RYR3|ABCC9	http://www.reactome.org/cgi-bin/eventbrowser_st_id?ST_ID=R-HSA-5578775
stearate biosynthesis	BioCyc	PWY-5972	2	26	0.0814721	0.244668	HSD17B4|ACSL6	http://biocyc.org/HUMAN/NEW-IMAGE?type=NIL&object=PWY-5972
Beta3 adrenergic receptor signaling pathway	PANTHER	P04379	2	26	0.0814721	0.244668	SNAP29|ADCY2	http://www.pantherdb.org/pathway/pathwayDiagram.jsp?catAccession=P04379
Resolution of D-loop Structures through Synthesis-Dependent Strand Annealing (SDSA)	Reactome	R-HSA-5693554	2	26	0.0814721	0.244668	BLM|BRCA2	http://www.reactome.org/cgi-bin/eventbrowser_st_id?ST_ID=R-HSA-5693554
WNT ligand biogenesis and trafficking	Reactome	R-HSA-3238698	2	26	0.0814721	0.244668	WNT10A|WNT16	http://www.reactome.org/cgi-bin/eventbrowser_st_id?ST_ID=R-HSA-3238698
N-glycan antennae elongation in the medial/trans-Golgi	Reactome	R-HSA-975576	2	26	0.0814721	0.244668	FUT3|ST6GAL1	http://www.reactome.org/cgi-bin/eventbrowser_st_id?ST_ID=R-HSA-975576
RNA Polymerase III Transcription Initiation From Type 2 Promoter	Reactome	R-HSA-76066	2	26	0.0814721	0.244668	POLR2E|GTF3C5	http://www.reactome.org/cgi-bin/eventbrowser_st_id?ST_ID=R-HSA-76066
@@RNA Polymerase III Transcription Initiation From Type 1 Promoter	Reactome	R-HSA-76061	2	27	0.0865564	0.246522	POLR2E|GTF3C5	http://www.reactome.org/cgi-bin/eventbrowser_st_id?ST_ID=R-HSA-76061
@@RNA Polymerase III Transcription Initiation From Type 3 Promoter	Reactome	R-HSA-76071	1	27	0.381077	0.443768	POLR2E	http://www.reactome.org/cgi-bin/eventbrowser_st_id?ST_ID=R-HSA-76071
FGFR2 alternative splicing	Reactome	R-HSA-6803529	2	26	0.0814721	0.244668	POLR2E|HNRNPM	http://www.reactome.org/cgi-bin/eventbrowser_st_id?ST_ID=R-HSA-6803529
Integrin signaling	Reactome	R-HSA-9006921	2	26	0.0814721	0.244668	SYK|CRK	http://www.reactome.org/cgi-bin/eventbrowser_st_id?ST_ID=R-HSA-9006921
Integrin alphaIIb beta3 signaling	Reactome	R-HSA-354192	2	26	0.0814721	0.244668	SYK|CRK	http://www.reactome.org/cgi-bin/eventbrowser_st_id?ST_ID=R-HSA-354192
A tetrasaccharide linker sequence is required for GAG synthesis	Reactome	R-HSA-1971475	2	26	0.0814721	0.244668	SDC4|GPC5	http://www.reactome.org/cgi-bin/eventbrowser_st_id?ST_ID=R-HSA-1971475
Complement cascade	Reactome	R-HSA-166658	3	57	0.0821012	0.245646	C1S|C7|CFH	http://www.reactome.org/cgi-bin/eventbrowser_st_id?ST_ID=R-HSA-166658
Signaling by FGFR in disease	Reactome	R-HSA-1226099	3	57	0.0821012	0.245646	POLR2E|MYO18A|FLG	http://www.reactome.org/cgi-bin/eventbrowser_st_id?ST_ID=R-HSA-1226099
@@Signaling by FGFR	Reactome	R-HSA-190236	3	77	0.155127	0.28421	POLR2E|ANOS1|HNRNPM	http://www.reactome.org/cgi-bin/eventbrowser_st_id?ST_ID=R-HSA-190236
Interleukin-12 family signaling	Reactome	R-HSA-447115	3	57	0.0821012	0.245646	LCP1|IL12RB2|CANX	http://www.reactome.org/cgi-bin/eventbrowser_st_id?ST_ID=R-HSA-447115
Ion transport by P-type ATPases	Reactome	R-HSA-936837	3	57	0.0821012	0.245646	ATP11C|ATP13A5|ATP11A	http://www.reactome.org/cgi-bin/eventbrowser_st_id?ST_ID=R-HSA-936837
Keratinization	Reactome	R-HSA-6805567	7	213	0.0827303	0.246522	KRTAP4-9|IVL|KRT40|KRTAP10-11|KRTAP10-10|DSP|PKP1	http://www.reactome.org/cgi-bin/eventbrowser_st_id?ST_ID=R-HSA-6805567
Disorders of transmembrane transporters	Reactome	R-HSA-5619115	6	172	0.0840648	0.246522	NUP88|AAAS|NUP85|RHAG|ABCC9|ABCB4	http://www.reactome.org/cgi-bin/eventbrowser_st_id?ST_ID=R-HSA-5619115
Vascular smooth muscle contraction	KEGG PATHWAY	hsa04270	5	132	0.084844	0.246522	CYP4A11|ITPR3|CACNA1D|ADCY2|CALML4	http://www.genome.jp/kegg-bin/show_pathway?hsa04270/hsa:108%09red/hsa:3710%09red/hsa:1579%09red/hsa:776%09red/hsa:91860%09red
Amplification of signal from unattached kinetochores via a MAD2 inhibitory signal	Reactome	R-HSA-141444	4	94	0.0860173	0.246522	CENPF|PPP2R1B|NUP85|CLASP1	http://www.reactome.org/cgi-bin/eventbrowser_st_id?ST_ID=R-HSA-141444
Amplification of signal from the kinetochores	Reactome	R-HSA-141424	4	94	0.0860173	0.246522	CENPF|PPP2R1B|NUP85|CLASP1	http://www.reactome.org/cgi-bin/eventbrowser_st_id?ST_ID=R-HSA-141424
Olfactory Signaling Pathway	Reactome	R-HSA-381753	11	393	0.0861031	0.246522	OR13C2|OR4K2|OR1Q1|OR5D14|OR2Z1|OR56A5|OR11H6|OR3A3|OR2W3|OR1J2|OR9G1	http://www.reactome.org/cgi-bin/eventbrowser_st_id?ST_ID=R-HSA-381753
3-phosphoinositide biosynthesis	BioCyc	PWY-6352	2	27	0.0865564	0.246522	PIK3CG|PIKFYVE	http://biocyc.org/HUMAN/NEW-IMAGE?type=NIL&object=PWY-6352
Adrenaline and noradrenaline biosynthesis	PANTHER	P00001	2	27	0.0865564	0.246522	SLC6A17|SNAP29	http://www.pantherdb.org/pathway/pathwayDiagram.jsp?catAccession=P00001
Downregulation of ERBB2 signaling	Reactome	R-HSA-8863795	2	27	0.0865564	0.246522	ERBB2|MATK	http://www.reactome.org/cgi-bin/eventbrowser_st_id?ST_ID=R-HSA-8863795
Insulin processing	Reactome	R-HSA-264876	2	27	0.0865564	0.246522	PCSK2|MYRIP	http://www.reactome.org/cgi-bin/eventbrowser_st_id?ST_ID=R-HSA-264876
DAP12 signaling	Reactome	R-HSA-2424491	2	27	0.0865564	0.246522	SYK|TREM2	http://www.reactome.org/cgi-bin/eventbrowser_st_id?ST_ID=R-HSA-2424491
Asparagine N-linked glycosylation	Reactome	R-HSA-446203	9	304	0.0880549	0.246522	DOLK|COPA|ST6GAL1|ALG5|SPTA1|FUT3|MANEA|DCTN1|CANX	http://www.reactome.org/cgi-bin/eventbrowser_st_id?ST_ID=R-HSA-446203
Amoebiasis	KEGG PATHWAY	hsa05146	4	95	0.0885004	0.246522	TLR2|LAMA2|LAMC1|LAMA5	http://www.genome.jp/kegg-bin/show_pathway?hsa05146/hsa:3911%09red/hsa:3915%09red/hsa:3908%09red/hsa:7097%09red
Antimicrobial peptides	Reactome	R-HSA-6803157	4	95	0.0885004	0.246522	TLR2|TLR1|PRSS2|REG3A	http://www.reactome.org/cgi-bin/eventbrowser_st_id?ST_ID=R-HSA-6803157
Toll Like Receptor TLR6:TLR2 Cascade	Reactome	R-HSA-168188	4	95	0.0885004	0.246522	TLR2|PPP2R1B|TLR1|MAPK7	http://www.reactome.org/cgi-bin/eventbrowser_st_id?ST_ID=R-HSA-168188
MyD88:MAL(TIRAP) cascade initiated on plasma membrane	Reactome	R-HSA-166058	4	95	0.0885004	0.246522	TLR2|PPP2R1B|TLR1|MAPK7	http://www.reactome.org/cgi-bin/eventbrowser_st_id?ST_ID=R-HSA-166058
Lysine degradation	KEGG PATHWAY	hsa00310	3	59	0.0885701	0.246522	AASS|SETD1A|SETDB2	http://www.genome.jp/kegg-bin/show_pathway?hsa00310/hsa:10157%09red/hsa:9739%09red/hsa:83852%09red
Cell surface interactions at the vascular wall	Reactome	R-HSA-202733	5	135	0.0910092	0.246522	DOK2|APOB|SDC4|ANGPT4|TNFRSF10D	http://www.reactome.org/cgi-bin/eventbrowser_st_id?ST_ID=R-HSA-202733
SLC transporter disorders	Reactome	R-HSA-5619102	4	96	0.0910178	0.246522	NUP88|AAAS|RHAG|NUP85	http://www.reactome.org/cgi-bin/eventbrowser_st_id?ST_ID=R-HSA-5619102
Butanoate metabolism	KEGG PATHWAY	hsa00650	2	28	0.091733	0.246522	HMGCS1|GAD1	http://www.genome.jp/kegg-bin/show_pathway?hsa00650/hsa:3157%09red/hsa:2571%09red
Adrenaline,noradrenaline inhibits insulin secretion	Reactome	R-HSA-400042	2	28	0.091733	0.246522	CACNA1D|ADRA2A	http://www.reactome.org/cgi-bin/eventbrowser_st_id?ST_ID=R-HSA-400042
Prefoldin mediated transfer of substrate to CCT/TriC	Reactome	R-HSA-389957	2	28	0.091733	0.246522	ACTB|CCT4	http://www.reactome.org/cgi-bin/eventbrowser_st_id?ST_ID=R-HSA-389957
Plasma lipoprotein remodeling	Reactome	R-HSA-8963899	2	28	0.091733	0.246522	ABCG1|APOB	http://www.reactome.org/cgi-bin/eventbrowser_st_id?ST_ID=R-HSA-8963899
Notch-HLH transcription pathway	Reactome	R-HSA-350054	2	28	0.091733	0.246522	HDAC11|NOTCH1	http://www.reactome.org/cgi-bin/eventbrowser_st_id?ST_ID=R-HSA-350054
Synthesis of IP3 and IP4 in the cytosol	Reactome	R-HSA-1855204	2	28	0.091733	0.246522	PTEN|TEP1	http://www.reactome.org/cgi-bin/eventbrowser_st_id?ST_ID=R-HSA-1855204
B cell activation	PANTHER	P00010	3	61	0.0952455	0.246522	SYK|ITPR3|PIK3CG	http://www.pantherdb.org/pathway/pathwayDiagram.jsp?catAccession=P00010
Insulin/IGF pathway-mitogen activated protein kinase kinase/MAP kinase cascade	PANTHER	P00032	2	29	0.0969974	0.246522	IGF1R|INSRR	http://www.pantherdb.org/pathway/pathwayDiagram.jsp?catAccession=P00032
Surfactant metabolism	Reactome	R-HSA-5683826	2	29	0.0969974	0.246522	SFTPD|ADRA2A	http://www.reactome.org/cgi-bin/eventbrowser_st_id?ST_ID=R-HSA-5683826
Measles	KEGG PATHWAY	hsa05162	5	138	0.0973989	0.246522	TLR2|IRF9|MAVS|TP53|STAT2	http://www.genome.jp/kegg-bin/show_pathway?hsa05162/hsa:57506%09red/hsa:10379%09red/hsa:6773%09red/hsa:7157%09red/hsa:7097%09red
histidine degradation	BioCyc	PWY-5030	1	5	0.0976749	0.246522	HAL	http://biocyc.org/HUMAN/NEW-IMAGE?type=NIL&object=PWY-5030
protein citrullination	BioCyc	PWY-4921	1	5	0.0976749	0.246522	PADI6	http://biocyc.org/HUMAN/NEW-IMAGE?type=NIL&object=PWY-4921
Gamma-aminobutyric acid synthesis	PANTHER	P04384	1	5	0.0976749	0.246522	GAD1	http://www.pantherdb.org/pathway/pathwayDiagram.jsp?catAccession=P04384
ATP synthesis	PANTHER	P02721	1	5	0.0976749	0.246522	ATP5F1C	http://www.pantherdb.org/pathway/pathwayDiagram.jsp?catAccession=P02721
Defective LFNG causes SCDO3	Reactome	R-HSA-5083630	1	5	0.0976749	0.246522	NOTCH1	http://www.reactome.org/cgi-bin/eventbrowser_st_id?ST_ID=R-HSA-5083630
Loss of phosphorylation of MECP2 at T308	Reactome	R-HSA-9022535	1	5	0.0976749	0.246522	CAMK4	http://www.reactome.org/cgi-bin/eventbrowser_st_id?ST_ID=R-HSA-9022535
N-glycan trimming and elongation in the cis-Golgi	Reactome	R-HSA-964739	1	5	0.0976749	0.246522	MANEA	http://www.reactome.org/cgi-bin/eventbrowser_st_id?ST_ID=R-HSA-964739
Leukotriene receptors	Reactome	R-HSA-391906	1	5	0.0976749	0.246522	GPR17	http://www.reactome.org/cgi-bin/eventbrowser_st_id?ST_ID=R-HSA-391906
Reelin signalling pathway	Reactome	R-HSA-8866376	1	5	0.0976749	0.246522	RELN	http://www.reactome.org/cgi-bin/eventbrowser_st_id?ST_ID=R-HSA-8866376
Heme degradation	Reactome	R-HSA-189483	1	5	0.0976749	0.246522	HMOX2	http://www.reactome.org/cgi-bin/eventbrowser_st_id?ST_ID=R-HSA-189483
Sodium-coupled phosphate cotransporters	Reactome	R-HSA-427652	1	5	0.0976749	0.246522	SLC20A1	http://www.reactome.org/cgi-bin/eventbrowser_st_id?ST_ID=R-HSA-427652
Propionyl-CoA catabolism	Reactome	R-HSA-71032	1	5	0.0976749	0.246522	MCEE	http://www.reactome.org/cgi-bin/eventbrowser_st_id?ST_ID=R-HSA-71032
NOSTRIN mediated eNOS trafficking	Reactome	R-HSA-203641	1	5	0.0976749	0.246522	DNM2	http://www.reactome.org/cgi-bin/eventbrowser_st_id?ST_ID=R-HSA-203641
Chylomicron clearance	Reactome	R-HSA-8964026	1	5	0.0976749	0.246522	APOB	http://www.reactome.org/cgi-bin/eventbrowser_st_id?ST_ID=R-HSA-8964026
Vitamin B1 (thiamin) metabolism	Reactome	R-HSA-196819	1	5	0.0976749	0.246522	TPK1	http://www.reactome.org/cgi-bin/eventbrowser_st_id?ST_ID=R-HSA-196819
G2 Phase	Reactome	R-HSA-68911	1	5	0.0976749	0.246522	RBP3	http://www.reactome.org/cgi-bin/eventbrowser_st_id?ST_ID=R-HSA-68911
Scavenging by Class B Receptors	Reactome	R-HSA-3000471	1	5	0.0976749	0.246522	APOB	http://www.reactome.org/cgi-bin/eventbrowser_st_id?ST_ID=R-HSA-3000471
VLDL assembly	Reactome	R-HSA-8866423	1	5	0.0976749	0.246522	APOB	http://www.reactome.org/cgi-bin/eventbrowser_st_id?ST_ID=R-HSA-8866423
Longevity regulating pathway - multiple species	KEGG PATHWAY	hsa04213	3	62	0.0986582	0.248746	IGF1R|CLPB|ADCY2	http://www.genome.jp/kegg-bin/show_pathway?hsa04213/hsa:81570%09red/hsa:108%09red/hsa:3480%09red
Progesterone-mediated oocyte maturation	KEGG PATHWAY	hsa04914	4	99	0.0987721	0.248904	CDC27|IGF1R|SPDYE1|ADCY2	http://www.genome.jp/kegg-bin/show_pathway?hsa04914/hsa:108%09red/hsa:3480%09red/hsa:996%09red/hsa:285955%09red
Viral protein interaction with cytokine and cytokine receptor	KEGG PATHWAY	hsa04061	4	100	0.101423	0.254184	CXCL12|CSF1|CCL4|TNFRSF10D	http://www.genome.jp/kegg-bin/show_pathway?hsa04061/hsa:8793%09red/hsa:6387%09red/hsa:1435%09red/hsa:6351%09red
C-type lectin receptors (CLRs)	Reactome	R-HSA-5621481	5	140	0.101781	0.254184	SYK|MUC16|MUC3A|MUC6|ITPR3	http://www.reactome.org/cgi-bin/eventbrowser_st_id?ST_ID=R-HSA-5621481
Cytosolic DNA-sensing pathway	KEGG PATHWAY	hsa04623	3	63	0.10212	0.254184	POLR2E|MAVS|CCL4	http://www.genome.jp/kegg-bin/show_pathway?hsa04623/hsa:5434%09red/hsa:57506%09red/hsa:6351%09red
Synthesis of substrates in N-glycan biosythesis	Reactome	R-HSA-446219	3	63	0.10212	0.254184	DOLK|ALG5|ST6GAL1	http://www.reactome.org/cgi-bin/eventbrowser_st_id?ST_ID=R-HSA-446219
Activation of BH3-only proteins	Reactome	R-HSA-114452	2	30	0.102345	0.254184	RBP3|TP53	http://www.reactome.org/cgi-bin/eventbrowser_st_id?ST_ID=R-HSA-114452
FCERI mediated Ca+2 mobilization	Reactome	R-HSA-2871809	2	30	0.102345	0.254184	SYK|ITPR3	http://www.reactome.org/cgi-bin/eventbrowser_st_id?ST_ID=R-HSA-2871809
UCH proteinases	Reactome	R-HSA-5689603	4	101	0.104107	0.254184	ACTB|NFRKB|FOXK2|FOXK1	http://www.reactome.org/cgi-bin/eventbrowser_st_id?ST_ID=R-HSA-5689603
Galactose metabolism	KEGG PATHWAY	hsa00052	2	31	0.107772	0.254184	MGAM|PFKL	http://www.genome.jp/kegg-bin/show_pathway?hsa00052/hsa:8972%09red/hsa:5211%09red
Inwardly rectifying K+ channels	Reactome	R-HSA-1296065	2	31	0.107772	0.254184	ABCC9|KCNJ4	http://www.reactome.org/cgi-bin/eventbrowser_st_id?ST_ID=R-HSA-1296065
MAPK targets/ Nuclear events mediated by MAP kinases	Reactome	R-HSA-450282	2	31	0.107772	0.254184	PPP2R1B|MAPK7	http://www.reactome.org/cgi-bin/eventbrowser_st_id?ST_ID=R-HSA-450282
Nicotinate metabolism	Reactome	R-HSA-196807	2	31	0.107772	0.254184	NT5E|PTGIS	http://www.reactome.org/cgi-bin/eventbrowser_st_id?ST_ID=R-HSA-196807
Disassembly of the destruction complex and recruitment of AXIN to the membrane	Reactome	R-HSA-4641262	2	31	0.107772	0.254184	PPP2R1B|DVL1	http://www.reactome.org/cgi-bin/eventbrowser_st_id?ST_ID=R-HSA-4641262
Nuclear signaling by ERBB4	Reactome	R-HSA-1251985	2	31	0.107772	0.254184	SPARC|CXCL12	http://www.reactome.org/cgi-bin/eventbrowser_st_id?ST_ID=R-HSA-1251985
Transport to the Golgi and subsequent modification	Reactome	R-HSA-948021	6	185	0.108202	0.254184	COPA|ST6GAL1|SPTA1|FUT3|MANEA|DCTN1	http://www.reactome.org/cgi-bin/eventbrowser_st_id?ST_ID=R-HSA-948021
Cortisol synthesis and secretion	KEGG PATHWAY	hsa04927	3	65	0.109185	0.254184	ITPR3|CACNA1D|ADCY2	http://www.genome.jp/kegg-bin/show_pathway?hsa04927/hsa:108%09red/hsa:3710%09red/hsa:776%09red
RAB geranylgeranylation	Reactome	R-HSA-8873719	3	65	0.109185	0.254184	RAB22A|RAB27B|RAB32	http://www.reactome.org/cgi-bin/eventbrowser_st_id?ST_ID=R-HSA-8873719
Transcriptional regulation by small RNAs	Reactome	R-HSA-5578749	4	103	0.10957	0.254184	POLR2E|NUP88|AAAS|NUP85	http://www.reactome.org/cgi-bin/eventbrowser_st_id?ST_ID=R-HSA-5578749
Separation of Sister Chromatids	Reactome	R-HSA-2467813	6	186	0.110192	0.254184	PPP2R1B|CLASP1|RAD21|CDC27|CENPF|NUP85	http://www.reactome.org/cgi-bin/eventbrowser_st_id?ST_ID=R-HSA-2467813
Toll-like receptor signaling pathway	KEGG PATHWAY	hsa04620	4	104	0.112349	0.254184	TLR2|TLR1|CCL4|TOLLIP	http://www.genome.jp/kegg-bin/show_pathway?hsa04620/hsa:54472%09red/hsa:6351%09red/hsa:7096%09red/hsa:7097%09red
Regulation of HSF1-mediated heat shock response	Reactome	R-HSA-3371453	3	66	0.112786	0.254184	NUP88|AAAS|NUP85	http://www.reactome.org/cgi-bin/eventbrowser_st_id?ST_ID=R-HSA-3371453
Activated NTRK2 signals through FYN	Reactome	R-HSA-9032500	1	6	0.113001	0.254184	GRIN2B	http://www.reactome.org/cgi-bin/eventbrowser_st_id?ST_ID=R-HSA-9032500
Synthesis of Dolichyl-phosphate	Reactome	R-HSA-446199	1	6	0.113001	0.254184	DOLK	http://www.reactome.org/cgi-bin/eventbrowser_st_id?ST_ID=R-HSA-446199
Scavenging by Class F Receptors	Reactome	R-HSA-3000484	1	6	0.113001	0.254184	APOB	http://www.reactome.org/cgi-bin/eventbrowser_st_id?ST_ID=R-HSA-3000484
Activated NTRK3 signals through PI3K	Reactome	R-HSA-9603381	1	6	0.113001	0.254184	NTRK3	http://www.reactome.org/cgi-bin/eventbrowser_st_id?ST_ID=R-HSA-9603381
mitochondrial fatty acid beta-oxidation of unsaturated fatty acids	Reactome	R-HSA-77288	1	6	0.113001	0.254184	DECR1	http://www.reactome.org/cgi-bin/eventbrowser_st_id?ST_ID=R-HSA-77288
rRNA modification in the mitochondrion	Reactome	R-HSA-6793080	1	6	0.113001	0.254184	MRM2	http://www.reactome.org/cgi-bin/eventbrowser_st_id?ST_ID=R-HSA-6793080
Pre-NOTCH Processing in the Endoplasmic Reticulum	Reactome	R-HSA-1912399	1	6	0.113001	0.254184	NOTCH1	http://www.reactome.org/cgi-bin/eventbrowser_st_id?ST_ID=R-HSA-1912399
Activated NTRK3 signals through RAS	Reactome	R-HSA-9034864	1	6	0.113001	0.254184	NTRK3	http://www.reactome.org/cgi-bin/eventbrowser_st_id?ST_ID=R-HSA-9034864
VLDL clearance	Reactome	R-HSA-8964046	1	6	0.113001	0.254184	APOB	http://www.reactome.org/cgi-bin/eventbrowser_st_id?ST_ID=R-HSA-8964046
Classical antibody-mediated complement activation	Reactome	R-HSA-173623	1	6	0.113001	0.254184	C1S	http://www.reactome.org/cgi-bin/eventbrowser_st_id?ST_ID=R-HSA-173623
Opioid prodynorphin pathway	PANTHER	P05916	2	32	0.113273	0.254184	SNAP29|ADCY2	http://www.pantherdb.org/pathway/pathwayDiagram.jsp?catAccession=P05916
Opioid proenkephalin pathway	PANTHER	P05915	2	32	0.113273	0.254184	SNAP29|ADCY2	http://www.pantherdb.org/pathway/pathwayDiagram.jsp?catAccession=P05915
Opioid proopiomelanocortin pathway	PANTHER	P05917	2	32	0.113273	0.254184	SNAP29|ADCY2	http://www.pantherdb.org/pathway/pathwayDiagram.jsp?catAccession=P05917
RHO GTPases activate IQGAPs	Reactome	R-HSA-5626467	2	32	0.113273	0.254184	ACTB|ACTG1	http://www.reactome.org/cgi-bin/eventbrowser_st_id?ST_ID=R-HSA-5626467
Signaling by FGFR1 in disease	Reactome	R-HSA-5655302	2	32	0.113273	0.254184	MYO18A|FLG	http://www.reactome.org/cgi-bin/eventbrowser_st_id?ST_ID=R-HSA-5655302
@@Signaling by FGFR1	Reactome	R-HSA-5654736	1	42	0.521423	0.560307	ANOS1	http://www.reactome.org/cgi-bin/eventbrowser_st_id?ST_ID=R-HSA-5654736
Plasma lipoprotein clearance	Reactome	R-HSA-8964043	2	32	0.113273	0.254184	APOB|MYLIP	http://www.reactome.org/cgi-bin/eventbrowser_st_id?ST_ID=R-HSA-8964043
RAF activation	Reactome	R-HSA-5673000	2	32	0.113273	0.254184	PPP2R1B|MARK3	http://www.reactome.org/cgi-bin/eventbrowser_st_id?ST_ID=R-HSA-5673000
Cooperation of Prefoldin and TriC/CCT in actin and tubulin folding	Reactome	R-HSA-389958	2	32	0.113273	0.254184	ACTB|CCT4	http://www.reactome.org/cgi-bin/eventbrowser_st_id?ST_ID=R-HSA-389958
Ras signaling pathway	KEGG PATHWAY	hsa04014	7	232	0.114491	0.256798	IGF1R|CSF1|CALML4|GRIN2B|FLG|FLT4|ANGPT4	http://www.genome.jp/kegg-bin/show_pathway?hsa04014/hsa:1435%09red/hsa:2324%09red/hsa:3480%09red/hsa:2260%09red/hsa:91860%09red/hsa:2904%09red/hsa:51378%09red
Cargo recognition for clathrin-mediated endocytosis	Reactome	R-HSA-8856825	4	105	0.115159	0.257939	SNAP91|TGOLN2|APOB|EPN1	http://www.reactome.org/cgi-bin/eventbrowser_st_id?ST_ID=R-HSA-8856825
Cell adhesion molecules (CAMs)	KEGG PATHWAY	hsa04514	5	146	0.115503	0.258591	NEGR1|NRCAM|SDC4|CDH5|HLA-DRB5	http://www.genome.jp/kegg-bin/show_pathway?hsa04514/hsa:1003%09red/hsa:257194%09red/hsa:4897%09red/hsa:6385%09red/hsa:3127%09red
Interferon alpha/beta signaling	Reactome	R-HSA-909733	3	67	0.116432	0.259475	IRF9|EGR1|STAT2	http://www.reactome.org/cgi-bin/eventbrowser_st_id?ST_ID=R-HSA-909733
Collagen biosynthesis and modifying enzymes	Reactome	R-HSA-1650814	3	67	0.116432	0.259475	COL25A1|COL28A1|COL6A6	http://www.reactome.org/cgi-bin/eventbrowser_st_id?ST_ID=R-HSA-1650814
Signaling by BRAF and RAF fusions	Reactome	R-HSA-6802952	3	67	0.116432	0.259475	ACTB|ACTG1|MARK3	http://www.reactome.org/cgi-bin/eventbrowser_st_id?ST_ID=R-HSA-6802952
Chemokine signaling pathway	KEGG PATHWAY	hsa04062	6	190	0.11834	0.262626	STAT2|ADCY2|CCL4|PIK3CG|CRK|CXCL12	http://www.genome.jp/kegg-bin/show_pathway?hsa04062/hsa:6387%09red/hsa:6773%09red/hsa:1398%09red/hsa:5294%09red/hsa:6351%09red/hsa:108%09red
Resolution of D-loop Structures through Holliday Junction Intermediates	Reactome	R-HSA-5693568	2	33	0.118845	0.262626	BLM|BRCA2	http://www.reactome.org/cgi-bin/eventbrowser_st_id?ST_ID=R-HSA-5693568
Oncogene Induced Senescence	Reactome	R-HSA-2559585	2	33	0.118845	0.262626	RBP3|TP53	http://www.reactome.org/cgi-bin/eventbrowser_st_id?ST_ID=R-HSA-2559585
Shigellosis	KEGG PATHWAY	hsa05131	3	68	0.120122	0.262626	CRK|ACTB|ACTG1	http://www.genome.jp/kegg-bin/show_pathway?hsa05131/hsa:1398%09red/hsa:71%09red/hsa:60%09red
Staphylococcus aureus infection	KEGG PATHWAY	hsa05150	3	68	0.120122	0.262626	C1S|CFH|HLA-DRB5	http://www.genome.jp/kegg-bin/show_pathway?hsa05150/hsa:716%09red/hsa:3075%09red/hsa:3127%09red
Signaling by Hedgehog	Reactome	R-HSA-5358351	5	148	0.120264	0.262626	KIF7|WDR19|DISP2|GPC5|ADCY2	http://www.reactome.org/cgi-bin/eventbrowser_st_id?ST_ID=R-HSA-5358351
Cellular responses to stress	Reactome	R-HSA-2262752	11	422	0.122477	0.262626	HIF3A|NUP88|AAAS|CBX4|TP53|CDC27|NUP85|MAP3K5|RBP3|MAPK7|DCTN1	http://www.reactome.org/cgi-bin/eventbrowser_st_id?ST_ID=R-HSA-2262752
HIV Life Cycle	Reactome	R-HSA-162587	5	149	0.122678	0.262626	POLR2E|NUP88|AAAS|XRCC5|NUP85	http://www.reactome.org/cgi-bin/eventbrowser_st_id?ST_ID=R-HSA-162587
Insulin resistance	KEGG PATHWAY	hsa04931	4	108	0.123771	0.262626	TEP1|PTEN|CPT1B|TBC1D4	http://www.genome.jp/kegg-bin/show_pathway?hsa04931/hsa:5728%09red/hsa:1375%09red/hsa:9882%09red
Interleukin-4 and Interleukin-13 signaling	Reactome	R-HSA-6785807	4	108	0.123771	0.262626	FCER2|TP53|ROR2|LAMA5	http://www.reactome.org/cgi-bin/eventbrowser_st_id?ST_ID=R-HSA-6785807
Adipocytokine signaling pathway	KEGG PATHWAY	hsa04920	3	69	0.123855	0.262626	RXRG|ACSL6|CPT1B	http://www.genome.jp/kegg-bin/show_pathway?hsa04920/hsa:6258%09red/hsa:1375%09red/hsa:23305%09red
ISG15 antiviral mechanism	Reactome	R-HSA-1169408	3	69	0.123855	0.262626	NUP88|AAAS|NUP85	http://www.reactome.org/cgi-bin/eventbrowser_st_id?ST_ID=R-HSA-1169408
Circadian Clock	Reactome	R-HSA-400253	3	69	0.123855	0.262626	PER1|ROR2|CRY2	http://www.reactome.org/cgi-bin/eventbrowser_st_id?ST_ID=R-HSA-400253
Resolution of D-Loop Structures	Reactome	R-HSA-5693537	2	34	0.124484	0.262626	BLM|BRCA2	http://www.reactome.org/cgi-bin/eventbrowser_st_id?ST_ID=R-HSA-5693537
Negative regulators of DDX58/IFIH1 signaling	Reactome	R-HSA-936440	2	34	0.124484	0.262626	MAVS|RNF216	http://www.reactome.org/cgi-bin/eventbrowser_st_id?ST_ID=R-HSA-936440
HIF-1 signaling pathway	KEGG PATHWAY	hsa04066	4	109	0.126701	0.262626	ERBB2|IGF1R|PFKL|ANGPT4	http://www.genome.jp/kegg-bin/show_pathway?hsa04066/hsa:5211%09red/hsa:2064%09red/hsa:3480%09red/hsa:51378%09red
Mitotic Anaphase	Reactome	R-HSA-68882	6	194	0.126779	0.262626	PPP2R1B|CLASP1|RAD21|CDC27|CENPF|NUP85	http://www.reactome.org/cgi-bin/eventbrowser_st_id?ST_ID=R-HSA-68882
guanosine nucleotides degradation	BioCyc	PWY-6608	1	7	0.128068	0.262626	NT5E	http://biocyc.org/HUMAN/NEW-IMAGE?type=NIL&object=PWY-6608
glycogenolysis	BioCyc	PWY-5941	1	7	0.128068	0.262626	MGAM	http://biocyc.org/HUMAN/NEW-IMAGE?type=NIL&object=PWY-5941
adenosine nucleotides degradation	BioCyc	SALVADEHYPOX-PWY	1	7	0.128068	0.262626	NT5E	http://biocyc.org/HUMAN/NEW-IMAGE?type=NIL&object=SALVADEHYPOX-PWY
GABA shunt	BioCyc	GLUDEG-I-PWY	1	7	0.128068	0.262626	GAD1	http://biocyc.org/HUMAN/NEW-IMAGE?type=NIL&object=GLUDEG-I-PWY
RUNX3 regulates CDKN1A transcription	Reactome	R-HSA-8941855	1	7	0.128068	0.262626	TP53	http://www.reactome.org/cgi-bin/eventbrowser_st_id?ST_ID=R-HSA-8941855
Defective CSF2RA causes pulmonary surfactant metabolism dysfunction 4 (SMDP4)	Reactome	R-HSA-5688890	1	7	0.128068	0.262626	SFTPD	http://www.reactome.org/cgi-bin/eventbrowser_st_id?ST_ID=R-HSA-5688890
PP2A-mediated dephosphorylation of key metabolic factors	Reactome	R-HSA-163767	1	7	0.128068	0.262626	PPP2R1B	http://www.reactome.org/cgi-bin/eventbrowser_st_id?ST_ID=R-HSA-163767
Constitutive Signaling by NOTCH1 t(7;9)(NOTCH1:M1580_K2555) Translocation Mutant	Reactome	R-HSA-2660826	1	7	0.128068	0.262626	NOTCH1	http://www.reactome.org/cgi-bin/eventbrowser_st_id?ST_ID=R-HSA-2660826
NrCAM interactions	Reactome	R-HSA-447038	1	7	0.128068	0.262626	NRCAM	http://www.reactome.org/cgi-bin/eventbrowser_st_id?ST_ID=R-HSA-447038
Neurofascin interactions	Reactome	R-HSA-447043	1	7	0.128068	0.262626	NRCAM	http://www.reactome.org/cgi-bin/eventbrowser_st_id?ST_ID=R-HSA-447043
Phase 1 - inactivation of fast Na+ channels	Reactome	R-HSA-5576894	1	7	0.128068	0.262626	KCND2	http://www.reactome.org/cgi-bin/eventbrowser_st_id?ST_ID=R-HSA-5576894
APEX1-Independent Resolution of AP Sites via the Single Nucleotide Replacement Pathway	Reactome	R-HSA-5649702	1	7	0.128068	0.262626	PNKP	http://www.reactome.org/cgi-bin/eventbrowser_st_id?ST_ID=R-HSA-5649702
Zinc efflux and compartmentalization by the SLC30 family	Reactome	R-HSA-435368	1	7	0.128068	0.262626	SLC30A2	http://www.reactome.org/cgi-bin/eventbrowser_st_id?ST_ID=R-HSA-435368
ChREBP activates metabolic gene expression	Reactome	R-HSA-163765	1	7	0.128068	0.262626	FASN	http://www.reactome.org/cgi-bin/eventbrowser_st_id?ST_ID=R-HSA-163765
ARMS-mediated activation	Reactome	R-HSA-170984	1	7	0.128068	0.262626	CRK	http://www.reactome.org/cgi-bin/eventbrowser_st_id?ST_ID=R-HSA-170984
SHC-related events triggered by IGF1R	Reactome	R-HSA-2428933	1	7	0.128068	0.262626	IGF1R	http://www.reactome.org/cgi-bin/eventbrowser_st_id?ST_ID=R-HSA-2428933
2-LTR circle formation	Reactome	R-HSA-164843	1	7	0.128068	0.262626	XRCC5	http://www.reactome.org/cgi-bin/eventbrowser_st_id?ST_ID=R-HSA-164843
HDL assembly	Reactome	R-HSA-8963896	1	7	0.128068	0.262626	A2M	http://www.reactome.org/cgi-bin/eventbrowser_st_id?ST_ID=R-HSA-8963896
Displacement of DNA glycosylase by APEX1	Reactome	R-HSA-110357	1	7	0.128068	0.262626	SMUG1	http://www.reactome.org/cgi-bin/eventbrowser_st_id?ST_ID=R-HSA-110357
Signaling by NOTCH1 t(7;9)(NOTCH1:M1580_K2555) Translocation Mutant	Reactome	R-HSA-2660825	1	7	0.128068	0.262626	NOTCH1	http://www.reactome.org/cgi-bin/eventbrowser_st_id?ST_ID=R-HSA-2660825
Defective CSF2RB causes pulmonary surfactant metabolism dysfunction 5 (SMDP5)	Reactome	R-HSA-5688849	1	7	0.128068	0.262626	SFTPD	http://www.reactome.org/cgi-bin/eventbrowser_st_id?ST_ID=R-HSA-5688849
Mitotic Metaphase and Anaphase	Reactome	R-HSA-2555396	6	195	0.128933	0.264288	PPP2R1B|CLASP1|RAD21|CDC27|CENPF|NUP85	http://www.reactome.org/cgi-bin/eventbrowser_st_id?ST_ID=R-HSA-2555396
Angiotensin II-stimulated signaling through G proteins and beta-arrestin	PANTHER	P05911	2	35	0.130185	0.265176	ITPR3|EGR1	http://www.pantherdb.org/pathway/pathwayDiagram.jsp?catAccession=P05911
RNA Polymerase III Transcription Initiation	Reactome	R-HSA-76046	2	35	0.130185	0.265176	POLR2E|GTF3C5	http://www.reactome.org/cgi-bin/eventbrowser_st_id?ST_ID=R-HSA-76046
GPVI-mediated activation cascade	Reactome	R-HSA-114604	2	35	0.130185	0.265176	SYK|PIK3CG	http://www.reactome.org/cgi-bin/eventbrowser_st_id?ST_ID=R-HSA-114604
Regulation of TP53 Degradation	Reactome	R-HSA-6804757	2	35	0.130185	0.265176	PPP2R1B|TP53	http://www.reactome.org/cgi-bin/eventbrowser_st_id?ST_ID=R-HSA-6804757
Bile secretion	KEGG PATHWAY	hsa04976	3	72	0.135298	0.273805	ABCB4|ADCY2|ABCC3	http://www.genome.jp/kegg-bin/show_pathway?hsa04976/hsa:108%09red/hsa:5244%09red/hsa:8714%09red
trans-Golgi Network Vesicle Budding	Reactome	R-HSA-199992	3	72	0.135298	0.273805	TGOLN2|PUM1|DNM2	http://www.reactome.org/cgi-bin/eventbrowser_st_id?ST_ID=R-HSA-199992
Translocation of SLC2A4 (GLUT4) to the plasma membrane	Reactome	R-HSA-1445148	3	72	0.135298	0.273805	ACTB|TBC1D4|ACTG1	http://www.reactome.org/cgi-bin/eventbrowser_st_id?ST_ID=R-HSA-1445148
Cell Cycle Checkpoints	Reactome	R-HSA-69620	8	289	0.135436	0.273805	PPP2R1B|TP53|CLASP1|CDC27|CENPF|NUP85|BLM|UIMC1	http://www.reactome.org/cgi-bin/eventbrowser_st_id?ST_ID=R-HSA-69620
TNF signaling pathway	KEGG PATHWAY	hsa04668	4	112	0.135662	0.273805	DAB2IP|CSF1|MLKL|MAP3K5	http://www.genome.jp/kegg-bin/show_pathway?hsa04668/hsa:4217%09red/hsa:153090%09red/hsa:1435%09red/hsa:197259%09red
Resolution of Abasic Sites (AP sites)	Reactome	R-HSA-73933	2	36	0.135946	0.273805	SMUG1|PNKP	http://www.reactome.org/cgi-bin/eventbrowser_st_id?ST_ID=R-HSA-73933
Regulation of TP53 Expression and Degradation	Reactome	R-HSA-6806003	2	36	0.135946	0.273805	PPP2R1B|TP53	http://www.reactome.org/cgi-bin/eventbrowser_st_id?ST_ID=R-HSA-6806003
Endocytosis	KEGG PATHWAY	hsa04144	7	244	0.137404	0.273805	IGF1R|EPN1|ZFYVE9|RAB22A|DNM2|IQSEC3|IQSEC2	http://www.genome.jp/kegg-bin/show_pathway?hsa04144/hsa:440073%09red/hsa:9372%09red/hsa:3480%09red/hsa:1785%09red/hsa:57403%09red/hsa:23096%09red/hsa:29924%09red
Platinum drug resistance	KEGG PATHWAY	hsa01524	3	73	0.139191	0.273805	ERBB2|TP53|MAP3K5	http://www.genome.jp/kegg-bin/show_pathway?hsa01524/hsa:4217%09red/hsa:2064%09red/hsa:7157%09red
Neuroactive ligand-receptor interaction	KEGG PATHWAY	hsa04080	9	338	0.139202	0.273805	TBXA2R|GRIN2B|ADRA2A|PRSS1|HTR4|PRSS2|F2RL3|TRPV1|GRM2	http://www.genome.jp/kegg-bin/show_pathway?hsa04080/hsa:7442%09red/hsa:150%09red/hsa:3360%09red/hsa:9002%09red/hsa:2912%09red/hsa:2904%09red/hsa:6915%09red/hsa:5645%09red/hsa:5644%09red
Protein localization	Reactome	R-HSA-9609507	5	156	0.140194	0.273805	ACOX2|TYSND1|MPV17|HSD17B4|TOMM7	http://www.reactome.org/cgi-bin/eventbrowser_st_id?ST_ID=R-HSA-9609507
Apoptotic cleavage of cellular proteins	Reactome	R-HSA-111465	2	37	0.141762	0.273805	PKP1|DSP	http://www.reactome.org/cgi-bin/eventbrowser_st_id?ST_ID=R-HSA-111465
RUNX1 interacts with co-factors whose precise effect on RUNX1 targets is not known	Reactome	R-HSA-8939243	2	37	0.141762	0.273805	ARID1B|CBX4	http://www.reactome.org/cgi-bin/eventbrowser_st_id?ST_ID=R-HSA-8939243
PPARA activates gene expression	Reactome	R-HSA-1989781	4	114	0.141776	0.273805	HMGCS1|CYP4A11|ROR2|ABCB4	http://www.reactome.org/cgi-bin/eventbrowser_st_id?ST_ID=R-HSA-1989781
Viral carcinogenesis	KEGG PATHWAY	hsa05203	6	201	0.142223	0.273805	TP53|CHD4|SYK|IRF9|HDAC11|UBR4	http://www.genome.jp/kegg-bin/show_pathway?hsa05203/hsa:79885%09red/hsa:1108%09red/hsa:7157%09red/hsa:10379%09red/hsa:23352%09red/hsa:6850%09red
2-oxobutanoate degradation	BioCyc	PWY-5130	1	8	0.142879	0.273805	MCEE	http://biocyc.org/HUMAN/NEW-IMAGE?type=NIL&object=PWY-5130
oleate biosynthesis	BioCyc	PWY-5996	1	8	0.142879	0.273805	FADS6	http://biocyc.org/HUMAN/NEW-IMAGE?type=NIL&object=PWY-5996
lacto-series glycosphingolipids biosynthesis	BioCyc	PWY-7839	1	8	0.142879	0.273805	ST6GAL1	http://biocyc.org/HUMAN/NEW-IMAGE?type=NIL&object=PWY-7839
urate biosynthesis/inosine 5'-phosphate degradation	BioCyc	PWY-5695	1	8	0.142879	0.273805	NT5E	http://biocyc.org/HUMAN/NEW-IMAGE?type=NIL&object=PWY-5695
Terminal pathway of complement	Reactome	R-HSA-166665	1	8	0.142879	0.273805	C7	http://www.reactome.org/cgi-bin/eventbrowser_st_id?ST_ID=R-HSA-166665
Activation of RAC1 downstream of NMDARs	Reactome	R-HSA-9619229	1	8	0.142879	0.273805	CAMKK1	http://www.reactome.org/cgi-bin/eventbrowser_st_id?ST_ID=R-HSA-9619229
Inactivation of CDC42 and RAC1	Reactome	R-HSA-428543	1	8	0.142879	0.273805	SRGAP3	http://www.reactome.org/cgi-bin/eventbrowser_st_id?ST_ID=R-HSA-428543
Histidine catabolism	Reactome	R-HSA-70921	1	8	0.142879	0.273805	HAL	http://www.reactome.org/cgi-bin/eventbrowser_st_id?ST_ID=R-HSA-70921
Beta-oxidation of very long chain fatty acids	Reactome	R-HSA-390247	1	8	0.142879	0.273805	HSD17B4	http://www.reactome.org/cgi-bin/eventbrowser_st_id?ST_ID=R-HSA-390247
VEGF ligand-receptor interactions	Reactome	R-HSA-194313	1	8	0.142879	0.273805	FLT4	http://www.reactome.org/cgi-bin/eventbrowser_st_id?ST_ID=R-HSA-194313
FGFR1c ligand binding and activation	Reactome	R-HSA-190373	1	8	0.142879	0.273805	ANOS1	http://www.reactome.org/cgi-bin/eventbrowser_st_id?ST_ID=R-HSA-190373
Signaling by activated point mutants of FGFR1	Reactome	R-HSA-1839122	1	8	0.142879	0.273805	FLG	http://www.reactome.org/cgi-bin/eventbrowser_st_id?ST_ID=R-HSA-1839122
VEGF binds to VEGFR leading to receptor dimerization	Reactome	R-HSA-195399	1	8	0.142879	0.273805	FLT4	http://www.reactome.org/cgi-bin/eventbrowser_st_id?ST_ID=R-HSA-195399
TRAIL signaling	Reactome	R-HSA-75158	1	8	0.142879	0.273805	TNFRSF10D	http://www.reactome.org/cgi-bin/eventbrowser_st_id?ST_ID=R-HSA-75158
Sema4D mediated inhibition of cell attachment and migration	Reactome	R-HSA-416550	1	8	0.142879	0.273805	ARHGAP35	http://www.reactome.org/cgi-bin/eventbrowser_st_id?ST_ID=R-HSA-416550
Defective CHST3 causes SEDCJD	Reactome	R-HSA-3595172	1	8	0.142879	0.273805	CHST3	http://www.reactome.org/cgi-bin/eventbrowser_st_id?ST_ID=R-HSA-3595172
Role of ABL in ROBO-SLIT signaling	Reactome	R-HSA-428890	1	8	0.142879	0.273805	CLASP1	http://www.reactome.org/cgi-bin/eventbrowser_st_id?ST_ID=R-HSA-428890
RNA polymerase II transcribes snRNA genes	Reactome	R-HSA-6807505	3	74	0.143121	0.273944	POLR2E|ELL2|NABP1	http://www.reactome.org/cgi-bin/eventbrowser_st_id?ST_ID=R-HSA-6807505
Intra-Golgi and retrograde Golgi-to-ER traffic	Reactome	R-HSA-6811442	6	202	0.144497	0.27647	COPA|SNAP29|KIF26B|KIF26A|TGOLN2|DCTN1	http://www.reactome.org/cgi-bin/eventbrowser_st_id?ST_ID=R-HSA-6811442
Cytokine-cytokine receptor interaction	KEGG PATHWAY	hsa04060	8	294	0.144625	0.276604	CCL4|IL12RB2|CSF1|TNFRSF10D|GDF15|CXCL12|GDF11|TNFRSF19	http://www.genome.jp/kegg-bin/show_pathway?hsa04060/hsa:3595%09red/hsa:6387%09red/hsa:1435%09red/hsa:8793%09red/hsa:55504%09red/hsa:9518%09red/hsa:6351%09red/hsa:10220%09red
Regulation of lipid metabolism by Peroxisome proliferator-activated receptor alpha (PPARalpha)	Reactome	R-HSA-400206	4	115	0.144873	0.276969	HMGCS1|CYP4A11|ROR2|ABCB4	http://www.reactome.org/cgi-bin/eventbrowser_st_id?ST_ID=R-HSA-400206
G alpha (s) signalling events	Reactome	R-HSA-418555	13	536	0.145685	0.278193	ADCY2|OR13C2|OR4K2|OR1Q1|HTR4|OR5D14|OR2Z1|OR56A5|OR11H6|OR3A3|OR2W3|OR1J2|OR9G1	http://www.reactome.org/cgi-bin/eventbrowser_st_id?ST_ID=R-HSA-418555
Blood coagulation	PANTHER	P00011	2	38	0.14763	0.280913	F2RL3|PLAT	http://www.pantherdb.org/pathway/pathwayDiagram.jsp?catAccession=P00011
DNA Damage Recognition in GG-NER	Reactome	R-HSA-5696394	2	38	0.14763	0.280913	ACTB|NFRKB	http://www.reactome.org/cgi-bin/eventbrowser_st_id?ST_ID=R-HSA-5696394
Molecules associated with elastic fibres	Reactome	R-HSA-2129379	2	38	0.14763	0.280913	EFEMP2|MFAP2	http://www.reactome.org/cgi-bin/eventbrowser_st_id?ST_ID=R-HSA-2129379
Regulation of TP53 Activity	Reactome	R-HSA-5633007	5	159	0.148019	0.281432	BLM|TP53|PPP2R1B|PIP4K2A|CHD4	http://www.reactome.org/cgi-bin/eventbrowser_st_id?ST_ID=R-HSA-5633007
Chronic myeloid leukemia	KEGG PATHWAY	hsa05220	3	76	0.15109	0.28421	CRK|RBP3|TP53	http://www.genome.jp/kegg-bin/show_pathway?hsa05220/hsa:1398%09red/hsa:1869%09red/hsa:7157%09red
Recruitment and ATM-mediated phosphorylation of repair and signaling proteins at DNA double strand breaks	Reactome	R-HSA-5693565	3	76	0.15109	0.28421	KDM4B|TP53|UIMC1	http://www.reactome.org/cgi-bin/eventbrowser_st_id?ST_ID=R-HSA-5693565
DAP12 interactions	Reactome	R-HSA-2172127	2	39	0.153546	0.28421	SYK|TREM2	http://www.reactome.org/cgi-bin/eventbrowser_st_id?ST_ID=R-HSA-2172127
Presynaptic phase of homologous DNA pairing and strand exchange	Reactome	R-HSA-5693616	2	39	0.153546	0.28421	BLM|BRCA2	http://www.reactome.org/cgi-bin/eventbrowser_st_id?ST_ID=R-HSA-5693616
GABA B receptor activation	Reactome	R-HSA-977444	2	39	0.153546	0.28421	ADCY2|KCNJ4	http://www.reactome.org/cgi-bin/eventbrowser_st_id?ST_ID=R-HSA-977444
Formation of Fibrin Clot (Clotting Cascade)	Reactome	R-HSA-140877	2	39	0.153546	0.28421	A2M|SERPIND1	http://www.reactome.org/cgi-bin/eventbrowser_st_id?ST_ID=R-HSA-140877
Activation of GABAB receptors	Reactome	R-HSA-991365	2	39	0.153546	0.28421	ADCY2|KCNJ4	http://www.reactome.org/cgi-bin/eventbrowser_st_id?ST_ID=R-HSA-991365
Antigen processing and presentation	KEGG PATHWAY	hsa04612	3	77	0.155127	0.28421	KIR2DL3|CANX|HLA-DRB5	http://www.genome.jp/kegg-bin/show_pathway?hsa04612/hsa:3802%09red/hsa:821%09red/hsa:3127%09red
Post NMDA receptor activation events	Reactome	R-HSA-438064	3	77	0.155127	0.28421	GRIN2B|CAMKK1|CAMK4	http://www.reactome.org/cgi-bin/eventbrowser_st_id?ST_ID=R-HSA-438064
DNA Double Strand Break Response	Reactome	R-HSA-5693606	3	77	0.155127	0.28421	KDM4B|TP53|UIMC1	http://www.reactome.org/cgi-bin/eventbrowser_st_id?ST_ID=R-HSA-5693606
Antiviral mechanism by IFN-stimulated genes	Reactome	R-HSA-1169410	3	77	0.155127	0.28421	NUP88|AAAS|NUP85	http://www.reactome.org/cgi-bin/eventbrowser_st_id?ST_ID=R-HSA-1169410
UTP and CTP dephosphorylation I	BioCyc	PWY-7185	1	9	0.157439	0.28421	NT5E	http://biocyc.org/HUMAN/NEW-IMAGE?type=NIL&object=PWY-7185
C20 prostanoid biosynthesis	BioCyc	PWY66-374	1	9	0.157439	0.28421	PTGIS	http://biocyc.org/HUMAN/NEW-IMAGE?type=NIL&object=PWY66-374
chondroitin sulfate biosynthesis (late stages)	BioCyc	PWY-6567	1	9	0.157439	0.28421	CHST3	http://biocyc.org/HUMAN/NEW-IMAGE?type=NIL&object=PWY-6567
palmitate biosynthesis	BioCyc	PWY-5994	1	9	0.157439	0.28421	FASN	http://biocyc.org/HUMAN/NEW-IMAGE?type=NIL&object=PWY-5994
sphingosine and sphingosine-1-phosphate metabolism	BioCyc	PWY3DJ-11470	1	9	0.157439	0.28421	SGPP2	http://biocyc.org/HUMAN/NEW-IMAGE?type=NIL&object=PWY3DJ-11470
ganglio-series glycosphingolipids biosynthesis	BioCyc	PWY-7836	1	9	0.157439	0.28421	ST6GAL1	http://biocyc.org/HUMAN/NEW-IMAGE?type=NIL&object=PWY-7836
Integration of provirus	Reactome	R-HSA-162592	1	9	0.157439	0.28421	XRCC5	http://www.reactome.org/cgi-bin/eventbrowser_st_id?ST_ID=R-HSA-162592
HDL remodeling	Reactome	R-HSA-8964058	1	9	0.157439	0.28421	ABCG1	http://www.reactome.org/cgi-bin/eventbrowser_st_id?ST_ID=R-HSA-8964058
Chylomicron remodeling	Reactome	R-HSA-8963901	1	9	0.157439	0.28421	APOB	http://www.reactome.org/cgi-bin/eventbrowser_st_id?ST_ID=R-HSA-8963901
Diseases associated with surfactant metabolism	Reactome	R-HSA-5687613	1	9	0.157439	0.28421	SFTPD	http://www.reactome.org/cgi-bin/eventbrowser_st_id?ST_ID=R-HSA-5687613
Synthesis of (16-20)-hydroxyeicosatetraenoic acids (HETE)	Reactome	R-HSA-2142816	1	9	0.157439	0.28421	CYP4A11	http://www.reactome.org/cgi-bin/eventbrowser_st_id?ST_ID=R-HSA-2142816
MET activates RAS signaling	Reactome	R-HSA-8851805	1	9	0.157439	0.28421	RANBP9	http://www.reactome.org/cgi-bin/eventbrowser_st_id?ST_ID=R-HSA-8851805
Adrenoceptors	Reactome	R-HSA-390696	1	9	0.157439	0.28421	ADRA2A	http://www.reactome.org/cgi-bin/eventbrowser_st_id?ST_ID=R-HSA-390696
Formation of the Editosome	Reactome	R-HSA-75094	1	9	0.157439	0.28421	A1CF	http://www.reactome.org/cgi-bin/eventbrowser_st_id?ST_ID=R-HSA-75094
MET receptor recycling	Reactome	R-HSA-8875656	1	9	0.157439	0.28421	CRK	http://www.reactome.org/cgi-bin/eventbrowser_st_id?ST_ID=R-HSA-8875656
Prostanoid ligand receptors	Reactome	R-HSA-391908	1	9	0.157439	0.28421	TBXA2R	http://www.reactome.org/cgi-bin/eventbrowser_st_id?ST_ID=R-HSA-391908
Chylomicron assembly	Reactome	R-HSA-8963888	1	9	0.157439	0.28421	APOB	http://www.reactome.org/cgi-bin/eventbrowser_st_id?ST_ID=R-HSA-8963888
Erythrocytes take up oxygen and release carbon dioxide	Reactome	R-HSA-1247673	1	9	0.157439	0.28421	RHAG	http://www.reactome.org/cgi-bin/eventbrowser_st_id?ST_ID=R-HSA-1247673
@@Erythrocytes take up carbon dioxide and release oxygen	Reactome	R-HSA-1237044	1	13	0.21325	0.319415	RHAG	http://www.reactome.org/cgi-bin/eventbrowser_st_id?ST_ID=R-HSA-1237044
WNT mediated activation of DVL	Reactome	R-HSA-201688	1	9	0.157439	0.28421	DVL1	http://www.reactome.org/cgi-bin/eventbrowser_st_id?ST_ID=R-HSA-201688
mRNA Editing: C to U Conversion	Reactome	R-HSA-72200	1	9	0.157439	0.28421	A1CF	http://www.reactome.org/cgi-bin/eventbrowser_st_id?ST_ID=R-HSA-72200
Hepatitis B	KEGG PATHWAY	hsa05161	5	163	0.158731	0.286347	TLR2|RBP3|MAVS|TP53|STAT2	http://www.genome.jp/kegg-bin/show_pathway?hsa05161/hsa:57506%09red/hsa:1869%09red/hsa:6773%09red/hsa:7157%09red/hsa:7097%09red
Regulation of insulin secretion	Reactome	R-HSA-422356	3	78	0.159197	0.286347	ITPR3|CACNA1D|ADRA2A	http://www.reactome.org/cgi-bin/eventbrowser_st_id?ST_ID=R-HSA-422356
Biosynthesis of the N-glycan precursor (dolichol lipid-linked oligosaccharide, LLO) and transfer to a nascent protein	Reactome	R-HSA-446193	3	78	0.159197	0.286347	DOLK|ALG5|ST6GAL1	http://www.reactome.org/cgi-bin/eventbrowser_st_id?ST_ID=R-HSA-446193
Ferroptosis	KEGG PATHWAY	hsa04216	2	40	0.159508	0.286347	ACSL6|TP53	http://www.genome.jp/kegg-bin/show_pathway?hsa04216/hsa:23305%09red/hsa:7157%09red
Nuclear Receptor transcription pathway	Reactome	R-HSA-383280	2	40	0.159508	0.286347	RXRG|ROR2	http://www.reactome.org/cgi-bin/eventbrowser_st_id?ST_ID=R-HSA-383280
RNA Polymerase III Transcription	Reactome	R-HSA-74158	2	40	0.159508	0.286347	POLR2E|GTF3C5	http://www.reactome.org/cgi-bin/eventbrowser_st_id?ST_ID=R-HSA-74158
RNA Polymerase III Abortive And Retractive Initiation	Reactome	R-HSA-749476	2	40	0.159508	0.286347	POLR2E|GTF3C5	http://www.reactome.org/cgi-bin/eventbrowser_st_id?ST_ID=R-HSA-749476
Negative regulation of MAPK pathway	Reactome	R-HSA-5675221	2	40	0.159508	0.286347	PPP2R1B|MARK3	http://www.reactome.org/cgi-bin/eventbrowser_st_id?ST_ID=R-HSA-5675221
Beta defensins	Reactome	R-HSA-1461957	2	40	0.159508	0.286347	TLR2|TLR1	http://www.reactome.org/cgi-bin/eventbrowser_st_id?ST_ID=R-HSA-1461957
Yersinia infection	KEGG PATHWAY	hsa05135	4	121	0.163991	0.293053	PKN1|CRK|ACTB|ACTG1	http://www.genome.jp/kegg-bin/show_pathway?hsa05135/hsa:5585%09red/hsa:71%09red/hsa:60%09red/hsa:1398%09red
Graft-versus-host disease	KEGG PATHWAY	hsa05332	2	41	0.165511	0.293053	KIR2DL3|HLA-DRB5	http://www.genome.jp/kegg-bin/show_pathway?hsa05332/hsa:3802%09red/hsa:3127%09red
Sphingolipid de novo biosynthesis	Reactome	R-HSA-1660661	2	41	0.165511	0.293053	SGPP2|SGMS1	http://www.reactome.org/cgi-bin/eventbrowser_st_id?ST_ID=R-HSA-1660661
Interleukin signaling pathway	PANTHER	P00036	3	80	0.167433	0.293053	IL12RB2|STAT2|MAPK7	http://www.pantherdb.org/pathway/pathwayDiagram.jsp?catAccession=P00036
GPCR ligand binding	Reactome	R-HSA-500792	11	454	0.171085	0.293053	PLPPR4|GPR17|GPR37L1|WNT10A|TBXA2R|ADRA2A|HTR4|F2RL3|WNT16|CXCL12|GRM2	http://www.reactome.org/cgi-bin/eventbrowser_st_id?ST_ID=R-HSA-500792
Amine ligand-binding receptors	Reactome	R-HSA-375280	2	42	0.171553	0.293053	HTR4|ADRA2A	http://www.reactome.org/cgi-bin/eventbrowser_st_id?ST_ID=R-HSA-375280
Homologous DNA Pairing and Strand Exchange	Reactome	R-HSA-5693579	2	42	0.171553	0.293053	BLM|BRCA2	http://www.reactome.org/cgi-bin/eventbrowser_st_id?ST_ID=R-HSA-5693579
docosahexaenoate biosynthesis III (mammals)	BioCyc	PWY-7606	1	10	0.171752	0.293053	HSD17B4	http://biocyc.org/HUMAN/NEW-IMAGE?type=NIL&object=PWY-7606
purine nucleotides degradation	BioCyc	PWY-6353	1	10	0.171752	0.293053	NT5E	http://biocyc.org/HUMAN/NEW-IMAGE?type=NIL&object=PWY-6353
mevalonate pathway	BioCyc	PWY-922	1	10	0.171752	0.293053	HMGCS1	http://biocyc.org/HUMAN/NEW-IMAGE?type=NIL&object=PWY-922
Synthesis and degradation of ketone bodies	KEGG PATHWAY	hsa00072	1	10	0.171752	0.293053	HMGCS1	http://www.genome.jp/kegg-bin/show_pathway?hsa00072/hsa:3157%09red
Pyrimidine Metabolism	PANTHER	P02771	1	10	0.171752	0.293053	NT5E	http://www.pantherdb.org/pathway/pathwayDiagram.jsp?catAccession=P02771
@@Pyrimidine metabolism	KEGG PATHWAY	hsa00240	1	57	0.62998	0.65479	NT5E	http://www.genome.jp/kegg-bin/show_pathway?hsa00240/hsa:4907%09red
MET activates RAP1 and RAC1	Reactome	R-HSA-8875555	1	10	0.171752	0.293053	CRK	http://www.reactome.org/cgi-bin/eventbrowser_st_id?ST_ID=R-HSA-8875555
Reactions specific to the complex N-glycan synthesis pathway	Reactome	R-HSA-975578	1	10	0.171752	0.293053	FUT3	http://www.reactome.org/cgi-bin/eventbrowser_st_id?ST_ID=R-HSA-975578
Alpha-defensins	Reactome	R-HSA-1462054	1	10	0.171752	0.293053	PRSS2	http://www.reactome.org/cgi-bin/eventbrowser_st_id?ST_ID=R-HSA-1462054
Cohesin Loading onto Chromatin	Reactome	R-HSA-2470946	1	10	0.171752	0.293053	RAD21	http://www.reactome.org/cgi-bin/eventbrowser_st_id?ST_ID=R-HSA-2470946
Role of second messengers in netrin-1 signaling	Reactome	R-HSA-418890	1	10	0.171752	0.293053	NTN1	http://www.reactome.org/cgi-bin/eventbrowser_st_id?ST_ID=R-HSA-418890
Adenylate cyclase activating pathway	Reactome	R-HSA-170660	1	10	0.171752	0.293053	ADCY2	http://www.reactome.org/cgi-bin/eventbrowser_st_id?ST_ID=R-HSA-170660
FCGR activation	Reactome	R-HSA-2029481	1	10	0.171752	0.293053	SYK	http://www.reactome.org/cgi-bin/eventbrowser_st_id?ST_ID=R-HSA-2029481
rRNA processing in the mitochondrion	Reactome	R-HSA-8868766	1	10	0.171752	0.293053	MRM2	http://www.reactome.org/cgi-bin/eventbrowser_st_id?ST_ID=R-HSA-8868766
cAMP signaling pathway	KEGG PATHWAY	hsa04024	6	214	0.17304	0.295042	ADCY2|CACNA1D|CAMK4|CALML4|GRIN2B|HTR4	http://www.genome.jp/kegg-bin/show_pathway?hsa04024/hsa:776%09red/hsa:814%09red/hsa:3360%09red/hsa:91860%09red/hsa:108%09red/hsa:2904%09red
Transmission across Chemical Synapses	Reactome	R-HSA-112315	7	261	0.17333	0.295434	ADCY2|KCNJ4|NAT2|CAMK4|GRIN2B|CAMKK1|GAD1	http://www.reactome.org/cgi-bin/eventbrowser_st_id?ST_ID=R-HSA-112315
Oxidative Stress Induced Senescence	Reactome	R-HSA-2559580	4	124	0.173874	0.296153	RBP3|CBX4|TP53|MAP3K5	http://www.reactome.org/cgi-bin/eventbrowser_st_id?ST_ID=R-HSA-2559580
Type I diabetes mellitus	KEGG PATHWAY	hsa04940	2	43	0.177631	0.301179	GAD1|HLA-DRB5	http://www.genome.jp/kegg-bin/show_pathway?hsa04940/hsa:2571%09red/hsa:3127%09red
Metabotropic glutamate receptor group II pathway	PANTHER	P00040	2	43	0.177631	0.301179	SNAP29|GRM2	http://www.pantherdb.org/pathway/pathwayDiagram.jsp?catAccession=P00040
G1 Phase	Reactome	R-HSA-69236	2	43	0.177631	0.301179	PPP2R1B|RBP3	http://www.reactome.org/cgi-bin/eventbrowser_st_id?ST_ID=R-HSA-69236
Cyclin D associated events in G1	Reactome	R-HSA-69231	2	43	0.177631	0.301179	PPP2R1B|RBP3	http://www.reactome.org/cgi-bin/eventbrowser_st_id?ST_ID=R-HSA-69231
Signaling by Retinoic Acid	Reactome	R-HSA-5362517	2	43	0.177631	0.301179	RXRG|CPT1B	http://www.reactome.org/cgi-bin/eventbrowser_st_id?ST_ID=R-HSA-5362517
Taste transduction	KEGG PATHWAY	hsa04742	3	83	0.180011	0.302296	ITPR3|TAS2R45|ASIC2	http://www.genome.jp/kegg-bin/show_pathway?hsa04742/hsa:40%09red/hsa:3710%09red/hsa:259291%09red
Signaling by Nuclear Receptors	Reactome	R-HSA-9006931	7	264	0.180058	0.302296	IGF1R|CPT1B|RAD21|RXRG|POLR2E|KDM4B|CXCL12	http://www.reactome.org/cgi-bin/eventbrowser_st_id?ST_ID=R-HSA-9006931
Carbohydrate digestion and absorption	KEGG PATHWAY	hsa04973	2	44	0.183741	0.302296	MGAM|CACNA1D	http://www.genome.jp/kegg-bin/show_pathway?hsa04973/hsa:8972%09red/hsa:776%09red
5HT1 type receptor mediated signaling pathway	PANTHER	P04373	2	44	0.183741	0.302296	SNAP29|ADCY2	http://www.pantherdb.org/pathway/pathwayDiagram.jsp?catAccession=P04373
TP53 Regulates Transcription of Cell Death Genes	Reactome	R-HSA-5633008	2	44	0.183741	0.302296	TP53|TNFRSF10D	http://www.reactome.org/cgi-bin/eventbrowser_st_id?ST_ID=R-HSA-5633008
Taurine and hypotaurine metabolism	KEGG PATHWAY	hsa00430	1	11	0.185822	0.302296	GAD1	http://www.genome.jp/kegg-bin/show_pathway?hsa00430/hsa:2571%09red
De novo pyrimidine ribonucleotides biosythesis	PANTHER	P02740	1	11	0.185822	0.302296	DSCAML1	http://www.pantherdb.org/pathway/pathwayDiagram.jsp?catAccession=P02740
Establishment of Sister Chromatid Cohesion	Reactome	R-HSA-2468052	1	11	0.185822	0.302296	RAD21	http://www.reactome.org/cgi-bin/eventbrowser_st_id?ST_ID=R-HSA-2468052
Synthesis of PIPs at the late endosome membrane	Reactome	R-HSA-1660517	1	11	0.185822	0.302296	PIKFYVE	http://www.reactome.org/cgi-bin/eventbrowser_st_id?ST_ID=R-HSA-1660517
mRNA Editing	Reactome	R-HSA-75072	1	11	0.185822	0.302296	A1CF	http://www.reactome.org/cgi-bin/eventbrowser_st_id?ST_ID=R-HSA-75072
Type I hemidesmosome assembly	Reactome	R-HSA-446107	1	11	0.185822	0.302296	ITGB4	http://www.reactome.org/cgi-bin/eventbrowser_st_id?ST_ID=R-HSA-446107
Regulation of gene expression by Hypoxia-inducible Factor	Reactome	R-HSA-1234158	1	11	0.185822	0.302296	HIF3A	http://www.reactome.org/cgi-bin/eventbrowser_st_id?ST_ID=R-HSA-1234158
Interleukin-27 signaling	Reactome	R-HSA-9020956	1	11	0.185822	0.302296	CANX	http://www.reactome.org/cgi-bin/eventbrowser_st_id?ST_ID=R-HSA-9020956
Pyrimidine catabolism	Reactome	R-HSA-73621	1	11	0.185822	0.302296	NT5E	http://www.reactome.org/cgi-bin/eventbrowser_st_id?ST_ID=R-HSA-73621
Mucopolysaccharidoses	Reactome	R-HSA-2206281	1	11	0.185822	0.302296	NAGLU	http://www.reactome.org/cgi-bin/eventbrowser_st_id?ST_ID=R-HSA-2206281
CDC6 association with the ORC:origin complex	Reactome	R-HSA-68689	1	11	0.185822	0.302296	RBP3	http://www.reactome.org/cgi-bin/eventbrowser_st_id?ST_ID=R-HSA-68689
Digestion of dietary carbohydrate	Reactome	R-HSA-189085	1	11	0.185822	0.302296	MGAM	http://www.reactome.org/cgi-bin/eventbrowser_st_id?ST_ID=R-HSA-189085
RHO GTPases activate KTN1	Reactome	R-HSA-5625970	1	11	0.185822	0.302296	KTN1	http://www.reactome.org/cgi-bin/eventbrowser_st_id?ST_ID=R-HSA-5625970
FGFR1 ligand binding and activation	Reactome	R-HSA-190242	1	11	0.185822	0.302296	ANOS1	http://www.reactome.org/cgi-bin/eventbrowser_st_id?ST_ID=R-HSA-190242
ERBB2 Activates PTK6 Signaling	Reactome	R-HSA-8847993	1	11	0.185822	0.302296	ERBB2	http://www.reactome.org/cgi-bin/eventbrowser_st_id?ST_ID=R-HSA-8847993
Condensation of Prometaphase Chromosomes	Reactome	R-HSA-2514853	1	11	0.185822	0.302296	SMC4	http://www.reactome.org/cgi-bin/eventbrowser_st_id?ST_ID=R-HSA-2514853
Transport of bile salts and organic acids, metal ions and amine compounds	Reactome	R-HSA-425366	3	85	0.188535	0.306196	RHAG|SLC44A2|SLC30A2	http://www.reactome.org/cgi-bin/eventbrowser_st_id?ST_ID=R-HSA-425366
NOTCH1 Intracellular Domain Regulates Transcription	Reactome	R-HSA-2122947	2	45	0.189882	0.307869	HDAC11|NOTCH1	http://www.reactome.org/cgi-bin/eventbrowser_st_id?ST_ID=R-HSA-2122947
Elastic fibre formation	Reactome	R-HSA-1566948	2	45	0.189882	0.307869	EFEMP2|MFAP2	http://www.reactome.org/cgi-bin/eventbrowser_st_id?ST_ID=R-HSA-1566948
Formation of the cornified envelope	Reactome	R-HSA-6809371	4	129	0.190781	0.309157	IVL|KRT40|PKP1|DSP	http://www.reactome.org/cgi-bin/eventbrowser_st_id?ST_ID=R-HSA-6809371
Cellular responses to external stimuli	Reactome	R-HSA-8953897	12	516	0.190804	0.309157	HIF3A|TOMM7|AAAS|CBX4|TP53|CDC27|NUP85|MAP3K5|RBP3|MAPK7|NUP88|DCTN1	http://www.reactome.org/cgi-bin/eventbrowser_st_id?ST_ID=R-HSA-8953897
Programmed Cell Death	Reactome	R-HSA-5357801	5	175	0.192632	0.311642	MLKL|RBP3|TP53|PKP1|DSP	http://www.reactome.org/cgi-bin/eventbrowser_st_id?ST_ID=R-HSA-5357801
Cellular response to heat stress	Reactome	R-HSA-3371556	3	86	0.192835	0.311642	NUP88|AAAS|NUP85	http://www.reactome.org/cgi-bin/eventbrowser_st_id?ST_ID=R-HSA-3371556
RNA Polymerase I Transcription Initiation	Reactome	R-HSA-73762	2	46	0.19605	0.311642	POLR2E|CHD4	http://www.reactome.org/cgi-bin/eventbrowser_st_id?ST_ID=R-HSA-73762
Natural killer cell mediated cytotoxicity	KEGG PATHWAY	hsa04650	4	131	0.197684	0.311642	SYK|KIR2DL3|RAET1L|MICA	http://www.genome.jp/kegg-bin/show_pathway?hsa04650/hsa:100507436%09red/hsa:3802%09red/hsa:80328%09red/hsa:6850%09red
terminal O-glycans residues modification	BioCyc	PWY-7434	1	12	0.199654	0.311642	ST6GAL1	http://biocyc.org/HUMAN/NEW-IMAGE?type=NIL&object=PWY-7434
Erythropoietin activates Phosphoinositide-3-kinase (PI3K)	Reactome	R-HSA-9027276	1	12	0.199654	0.311642	PIK3CG	http://www.reactome.org/cgi-bin/eventbrowser_st_id?ST_ID=R-HSA-9027276
Josephin domain DUBs	Reactome	R-HSA-5689877	1	12	0.199654	0.311642	ATXN3	http://www.reactome.org/cgi-bin/eventbrowser_st_id?ST_ID=R-HSA-5689877
alpha-linolenic (omega3) and linoleic (omega6) acid metabolism	Reactome	R-HSA-2046104	1	12	0.199654	0.311642	HSD17B4	http://www.reactome.org/cgi-bin/eventbrowser_st_id?ST_ID=R-HSA-2046104
Tetrahydrobiopterin (BH4) synthesis, recycling, salvage and regulation	Reactome	R-HSA-1474151	1	12	0.199654	0.311642	PRKG2	http://www.reactome.org/cgi-bin/eventbrowser_st_id?ST_ID=R-HSA-1474151
Lysine catabolism	Reactome	R-HSA-71064	1	12	0.199654	0.311642	AASS	http://www.reactome.org/cgi-bin/eventbrowser_st_id?ST_ID=R-HSA-71064
P2Y receptors	Reactome	R-HSA-417957	1	12	0.199654	0.311642	GPR17	http://www.reactome.org/cgi-bin/eventbrowser_st_id?ST_ID=R-HSA-417957
Miscellaneous substrates	Reactome	R-HSA-211958	1	12	0.199654	0.311642	CYP4A11	http://www.reactome.org/cgi-bin/eventbrowser_st_id?ST_ID=R-HSA-211958
Reversible hydration of carbon dioxide	Reactome	R-HSA-1475029	1	12	0.199654	0.311642	CA5A	http://www.reactome.org/cgi-bin/eventbrowser_st_id?ST_ID=R-HSA-1475029
TP53 Regulates Transcription of Caspase Activators and Caspases	Reactome	R-HSA-6803207	1	12	0.199654	0.311642	TP53	http://www.reactome.org/cgi-bin/eventbrowser_st_id?ST_ID=R-HSA-6803207
NOTCH2 intracellular domain regulates transcription	Reactome	R-HSA-2197563	1	12	0.199654	0.311642	FCER2	http://www.reactome.org/cgi-bin/eventbrowser_st_id?ST_ID=R-HSA-2197563
Prolonged ERK activation events	Reactome	R-HSA-169893	1	12	0.199654	0.311642	CRK	http://www.reactome.org/cgi-bin/eventbrowser_st_id?ST_ID=R-HSA-169893
Regulation of glycolysis by fructose 2,6-bisphosphate metabolism	Reactome	R-HSA-9634600	1	12	0.199654	0.311642	PPP2R1B	http://www.reactome.org/cgi-bin/eventbrowser_st_id?ST_ID=R-HSA-9634600
Interleukin-2 signaling	Reactome	R-HSA-9020558	1	12	0.199654	0.311642	SYK	http://www.reactome.org/cgi-bin/eventbrowser_st_id?ST_ID=R-HSA-9020558
alpha-linolenic acid (ALA) metabolism	Reactome	R-HSA-2046106	1	12	0.199654	0.311642	HSD17B4	http://www.reactome.org/cgi-bin/eventbrowser_st_id?ST_ID=R-HSA-2046106
Downregulation of ERBB2:ERBB3 signaling	Reactome	R-HSA-1358803	1	12	0.199654	0.311642	ERBB2	http://www.reactome.org/cgi-bin/eventbrowser_st_id?ST_ID=R-HSA-1358803
Serotonin receptors	Reactome	R-HSA-390666	1	12	0.199654	0.311642	HTR4	http://www.reactome.org/cgi-bin/eventbrowser_st_id?ST_ID=R-HSA-390666
NF-kB activation through FADD/RIP-1 pathway mediated by caspase-8 and -10	Reactome	R-HSA-933543	1	12	0.199654	0.311642	MAVS	http://www.reactome.org/cgi-bin/eventbrowser_st_id?ST_ID=R-HSA-933543
Pregnenolone biosynthesis	Reactome	R-HSA-196108	1	12	0.199654	0.311642	STARD3	http://www.reactome.org/cgi-bin/eventbrowser_st_id?ST_ID=R-HSA-196108
VLDLR internalisation and degradation	Reactome	R-HSA-8866427	1	12	0.199654	0.311642	MYLIP	http://www.reactome.org/cgi-bin/eventbrowser_st_id?ST_ID=R-HSA-8866427
Hyaluronan uptake and degradation	Reactome	R-HSA-2160916	1	12	0.199654	0.311642	STAB2	http://www.reactome.org/cgi-bin/eventbrowser_st_id?ST_ID=R-HSA-2160916
Class A/1 (Rhodopsin-like receptors)	Reactome	R-HSA-373076	8	322	0.201313	0.314131	PLPPR4|GPR37L1|TBXA2R|GPR17|ADRA2A|HTR4|F2RL3|CXCL12	http://www.reactome.org/cgi-bin/eventbrowser_st_id?ST_ID=R-HSA-373076
Hedgehog signaling pathway	KEGG PATHWAY	hsa04340	2	47	0.202242	0.314368	KIF7|CSNK1G1	http://www.genome.jp/kegg-bin/show_pathway?hsa04340/hsa:53944%09red/hsa:374654%09red
Sphingolipid metabolism	KEGG PATHWAY	hsa00600	2	47	0.202242	0.314368	SGPP2|SGMS1	http://www.genome.jp/kegg-bin/show_pathway?hsa00600/hsa:130367%09red/hsa:259230%09red
@@Sphingolipid metabolism	Reactome	R-HSA-428157	2	86	0.441934	0.491308	SGPP2|SGMS1	http://www.reactome.org/cgi-bin/eventbrowser_st_id?ST_ID=R-HSA-428157
PI3 kinase pathway	PANTHER	P00048	2	47	0.202242	0.314368	PTEN|TEP1	http://www.pantherdb.org/pathway/pathwayDiagram.jsp?catAccession=P00048
Signaling by ERBB2	Reactome	R-HSA-1227986	2	47	0.202242	0.314368	ERBB2|MATK	http://www.reactome.org/cgi-bin/eventbrowser_st_id?ST_ID=R-HSA-1227986
Interleukin-12 signaling	Reactome	R-HSA-9020591	2	47	0.202242	0.314368	LCP1|IL12RB2	http://www.reactome.org/cgi-bin/eventbrowser_st_id?ST_ID=R-HSA-9020591
Interleukin-3, Interleukin-5 and GM-CSF signaling	Reactome	R-HSA-512988	2	47	0.202242	0.314368	SYK|CRK	http://www.reactome.org/cgi-bin/eventbrowser_st_id?ST_ID=R-HSA-512988
Tuberculosis	KEGG PATHWAY	hsa05152	5	179	0.204461	0.317715	SYK|TLR2|HLA-DRB5|TLR1|CALML4	http://www.genome.jp/kegg-bin/show_pathway?hsa05152/hsa:3127%09red/hsa:91860%09red/hsa:7097%09red/hsa:7096%09red/hsa:6850%09red
Systemic lupus erythematosus	KEGG PATHWAY	hsa05322	4	133	0.204663	0.317725	GRIN2B|C1S|C7|HLA-DRB5	http://www.genome.jp/kegg-bin/show_pathway?hsa05322/hsa:2904%09red/hsa:716%09red/hsa:730%09red/hsa:3127%09red
Gene Silencing by RNA	Reactome	R-HSA-211000	4	133	0.204663	0.317725	POLR2E|NUP88|AAAS|NUP85	http://www.reactome.org/cgi-bin/eventbrowser_st_id?ST_ID=R-HSA-211000
Golgi-to-ER retrograde transport	Reactome	R-HSA-8856688	4	133	0.204663	0.317725	DCTN1|KIF26B|KIF26A|COPA	http://www.reactome.org/cgi-bin/eventbrowser_st_id?ST_ID=R-HSA-8856688
PD-L1 expression and PD-1 checkpoint pathway in cancer	KEGG PATHWAY	hsa05235	3	89	0.205878	0.319203	TLR2|PTEN|TEP1	http://www.genome.jp/kegg-bin/show_pathway?hsa05235/hsa:5728%09red/hsa:7097%09red
Peptide hormone metabolism	Reactome	R-HSA-2980736	3	89	0.205878	0.319203	PCSK2|SPCS1|MYRIP	http://www.reactome.org/cgi-bin/eventbrowser_st_id?ST_ID=R-HSA-2980736
Activation of NMDA receptors and postsynaptic events	Reactome	R-HSA-442755	3	89	0.205878	0.319203	GRIN2B|CAMKK1|CAMK4	http://www.reactome.org/cgi-bin/eventbrowser_st_id?ST_ID=R-HSA-442755
Alcoholism	KEGG PATHWAY	hsa05034	5	180	0.207455	0.319415	HDAC11|GRIN2B|CAMKK1|CAMK4|CALML4	http://www.genome.jp/kegg-bin/show_pathway?hsa05034/hsa:2904%09red/hsa:79885%09red/hsa:814%09red/hsa:84254%09red/hsa:91860%09red
Notch signaling pathway	KEGG PATHWAY	hsa04330	2	48	0.208455	0.319415	DVL1|NOTCH1	http://www.genome.jp/kegg-bin/show_pathway?hsa04330/hsa:1855%09red/hsa:4851%09red
@@Notch signaling pathway	PANTHER	P00045	1	40	0.504726	0.545868	NOTCH1	http://www.pantherdb.org/pathway/pathwayDiagram.jsp?catAccession=P00045
Valine, leucine and isoleucine degradation	KEGG PATHWAY	hsa00280	2	48	0.208455	0.319415	HMGCS1|MCEE	http://www.genome.jp/kegg-bin/show_pathway?hsa00280/hsa:3157%09red/hsa:84693%09red
Signaling by EGFR	Reactome	R-HSA-177929	2	48	0.208455	0.319415	EPN1|LRIG1	http://www.reactome.org/cgi-bin/eventbrowser_st_id?ST_ID=R-HSA-177929
Protein digestion and absorption	KEGG PATHWAY	hsa04974	3	90	0.21027	0.319415	PRSS1|PRSS2|COL6A6	http://www.genome.jp/kegg-bin/show_pathway?hsa04974/hsa:131873%09red/hsa:5645%09red/hsa:5644%09red
Interferon gamma signaling	Reactome	R-HSA-877300	3	90	0.21027	0.319415	IRF9|TRIM48|HLA-DRB5	http://www.reactome.org/cgi-bin/eventbrowser_st_id?ST_ID=R-HSA-877300
Spliceosome	KEGG PATHWAY	hsa03040	4	135	0.211712	0.319415	PRPF31|CHERP|PRPF40A|HNRNPM	http://www.genome.jp/kegg-bin/show_pathway?hsa03040/hsa:55660%09red/hsa:26121%09red/hsa:10523%09red/hsa:4670%09red
neolacto-series glycosphingolipids biosynthesis	BioCyc	PWY-7841	1	13	0.21325	0.319415	ST6GAL1	http://biocyc.org/HUMAN/NEW-IMAGE?type=NIL&object=PWY-7841
icosapentaenoate biosynthesis II (metazoa)	BioCyc	PWY-7049	1	13	0.21325	0.319415	ACSL6	http://biocyc.org/HUMAN/NEW-IMAGE?type=NIL&object=PWY-7049
bile acid biosynthesis, neutral pathway	BioCyc	PWY-6061	1	13	0.21325	0.319415	ACOX2	http://biocyc.org/HUMAN/NEW-IMAGE?type=NIL&object=PWY-6061
BMP Signalling Pathway	BioCyc	PWY66-11	1	13	0.21325	0.319415	FSTL1	http://biocyc.org/HUMAN/NEW-IMAGE?type=NIL&object=PWY66-11
Non-homologous end-joining	KEGG PATHWAY	hsa03450	1	13	0.21325	0.319415	XRCC5	http://www.genome.jp/kegg-bin/show_pathway?hsa03450/hsa:7520%09red
De novo pyrimidine deoxyribonucleotide biosynthesis	PANTHER	P02739	1	13	0.21325	0.319415	DSCAML1	http://www.pantherdb.org/pathway/pathwayDiagram.jsp?catAccession=P02739
PI3K events in ERBB2 signaling	Reactome	R-HSA-1963642	1	13	0.21325	0.319415	ERBB2	http://www.reactome.org/cgi-bin/eventbrowser_st_id?ST_ID=R-HSA-1963642
Creation of C4 and C2 activators	Reactome	R-HSA-166786	1	13	0.21325	0.319415	C1S	http://www.reactome.org/cgi-bin/eventbrowser_st_id?ST_ID=R-HSA-166786
Pervasive developmental disorders	Reactome	R-HSA-9005895	1	13	0.21325	0.319415	CAMK4	http://www.reactome.org/cgi-bin/eventbrowser_st_id?ST_ID=R-HSA-9005895
O2/CO2 exchange in erythrocytes	Reactome	R-HSA-1480926	1	13	0.21325	0.319415	RHAG	http://www.reactome.org/cgi-bin/eventbrowser_st_id?ST_ID=R-HSA-1480926
Synthesis, secretion, and inactivation of Glucose-dependent Insulinotropic Polypeptide (GIP)	Reactome	R-HSA-400511	1	13	0.21325	0.319415	SPCS1	http://www.reactome.org/cgi-bin/eventbrowser_st_id?ST_ID=R-HSA-400511
CLEC7A (Dectin-1) induces NFAT activation	Reactome	R-HSA-5607763	1	13	0.21325	0.319415	ITPR3	http://www.reactome.org/cgi-bin/eventbrowser_st_id?ST_ID=R-HSA-5607763
Signal regulatory protein family interactions	Reactome	R-HSA-391160	1	13	0.21325	0.319415	SFTPD	http://www.reactome.org/cgi-bin/eventbrowser_st_id?ST_ID=R-HSA-391160
Loss of function of MECP2 in Rett syndrome	Reactome	R-HSA-9005891	1	13	0.21325	0.319415	CAMK4	http://www.reactome.org/cgi-bin/eventbrowser_st_id?ST_ID=R-HSA-9005891
IRF3-mediated induction of type I IFN	Reactome	R-HSA-3270619	1	13	0.21325	0.319415	XRCC5	http://www.reactome.org/cgi-bin/eventbrowser_st_id?ST_ID=R-HSA-3270619
Cytosolic iron-sulfur cluster assembly	Reactome	R-HSA-2564830	1	13	0.21325	0.319415	NUBP2	http://www.reactome.org/cgi-bin/eventbrowser_st_id?ST_ID=R-HSA-2564830
Dissolution of Fibrin Clot	Reactome	R-HSA-75205	1	13	0.21325	0.319415	PLAT	http://www.reactome.org/cgi-bin/eventbrowser_st_id?ST_ID=R-HSA-75205
ERBB2 Regulates Cell Motility	Reactome	R-HSA-6785631	1	13	0.21325	0.319415	ERBB2	http://www.reactome.org/cgi-bin/eventbrowser_st_id?ST_ID=R-HSA-6785631
mRNA surveillance pathway	KEGG PATHWAY	hsa03015	3	91	0.214682	0.320679	PPP2R2D|PPP2R1B|SMG6	http://www.genome.jp/kegg-bin/show_pathway?hsa03015/hsa:23293%09red/hsa:55844%09red/hsa:5519%09red
EPH-Ephrin signaling	Reactome	R-HSA-2682334	3	91	0.214682	0.320679	GRIN2B|ACTB|ACTG1	http://www.reactome.org/cgi-bin/eventbrowser_st_id?ST_ID=R-HSA-2682334
Ovarian steroidogenesis	KEGG PATHWAY	hsa04913	2	49	0.214689	0.320679	IGF1R|ADCY2	http://www.genome.jp/kegg-bin/show_pathway?hsa04913/hsa:108%09red/hsa:3480%09red
Cocaine addiction	KEGG PATHWAY	hsa05030	2	49	0.214689	0.320679	GRIN2B|GRM2	http://www.genome.jp/kegg-bin/show_pathway?hsa05030/hsa:2912%09red/hsa:2904%09red
Intestinal immune network for IgA production	KEGG PATHWAY	hsa04672	2	49	0.214689	0.320679	CXCL12|HLA-DRB5	http://www.genome.jp/kegg-bin/show_pathway?hsa04672/hsa:6387%09red/hsa:3127%09red
Late Phase of HIV Life Cycle	Reactome	R-HSA-162599	4	136	0.215262	0.321437	POLR2E|NUP88|AAAS|NUP85	http://www.reactome.org/cgi-bin/eventbrowser_st_id?ST_ID=R-HSA-162599
mRNA Splicing - Major Pathway	Reactome	R-HSA-72163	5	183	0.216524	0.323222	POLR2E|PRPF31|CHERP|PRPF40A|HNRNPM	http://www.reactome.org/cgi-bin/eventbrowser_st_id?ST_ID=R-HSA-72163
Signaling by NOTCH	Reactome	R-HSA-157118	6	231	0.216999	0.323831	TP53|FCER2|NOTCH1|RBP3|HDAC11|FLT4	http://www.reactome.org/cgi-bin/eventbrowser_st_id?ST_ID=R-HSA-157118
Th1 and Th2 cell differentiation	KEGG PATHWAY	hsa04658	3	92	0.219114	0.326485	IL12RB2|NOTCH1|HLA-DRB5	http://www.genome.jp/kegg-bin/show_pathway?hsa04658/hsa:3595%09red/hsa:4851%09red/hsa:3127%09red
Post-translational modification: synthesis of GPI-anchored proteins	Reactome	R-HSA-163125	3	92	0.219114	0.326485	NEGR1|ALPG|RAET1L	http://www.reactome.org/cgi-bin/eventbrowser_st_id?ST_ID=R-HSA-163125
Vibrio cholerae infection	KEGG PATHWAY	hsa05110	2	50	0.220939	0.328298	ACTB|ACTG1	http://www.genome.jp/kegg-bin/show_pathway?hsa05110/hsa:71%09red/hsa:60%09red
Toll receptor signaling pathway	PANTHER	P00054	2	50	0.220939	0.328298	TLR2|TOLLIP	http://www.pantherdb.org/pathway/pathwayDiagram.jsp?catAccession=P00054
EPH-ephrin mediated repulsion of cells	Reactome	R-HSA-3928665	2	50	0.220939	0.328298	ACTB|ACTG1	http://www.reactome.org/cgi-bin/eventbrowser_st_id?ST_ID=R-HSA-3928665
Intrinsic Pathway for Apoptosis	Reactome	R-HSA-109606	2	50	0.220939	0.328298	RBP3|TP53	http://www.reactome.org/cgi-bin/eventbrowser_st_id?ST_ID=R-HSA-109606
Estrogen signaling pathway	KEGG PATHWAY	hsa04915	4	138	0.222411	0.329082	ITPR3|KRT40|ADCY2|CALML4	http://www.genome.jp/kegg-bin/show_pathway?hsa04915/hsa:108%09red/hsa:125115%09red/hsa:3710%09red/hsa:91860%09red
Pre-NOTCH Transcription and Translation	Reactome	R-HSA-1912408	3	93	0.223564	0.329082	RBP3|TP53|NOTCH1	http://www.reactome.org/cgi-bin/eventbrowser_st_id?ST_ID=R-HSA-1912408
gamma-linolenate biosynthesis	BioCyc	PWY-6000	1	14	0.226616	0.329082	ACSL6	http://biocyc.org/HUMAN/NEW-IMAGE?type=NIL&object=PWY-6000
Defects in cobalamin (B12) metabolism	Reactome	R-HSA-3296469	1	14	0.226616	0.329082	MMADHC	http://www.reactome.org/cgi-bin/eventbrowser_st_id?ST_ID=R-HSA-3296469
Mitotic Telophase/Cytokinesis	Reactome	R-HSA-68884	1	14	0.226616	0.329082	RAD21	http://www.reactome.org/cgi-bin/eventbrowser_st_id?ST_ID=R-HSA-68884
Retrograde neurotrophin signalling	Reactome	R-HSA-177504	1	14	0.226616	0.329082	DNM2	http://www.reactome.org/cgi-bin/eventbrowser_st_id?ST_ID=R-HSA-177504
Synthesis of bile acids and bile salts via 24-hydroxycholesterol	Reactome	R-HSA-193775	1	14	0.226616	0.329082	PTGIS	http://www.reactome.org/cgi-bin/eventbrowser_st_id?ST_ID=R-HSA-193775
AMER1 mutants destabilize the destruction complex	Reactome	R-HSA-4839748	1	14	0.226616	0.329082	PPP2R1B	http://www.reactome.org/cgi-bin/eventbrowser_st_id?ST_ID=R-HSA-4839748
RUNX3 regulates NOTCH signaling	Reactome	R-HSA-8941856	1	14	0.226616	0.329082	NOTCH1	http://www.reactome.org/cgi-bin/eventbrowser_st_id?ST_ID=R-HSA-8941856
Lysosphingolipid and LPA receptors	Reactome	R-HSA-419408	1	14	0.226616	0.329082	PLPPR4	http://www.reactome.org/cgi-bin/eventbrowser_st_id?ST_ID=R-HSA-419408
APC truncation mutants have impaired AXIN binding	Reactome	R-HSA-5467337	1	14	0.226616	0.329082	PPP2R1B	http://www.reactome.org/cgi-bin/eventbrowser_st_id?ST_ID=R-HSA-5467337
Regulation of TP53 Activity through Association with Co-factors	Reactome	R-HSA-6804759	1	14	0.226616	0.329082	TP53	http://www.reactome.org/cgi-bin/eventbrowser_st_id?ST_ID=R-HSA-6804759
Import of palmitoyl-CoA into the mitochondrial matrix	Reactome	R-HSA-200425	1	14	0.226616	0.329082	CPT1B	http://www.reactome.org/cgi-bin/eventbrowser_st_id?ST_ID=R-HSA-200425
TP53 regulates transcription of several additional cell death genes whose specific roles in p53-dependent apoptosis remain uncertain	Reactome	R-HSA-6803205	1	14	0.226616	0.329082	TP53	http://www.reactome.org/cgi-bin/eventbrowser_st_id?ST_ID=R-HSA-6803205
Truncations of AMER1 destabilize the destruction complex	Reactome	R-HSA-5467348	1	14	0.226616	0.329082	PPP2R1B	http://www.reactome.org/cgi-bin/eventbrowser_st_id?ST_ID=R-HSA-5467348
truncated APC mutants destabilize the destruction complex	Reactome	R-HSA-4839744	1	14	0.226616	0.329082	PPP2R1B	http://www.reactome.org/cgi-bin/eventbrowser_st_id?ST_ID=R-HSA-4839744
SEMA3A-Plexin repulsion signaling by inhibiting Integrin adhesion	Reactome	R-HSA-399955	1	14	0.226616	0.329082	FARP2	http://www.reactome.org/cgi-bin/eventbrowser_st_id?ST_ID=R-HSA-399955
AXIN missense mutants destabilize the destruction complex	Reactome	R-HSA-5467340	1	14	0.226616	0.329082	PPP2R1B	http://www.reactome.org/cgi-bin/eventbrowser_st_id?ST_ID=R-HSA-5467340
Role of LAT2/NTAL/LAB on calcium mobilization	Reactome	R-HSA-2730905	1	14	0.226616	0.329082	SYK	http://www.reactome.org/cgi-bin/eventbrowser_st_id?ST_ID=R-HSA-2730905
Early Phase of HIV Life Cycle	Reactome	R-HSA-162594	1	14	0.226616	0.329082	XRCC5	http://www.reactome.org/cgi-bin/eventbrowser_st_id?ST_ID=R-HSA-162594
TRAF3-dependent IRF activation pathway	Reactome	R-HSA-918233	1	14	0.226616	0.329082	MAVS	http://www.reactome.org/cgi-bin/eventbrowser_st_id?ST_ID=R-HSA-918233
GRB2 events in ERBB2 signaling	Reactome	R-HSA-1963640	1	14	0.226616	0.329082	ERBB2	http://www.reactome.org/cgi-bin/eventbrowser_st_id?ST_ID=R-HSA-1963640
Adenylate cyclase inhibitory pathway	Reactome	R-HSA-170670	1	14	0.226616	0.329082	ADCY2	http://www.reactome.org/cgi-bin/eventbrowser_st_id?ST_ID=R-HSA-170670
AXIN mutants destabilize the destruction complex, activating WNT signaling	Reactome	R-HSA-4839735	1	14	0.226616	0.329082	PPP2R1B	http://www.reactome.org/cgi-bin/eventbrowser_st_id?ST_ID=R-HSA-4839735
Apoptotic execution phase	Reactome	R-HSA-75153	2	51	0.227203	0.329539	PKP1|DSP	http://www.reactome.org/cgi-bin/eventbrowser_st_id?ST_ID=R-HSA-75153
Fc gamma R-mediated phagocytosis	KEGG PATHWAY	hsa04666	3	94	0.228032	0.330544	SYK|CRK|DNM2	http://www.genome.jp/kegg-bin/show_pathway?hsa04666/hsa:1398%09red/hsa:1785%09red/hsa:6850%09red
Death Receptor Signalling	Reactome	R-HSA-73887	4	140	0.229621	0.332748	OBSCN|RTN4R|OMG|TNFRSF10D	http://www.reactome.org/cgi-bin/eventbrowser_st_id?ST_ID=R-HSA-73887
G2/M DNA damage checkpoint	Reactome	R-HSA-69473	3	95	0.232516	0.336643	BLM|TP53|UIMC1	http://www.reactome.org/cgi-bin/eventbrowser_st_id?ST_ID=R-HSA-69473
RUNX1 regulates genes involved in megakaryocyte differentiation and platelet function	Reactome	R-HSA-8936459	3	96	0.237017	0.338068	SETD1A|SIN3B|THBS1	http://www.reactome.org/cgi-bin/eventbrowser_st_id?ST_ID=R-HSA-8936459
Downstream TCR signaling	Reactome	R-HSA-202424	3	96	0.237017	0.338068	PTEN|TEP1|HLA-DRB5	http://www.reactome.org/cgi-bin/eventbrowser_st_id?ST_ID=R-HSA-202424
fatty acid activation	BioCyc	PWY-5143	1	15	0.239756	0.338068	ACSL6	http://biocyc.org/HUMAN/NEW-IMAGE?type=NIL&object=PWY-5143
Plasminogen activating cascade	PANTHER	P00050	1	15	0.239756	0.338068	PLAT	http://www.pantherdb.org/pathway/pathwayDiagram.jsp?catAccession=P00050
Fatty acids	Reactome	R-HSA-211935	1	15	0.239756	0.338068	CYP4A11	http://www.reactome.org/cgi-bin/eventbrowser_st_id?ST_ID=R-HSA-211935
Rap1 signalling	Reactome	R-HSA-392517	1	15	0.239756	0.338068	SIPA1	http://www.reactome.org/cgi-bin/eventbrowser_st_id?ST_ID=R-HSA-392517
S45 mutants of beta-catenin aren't phosphorylated	Reactome	R-HSA-5358751	1	15	0.239756	0.338068	PPP2R1B	http://www.reactome.org/cgi-bin/eventbrowser_st_id?ST_ID=R-HSA-5358751
phosphorylation site mutants of CTNNB1 are not targeted to the proteasome by the destruction complex	Reactome	R-HSA-4839743	1	15	0.239756	0.338068	PPP2R1B	http://www.reactome.org/cgi-bin/eventbrowser_st_id?ST_ID=R-HSA-4839743
Signaling by cytosolic FGFR1 fusion mutants	Reactome	R-HSA-1839117	1	15	0.239756	0.338068	MYO18A	http://www.reactome.org/cgi-bin/eventbrowser_st_id?ST_ID=R-HSA-1839117
cGMP effects	Reactome	R-HSA-418457	1	15	0.239756	0.338068	PRKG2	http://www.reactome.org/cgi-bin/eventbrowser_st_id?ST_ID=R-HSA-418457
T41 mutants of beta-catenin aren't phosphorylated	Reactome	R-HSA-5358752	1	15	0.239756	0.338068	PPP2R1B	http://www.reactome.org/cgi-bin/eventbrowser_st_id?ST_ID=R-HSA-5358752
p130Cas linkage to MAPK signaling for integrins	Reactome	R-HSA-372708	1	15	0.239756	0.338068	CRK	http://www.reactome.org/cgi-bin/eventbrowser_st_id?ST_ID=R-HSA-372708
S37 mutants of beta-catenin aren't phosphorylated	Reactome	R-HSA-5358749	1	15	0.239756	0.338068	PPP2R1B	http://www.reactome.org/cgi-bin/eventbrowser_st_id?ST_ID=R-HSA-5358749
S33 mutants of beta-catenin aren't phosphorylated	Reactome	R-HSA-5358747	1	15	0.239756	0.338068	PPP2R1B	http://www.reactome.org/cgi-bin/eventbrowser_st_id?ST_ID=R-HSA-5358747
N-Glycan antennae elongation	Reactome	R-HSA-975577	1	15	0.239756	0.338068	ST6GAL1	http://www.reactome.org/cgi-bin/eventbrowser_st_id?ST_ID=R-HSA-975577
Synthesis of bile acids and bile salts via 27-hydroxycholesterol	Reactome	R-HSA-193807	1	15	0.239756	0.338068	PTGIS	http://www.reactome.org/cgi-bin/eventbrowser_st_id?ST_ID=R-HSA-193807
Signaling by NOTCH1 HD Domain Mutants in Cancer	Reactome	R-HSA-2691230	1	15	0.239756	0.338068	NOTCH1	http://www.reactome.org/cgi-bin/eventbrowser_st_id?ST_ID=R-HSA-2691230
Synthesis of Prostaglandins (PG) and Thromboxanes (TX)	Reactome	R-HSA-2162123	1	15	0.239756	0.338068	PTGIS	http://www.reactome.org/cgi-bin/eventbrowser_st_id?ST_ID=R-HSA-2162123
TFAP2 (AP-2) family regulates transcription of growth factors and their receptors	Reactome	R-HSA-8866910	1	15	0.239756	0.338068	ERBB2	http://www.reactome.org/cgi-bin/eventbrowser_st_id?ST_ID=R-HSA-8866910
Misspliced GSK3beta mutants stabilize beta-catenin	Reactome	R-HSA-5339716	1	15	0.239756	0.338068	PPP2R1B	http://www.reactome.org/cgi-bin/eventbrowser_st_id?ST_ID=R-HSA-5339716
Constitutive Signaling by NOTCH1 HD Domain Mutants	Reactome	R-HSA-2691232	1	15	0.239756	0.338068	NOTCH1	http://www.reactome.org/cgi-bin/eventbrowser_st_id?ST_ID=R-HSA-2691232
Signaling by NTRK3 (TRKC)	Reactome	R-HSA-9034015	1	15	0.239756	0.338068	NTRK3	http://www.reactome.org/cgi-bin/eventbrowser_st_id?ST_ID=R-HSA-9034015
Mineral absorption	KEGG PATHWAY	hsa04978	2	53	0.239767	0.338068	CLCN2|HMOX2	http://www.genome.jp/kegg-bin/show_pathway?hsa04978/hsa:1181%09red/hsa:3163%09red
mRNA Splicing	Reactome	R-HSA-72172	5	191	0.241278	0.3401	POLR2E|PRPF31|CHERP|PRPF40A|HNRNPM	http://www.reactome.org/cgi-bin/eventbrowser_st_id?ST_ID=R-HSA-72172
p75 NTR receptor-mediated signalling	Reactome	R-HSA-193704	3	97	0.241532	0.340163	OBSCN|RTN4R|OMG	http://www.reactome.org/cgi-bin/eventbrowser_st_id?ST_ID=R-HSA-193704
Oxytocin receptor mediated signaling pathway	PANTHER	P04391	2	54	0.246061	0.34554	CACNA1D|SNAP29	http://www.pantherdb.org/pathway/pathwayDiagram.jsp?catAccession=P04391
Choline metabolism in cancer	KEGG PATHWAY	hsa05231	3	99	0.250605	0.345857	DGKK|SLC44A2|DGKQ	http://www.genome.jp/kegg-bin/show_pathway?hsa05231/hsa:1609%09red/hsa:139189%09red/hsa:57153%09red
COPI-dependent Golgi-to-ER retrograde traffic	Reactome	R-HSA-6811434	3	99	0.250605	0.345857	COPA|KIF26A|KIF26B	http://www.reactome.org/cgi-bin/eventbrowser_st_id?ST_ID=R-HSA-6811434
Epigenetic regulation of gene expression	Reactome	R-HSA-212165	4	146	0.251579	0.345857	POLR2E|ACTB|SIN3B|CHD4	http://www.reactome.org/cgi-bin/eventbrowser_st_id?ST_ID=R-HSA-212165
Pathogenic Escherichia coli infection	KEGG PATHWAY	hsa05130	2	55	0.252361	0.345857	ACTB|ACTG1	http://www.genome.jp/kegg-bin/show_pathway?hsa05130/hsa:71%09red/hsa:60%09red
Regulation of lipolysis in adipocytes	KEGG PATHWAY	hsa04923	2	55	0.252361	0.345857	ADCY2|PRKG2	http://www.genome.jp/kegg-bin/show_pathway?hsa04923/hsa:108%09red/hsa:5593%09red
Signaling by ERBB4	Reactome	R-HSA-1236394	2	55	0.252361	0.345857	SPARC|CXCL12	http://www.reactome.org/cgi-bin/eventbrowser_st_id?ST_ID=R-HSA-1236394
Deadenylation-dependent mRNA decay	Reactome	R-HSA-429914	2	55	0.252361	0.345857	CNOT3|CNOT1	http://www.reactome.org/cgi-bin/eventbrowser_st_id?ST_ID=R-HSA-429914
arachidonate biosynthesis III (metazoa)	BioCyc	PWY-7592	1	16	0.252672	0.345857	ACSL6	http://biocyc.org/HUMAN/NEW-IMAGE?type=NIL&object=PWY-7592
dolichyl-diphosphooligosaccharide biosynthesis	BioCyc	MANNOSYL-CHITO-DOLICHOL-BIOSYNTHESIS	1	16	0.252672	0.345857	ALG5	http://biocyc.org/HUMAN/NEW-IMAGE?type=NIL&object=MANNOSYL-CHITO-DOLICHOL-BIOSYNTHESIS
5HT3 type receptor mediated signaling pathway	PANTHER	P04375	1	16	0.252672	0.345857	SNAP29	http://www.pantherdb.org/pathway/pathwayDiagram.jsp?catAccession=P04375
Elevation of cytosolic Ca2+ levels	Reactome	R-HSA-139853	1	16	0.252672	0.345857	ITPR3	http://www.reactome.org/cgi-bin/eventbrowser_st_id?ST_ID=R-HSA-139853
Transcription of E2F targets under negative control by p107 (RBL1) and p130 (RBL2) in complex with HDAC1	Reactome	R-HSA-1362300	1	16	0.252672	0.345857	RBP3	http://www.reactome.org/cgi-bin/eventbrowser_st_id?ST_ID=R-HSA-1362300
Metabolism of porphyrins	Reactome	R-HSA-189445	1	16	0.252672	0.345857	HMOX2	http://www.reactome.org/cgi-bin/eventbrowser_st_id?ST_ID=R-HSA-189445
Regulation of gene expression in late stage (branching morphogenesis) pancreatic bud precursor cells	Reactome	R-HSA-210744	1	16	0.252672	0.345857	NOTCH1	http://www.reactome.org/cgi-bin/eventbrowser_st_id?ST_ID=R-HSA-210744
MECP2 regulates neuronal receptors and channels	Reactome	R-HSA-9022699	1	16	0.252672	0.345857	GRIN2B	http://www.reactome.org/cgi-bin/eventbrowser_st_id?ST_ID=R-HSA-9022699
Polo-like kinase mediated events	Reactome	R-HSA-156711	1	16	0.252672	0.345857	CENPF	http://www.reactome.org/cgi-bin/eventbrowser_st_id?ST_ID=R-HSA-156711
Nucleotide-like (purinergic) receptors	Reactome	R-HSA-418038	1	16	0.252672	0.345857	GPR17	http://www.reactome.org/cgi-bin/eventbrowser_st_id?ST_ID=R-HSA-418038
Purine catabolism	Reactome	R-HSA-74259	1	16	0.252672	0.345857	NT5E	http://www.reactome.org/cgi-bin/eventbrowser_st_id?ST_ID=R-HSA-74259
Formation of Senescence-Associated Heterochromatin Foci (SAHF)	Reactome	R-HSA-2559584	1	16	0.252672	0.345857	TP53	http://www.reactome.org/cgi-bin/eventbrowser_st_id?ST_ID=R-HSA-2559584
SUMOylation of DNA methylation proteins	Reactome	R-HSA-4655427	1	16	0.252672	0.345857	CBX4	http://www.reactome.org/cgi-bin/eventbrowser_st_id?ST_ID=R-HSA-4655427
Translesion synthesis by REV1	Reactome	R-HSA-110312	1	16	0.252672	0.345857	REV1	http://www.reactome.org/cgi-bin/eventbrowser_st_id?ST_ID=R-HSA-110312
Synthesis of PIPs at the early endosome membrane	Reactome	R-HSA-1660516	1	16	0.252672	0.345857	PIKFYVE	http://www.reactome.org/cgi-bin/eventbrowser_st_id?ST_ID=R-HSA-1660516
Recycling of bile acids and salts	Reactome	R-HSA-159418	1	16	0.252672	0.345857	ABCC3	http://www.reactome.org/cgi-bin/eventbrowser_st_id?ST_ID=R-HSA-159418
STING mediated induction of host immune responses	Reactome	R-HSA-1834941	1	16	0.252672	0.345857	XRCC5	http://www.reactome.org/cgi-bin/eventbrowser_st_id?ST_ID=R-HSA-1834941
NF-kappa B signaling pathway	KEGG PATHWAY	hsa04064	3	100	0.25516	0.349029	SYK|CXCL12|CCL4	http://www.genome.jp/kegg-bin/show_pathway?hsa04064/hsa:6387%09red/hsa:6351%09red/hsa:6850%09red
Visual phototransduction	Reactome	R-HSA-2187338	3	100	0.25516	0.349029	APOB|SDC4|GPC5	http://www.reactome.org/cgi-bin/eventbrowser_st_id?ST_ID=R-HSA-2187338
GABA receptor activation	Reactome	R-HSA-977443	2	56	0.258666	0.353427	ADCY2|KCNJ4	http://www.reactome.org/cgi-bin/eventbrowser_st_id?ST_ID=R-HSA-977443
COPI-mediated anterograde transport	Reactome	R-HSA-6807878	3	101	0.259726	0.354021	SPTA1|DCTN1|COPA	http://www.reactome.org/cgi-bin/eventbrowser_st_id?ST_ID=R-HSA-6807878
Neurotransmitter receptors and postsynaptic signal transmission	Reactome	R-HSA-112314	5	197	0.260317	0.354021	GRIN2B|CAMKK1|CAMK4|ADCY2|KCNJ4	http://www.reactome.org/cgi-bin/eventbrowser_st_id?ST_ID=R-HSA-112314
Non-alcoholic fatty liver disease (NAFLD)	KEGG PATHWAY	hsa04932	4	149	0.26272	0.354021	MT-CYB|MT-CO1|MT-CO3|MAP3K5	http://www.genome.jp/kegg-bin/show_pathway?hsa04932/hsa:4217%09red/hsa:4519%09red/hsa:4512%09red/hsa:4514%09red
Estrogen-dependent gene expression	Reactome	R-HSA-9018519	4	149	0.26272	0.354021	POLR2E|KDM4B|CXCL12|RAD21	http://www.reactome.org/cgi-bin/eventbrowser_st_id?ST_ID=R-HSA-9018519
Signaling by NOTCH1 PEST Domain Mutants in Cancer	Reactome	R-HSA-2644602	2	57	0.264972	0.354021	HDAC11|NOTCH1	http://www.reactome.org/cgi-bin/eventbrowser_st_id?ST_ID=R-HSA-2644602
Signaling by NOTCH1 in Cancer	Reactome	R-HSA-2644603	2	57	0.264972	0.354021	HDAC11|NOTCH1	http://www.reactome.org/cgi-bin/eventbrowser_st_id?ST_ID=R-HSA-2644603
E3 ubiquitin ligases ubiquitinate target proteins	Reactome	R-HSA-8866654	2	57	0.264972	0.354021	CTR9|RNF181	http://www.reactome.org/cgi-bin/eventbrowser_st_id?ST_ID=R-HSA-8866654
Constitutive Signaling by NOTCH1 PEST Domain Mutants	Reactome	R-HSA-2644606	2	57	0.264972	0.354021	HDAC11|NOTCH1	http://www.reactome.org/cgi-bin/eventbrowser_st_id?ST_ID=R-HSA-2644606
Constitutive Signaling by NOTCH1 HD+PEST Domain Mutants	Reactome	R-HSA-2894862	2	57	0.264972	0.354021	HDAC11|NOTCH1	http://www.reactome.org/cgi-bin/eventbrowser_st_id?ST_ID=R-HSA-2894862
Signaling by NOTCH1 HD+PEST Domain Mutants in Cancer	Reactome	R-HSA-2894858	2	57	0.264972	0.354021	HDAC11|NOTCH1	http://www.reactome.org/cgi-bin/eventbrowser_st_id?ST_ID=R-HSA-2894858
Nitrogen metabolism	KEGG PATHWAY	hsa00910	1	17	0.26537	0.354021	CA5A	http://www.genome.jp/kegg-bin/show_pathway?hsa00910/hsa:763%09red
SUMOylation of transcription factors	Reactome	R-HSA-3232118	1	17	0.26537	0.354021	TP53	http://www.reactome.org/cgi-bin/eventbrowser_st_id?ST_ID=R-HSA-3232118
RNA Polymerase III Chain Elongation	Reactome	R-HSA-73780	1	17	0.26537	0.354021	POLR2E	http://www.reactome.org/cgi-bin/eventbrowser_st_id?ST_ID=R-HSA-73780
Vitamin B5 (pantothenate) metabolism	Reactome	R-HSA-199220	1	17	0.26537	0.354021	FASN	http://www.reactome.org/cgi-bin/eventbrowser_st_id?ST_ID=R-HSA-199220
PKA activation in glucagon signalling	Reactome	R-HSA-164378	1	17	0.26537	0.354021	ADCY2	http://www.reactome.org/cgi-bin/eventbrowser_st_id?ST_ID=R-HSA-164378
Tristetraprolin (TTP, ZFP36) binds and destabilizes mRNA	Reactome	R-HSA-450513	1	17	0.26537	0.354021	TNPO1	http://www.reactome.org/cgi-bin/eventbrowser_st_id?ST_ID=R-HSA-450513
Hyaluronan metabolism	Reactome	R-HSA-2142845	1	17	0.26537	0.354021	STAB2	http://www.reactome.org/cgi-bin/eventbrowser_st_id?ST_ID=R-HSA-2142845
Metabolism of nitric oxide: eNOS activation and regulation	Reactome	R-HSA-202131	1	17	0.26537	0.354021	DNM2	http://www.reactome.org/cgi-bin/eventbrowser_st_id?ST_ID=R-HSA-202131
Beta-catenin phosphorylation cascade	Reactome	R-HSA-196299	1	17	0.26537	0.354021	PPP2R1B	http://www.reactome.org/cgi-bin/eventbrowser_st_id?ST_ID=R-HSA-196299
Zinc transporters	Reactome	R-HSA-435354	1	17	0.26537	0.354021	SLC30A2	http://www.reactome.org/cgi-bin/eventbrowser_st_id?ST_ID=R-HSA-435354
Gastrin-CREB signalling pathway via PKC and MAPK	Reactome	R-HSA-881907	1	17	0.26537	0.354021	MAPK7	http://www.reactome.org/cgi-bin/eventbrowser_st_id?ST_ID=R-HSA-881907
Translesion synthesis by POLK	Reactome	R-HSA-5655862	1	17	0.26537	0.354021	REV1	http://www.reactome.org/cgi-bin/eventbrowser_st_id?ST_ID=R-HSA-5655862
Translesion synthesis by POLI	Reactome	R-HSA-5656121	1	17	0.26537	0.354021	REV1	http://www.reactome.org/cgi-bin/eventbrowser_st_id?ST_ID=R-HSA-5656121
Chagas disease (American trypanosomiasis)	KEGG PATHWAY	hsa05142	3	103	0.26889	0.35852	TLR2|PPP2R2D|PPP2R1B	http://www.genome.jp/kegg-bin/show_pathway?hsa05142/hsa:55844%09red/hsa:5519%09red/hsa:7097%09red
Diseases of metabolism	Reactome	R-HSA-5668914	3	103	0.26889	0.35852	SFTPD|NAGLU|MMADHC	http://www.reactome.org/cgi-bin/eventbrowser_st_id?ST_ID=R-HSA-5668914
Iron uptake and transport	Reactome	R-HSA-917937	2	58	0.271277	0.361306	FBXL5|HMOX2	http://www.reactome.org/cgi-bin/eventbrowser_st_id?ST_ID=R-HSA-917937
Positive epigenetic regulation of rRNA expression	Reactome	R-HSA-5250913	3	104	0.273486	0.363948	POLR2E|ACTB|CHD4	http://www.reactome.org/cgi-bin/eventbrowser_st_id?ST_ID=R-HSA-5250913
Arachidonic acid metabolism	Reactome	R-HSA-2142753	2	59	0.277581	0.364366	CYP4A11|PTGIS	http://www.reactome.org/cgi-bin/eventbrowser_st_id?ST_ID=R-HSA-2142753
@@Arachidonic acid metabolism	KEGG PATHWAY	hsa00590	2	63	0.302744	0.38195	CYP4A11|PTGIS	http://www.genome.jp/kegg-bin/show_pathway?hsa00590/hsa:5740%09red/hsa:1579%09red
Kinesins	Reactome	R-HSA-983189	2	59	0.277581	0.364366	KIF26A|KIF26B	http://www.reactome.org/cgi-bin/eventbrowser_st_id?ST_ID=R-HSA-983189
Other glycan degradation	KEGG PATHWAY	hsa00511	1	18	0.277852	0.364366	HEXD	http://www.genome.jp/kegg-bin/show_pathway?hsa00511/hsa:284004%09red
Translocation of ZAP-70 to Immunological synapse	Reactome	R-HSA-202430	1	18	0.277852	0.364366	HLA-DRB5	http://www.reactome.org/cgi-bin/eventbrowser_st_id?ST_ID=R-HSA-202430
Synthesis, secretion, and deacylation of Ghrelin	Reactome	R-HSA-422085	1	18	0.277852	0.364366	SPCS1	http://www.reactome.org/cgi-bin/eventbrowser_st_id?ST_ID=R-HSA-422085
ABC transporters in lipid homeostasis	Reactome	R-HSA-1369062	1	18	0.277852	0.364366	ABCG1	http://www.reactome.org/cgi-bin/eventbrowser_st_id?ST_ID=R-HSA-1369062
Formation of ATP by chemiosmotic coupling	Reactome	R-HSA-163210	1	18	0.277852	0.364366	ATP5F1C	http://www.reactome.org/cgi-bin/eventbrowser_st_id?ST_ID=R-HSA-163210
Diseases associated with glycosylation precursor biosynthesis	Reactome	R-HSA-5609975	1	18	0.277852	0.364366	DOLK	http://www.reactome.org/cgi-bin/eventbrowser_st_id?ST_ID=R-HSA-5609975
RORA activates gene expression	Reactome	R-HSA-1368082	1	18	0.277852	0.364366	ROR2	http://www.reactome.org/cgi-bin/eventbrowser_st_id?ST_ID=R-HSA-1368082
Pre-NOTCH Processing in Golgi	Reactome	R-HSA-1912420	1	18	0.277852	0.364366	NOTCH1	http://www.reactome.org/cgi-bin/eventbrowser_st_id?ST_ID=R-HSA-1912420
GABA synthesis, release, reuptake and degradation	Reactome	R-HSA-888590	1	18	0.277852	0.364366	GAD1	http://www.reactome.org/cgi-bin/eventbrowser_st_id?ST_ID=R-HSA-888590
TP53 Regulates Transcription of Genes Involved in G2 Cell Cycle Arrest	Reactome	R-HSA-6804114	1	18	0.277852	0.364366	TP53	http://www.reactome.org/cgi-bin/eventbrowser_st_id?ST_ID=R-HSA-6804114
Phase I - Functionalization of compounds	Reactome	R-HSA-211945	3	105	0.278089	0.364481	CYP4A11|PTGIS|MARC2	http://www.reactome.org/cgi-bin/eventbrowser_st_id?ST_ID=R-HSA-211945
Heterotrimeric G-protein signaling pathway-Gi alpha and Gs alpha mediated pathway	PANTHER	P00026	4	154	0.281484	0.368731	HTR4|ADCY2|GRM2|RGS19	http://www.pantherdb.org/pathway/pathwayDiagram.jsp?catAccession=P00026
Assembly of collagen fibrils and other multimeric structures	Reactome	R-HSA-2022090	2	60	0.283882	0.371171	ITGB4|COL6A6	http://www.reactome.org/cgi-bin/eventbrowser_st_id?ST_ID=R-HSA-2022090
Th17 cell differentiation	KEGG PATHWAY	hsa04659	3	107	0.287319	0.371402	RXRG|ROR2|HLA-DRB5	http://www.genome.jp/kegg-bin/show_pathway?hsa04659/hsa:6258%09red/hsa:6095%09red/hsa:3127%09red
Glycosaminoglycan degradation	KEGG PATHWAY	hsa00531	1	19	0.290122	0.371402	NAGLU	http://www.genome.jp/kegg-bin/show_pathway?hsa00531/hsa:4669%09red
PKA activation	Reactome	R-HSA-163615	1	19	0.290122	0.371402	ADCY2	http://www.reactome.org/cgi-bin/eventbrowser_st_id?ST_ID=R-HSA-163615
SHC1 events in ERBB2 signaling	Reactome	R-HSA-1250196	1	19	0.290122	0.371402	ERBB2	http://www.reactome.org/cgi-bin/eventbrowser_st_id?ST_ID=R-HSA-1250196
Transcription of E2F targets under negative control by DREAM complex	Reactome	R-HSA-1362277	1	19	0.290122	0.371402	RBP3	http://www.reactome.org/cgi-bin/eventbrowser_st_id?ST_ID=R-HSA-1362277
Signaling by FGFR2 IIIa TM	Reactome	R-HSA-8851708	1	19	0.290122	0.371402	POLR2E	http://www.reactome.org/cgi-bin/eventbrowser_st_id?ST_ID=R-HSA-8851708
Regulated Necrosis	Reactome	R-HSA-5218859	1	19	0.290122	0.371402	MLKL	http://www.reactome.org/cgi-bin/eventbrowser_st_id?ST_ID=R-HSA-5218859
LDL clearance	Reactome	R-HSA-8964038	1	19	0.290122	0.371402	APOB	http://www.reactome.org/cgi-bin/eventbrowser_st_id?ST_ID=R-HSA-8964038
Scavenging by Class A Receptors	Reactome	R-HSA-3000480	1	19	0.290122	0.371402	APOB	http://www.reactome.org/cgi-bin/eventbrowser_st_id?ST_ID=R-HSA-3000480
VEGFR2 mediated cell proliferation	Reactome	R-HSA-5218921	1	19	0.290122	0.371402	ITPR3	http://www.reactome.org/cgi-bin/eventbrowser_st_id?ST_ID=R-HSA-5218921
Phase 4 - resting membrane potential	Reactome	R-HSA-5576886	1	19	0.290122	0.371402	KCNJ4	http://www.reactome.org/cgi-bin/eventbrowser_st_id?ST_ID=R-HSA-5576886
Conversion from APC/C:Cdc20 to APC/C:Cdh1 in late anaphase	Reactome	R-HSA-176407	1	19	0.290122	0.371402	CDC27	http://www.reactome.org/cgi-bin/eventbrowser_st_id?ST_ID=R-HSA-176407
Chondroitin sulfate biosynthesis	Reactome	R-HSA-2022870	1	19	0.290122	0.371402	CHST3	http://www.reactome.org/cgi-bin/eventbrowser_st_id?ST_ID=R-HSA-2022870
@@chondroitin sulfate biosynthesis	BioCyc	PWY-6569	1	21	0.314041	0.390021	CHST3	http://biocyc.org/HUMAN/NEW-IMAGE?type=NIL&object=PWY-6569
Receptor-type tyrosine-protein phosphatases	Reactome	R-HSA-388844	1	19	0.290122	0.371402	NTRK3	http://www.reactome.org/cgi-bin/eventbrowser_st_id?ST_ID=R-HSA-388844
Regulation of TP53 Activity through Methylation	Reactome	R-HSA-6804760	1	19	0.290122	0.371402	TP53	http://www.reactome.org/cgi-bin/eventbrowser_st_id?ST_ID=R-HSA-6804760
RIPK1-mediated regulated necrosis	Reactome	R-HSA-5213460	1	19	0.290122	0.371402	MLKL	http://www.reactome.org/cgi-bin/eventbrowser_st_id?ST_ID=R-HSA-5213460
Nicotinamide salvaging	Reactome	R-HSA-197264	1	19	0.290122	0.371402	PTGIS	http://www.reactome.org/cgi-bin/eventbrowser_st_id?ST_ID=R-HSA-197264
Phosphorylation of the APC/C	Reactome	R-HSA-176412	1	19	0.290122	0.371402	CDC27	http://www.reactome.org/cgi-bin/eventbrowser_st_id?ST_ID=R-HSA-176412
Glycerolipid metabolism	KEGG PATHWAY	hsa00561	2	61	0.290177	0.371402	DGKK|DGKQ	http://www.genome.jp/kegg-bin/show_pathway?hsa00561/hsa:1609%09red/hsa:139189%09red
Ca2+ pathway	Reactome	R-HSA-4086398	2	61	0.290177	0.371402	ITPR3|PRKG2	http://www.reactome.org/cgi-bin/eventbrowser_st_id?ST_ID=R-HSA-4086398
RNA Polymerase II Transcription Elongation	Reactome	R-HSA-75955	2	61	0.290177	0.371402	POLR2E|CTR9	http://www.reactome.org/cgi-bin/eventbrowser_st_id?ST_ID=R-HSA-75955
Formation of RNA Pol II elongation complex	Reactome	R-HSA-112382	2	61	0.290177	0.371402	POLR2E|CTR9	http://www.reactome.org/cgi-bin/eventbrowser_st_id?ST_ID=R-HSA-112382
5HT2 type receptor mediated signaling pathway	PANTHER	P04374	2	62	0.296465	0.378652	CACNA1D|SNAP29	http://www.pantherdb.org/pathway/pathwayDiagram.jsp?catAccession=P04374
Constitutive Signaling by Aberrant PI3K in Cancer	Reactome	R-HSA-2219530	2	62	0.296465	0.378652	ERBB2|PIK3AP1	http://www.reactome.org/cgi-bin/eventbrowser_st_id?ST_ID=R-HSA-2219530
Cytosolic sensors of pathogen-associated DNA	Reactome	R-HSA-1834949	2	62	0.296465	0.378652	POLR2E|XRCC5	http://www.reactome.org/cgi-bin/eventbrowser_st_id?ST_ID=R-HSA-1834949
Pre-NOTCH Expression and Processing	Reactome	R-HSA-1912422	3	109	0.296571	0.378687	RBP3|TP53|NOTCH1	http://www.reactome.org/cgi-bin/eventbrowser_st_id?ST_ID=R-HSA-1912422
Signaling by the B Cell Receptor (BCR)	Reactome	R-HSA-983705	3	110	0.301203	0.38154	SYK|ITPR3|PIK3AP1	http://www.reactome.org/cgi-bin/eventbrowser_st_id?ST_ID=R-HSA-983705
heparan sulfate biosynthesis (late stages)	BioCyc	PWY-6558	1	20	0.302184	0.38154	HS3ST6	http://biocyc.org/HUMAN/NEW-IMAGE?type=NIL&object=PWY-6558
Glycosaminoglycan biosynthesis - chondroitin sulfate / dermatan sulfate	KEGG PATHWAY	hsa00532	1	20	0.302184	0.38154	CHST3	http://www.genome.jp/kegg-bin/show_pathway?hsa00532/hsa:9469%09red
Inhibition of the proteolytic activity of APC/C required for the onset of anaphase by mitotic spindle checkpoint components	Reactome	R-HSA-141405	1	20	0.302184	0.38154	CDC27	http://www.reactome.org/cgi-bin/eventbrowser_st_id?ST_ID=R-HSA-141405
CTLA4 inhibitory signaling	Reactome	R-HSA-389513	1	20	0.302184	0.38154	PPP2R1B	http://www.reactome.org/cgi-bin/eventbrowser_st_id?ST_ID=R-HSA-389513
Synthesis, secretion, and inactivation of Glucagon-like Peptide-1 (GLP-1)	Reactome	R-HSA-381771	1	20	0.302184	0.38154	SPCS1	http://www.reactome.org/cgi-bin/eventbrowser_st_id?ST_ID=R-HSA-381771
Sema4D induced cell migration and growth-cone collapse	Reactome	R-HSA-416572	1	20	0.302184	0.38154	ERBB2	http://www.reactome.org/cgi-bin/eventbrowser_st_id?ST_ID=R-HSA-416572
Negative regulation of MET activity	Reactome	R-HSA-6807004	1	20	0.302184	0.38154	LRIG1	http://www.reactome.org/cgi-bin/eventbrowser_st_id?ST_ID=R-HSA-6807004
Inactivation of APC/C via direct inhibition of the APC/C complex	Reactome	R-HSA-141430	1	20	0.302184	0.38154	CDC27	http://www.reactome.org/cgi-bin/eventbrowser_st_id?ST_ID=R-HSA-141430
[truncated: 3,825 more rows]

## Sheet: mitoch
#Term	Database	ID	Input number	Background number	P-Value	Corrected P-Value
[truncated: 123 more rows]

[truncated: 2 more sheets: kinase, inflamm]
