# Supplementary material for: Mutation Status and Glucose Availability Affect the Response to Mitochondria-Targeted Quercetin Derivative in Breast Cancer Cells
Source: Cancers (Basel). 2023 Nov 28;15(23):5614. doi: 10.3390/cancers15235614 (PMC10705313; doi:10.3390/cancers15235614)
Supplement: Supplementary file 1 [file cancers-15-05614-s001.zip › Supplementary Material 2_kobas_raw_data/kobas_raw_data/SKBR3 mutations.xlsx]

## Sheet: SKBR3 mutations
Gene	Chromosome	Position	Variant Type	Variant Info	Ref Allele	Alt Allele	Allele Fraction	Ref Count	Alt Count	GT	Phasing Set	DNA Change	Protein Change	HGNC Name	HGNC Family	Transcript	Transcript Exon	Transcript Strand	Uniprot ID	Short Tandem Repeat	dbSNP ID	dbSNP Filter	Issues	GC Content	Lineage Association	Cancer Molecular Genetics	CCLE Deleterious	Structural Relation	COSMIC Hotspot	COSMIC Overlapping Mutations	Associated With	LOF	Driver	Likely Driver	Transcript Likely LOF	CIViC ID	CIViC Description	CIViC Score	Population Allele Frequency	Likely GOF	Likely LOF	Hess Driver	Hess Signature	Cscape Score	DANN Score	Revel Score	Funseq2 Score	PharmGKB ID	DIDA ID
AGRN	chr1	1051515	SNP	SILENT	G	A	0.344	48	24	0/1		c.5433G>A	p.T1811T	agrin	Proteoglycans	ENST00000379370.7	32	+	O00468	False	rs564987392		as_specific	0.723192			False		False			False	False	False					7.3	False	False	False		0.153041	0.677984		0
TTLL10	chr1	1179244	SNP	MISSENSE	A	T	0.695	35	82	0/1		c.29A>T	p.H10L	tubulin tyrosine ligase like 10	Tubulin tyrosine ligase family	ENST00000379290.6	4	+	Q6ZVT0	False				0.693267			False		False			False	False	False					7.3	False	False	False		0.440861		0.062	2
B3GALT6	chr1	1232456	SNP	MISSENSE	G	A	0.396	2	2	0/1		c.178G>A	p.A60T	beta-1%3B3-galactosyltransferase 6	Beta 3-glycosyltransferases	ENST00000379198.5	1	+	Q96L58	False				0.830424			False		False			False	False	False					7.3	False	False	False		0.351763	0.390665	0.189	4
B3GALT6	chr1	1233145	SNP	SILENT	G	A	0.549	82	113	0/1		c.867G>A	p.K289K	beta-1%3B3-galactosyltransferase 6	Beta 3-glycosyltransferases	ENST00000379198.5	1	+	Q96L58	False				0.715711			False		False			False	False	False					7.3	False	False	False		0.148079			0
ACAP3	chr1	1297934	SNP	SPLICE_SITE	C	A	0.324	108	52	0/1		c.e14+1G>T		ArfGAP with coiled-coil, ankyrin repeat and PH domains 3	Ankyrin repeat domain containing Pleckstrin homology domain containing ArfGAPs BAR-PH domain containing	ENST00000354700.10		-	Q96P50	False				0.685786			False		False		splicing
CDK11B	chr1	1637195	SNP	SILENT	C	A	0.502	160	169	0/1		c.1617G>T	p.V539V	cyclin dependent kinase 11B	Cyclin dependent kinases	ENST00000407249.7	15	-	P21127	False				0.665835			False		False			False	False	False					7.3	False	False	False		0.222674	0.594595		0
PLCH2	chr1	2504310	SNP	SILENT	A	G	0.275	73	28	0/1		c.3348A>G	p.P1116P	phospholipase C eta 2	Phospholipases EF-hand domain containing	ENST00000378486.8	22	+	O75038	False	rs190777470		as_specific	0.708229			False		False			False	False	False					3.57	False	False	False		0.129273	0.410285		0
NPHP4	chr1	5863904	SNP	MISSENSE	C	T	0.615	195	297	0/1		c.4126G>A	p.E1376K	nephrocystin 4	NPHP complex	ENST00000378156.9	29	-	O75161	False				0.593516			False		False			False	False	False	ENST00000378156
SLC25A33	chr1	9582362	SNP	MISSENSE	G	A	0.638	207	368	0/1		c.827G>A	p.R276H	solute carrier family 25 member 33	Solute carriers	ENST00000302692.7	7	+	Q9BSK2	False	rs777533016		as_specific	0.471322			False		False			False	False	False					7.3	False	False	False		0.78052	0.423501	0.437	2
PRAMEF10	chr1	12893222	SNP	SILENT	C	T	0.561	123	158	0/1		c.1119G>A	p.L373L	PRAME family member 10	PRAME family	ENST00000235347.4	4	-	O60809	False				0.53616			False		False			False	False	False					7.3	False	False	False		0.227313	0.400386		0
PRAMEF18	chr1	13225068	SNP	MISSENSE	A	G	0.518	256	285	0/1		c.653T>C	p.L218P	PRAME family member 18	PRAME family	ENST00000624297.2	2	-	Q5VWM3	False	rs983913117 rs61780078			0.451372			False		False			False	False	False					7.3	False	False	False		0.620547			0
PRAMEF18	chr1	13225208	SNP	SILENT	C	G	0.531	365	411	0/1		c.513G>C	p.V171V	PRAME family member 18	PRAME family	ENST00000624297.2	2	-	Q5VWM3	False	rs1320957		as_specific	0.458853			False		False			False	False	False					7.3	False	False	False		0.195645			0
PRAMEF18	chr1	13225325	SNP	SILENT	T	C	0.481	166	154	0/1		c.396A>G	p.R132R	PRAME family member 18	PRAME family	ENST00000624297.2	2	-	Q5VWM3	False	rs61780077		as_specific	0.478803			False		False			False	False	False					7.3	False	False	False
PRAMEF18	chr1	13225429	SNP	MISSENSE	A	G	0.462	72	62	0|1	13225408	c.292T>C	p.W98R	PRAME family member 18	PRAME family	ENST00000624297.2	2	-	Q5VWM3	False	rs1314428920		as_specific	0.518703			False		False			False	False	False					7.3	False	False	False		0.884887			0
PADI4	chr1	17342355	SNP	MISSENSE	G	C	0.988	0	97	1|1		c.888G>C	p.W296C	peptidyl arginine deiminase 4	Peptidyl arginine deiminases	ENST00000375448.4	8	+	Q9UM07	False				0.633416			False		False			False	False	False					7.3	False	False	False		0.865051		0.472	2
AKR7A3	chr1	19285040	SNP	MISSENSE	G	C	0.997	0	336	1|1		c.582C>G	p.F194L	aldo-keto reductase family 7 member A3	Aldo-keto reductases	ENST00000361640.5	4	-	O95154	False				0.551122			False		False			False	False	False					7.3	False	False	False		0.776915	0.534186	0.365	2
E2F2	chr1	23521908	SNP	MISSENSE	G	C	0.994	0	177	1|1		c.507C>G	p.I169M	E2F transcription factor 2	E2F transcription factors	ENST00000361729.3	3	-	Q14209	False				0.608479			False		False			False	False	False					7.3	False	False	False		0.87006	0.719532	0.424	3
HMGCL	chr1	23825405	SNP	MISSENSE	A	G	0.996	0	253	1|1		c.11T>C	p.M4T	3-hydroxymethyl-3-methylglutaryl-CoA lyase		ENST00000374490.8	1	-	P35914	False	rs755785656		as_specific	0.678304			False		False			False	False	False					7.3	False	False	False		0.472354	0.578415	0.218	2
IFNLR1	chr1	24157781	SNP	SILENT	C	G	0.68	66	138	0/1		c.912G>C	p.P304P	interferon lambda receptor 1	Interferon receptors	ENST00000327535.6	7	-	Q8IU57	False				0.548628			False		False			False	False	False					7.3	False	False	False		0.286072			0
MAP3K6	chr1	27362892	SNP	SILENT	C	T	0.993	0	158	1|1		c.1101G>A	p.S367S	mitogen-activated protein kinase kinase kinase 6	Mitogen-activated protein kinase kinase kinases	ENST00000357582.3	7	-	O95382	False	rs149716441		as_specific	0.610973			False		False			False	False	False					3.65	False	False	False		0.14291	0.816796		0
FNDC5	chr1	32867800	SNP	MISSENSE	C	T	0.99	0	113	1|1		c.227G>A	p.R76Q	fibronectin type III domain containing 5	Fibronectin type III domain containing	ENST00000496770.1	4	-	Q8NAU1	False	rs137888693		as_specific	0.521197			False		False			False	False	False					3.65	False	False	False		0.725654	0.574547	0.109	3
SF3A3	chr1	37978806	SNP	MISSENSE	C	G	0.987	0	77	1|1		c.849G>C	p.Q283H	splicing factor 3a subunit 3	U2 small nucleolar ribonucleoprotein	ENST00000373019.5	11	-	Q12874	False				0.436409			False		False			False	False	False					7.3	False	False	False		0.870861	0.514413	0.163	4
CFAP57	chr1	43253996	SNP	SILENT	C	T	0.357	127	71	0/1		c.3558C>T	p.L1186L	cilia and flagella associated protein 57	Cilia and flagella associated WD repeat domain containing	ENST00000372492.8	23	+	Q96MR6	False	rs184628638		as_specific	0.543641			False		False			False	False	False					4.31	False	False	False		0.190685	0.783454		0
SZT2	chr1	43447929	SNP	MISSENSE	C	T	0.622	104	160	0/1		c.9350C>T	p.A3117V	SZT2, KICSTOR complex subunit	KICSTOR complex	ENST00000562955.2	67	+	Q5T011	False				0.573566			False		False			False	False	False					7.3	False	False	False		0.715965	0.32202	0.027	2
SLC1A7	chr1	53092775	SNP	SILENT	G	A	0.231	129	38	0/1		c.810C>T	p.F270F	solute carrier family 1 member 7	Solute carriers	ENST00000371494.9	7	-	O00341	False				0.633416			False		False			False	False	False					7.3	False	False	False		0.760959	0.947428		0
C8A	chr1	56908078	SNP	MISSENSE	T	G	0.444	306	251	0/1		c.1345T>G	p.S449A	complement C8 alpha chain	Complement system	ENST00000361249.4	9	+	P07357	False				0.458853			False		False			False	False	False					7.3	False	False	False		0.927962	0.710746	0.674	2
CACHD1	chr1	64691548	INS	FRAME_SHIFT_INS	A	AT	0.343	145	75	0/1		c.3812_3813insT	p.A1272fs	cache domain containing 1		ENST00000651257.2	27	+	Q5VU97	True				0.495			True		False		gene_function_loss
RAVER2	chr1	64812738	SNP	SPLICE_SITE	G	A	0.384	66	39	0/1		c.1642G>A	p.A548T	ribonucleoprotein, PTB binding 2	RNA binding motif containing	ENST00000371072.8	10	+	Q9HCJ3	False	rs753722340		as_specific	0.316708			False		False			False	False	False					7.3	False	False	False		0.676939	0.617208	0.037	2
LRRC7	chr1	70023131	SNP	SILENT	C	T	0.612	6	10	0/1		c.1452C>T	p.L484L	leucine rich repeat containing 7	PDZ domain containing	ENST00000310961.9	18	+	Q96NW7	False	rs965808584		as_specific	0.451372			False		False			False	False	False					7.3	False	False	False		0.242936	0.727442		0
GNG5	chr1	84506071	SNP	SILENT	G	C	0.572	66	89	0/1		c.21C>G	p.V7V	G protein subunit gamma 5	G protein subunits gamma	ENST00000370641.3	1	-	P63218	False				0.725686			False		False			False	False	False					7.3	False	False	False		0.324391	0.798222		0
SYDE2	chr1	85183176	SNP	MISSENSE	T	C	0.677	32	68	0/1		c.1466A>G	p.N489S	synapse defective Rho GTPase homolog 2	C2 domain containing	ENST00000341460.6	3	-	Q5VT97	False	rs772971383		as_specific	0.341646			False		False			False	False	False					7.3	False	False	False		0.464954	0.391718	0.071	1
BTBD8	chr1	92182217	SNP	MISSENSE	A	G	0.688	43	96	0/1		c.4534A>G	p.S1512G	BTB domain containing 8	BTB domain containing	ENST00000636805.1	17	+	Q5XKL5	False	rs760682688		as_specific	0.366584			False		False		gene_function_loss
AGL	chr1	99864587	SNP	MISSENSE	C	T	0.601	65	96	0/1		c.662C>T	p.T221I	amylo-alpha-1, 6-glucosidase, 4-alpha-glucanotransferase		ENST00000294724.8	5	+	P35573	False	rs1415593167		as_specific	0.321696			False		False			False	False	False	ENST00000361915
RNPC3	chr1	103541448	SNP	MISSENSE	T	G	0.193	138	30	0/1		c.866T>G	p.L289W	RNA binding region (RNP1, RRM) containing 3	RNA binding motif containing U11/U12 di-snRNP	ENST00000533099.5	9	+	Q96LT9	False				0.326683			False		False			False	False	False					7.3	False	False	False		0.762321		0.22	2
OLFML3	chr1	113980506	SNP	SILENT	C	T	0.328	89	44	0/1		c.289C>T	p.L97L	olfactomedin like 3		ENST00000320334.5	2	+	Q9NRN5	False	rs1272462840		as_specific	0.546135			False		False			False	False	False					4.31	False	False	False		0.235204	0.129118		0
NBPF26	chr1	120805605	SNP	SILENT	C	T	0.588	160	227	0/1		c.801C>T	p.A267A	NBPF member 26	NBPF members	ENST00000620612.5	5	+	B4DH59	False	rs782631714		as_specific	0.453865			False		False			False	False	False					7.3	False	False	False			0.709122
NBPF11	chr1	148151719	SNP	SPLICE_SITE	C	G	0.625	3	5	0/1		c.e1-1G>C		NBPF member 11	NBPF members	ENST00000615281.4		-	Q86T75	False	rs1423257140		as_specific	0.708229			False		False			False	False	False					7.3	False	False	False		0.657924			0.0114791
MTMR11	chr1	149929307	SNP	NONSENSE	G	C	0.406	92	64	0/1		c.1952C>G	p.S651*	myotubularin related protein 11	Myotubularins	ENST00000439741.4	17	-	A4FU01	False				0.486284			True		False		gene_function_loss
PLEKHO1	chr1	150159070	SNP	SILENT	G	A	0.374	162	101	0/1		c.777G>A	p.K259K	pleckstrin homology domain containing O1	Pleckstrin homology domain containing	ENST00000369124.5	6	+	Q53GL0	False	rs1425221681		as_specific	0.638404			False		False			False	False	False					7.3	False	False	False		0.2319	0.30413		0
ZNF687	chr1	151289233	SNP	SILENT	C	G	0.382	98	62	0/1		c.2433C>G	p.L811L	zinc finger protein 687		ENST00000324048.9	5	+	Q8N1G0	False				0.630923			False		False			False	False	False					7.3	False	False	False		0.299665	0.605408		0
SELENBP1	chr1	151364931	SNP	SILENT	G	A	0.395	136	91	0/1		c.1251C>T	p.L417L	selenium binding protein 1		ENST00000368868.10	11	-	Q13228	False				0.578554			False		False			False	False	False					7.3	False	False	False		0.235622	0.944098		0
HRNR	chr1	152218836	SNP	SILENT	G	T	0.586	371	538	0/1		c.2793C>A	p.G931G	hornerin	S100 fused type protein family EF-hand domain containing	ENST00000368801.4	3	-	Q86YZ3	False	rs182032057		as_specific	0.603491			False		False			False	False	False					3.46	False	False	False		0.081975	0.674451		0
NES	chr1	156671202	SNP	MISSENSE	C	T	0.377	283	163	0/1		c.2986G>A	p.E996K	nestin	Intermediate filaments Type IV	ENST00000368223.4	4	-	P48681	False				0.620948			False		False			False	False	False					7.3	False	False	False		0.320424	0.308798	0.167	3
PRCC	chr1	156786756	SNP	MISSENSE	C	G	0.359	252	128	0/1		c.665C>G	p.S222C	papillary renal cell carcinoma (translocation-associated)	Spliceosomal Bact complex	ENST00000271526.9	3	+	Q92733	False				0.546135	E	Dom	False	TFE3	False		structural_relation
SPTA1	chr1	158620451	SNP	MISSENSE	C	T	0.563	134	165	0/1		c.6136G>A	p.V2046M	spectrin alpha, erythrocytic 1	Spectrins EF-hand domain containing	ENST00000643759.2	44	-	P02549	False	rs202105292		as_specific	0.448878			False		False			False	False	False					7.3	False	False	False		0.715127		0.054	2
OR6K6	chr1	158755403	SNP	SILENT	C	T	0.528	131	137	0/1		c.516C>T	p.F172F	olfactory receptor family 6 subfamily K member 6	Olfactory receptors, family 6	ENST00000641861.1	1	+	Q8NGW6	False	rs561773717		as_specific	0.468828			False		False			False	False	False					7.3	False	False	False		0.248472	0.298767		0
IGSF9	chr1	159937779	SNP	MISSENSE	G	C	0.512	121	139	0/1		c.307C>G	p.Q103E	immunoglobulin superfamily member 9	I-set domain containing Immunoglobulin like domain containing Fibronectin type III domain containing	ENST00000368094.6	4	-	Q9P2J2	False				0.578554			False		False			False	False	False					7.3	False	False	False		0.649438	0.646819	0.048	2
GPR52	chr1	174448303	SNP	SILENT	C	G	0.23	241	70	0/1		c.192C>G	p.V64V	G protein-coupled receptor 52	G protein-coupled receptors, Class A orphans	ENST00000367685.5	1	+	Q9Y2T5	False				0.44389			False		False			False	False	False					7.3	False	False	False		0.175133	0.479664		0
RGSL1	chr1	182489150	SNP	SILENT	G	T	0.383	304	183	0/1		c.1665G>T	p.L555L	regulator of G protein signaling like 1		ENST00000294854.13	8	+	A5PLK6	False				0.416459			False		False			False	False	False					7.3	False	False	False		0.220088	0.644497		0
RGSL1	chr1	182489180	SNP	SILENT	G	C	0.337	219	112	0/1		c.1695G>C	p.L565L	regulator of G protein signaling like 1		ENST00000294854.13	8	+	A5PLK6	False				0.411471			False		False			False	False	False					7.3	False	False	False		0.222864	0.709613		0
LAMC2	chr1	183220830	SNP	MISSENSE	G	A	0.523	154	159	0/1		c.509G>A	p.R170Q	laminin subunit gamma 2	Laminin subunits	ENST00000264144.5	5	+	Q13753	False	rs141806165		as_specific	0.428928			False		False			False	False	False					7.3	False	False	False		0.795384		0.1	3
NR5A2	chr1	200120914	SNP	MISSENSE	G	A	0.365	132	85	0/1		c.1337G>A	p.R446Q	nuclear receptor subfamily 5 group A member 2	Nuclear hormone receptors	ENST00000367362.8	7	+	O00482	False	rs773676381		as_specific	0.369077			False		False			False	False	False					4.61	False	False	False		0.962515	0.695409	0.438	3
IGFN1	chr1	201209796	SNP	MISSENSE	A	G	0.264	382	138	0/1		c.4903A>G	p.K1635E	immunoglobulin-like and fibronectin type III domain containing 1	I-set domain containing Fibronectin type III domain containing	ENST00000335211.9	12	+	Q86VF2	False	rs6678538		as_specific	0.488778			False		False			False	False	False					7.3	False	False	False		0.525142	0.942938	0.106	1
PPP1R12B	chr1	202437923	SNP	NONSENSE	G	T	0.162	495	96	0/1		c.1357G>T	p.E453*	protein phosphatase 1 regulatory subunit 12B	Ankyrin repeat domain containing Protein phosphatase 1 regulatory subunits	ENST00000608999.6	10	+	O60237	False				0.421446			True		False		gene_function_loss
IKBKE	chr1	206493990	SNP	SPLICE_SITE	C	T	0.545	114	130	0/1		c.2116C>T	p.R706W	inhibitor of nuclear factor kappa B kinase subunit epsilon		ENST00000581977.7	21	+	Q14164	False	rs782670085		as_specific	0.541147			False		False			False	False	False					7.3	False	False	False		0.547221		0.216	3
PTPN14	chr1	214411707	SNP	MISSENSE	T	C	0.48	61	57	0/1		c.487A>G	p.R163G	protein tyrosine phosphatase, non-receptor type 14	Protein tyrosine phosphatases, non-receptor type FERM domain containing	ENST00000366956.10	5	-	Q15678	False	rs748149541		as_specific	0.309227			False		False			False	False	False					7.3	False	False	False		0.798836	0.550571	0.245	3
SPATA17	chr1	217782274	SNP	MISSENSE	G	C	0.154	189	31	0/1		c.824G>C	p.R275T	spermatogenesis associated 17		ENST00000366933.5	8	+	Q96L03	False				0.381546			False		False			False	False	False					7.3	False	False	False		0.863157	0.673179	0.203	2
CAPN2	chr1	223769885	SNP	SILENT	C	G	0.184	354	80	0/1		c.1800C>G	p.L600L	calpain 2	Calpains EF-hand domain containing	ENST00000295006.6	17	+	P17655	False				0.451372			False		False			False	False	False					7.3	False	False	False		0.226238			0
PSEN2	chr1	226883771	SNP	MISSENSE	G	A	0.372	299	180	0/1		c.307G>A	p.G103R	presenilin 2		ENST00000366782.5	5	+	P49810	False	rs139972151		as_specific	0.561097			False		False			False	False	False					4.61	False	False	False		0.629026	0.614989	0.456	4
OBSCN	chr1	228337373	SNP	MISSENSE	C	G	0.42	171	121	0/1		c.19661C>G	p.A6554G	obscurin, cytoskeletal calmodulin and titin-interacting RhoGEF	Fibronectin type III domain containing Rho guanine nucleotide exchange factors I-set domain containing	ENST00000570156.6	77	+	Q5VST9	False	rs770355592		as_specific	0.645885			False		False			False	False	False					4.31	False	False	False		0.891037	0.407127	0.087	2
TRIM67	chr1	231209149	SNP	MISSENSE	C	A	0.351	53	30	0/1		c.2022C>A	p.S674R	tripartite motif containing 67	Fibronectin type III domain containing Tripartite motif containing Ring finger proteins	ENST00000366653.5	8	+	Q6ZTA4	False	rs769669995		as_specific	0.598504			False		False			False	False	False					7.3	False	False	False		0.60786		0.297	2
OR2L5	chr1	248022610	SNP	SILENT	C	A	0.295	83	34	0/1		c.663C>A	p.L221L	olfactory receptor family 2 subfamily L member 5	Olfactory receptors, family 2	ENST00000355281.2	2	+	Q8NG80	False				0.471322			False		False			False	False	False					7.3	False	False	False		0.153686			0
PGBD2	chr1	248917877	SNP	SILENT	G	C	0.677	54	114	0/1		c.1293G>C	p.V431V	piggyBac transposable element derived 2	DNA transposon derived genes	ENST00000329291.6	3	+	Q6P3X8	False				0.498753			False		False			False	False	False					7.3	False	False	False		0.101342			0
DTNB	chr2	25433975	SNP	SILENT	C	T	0.188	255	59	0/1		c.1278G>A	p.L426L	dystrobrevin beta	Zinc fingers ZZ-type	ENST00000406818.7	13	-	O60941	False				0.394015			False		False			False	False	False					7.3	False	False	False		0.440872			0
PLB1	chr2	28592662	SNP	SPLICE_SITE	G	A	0.482	164	154	0/1		c.2190G>A	p.V730V	phospholipase B1	Phospholipases	ENST00000327757.10	32	+	Q6P1J6	False	rs964575819		as_specific	0.53616			False		False			False	False	False					7.3	False	False	False		0.210654	0.660518		0
SULT6B1	chr2	37188475	SNP	MISSENSE	C	T	0.497	95	93	0/1		c.52G>A	p.D18N	sulfotransferase family 6B member 1	Sulfotransferases, cytosolic	ENST00000407963.1	2	-	Q6IMI4	False	rs1169108027		as_specific	0.446384			False		False			False	False	False					7.3	False	False	False		0.766629		0.171	2
SOS1	chr2	39006487	SNP	MISSENSE	C	G	0.445	104	77	0/1		c.2716G>C	p.E906Q	SOS Ras/Rac guanine nucleotide exchange factor 1	Rho guanine nucleotide exchange factors Pleckstrin homology domain containing	ENST00000395038.6	17	-	Q07889	False				0.299252			False		False			False	False	False					7.3	False	False	False		0.952461	0.295759	0.206	4
PLEKHH2	chr2	43765505	SNP	SILENT	C	G	0.429	154	116	0/1		c.4389C>G	p.L1463L	pleckstrin homology, MyTH4 and FERM domain containing H2	Pleckstrin homology domain containing FERM domain containing	ENST00000282406.9	30	+	Q8IVE3	False				0.506234			False		False			False	False	False					7.3	False	False	False		0.231797	0.730601		0
LRPPRC	chr2	43973605	DEL	SPLICE_SITE	AC	A	0.412	230	161	0/1		c.e11-2GT>T		leucine rich pentatricopeptide repeat containing		ENST00000409946.5		-	P42704	True				0.354115			False		False			False	False	False					7.3	False	False	False
USP34	chr2	61188948	SNP	NONSENSE	G	C	0.454	114	99	0/1		c.9995C>G	p.S3332*	ubiquitin specific peptidase 34	Ubiquitin specific peptidases	ENST00000398571.7	79	-	Q70CQ2	False				0.408978			True		False		gene_function_loss
USP34	chr2	61189009	SNP	MISSENSE	G	C	0.474	142	133	0/1		c.9934C>G	p.L3312V	ubiquitin specific peptidase 34	Ubiquitin specific peptidases	ENST00000398571.7	79	-	Q70CQ2	False				0.411471			False		False			False	False	False					7.3	False	False	False		0.844991	0.561487	0.111	2
WDPCP	chr2	63152921	SNP	MISSENSE	C	G	0.41	62	42	0/1		c.2183G>C	p.R728T	WD repeat containing planar cell polarity effector	Bardet-Biedl syndrome associated	ENST00000272321.12	17	-	O95876	False				0.289277			False		False			False	False	False					7.3	False	False	False		0.741086	0.659494	0.104	1
AAK1	chr2	69525080	SNP	SILENT	T	C	0.42	208	143	0/1		c.1008A>G	p.P336P	AP2 associated kinase 1		ENST00000409085.9	10	-	Q2M2I8	False	rs371780259		as_specific	0.468828			False		False			False	False	False					7.3	False	False	False		0.235436	0.618336		0
TMEM131	chr2	97792596	SNP	NONSENSE	G	A	0.487	65	62	0/1		c.3934C>T	p.Q1312*	transmembrane protein 131		ENST00000186436.10	31	-	Q92545	False				0.593516			True		False		gene_function_loss
NMS	chr2	100472793	SNP	SPLICE_SITE	A	C	0.322	59	35	0/1		c.e2-2A>C		neuromedin S	Endogenous ligands	ENST00000376865.1		+	Q5H8A3	False				0.339152			False		False		splicing
CD8B2	chr2	106487471	SNP	SPLICE_SITE	T	A	0.208	21	4	0/1		c.e1+2T>A		CD8b2 molecule		ENST00000643224.2		+	A6NJW9	False				0.753117			False		False			False	False	False					7.3	False	False	False		0.698515			0.166893
EPB41L5	chr2	120090361	SNP	SILENT	A	G	0.271	69	25	0/1		c.888A>G	p.E296E	erythrocyte membrane protein band 4.1 like 5	FERM domain containing	ENST00000443124.5	12	+	Q9HCM4	False	rs1253324285		as_specific	0.369077			False		False			False	False	False					7.3	False	False	False		0.407616	0.4708		0
INHBB	chr2	120349583	SNP	MISSENSE	C	G	0.49	138	129	0/1		c.933C>G	p.D311E	inhibin beta B subunit	Endogenous ligands	ENST00000295228.4	2	+	P09529	False				0.63591			False		False			False	False	False					7.3	False	False	False		0.560819	0.591234	0.52	3
TFCP2L1	chr2	121246881	SNP	MISSENSE	C	G	0.471	133	116	0/1		c.594G>C	p.Q198H	transcription factor CP2 like 1		ENST00000263707.6	6	-	Q9NZI6	False				0.59601			False		False			False	False	False					7.3	False	False	False		0.84323	0.402126	0.085	3
CLASP1	chr2	121387817	SNP	SILENT	A	G	0.193	208	45	0/1		c.3213T>C	p.D1071D	cytoplasmic linker associated protein 1		ENST00000646274.1	30	-	Q7Z460	False				0.401496			False		False			False	False	False					7.3	False	False	False		0.162955	0.602764		0
NMI	chr2	151271648	SNP	MISSENSE	T	A	0.324	135	62	0/1		c.719A>T	p.E240V	N-myc and STAT interactor		ENST00000243346.10	7	-	Q13287	False				0.314214			False		False			False	False	False					7.3	False	False	False		0.491073		0.164	4
TBR1	chr2	161424037	SNP	MISSENSE	C	G	0.663	62	128	0/1		c.1859C>G	p.S620W	T-box, brain 1	T-boxes	ENST00000389554.8	6	+	Q16650	False				0.700748			False		False			False	False	False					7.3	False	False	False		0.77618		0.692	3
IFIH1	chr2	162267316	SNP	MISSENSE	C	A	0.371	108	58	0/1		c.2962G>T	p.V988L	interferon induced with helicase C domain 1	Caspase recruitment domain containing RNA helicases	ENST00000649979.2	16	-	Q9BYX4	False	rs74162090		as_specific	0.32419			False		False			False	False	False					3.53	False	False	False		0.771354		0.101	4
SCN9A	chr2	166277048	SNP	MISSENSE	C	T	0.68	94	185	0/1		c.2776G>A	p.E926K	sodium voltage-gated channel alpha subunit 9	Sodium voltage-gated channel alpha subunits	ENST00000409672.5	16	-	Q15858	False	rs867911225		as_specific	0.391521			False		False			False	False	False	ENST00000409672
LRP2	chr2	169241318	SNP	MISSENSE	C	T	0.367	118	67	0/1		c.3304G>A	p.E1102K	LDL receptor related protein 2	Low density lipoprotein receptors	ENST00000443831.1	23	-	P98164	False				0.441397			False		False			False	False	False					7.3	False	False	False		0.864459	0.467722	0.315	4
CCDC173	chr2	169645917	SNP	MISSENSE	T	G	0.284	130	50	0/1		c.1583A>C	p.Q528P	coiled-coil domain containing 173		ENST00000447353.6	9	-	Q0VFZ6	False	rs370585687		as_specific	0.361596			False		False			False	False	False					7.3	False	False	False		0.591683		0.379	2
PHOSPHO2	chr2	169700999	SNP	MISSENSE	G	C	0.667	26	53	0/1		c.28G>C	p.D10H	phosphatase, orphan 2	HAD Asp-based non-protein phosphatases	ENST00000359744.8	4	+	Q8TCD6	False				0.329177			False		False			False	False	False	ENST00000616524
HNRNPA3	chr2	177216588	SNP	MISSENSE	G	C	0.285	95	35	0/1		c.639G>C	p.Q213H	heterogeneous nuclear ribonucleoprotein A3	RNA binding motif containing	ENST00000392524.6	5	+	P51991	False				0.396509			False		False			False	False	False					7.3	False	False	False		0.649379	0.790161	0.416	2
NCKAP1	chr2	182982880	SNP	SILENT	G	A	0.268	65	22	0/1		c.1167C>T	p.I389I	NCK associated protein 1		ENST00000360982.2	13	-	Q9Y2A7	False				0.314214			False		False			False	False	False					7.3	False	False	False		0.309002	0.644945		0
COL5A2	chr2	189039350	SNP	MISSENSE	G	A	0.66	138	269	0/1		c.3847C>T	p.R1283C	collagen type V alpha 2 chain	Collagens	ENST00000374866.9	51	-	P05997	False	rs757841252		as_specific	0.488778			False		False			False	False	False					7.3	False	False	False		0.860391	0.557183	0.598	3
ANKAR	chr2	189728732	SNP	MISSENSE	T	C	0.275	105	37	0/1		c.3104T>C	p.I1035T	ankyrin and armadillo repeat containing	Ankyrin repeat domain containing Armadillo repeat containing	ENST00000520309.5	15	+	Q7Z5J8	False	rs762136358		as_specific	0.42394			False		False			False	False	False					4.31	False	False	False		0.7291		0.449	2
TMEFF2	chr2	192194424	SNP	MISSENSE	C	A	0.287	104	41	0/1		c.101G>T	p.R34L	transmembrane protein with EGF like and two follistatin like domains 2		ENST00000392314.5	1	-	Q9UIK5	False	rs376482759		as_specific	0.625935			False		False			False	False	False					7.3	False	False	False		0.779912	0.283318	0.157	2
STK17B	chr2	196137535	SNP	MISSENSE	G	C	0.275	204	77	0/1		c.1031C>G	p.P344R	serine/threonine kinase 17b	Death associated protein kinases	ENST00000263955.9	8	-	O94768	False				0.38404			False		False			False	False	False					7.3	False	False	False		0.585562	0.495196	0.276	3
BOLL	chr2	197784627	SNP	SPLICE_SITE	A	G	0.231	12	2	0|1	197784625	c.e1-2T>C		boule homolog, RNA binding protein	RNA binding motif containing	ENST00000430004.5		-	Q8N9W6	False				0.473815			False		False			False	False	False					7.3	False	False	False		0.416176	0.702955		0.24414
ALS2	chr2	201705158	SNP	MISSENSE	C	G	0.656	100	203	0/1		c.4669G>C	p.E1557Q	ALS2, alsin Rho guanine nucleotide exchange factor	Rho guanine nucleotide exchange factors VPS9 domain containing	ENST00000264276.11	31	-	Q96Q42	False				0.36409			False		False			False	False	False					7.3	False	False	False		0.899673		0.314	2
CRYGD	chr2	208121692	SNP	MISSENSE	C	T	0.304	65	28	0/1		c.506G>A	p.R169K	crystallin gamma D	Beta-gamma crystallins	ENST00000264376.5	3	-	P07320	False				0.46384			False		False			False	False	False					7.3	False	False	False		0.597465	0.647618	0.49	2
ABCA12	chr2	215001683	SNP	MISSENSE	G	A	0.344	104	53	0/1		c.2738C>T	p.T913I	ATP binding cassette subfamily A member 12	ATP binding cassette subfamily A	ENST00000272895.12	21	-	Q86UK0	False				0.334165			False		False			False	False	False					7.3	False	False	False		0.75794	0.723351	0.432	3
VIL1	chr2	218436544	SNP	MISSENSE	G	A	0.155	220	42	0/1		c.1889G>A	p.R630H	villin 1	Gelsolin/villins	ENST00000248444.10	16	+	P09327	False	rs142481514		as_specific	0.493766			False		False			False	False	False					3.61	False	False	False		0.648897	0.452498	0.154	3
ABCB6	chr2	219218357	SNP	MISSENSE	T	C	0.282	264	108	0/1		c.317A>G	p.Y106C	ATP binding cassette subfamily B member 6 (Langereis blood group)	ATP binding cassette subfamily B Blood group antigens	ENST00000265316.9	1	-	Q9NP58	False	rs377474593		as_specific	0.673317			False		False			False	False	False					7.3	False	False	False		0.52218	0.525493	0.455	3
DOCK10	chr2	225042345	SNP	SILENT	G	A	0.458	14	11	0/1		c.30C>T	p.T10T	dedicator of cytokinesis 10	Pleckstrin homology domain containing DOCK C2 domain containing	ENST00000258390.11	1	-	Q96BY6	False	rs774609597		as_specific	0.733167			False		False			False	False	False					7.3	False	False	False		0.191742	0.723936		0
ARMC9	chr2	231370045	DEL	FRAME_SHIFT_DEL	TG	T	0.304	74	32	0/1		c.2355delG	p.A786fs	armadillo repeat containing 9	Armadillo repeat containing	ENST00000611582.4	23	+	Q7Z3E5	True				0.633416			True		False		gene_function_loss
NMUR1	chr2	231528721	SNP	MISSENSE	G	T	0.337	103	50	0/1		c.300C>A	p.F100L	neuromedin U receptor 1	Neuromedin U receptors	ENST00000305141.5	2	-	Q9HB89	False				0.600998			False		False			False	False	False					7.3	False	False	False		0.664832	0.573733	0.149	3
RBM44	chr2	237821748	SNP	NONSENSE	C	G	0.688	31	68	0/1		c.2129C>G	p.S710*	RNA binding motif protein 44	RNA binding motif containing	ENST00000409864.5	8	+	Q6ZP01	False				0.336658			True		False		gene_function_loss
PASK	chr2	241138725	SNP	MISSENSE	G	A	0.649	93	169	0/1		c.670C>T	p.R224C	PAS domain containing serine/threonine kinase		ENST00000405260.5	5	-	Q96RG2	False	rs145741558		as_specific	0.566085			False		False			False	False	False					3.4	False	False	False		0.550767	0.456417	0.329	1
FARP2	chr2	241490006	SNP	SILENT	C	T	0.571	67	91	0/1		c.2466C>T	p.T822T	FERM, ARH/RhoGEF and pleckstrin domain protein 2	Rho guanine nucleotide exchange factors Pleckstrin homology domain containing FERM domain containing	ENST00000264042.8	22	+	O94887	False				0.55611			False		False			False	False	False					7.3	False	False	False		0.138508	0.944394		0
D2HGDH	chr2	241750193	SNP	MISSENSE	G	A	0.666	116	218	0/1		c.896G>A	p.C299Y	D-2-hydroxyglutarate dehydrogenase		ENST00000321264.9	7	+	Q8N465	False	rs769653234		as_specific	0.628429			False		False			False	False	False	ENST00000321264
LMCD1	chr3	8548596	SNP	MISSENSE	A	G	0.984	0	61	1|1		c.416A>G	p.K139R	LIM and cysteine rich domains 1	LIM domain containing	ENST00000426878.2	4	+	Q9NZU5	False				0.503741			False		False			False	False	False					7.3	False	False	False		0.773633	0.758834	0.396	3
JAGN1	chr3	9893095	SNP	SILENT	C	T	0.997	0	361	1|1		c.270C>T	p.L90L	jagunal homolog 1		ENST00000647897.1	2	+	Q8N5M9	False	rs143617732		as_specific	0.518703			False		False			False	False	False					3.65	False	False	False		0.192544	0.51011		0
IL17RC	chr3	9920553	SNP	SILENT	T	C	0.254	149	47	0/1		c.741T>C	p.Y247Y	interleukin 17 receptor C	Interleukin receptors	ENST00000295981.7	6	+	Q8NAC3	False				0.581047			False		False			False	False	False					7.3	False	False	False		0.216848	0.744554		0
SYN2	chr3	12004751	INS	IN_FRAME_INS	C	CGCCCGCGCCGCAGCCCGCGCCGCA	0.9	0	10	0/1		c.200_201insGCCCGCGCCGCAGCCCGCGCCGCA	p.67_68insPAPQPAPQ	synapsin II	Synapsins	ENST00000621198.5	1	+	Q92777	True				0.78			False		False			False	False	False					7.3	False	False	False
SYN2	chr3	12004864	SNP	MISSENSE	C	G	0.978	0	48	1|1		c.313C>G	p.P105A	synapsin II	Synapsins	ENST00000621198.5	1	+	Q92777	False	rs2923857		as_specific	0.775561			False		False			False	False	False					7.3	False	False	False
RAB5A	chr3	19983765	SNP	MISSENSE	G	C	0.472	222	191	0/1		c.548G>C	p.R183T	RAB5A, member RAS oncogene family	RAB, member RAS oncogene GTPases	ENST00000422242.1	6	+	P20339	False				0.336658			False		False			False	False	False					7.3	False	False	False		0.879812	0.622161	0.224	4
ZNF385D	chr3	21436993	SNP	MISSENSE	G	A	0.513	93	100	0/1		c.650C>T	p.S217L	zinc finger protein 385D		ENST00000281523.8	5	-	Q9H6B1	False	rs376185989		as_specific	0.436409			False		False			False	False	False					7.3	False	False	False		0.958579	0.53411	0.46	3
LINC00692	chr3	25863377	SNP	SPLICE_SITE	C	T	0.992	0	136	1|1		c.e5-2G>A		long intergenic non-protein coding RNA 692		ENST00000451284.6		-		False	rs575411206		as_specific	0.38404			False		False			False	False	False					3.33	False	False	False		0.920659			1
OSBPL10	chr3	31980946	SNP	MISSENSE	C	G	0.582	110	157	0/1		c.234G>C	p.E78D	oxysterol binding protein like 10	Pleckstrin homology domain containing Oxysterol binding proteins	ENST00000396556.6	1	-	Q9BXB5	False				0.710723			False		False			False	False	False					7.3	False	False	False		0.693068	0.595598	0.07	2
TMEM158	chr3	45225437	SNP	SILENT	G	A	0.976	0	40	1|1		c.591C>T	p.F197F	transmembrane protein 158 (gene/pseudogene)		ENST00000503771.2	1	-	Q8WZ71	False	rs1281151479		as_specific	0.755611			False		False			False	False	False					7.3	False	False	False		0.279672	0.46652		0
CELSR3	chr3	48659160	DNP	SILENT	GG	AA	0.366	149	85	0/1		c.3474_3475CC>TT	p.R1158R	cadherin EGF LAG seven-pass G-type receptor 3	CELSR cadherins Adhesion G protein-coupled receptors, subfamily C	ENST00000164024.5	1	-	Q9NYQ7	False				0.537313			False		False			False	False	False					7.3	False	False	False
NCKIPSD	chr3	48682971	SNP	SILENT	G	A	0.99	0	107	1|1		c.213C>T	p.I71I	NCK interacting protein with SH3 domain		ENST00000416649.6	2	-	Q9NZQ3	False	rs569708116		as_specific	0.591022			False	4086	False		gene_function_loss
MST1R	chr3	49895730	SNP	MISSENSE	G	A	0.997	0	329	1|1		c.2947C>T	p.R983W	macrophage stimulating 1 receptor	CD molecules Receptor Tyrosine Kinases	ENST00000296474.8	12	-	Q04912	False	rs200766923		as_specific	0.583541			False		False			False	False	False					3.91	False	False	False		0.562803	0.576907	0.291	2
DNAH1	chr3	52388905	SNP	MISSENSE	G	A	0.2	11	2	0/1		c.9463G>A	p.A3155T	dynein axonemal heavy chain 1	Dyneins, axonemal	ENST00000420323.6	59	+	Q9P2D7	False				0.63591			False		False		gene_function_loss
ITIH4	chr3	52824922	SNP	MISSENSE	C	T	0.985	0	70	1|1		c.796G>A	p.E266K	inter-alpha-trypsin inhibitor heavy chain family member 4		ENST00000266041.9	7	-	Q14624	False	rs202194547		as_specific	0.566085			False		False		gene_function_loss
DNAH12	chr3	57377088	SNP	SILENT	A	G	0.8	0	3	0/1		c.8358T>C	p.L2786L	dynein axonemal heavy chain 12	Dyneins, axonemal	ENST00000495027.5	53	-	Q6ZR08	False	rs36173105		as_specific	0.371571			False		False			False	False	False					7.3	False	False	False			0.942653
SHQ1	chr3	72750285	SNP	SILENT	C	T	0.985	0	64	1|1		c.1649G>A	p.*550*	SHQ1, H/ACA ribonucleoprotein assembly factor		ENST00000463369.5	11	-	Q6PI26	False				0.426434			False		False			False	False	False					7.3	False	False	False		0.974376			0
CRYBG3	chr3	97874794	SNP	SILENT	C	T	0.314	82	37	0/1		c.3600C>T	p.A1200A	crystallin beta-gamma domain containing 3	Beta-gamma crystallin domain containing	ENST00000389622.7	4	+	Q68DQ2	False	rs746851612		as_specific	0.446384			False		False			False	False	False					7.3	False	False	False		0.108038			0
CEP97	chr3	101765175	SNP	MISSENSE	G	T	0.994	0	186	1|1		c.2045G>T	p.R682I	centrosomal protein 97		ENST00000494050.5	11	+	Q8IW35	False	rs138793922		as_specific	0.391521			False		False			False	False	False					3.91	False	False	False		0.376794		0.032	2
BBX	chr3	107789860	SNP	MISSENSE	C	T	0.988	1	96	1|1		c.1268C>T	p.P423L	BBX, HMG-box containing		ENST00000416476.6	13	+	Q8WY36	False	rs200449835		as_specific	0.408978			False		False			False	False	False					3.05	False	False	False		0.344575		0.438	3
UPK1B	chr3	119191059	SNP	NONSENSE	G	A	0.993	0	154	1|1		c.183G>A	p.W61*	uroplakin 1B	Tetraspanins	ENST00000497685.5	4	+	O75841	False				0.431421			True		False		gene_function_loss
COL6A5	chr3	130384853	SNP	SILENT	A	G	0.986	0	70	1|1		c.1350A>G	p.S450S	collagen type VI alpha 5 chain	Collagens	ENST00000265379.10	5	+	A8TX70	False	rs1013893277		as_specific	0.399002			False		False			False	False	False					7.3	False	False	False		0.139884	0.193397		0
RASA2	chr3	141586720	SNP	MISSENSE	C	G	0.456	314	267	0/1		c.1901C>G	p.T634R	RAS p21 protein activator 2	Pleckstrin homology domain containing C2 and RasGAP domain containing	ENST00000286364.9	19	+	Q15283	False				0.326683			False		False			False	False	False	ENST00000286364
TIPARP	chr3	156678606	SNP	MISSENSE	G	A	0.527	51	57	0/1		c.909G>A	p.M303I	TCDD inducible poly(ADP-ribose) polymerase	Poly(ADP-ribose) polymerases	ENST00000461166.5	2	+	Q7Z3E1	False				0.374065			False		False			False	False	False					7.3	False	False	False		0.778914		0.045	4
LINC01324	chr3	164731042	SNP	SPLICE_SITE	T	A	0.4	2	2	0/1		c.e2+2A>T		long intergenic non-protein coding RNA 1324		ENST00000497379.2		-		False	rs1347005528		as_specific	0.421446			False		False			False	False	False					7.3	False	False	False		0.713544			0.155386
KLHL6	chr3	183492113	SNP	SILENT	G	C	0.445	148	119	0/1		c.1680C>G	p.L560L	kelch like family member 6	BTB domain containing Kelch like	ENST00000341319.8	7	-	Q8WZ60	False	rs770111088		as_specific	0.61596			False		False			False	False	False					7.3	False	False	False		0.198401	0.404155		0
PSMD2	chr3	184301642	SNP	MISSENSE	G	T	0.459	166	140	0/1		c.463G>T	p.G155C	proteasome 26S subunit, non-ATPase 2	Proteasome	ENST00000310118.9	4	+	Q13200	False	rs1410672172		as_specific	0.473815			False		False			False	False	False					7.3	False	False	False		0.839586	0.845585	0.655	3
POLR2H	chr3	184365205	SNP	MISSENSE	C	T	0.407	294	191	0/1		c.230C>T	p.P77L	RNA polymerase II subunit H	RNA polymerase subunits	ENST00000429568.1	3	+	P52434	False	rs745486858		as_specific	0.386534			False		False			False	False	False					7.3	False	False	False		0.803795	0.696919	0.421	3
PIGZ	chr3	196947637	SNP	SILENT	G	A	0.319	62	28	0/1		c.1260C>T	p.N420N	phosphatidylinositol glycan anchor biosynthesis class Z	Dolichyl D-mannosyl phosphate dependent mannosyltransferases Phosphatidylinositol glycan anchor biosynthesis	ENST00000412723.6	3	-	Q86VD9	False	rs138647646		as_specific	0.638404			False		False			False	False	False					3.83	False	False	False		0.079956			0
MELTF	chr3	197016324	SNP	MISSENSE	C	G	0.565	41	50	0/1		c.946G>C	p.E316Q	melanotransferrin	Transferrins CD molecules	ENST00000296350.10	8	-	P08582	False				0.618454			False		False			False	False	False					7.3	False	False	False		0.602054	0.848457	0.063	3
HTT	chr4	3220286	SNP	SILENT	C	T	0.436	36	23	0/1		c.7347C>T	p.F2449F	huntingtin	Endogenous ligands	ENST00000355072.10	53	+	P42858	False				0.478803			False		False			False	False	False					7.3	False	False	False		0.486616	0.878855		0
HGFAC	chr4	3448195	SNP	SILENT	C	T	0.333	67	34	0/1		c.1704C>T	p.S568S	HGF activator		ENST00000382774.8	13	+	Q04756	False	rs150964877		as_specific	0.680798			False		False			False	False	False					3.15	False	False	False		0.153476	0.707194		0
UGDH	chr4	39504434	SNP	MISSENSE	C	G	0.549	66	82	0/1		c.1246G>C	p.E416Q	UDP-glucose 6-dehydrogenase		ENST00000316423.11	10	-	O60701	False				0.436409			False		False			False	False	False	ENST00000316423
PDS5A	chr4	39862939	SNP	SILENT	G	A	0.413	107	68	0/1		c.2901C>T	p.H967H	PDS5 cohesin associated factor A		ENST00000303538.13	25	-	Q29RF7	False	rs553311650		as_specific	0.361596			False	4086	False		structural_relation
BEND4	chr4	42143668	SNP	NONSENSE	C	A	0.49	64	59	0/1		c.814G>T	p.E272*	BEN domain containing 4	BEN domain containing	ENST00000502486.6	3	-	Q6ZU67	False				0.501247			True		False		gene_function_loss
ATP10D	chr4	47572215	SNP	SILENT	T	A	0.422	52	36	0/1		c.3225T>A	p.G1075G	ATPase phospholipid transporting 10D (putative)	ATPase phospholipid transporting	ENST00000273859.8	17	+	Q9P241	False				0.438903			False		False			False	False	False					7.3	False	False	False		0.377609	0.644899		0
CORIN	chr4	47806931	SNP	SILENT	G	C	0.525	45	46	0/1		c.180C>G	p.L60L	corin, serine peptidase	Scavenger receptor cysteine rich domain containing Proteases, serine	ENST00000273857.9	2	-	Q9Y5Q5	False				0.391521			False		False			False	False	False					7.3	False	False	False		0.291532	0.289398		0
KIT	chr4	54698334	SNP	MISSENSE	A	G	0.809	67	301	0/1		c.388A>G	p.N130D	KIT proto-oncogene receptor tyrosine kinase	CD molecules Immunoglobulin like domain containing Receptor Tyrosine Kinases	ENST00000288135.6	3	+	P10721	False	rs764213036		as_specific	0.468828	"L, M, O, E"	Dom	False		False	p.N130N(3)		False	False	False					7.3	False	False	False		0.5189	0.755103	0.068	3
UGT2B7	chr4	69102924	SNP	NONSENSE	C	T	0.247	150	46	0/1		c.988C>T	p.Q330*	UDP glucuronosyltransferase family 2 member B7	UDP glucuronosyltransferases	ENST00000508661.5	3	+	P16662	False				0.379052			True		False		gene_function_loss
CCDC158	chr4	76384327	SNP	MISSENSE	C	T	0.819	53	244	0/1		c.487G>A	p.D163N	coiled-coil domain containing 158		ENST00000434846.2	5	-	Q5M9N0	False				0.356608			False		False			False	False	False					7.3	False	False	False		0.531526	0.378229	0.07	2
MTTP	chr4	99619070	SNP	MISSENSE	C	T	0.391	214	139	0/1		c.2395C>T	p.R799C	microsomal triglyceride transfer protein		ENST00000511045.5	16	+	P55157	False	rs1376017096		as_specific	0.32419			False		False			False	False	False					7.3	False	False	False		0.847323	0.595523	0.633	2
NEUROG2	chr4	112514996	SNP	SILENT	G	A	0.593	174	241	0/1		c.480C>T	p.Y160Y	neurogenin 2	Basic helix-loop-helix proteins	ENST00000313341.4	2	-	Q9H2A3	False				0.698254			False		False			False	False	False					7.3	False	False	False		0.097497	0.533698		0
PDE5A	chr4	119501222	SNP	MISSENSE	A	G	0.548	79	96	0/1		c.2312T>C	p.I771T	phosphodiesterase 5A	Phosphodiesterases	ENST00000264805.9	20	-	O76074	False	rs1464771651		as_specific	0.359102			False		False			False	False	False	ENST00000354960
GAB1	chr4	143460434	SNP	MISSENSE	G	A	0.994	0	213	1|1		c.1840G>A	p.D614N	GRB2 associated binding protein 1	Pleckstrin homology domain containing	ENST00000262995.8	9	+	Q13480	False	rs1294424013		as_specific	0.346633			False		False			False	False	False					4.61	False	False	False		0.956513	0.723203	0.243	4
TRIM2	chr4	153270496	SNP	SILENT	C	T	0.314	62	27	0/1		c.192C>T	p.P64P	tripartite motif containing 2	Tripartite motif containing Ring finger proteins	ENST00000338700.10	2	+	Q9C040	False				0.461347			False		False			False	False	False					7.3	False	False	False		0.448017	0.488918		0
FGG	chr4	154606798	SNP	MISSENSE	C	G	0.292	134	55	0/1		c.1036G>C	p.D346H	fibrinogen gamma chain	Endogenous ligands Fibrinogen C domain containing	ENST00000404648.7	8	-	P02679	False				0.394015			False		False			False	False	False	ENST00000404648
SLC12A7	chr5	1083904	SNP	MISSENSE	C	T	0.197	107	26	0/1		c.970G>A	p.V324I	solute carrier family 12 member 7	Solute carriers	ENST00000264930.10	8	-	Q9Y666	False	rs369974139		as_specific	0.668329			False		False		gene_function_loss
SLC6A18	chr5	1240591	SNP	SILENT	C	T	0.224	278	86	0/1		c.906C>T	p.Y302Y	solute carrier family 6 member 18	Solute carriers	ENST00000324642.4	7	+	Q96N87	False	rs149285920		as_specific	0.605985			False		False			False	False	False					7.3	False	False	False		0.186487	0.481705		0
C5orf38	chr5	2752284	SNP	MISSENSE	G	A	0.681	31	71	0/1		c.20G>A	p.R7Q	chromosome 5 open reading frame 38		ENST00000334000.7	1	+	Q86SI9	False	rs190299244		as_specific	0.708229			False		False			False	False	False					3.27	False	False	False		0.494241	0.889302	0.042	2
ADAMTS12	chr5	33576981	SNP	MISSENSE	G	T	0.227	385	109	0/1		c.3045C>A	p.N1015K	ADAM metallopeptidase with thrombospondin type 1 motif 12	ADAM metallopeptidases with thrombospondin type 1 motif	ENST00000504830.6	19	-	P58397	False	rs1021551398		as_specific	0.526185			False		False		gene_function_loss
MAP3K1	chr5	56875286	SNP	SILENT	C	G	0.638	133	235	0/1		c.1941C>G	p.V647V	mitogen-activated protein kinase kinase kinase 1	Mitogen-activated protein kinase kinase kinases Zinc fingers SWIM-type	ENST00000399503.4	10	+	Q13233	False				0.436409			False		False			False	False	False					7.3	False	False	False		0.347578	0.818989		0
ACTBL2	chr5	57482359	SNP	SILENT	G	T	0.656	48	92	0/1		c.349C>A	p.R117R	actin, beta like 2		ENST00000423391.3	1	-	Q562R1	False	rs200839938		as_specific	0.546135			False		False			False	False	False					7.3	False	False	False					0
ZSWIM6	chr5	61543880	SNP	MISSENSE	G	A	0.35	150	81	0/1		c.3211G>A	p.D1071N	zinc finger SWIM-type containing 6	Zinc fingers SWIM-type	ENST00000252744.6	14	+	Q9HCJ5	False				0.518703			False		False			False	False	False					7.3	False	False	False		0.717378	0.580348	0.503	3
MAP1B	chr5	72194195	SNP	SILENT	C	T	0.277	223	85	0/1		c.840C>T	p.F280F	microtubule associated protein 1B	Protein phosphatase 1 regulatory subunits	ENST00000296755.12	5	+	P46821	False				0.478803			False		False			False	False	False					7.3	False	False	False		0.651964	0.874194		0
NSA2	chr5	74769290	SNP	MISSENSE	C	G	0.263	133	45	0/1		c.268C>G	p.L90V	NSA2, ribosome biogenesis homolog		ENST00000610426.5	3	+	O95478	False				0.326683			False		False			False	False	False					7.3	False	False	False		0.746642	0.415122	0.487	4
ATP6AP1L	chr5	82305476	DEL	FRAME_SHIFT_DEL	CA	C	0.634	38	67	0/1		c.76delA	p.K26fs	ATPase H+ transporting accessory protein 1 like		ENST00000439350.1	1	+	Q52LC2	True				0.436409			True		False		gene_function_loss
RASA1	chr5	87268536	SNP	MISSENSE	G	T	0.63	45	83	0/1		c.85G>T	p.A29S	RAS p21 protein activator 1	Pleckstrin homology domain containing SH2 domain containing C2 and RasGAP domain containing	ENST00000274376.11	1	+	P20936	False	rs777487947		as_specific	0.708229			False		False			False	False	False					7.3	False	False	False		0.280968	0.811748	0.074	3
WDR36	chr5	111104295	SNP	SILENT	G	A	0.609	97	141	0/1		c.849G>A	p.L283L	WD repeat domain 36	UTPb subcomplex WD repeat domain containing	ENST00000513710.3	8	+	Q8NI36	False				0.36409			False		False			False	False	False					7.3	False	False	False		0.269966	0.220591		0
TGFBI	chr5	136055716	SNP	MISSENSE	G	A	0.549	15	18	0/1		c.1447G>A	p.D483N	transforming growth factor beta induced		ENST00000442011.7	11	+	Q15582	False	rs754155367		as_specific	0.523691			False		False			False	False	False					4.61	False	False	False		0.949824	0.461079	0.45	2
PCDHA2	chr5	140796636	SNP	MISSENSE	G	A	0.21	560	145	0/1		c.1672G>A	p.E558K	protocadherin alpha 2	Clustered protocadherins	ENST00000520672.2	1	+	Q9Y5H9	False	rs1355078220		as_specific	0.680798			False		False			False	False	False					7.3	False	False	False		0.588163	0.607308	0.277	2
PDE6A	chr5	149921644	SNP	SILENT	C	T	0.38	460	280	0/1		c.924G>A	p.P308P	phosphodiesterase 6A	Phosphodiesterases	ENST00000255266.10	5	-	P16499	False	rs369194532		as_specific	0.371571			False		False			False	False	False					7.3	False	False	False		0.200447	0.667832		0
LSM11	chr5	157743817	SNP	MISSENSE	C	T	0.985	0	69	1|1		c.67C>T	p.R23W	LSM11, U7 small nuclear RNA associated	LSm proteins	ENST00000286307.6	1	+	P83369	False	rs868690739		as_specific	0.745636			False		False			False	False	False					7.3	False	False	False		0.509791	0.554288	0.152	2
TENM2	chr5	168244546	SNP	MISSENSE	C	A	0.207	78	21	0/1		c.4930C>A	p.L1644M	teneurin transmembrane protein 2		ENST00000520394.5	22	+	Q9NT68	False				0.546135			False		False			False	False	False					7.3	False	False	False		0.681945		0.475	2
H4C4	chr6	26188872	SNP	MISSENSE	C	G	0.222	183	49	0/1		c.205G>C	p.D69H			ENST00000614247.2	1	-		False				0.55611			False		False			False	False	False	ENST00000614247
ZSCAN12	chr6	28391090	SNP	MISSENSE	T	C	0.341	120	57	0/1		c.1200A>G	p.I400M	zinc finger and SCAN domain containing 12	SCAN domain containing Zinc fingers C2H2-type	ENST00000361028.5	4	-	O43309	False	rs200531324		as_specific	0.441397			False		False			False	False	False					3.38	False	False	False		0.264417	0.382078	0.047	2
HLA-F	chr6	29723771	SNP	MISSENSE	G	C	0.583	47	66	0/1		c.178G>C	p.D60H	major histocompatibility complex, class I, F	C1-set domain containing Histocompatibility complex	ENST00000259951.12	2	+	P30511	False				0.695761			False		False			False	False	False					7.3	False	False	False		0.749214	0.65863	0.259	2
MUC22	chr6	31026247	TNP	MISSENSE	CAC	TGA	0.316	93	42	0/1		c.816_818CAC>TGA	p.T273E	mucin 22	Mucins	ENST00000561890.1	2	+	E2RYF6	False				0.563275			False		False			False	False	False					7.3	False	False	False
BAG6	chr6	31639612	SNP	NONSENSE	G	C	0.333	50	26	0/1		c.3173C>G	p.S1058*	BCL2 associated athanogene 6	BCL2 associated athanogene family	ENST00000211379.9	24	-	P46379	False				0.59601			True		False		gene_function_loss
MSH5	chr6	31759900	SNP	MISSENSE	G	C	0.647	91	173	0/1		c.1610G>C	p.S537T	mutS homolog 5	MutS homologs	ENST00000375755.8	18	+	O43196	False	rs370037482		as_specific	0.583541			False		False		dna_repair
EGFL8	chr6	32167529	SNP	SILENT	C	T	0.695	24	58	0/1		c.708C>T	p.V236V	EGF like domain multiple 8		ENST00000395512.5	8	+	Q99944	False				0.623441			False		False			False	False	False					7.3	False	False	False		0.208199	0.730461		0
HLA-DRB5	chr6	32518577	DNP	MISSENSE	TG	GA	0.853	5	31	0/1		c.741_742CA>TC	p.I248L	major histocompatibility complex, class II, DR beta 5	C1-set domain containing Histocompatibility complex	ENST00000374975.4	4	-	Q30154	False				0.457711			False		False			False	False	False					7.3	False	False	False
HLA-DOA	chr6	33007435	SNP	MISSENSE	G	C	0.242	76	23	0/1		c.489C>G	p.F163L	major histocompatibility complex, class II, DO alpha	C1-set domain containing Histocompatibility complex	ENST00000229829.7	3	-	P06340	False				0.598504			False		False			False	False	False					7.3	False	False	False				0.23	3
SRPK1	chr6	35890919	SNP	MISSENSE	C	G	0.297	79	32	0/1		c.169G>C	p.E57Q	SRSF protein kinase 1		ENST00000373825.7	3	-	Q96SB4	False				0.361596			False		False			False	False	False					7.3	False	False	False		0.940562	0.780579	0.32	3
TRERF1	chr6	42269508	SNP	MISSENSE	A	G	0.293	179	68	0/1		c.83T>C	p.V28A	transcriptional regulating factor 1	Myb/SANT domain containing	ENST00000372922.8	5	-	Q96PN7	False				0.533666			False		False			False	False	False					7.3	False	False	False		0.628066		0.133	2
CUL9	chr6	43187395	SNP	MISSENSE	G	C	0.692	39	91	0/1		c.1537G>C	p.E513Q	cullin 9	Cullins RBR E3 ubiquitin ligases	ENST00000372647.6	6	+	Q8IWT3	False				0.518703			False		False			False	False	False					7.3	False	False	False		0.815214	0.541573	0.073	3
DLK2	chr6	43454455	SNP	SILENT	G	A	0.284	85	33	0/1		c.96C>T	p.H32H	delta like non-canonical Notch ligand 2		ENST00000357338.3	3	-	Q6UY11	False				0.578554			False		False			False	False	False					7.3	False	False	False		0.219976	0.787337		0
TNFRSF21	chr6	47284309	SNP	MISSENSE	G	A	0.694	14	35	0/1		c.872C>T	p.T291I	TNF receptor superfamily member 21	CD molecules Tumor necrosis factor receptor superfamily	ENST00000296861.2	3	-	O75509	False	rs146578369		as_specific	0.518703			False		False			False	False	False					3.13	False	False	False		0.376087	0.516456	0.131	4
PKHD1	chr6	52062543	SNP	NONSENSE	C	T	0.615	122	211	0/1		c.1094G>A	p.W365*	PKHD1, fibrocystin/polyductin		ENST00000371117.8	14	-	P08F94	False				0.44389			True		False		gene_function_loss
FAM83B	chr6	54870304	SNP	MISSENSE	A	G	0.404	73	51	0/1		c.58A>G	p.I20V	family with sequence similarity 83 member B		ENST00000306858.8	2	+	Q5T0W9	False				0.36409			False		False			False	False	False					7.3	False	False	False		0.422889	0.696896	0.024	2
COL21A1	chr6	56179960	SNP	SILENT	C	T	0.632	52	87	0/1		c.258G>A	p.V86V	collagen type XXI alpha 1 chain	Collagens	ENST00000244728.10	3	-	Q96P44	False				0.426434			False		False			False	False	False					7.3	False	False	False		0.13304	0.449797		0
GUSBP1	chr6	57959111	SNP	SPLICE_SITE	C	T	0.297	66	24	0/1		c.e3+0G>A		long intergenic non-protein coding RNA 680		ENST00000450081.5		-		False	rs200909096		as_specific	0.369077			False		False			False	False	False					3.19	False	False	False		0.679895			1.99e-16
CD109	chr6	73782613	SNP	SPLICE_SITE	G	A	0.641	13	24	0/1		c.e18-1G>A		CD109 molecule	CD molecules C3 and PZP like, alpha-2-macroglobulin domain containing	ENST00000287097.6		+	Q6YHK3	False				0.356608			False		False		splicing
AK9	chr6	109659266	SNP	MISSENSE	C	G	0.341	59	29	0/1		c.592G>C	p.E198Q	adenylate kinase 9	Adenylate kinases	ENST00000285397.9	7	-	Q5TCS8	False				0.331671			False		False			False	False	False					7.3	False	False	False		0.836651	0.655774	0.2	2
TRAF3IP2	chr6	111559422	SNP	MISSENSE	G	T	0.667	26	55	0/1		c.313C>A	p.Q105K	TRAF3 interacting protein 2		ENST00000368735.1	4	-	O43734	False				0.566085			False		False			False	False	False					7.3	False	False	False		0.883307	0.379159	0.306	3
SAMD3	chr6	130144623	SNP	MISSENSE	G	A	0.384	222	131	0/1		c.1460C>T	p.T487I	sterile alpha motif domain containing 3	Sterile alpha motif domain containing	ENST00000368134.6	14	-	Q8N6K7	False				0.406484			False		False			False	False	False					7.3	False	False	False		0.454089		0.414	3
SHPRH	chr6	145947499	SNP	SILENT	A	G	0.238	99	31	0/1		c.1206T>C	p.L402L	SNF2 histone linker PHD RING helicase	PHD finger proteins Ring finger proteins	ENST00000275233.12	6	-	Q149N8	False				0.416459			False		False		dna_repair
SYNE1	chr6	152330437	SNP	MISSENSE	C	G	0.509	207	216	0/1		c.14248G>C	p.D4750H	spectrin repeat containing nuclear envelope protein 1	Spectrin repeat containing nuclear envelope family	ENST00000367255.10	78	-	Q8NF91	False				0.511222			False		False			False	False	False					7.3	False	False	False		0.739287		0.097	4
TULP4	chr6	158501690	SNP	MISSENSE	C	G	0.494	38	37	0/1		c.2027C>G	p.S676C	tubby like protein 4	WD repeat domain containing	ENST00000367097.8	13	+	Q9NRJ4	False				0.521197			False		False			False	False	False					7.3	False	False	False		0.811064	0.538646	0.281	3
SLC22A1	chr6	160121957	SNP	MISSENSE	C	G	0.512	19	20	0/1		c.22C>G	p.L8V	solute carrier family 22 member 1	Solute carriers	ENST00000324965.8	1	+	O15245	False				0.551122			False	CUTA	False		structural_relation
PACRG	chr6	163089298	SNP	MISSENSE	C	T	0.472	95	83	0/1		c.503C>T	p.T168I	parkin coregulated		ENST00000366889.6	5	+	Q96M98	False	rs1271654623		as_specific	0.418953			False		False			False	False	False					7.3	False	False	False		0.734004	0.509521	0.352	4
EIF3B	chr7	2360721	SNP	MISSENSE	G	C	0.291	65	26	0/1		c.511G>C	p.D171H	eukaryotic translation initiation factor 3 subunit B	RNA binding motif containing Eukaryotic translation initiation factor 3	ENST00000360876.9	2	+	P55884	False				0.40399			False		False			False	False	False					7.3	False	False	False		0.960179	0.473951	0.508	4
PAPOLB	chr7	4860094	SNP	MISSENSE	T	C	0.264	254	90	0/1		c.1717A>G	p.T573A	poly(A) polymerase beta		ENST00000404991.2	1	-	Q9NRJ5	False	rs373648799		as_specific	0.446384			False		False			False	False	False					4.61	False	False	False		0.23062	0.745809	0.025	1
VWDE	chr7	12356298	SNP	SILENT	A	G	0.705	112	273	0/1		c.3558T>C	p.G1186G	von Willebrand factor D and EGF domains		ENST00000275358.8	18	-	Q8N2E2	False	rs200814898		as_specific	0.371571			False		False			False	False	False					3.35	False	False	False		0.298399	0.575142		0
VWDE	chr7	12361222	SNP	MISSENSE	A	T	0.248	129	44	0/1		c.3084T>A	p.N1028K	von Willebrand factor D and EGF domains		ENST00000275358.8	15	-	Q8N2E2	False	rs566141008		as_specific	0.301746			False		False			False	False	False					3.46	False	False	False		0.6514	0.637332	0.333	2
DNAH11	chr7	21892486	SNP	MISSENSE	G	A	0.251	189	64	0/1		c.12569G>A	p.G4190D	dynein axonemal heavy chain 11	Dyneins, axonemal	ENST00000409508.8	77	+	Q96DT5	False	rs374787771		as_specific	0.483791			False		False			False	False	False					4.13	False	False	False		0.897342	0.728007	0.31	2
SKAP2	chr7	26864372	SNP	MISSENSE	G	C	0.304	218	98	0/1		c.58C>G	p.L20V	src kinase associated phosphoprotein 2	Pleckstrin homology domain containing	ENST00000345317.7	1	-	O75563	False	rs140914133		as_specific	0.638404			False		False			False	False	False					3.61	False	False	False		0.737396	0.496925	0.108	2
HOXA6	chr7	27145854	SNP	MISSENSE	T	G	0.642	131	249	0/1		c.506A>C	p.E169A	homeobox A6	HOXL subclass homeoboxes	ENST00000222728.3	2	-	P31267	False	rs202074180		as_specific	0.625935			False		False			False	False	False	ENST00000222728
CDK13	chr7	39987839	SNP	SILENT	C	G	0.737	118	352	0/1		c.1452C>G	p.A484A	cyclin dependent kinase 13	Cyclin dependent kinases	ENST00000181839.10	2	+	Q14004	False				0.448878			False		False			False	False	False					7.3	False	False	False		0.187849			0
GLI3	chr7	41965138	SNP	MISSENSE	A	C	0.237	331	104	0/1		c.3935T>G	p.M1312R	GLI family zinc finger 3	Zinc fingers C2H2-type	ENST00000395925.8	15	-	P10071	False	rs199875457		as_specific	0.630923			False		False	p.M1312fs*38(1)		False	False	False					3.83	False	False	False		0.201916	0.600329	0.126	3
TNS3	chr7	47303576	SNP	MISSENSE	G	C	0.745	41	122	0/1		c.2831C>G	p.S944C	tensin 3	SH2 domain containing C2 tensin-type domain containing	ENST00000311160.14	22	-	Q68CZ2	False				0.598504			False		False			False	False	False					7.3	False	False	False		0.574004	0.619843	0.278	2
PKD1L1	chr7	47890596	SNP	MISSENSE	C	T	0.286	431	171	0/1		c.2621G>A	p.R874Q	polycystin 1 like 1, transient receptor potential channel interacting		ENST00000289672.6	16	-	Q8TDX9	False	rs147468517		as_specific	0.568579			False	PKD1L1	False		structural_relation
ABCA13	chr7	48269082	SNP	MISSENSE	C	G	0.678	20	42	0/1		c.2108C>G	p.A703G	ATP binding cassette subfamily A member 13	ATP binding cassette subfamily A	ENST00000435803.6	16	+	Q86UQ4	False				0.291771			False		False			False	False	False					7.3	False	False	False		0.622425	0.395177	0.095	2
AUTS2	chr7	70790914	SNP	MISSENSE	C	G	0.758	8	29	0/1		c.3698C>G	p.S1233C	AUTS2, activator of transcription and developmental regulator		ENST00000342771.10	19	+	Q8WXX7	False				0.648379			False		False			False	False	False					7.3	False	False	False		0.715095	0.727298	0.279	3
MAGI2	chr7	79007183	SNP	MISSENSE	G	T	0.29	199	76	0/1		c.325C>A	p.R109S	membrane associated guanylate kinase, WW and PDZ domain containing 2	Membrane associated guanylate kinases PDZ domain containing	ENST00000354212.9	2	-	Q86UL8	False				0.334165			False		False			False	False	False					7.3	False	False	False		0.931768	0.611154	0.325	4
PCLO	chr7	83155317	SNP	NONSENSE	G	A	0.697	133	309	0/1		c.1324C>T	p.Q442*	piccolo presynaptic cytomatrix protein	Zinc fingers C2 domain containing PDZ domain containing	ENST00000333891.14	2	-	Q9Y6V0	False				0.588529			True		False		gene_function_loss
CLDN12	chr7	90413088	SNP	MISSENSE	C	A	0.189	309	71	0/1		c.412C>A	p.L138M	claudin 12	Claudins	ENST00000287916.8	3	+	P56749	False				0.488778			False		False			False	False	False					7.3	False	False	False		0.61699		0.28	3
AKAP9	chr7	92002935	SNP	SILENT	A	G	0.704	52	125	0/1		c.3018A>G	p.A1006A	A-kinase anchoring protein 9	A-kinase anchoring proteins Protein phosphatase 1 regulatory subunits	ENST00000356239.8	8	+	Q99996	False				0.346633	E	Dom	False	BRAF	False		structural_relation
VPS50	chr7	93323630	SNP	MISSENSE	G	C	0.771	15	55	0/1		c.1875G>C	p.M625I	VPS50, EARP/GARPII complex subunit	Endosome-associated recycling protein (EARP) complex	ENST00000305866.10	21	+	Q96JG6	False				0.266833			False		False			False	False	False					7.3	False	False	False		0.958897		0.348	4
SEM1	chr7	96645826	SNP	MISSENSE	C	T	0.75	0	4	0/1		c.277G>A	p.E93K	SEM1, 26S proteasome complex subunit	Transcription and export complex 2	ENST00000623693.3	3	-	P60896, Q6ZVN7	False				0.413965			False		False			False	False	False					7.3	False	False	False		0.633329	0.72698		1.07374
NPTX2	chr7	98617769	SNP	MISSENSE	G	C	0.645	62	113	0/1		c.308G>C	p.R103P	neuronal pentraxin 2	Long pentraxins	ENST00000265634.4	1	+	P47972	False				0.74813			False		False			False	False	False					7.3	False	False	False		0.484514	0.683901	0.018	2
ZAN	chr7	100760422	SNP	MISSENSE	T	C	0.754	98	284	0/1		c.3728T>C	p.I1243T	zonadhesin (gene/pseudogene)		ENST00000613979.5	19	+	Q9Y493	False	rs993264559		as_specific	0.571072			False		False			False	False	False					4.01	False	False	False		0.49333		0.078	1
MUC3A	chr7	100952147	DNP	MISSENSE	CA	TG	0.433	534	411	0/1		c.368_369CA>TG	p.S123L	mucin 3A, cell surface associated	Mucins	ENST00000379458.9	2	+	Q02505	False				0.542289			False		False			False	False	False					7.3	False	False	False
MUC3A	chr7	100952392	INS	IN_FRAME_INS	C	CCCT	0.426	382	282	0/1		c.613_614insCCT	p.205_206insS	mucin 3A, cell surface associated	Mucins	ENST00000379458.9	2	+	Q02505	True	rs111723000 rs374888812			0.5175			False		False			False	False	False					7.3	False	False	False
MUC3A	chr7	100953452	SNP	MISSENSE	G	C	0.307	9	3	0/1		c.1673G>C	p.S558T	mucin 3A, cell surface associated	Mucins	ENST00000379458.9	2	+	Q02505	False	rs1328386374		as_specific	0.506234			False		False			False	False	False					7.3	False	False	False			0.593884
MUC3A	chr7	100965753	DNP	SILENT	CT	TC	0.548	101	123	0/1		c.9498_9499CT>TC	p.P3166P	mucin 3A, cell surface associated	Mucins	ENST00000379458.9	8	+	Q02505	False				0.634328			False		False			False	False	False					7.3	False	False	False
MUC17	chr7	101033673	SNP	MISSENSE	C	T	0.684	69	154	0/1		c.2257C>T	p.P753S	mucin 17, cell surface associated	Mucins	ENST00000306151.9	3	+	Q685J3	False				0.486284			False		False			False	False	False					7.3	False	False	False		0.575387		0.012	1
RELN	chr7	103540415	SNP	MISSENSE	C	T	0.258	424	146	0/1		c.6712G>A	p.V2238I	reelin		ENST00000343529.9	44	-	P78509	False	rs749134304		as_specific	0.476309			False		False			False	False	False					7.3	False	False	False		0.658935	0.217411	0.066	3
KCP	chr7	128877501	SNP	MISSENSE	C	T	0.842	83	445	0/1		c.4421G>A	p.R1474Q	kielin/chordin-like protein		ENST00000613019.4	37	-	Q6ZWJ8	False	rs763484619		as_specific	0.658354			False		False			False	False	False					7.3	False	False	False		0.774636	0.820337		0.622834
KLF14	chr7	130733862	SNP	MISSENSE	G	A	0.855	28	166	0/1		c.172C>T	p.P58S	Kruppel like factor 14	Kruppel like factors Zinc fingers C2H2-type	ENST00000583337.3	1	-	Q8TD94	False	rs111400400		as_specific	0.785536			False		False			False	False	False					7.3	False	False	False			0.756902
KLF14	chr7	130733917	SNP	SILENT	A	T	0.833	41	204	0|1	130733894	c.117T>A	p.A39A	Kruppel like factor 14	Kruppel like factors Zinc fingers C2H2-type	ENST00000583337.3	1	-	Q8TD94	False	rs111731678		as_specific	0.798005			False		False			False	False	False					7.3	False	False	False			0.628971
MGAM	chr7	142065816	SNP	SILENT	T	C	0.8	0	3	0/1		c.4755T>C	p.N1585N	maltase-glucoamylase		ENST00000475668.6	40	+	O43451	False	rs374543347		as_specific	0.428928			False		False			False	False	False					3.56	False	False	False		0.226252			0
PRSS1	chr7	142751804	SNP	SILENT	C	T	0.292	507	209	0/1		c.231C>T	p.N77N	protease, serine 1	Proteases, serine	ENST00000311737.12	3	+	P07477	False	rs555535168		as_specific	0.57606			False		False			False	False	False					7.3	False	False	False		0.358362			0
PIP	chr7	143139628	SNP	MISSENSE	C	A	0.49	52	50	0/1		c.427C>A	p.L143I	prolactin induced protein		ENST00000291009.4	4	+	P12273	False				0.433915			False		False			False	False	False					7.3	False	False	False		0.286993	0.512352	0.041	2
GALNT11	chr7	152108148	SNP	MISSENSE	G	C	0.512	99	99	0/1		c.823G>C	p.D275H	polypeptide N-acetylgalactosaminyltransferase 11	Polypeptide N-acetylgalactosaminyltransferases	ENST00000434507.5	8	+	Q8NCW6	False				0.546135			False		False			False	False	False					7.3	False	False	False		0.858712	0.309019	0.633	3
KMT2C	chr7	152181700	SNP	MISSENSE	G	C	0.474	104	95	0/1		c.6160C>G	p.Q2054E	lysine methyltransferase 2C	PHD finger proteins SET domain containing Lysine methyltransferases	ENST00000262189.11	36	-	Q8NEZ4	False				0.458853			False		False			False	False	False					7.3	False	False	False		0.662806		0.097	2
VIPR2	chr7	159034292	SNP	MISSENSE	G	A	0.199	166	42	0/1		c.892C>T	p.L298F	vasoactive intestinal peptide receptor 2	Vasoactive intestinal peptide receptor family	ENST00000262178.7	10	-	P41587	False				0.566085			False		False			False	False	False					7.3	False	False	False		0.756897	0.444945	0.164	3
XKR5	chr8	6812157	SNP	MISSENSE	T	G	0.386	109	68	0/1		c.1102A>C	p.S368R	XK related 5	XK related family	ENST00000618742.3	7	-	Q6UX68	False				0.518703			False		False			False	False	False					7.3	False	False	False		0.747013	0.796112		1.35e-144
RP1L1	chr8	10610162	INS	FRAME_SHIFT_INS	T	TATTACTTTAGTCC	0.19	542	109	0/1		c.3935_3936insGGACTAAAGTAAT	p.E1313fs	RP1 like 1	Doublecortin superfamily	ENST00000382483.4	4	-	Q8IWN7	False	rs374739066		as_specific	0.4975			True		False		gene_function_loss
TUSC3	chr8	15623221	SNP	MISSENSE	C	A	0.637	25	46	0/1		c.280C>A	p.Q94K	tumor suppressor candidate 3	Oligosaccharyltransferase complex subunits	ENST00000503731.6	2	+	Q13454	False				0.296758			False		False			False	False	False					7.3	False	False	False		0.904087		0.181	3
PSD3	chr8	18872231	SNP	SILENT	C	T	0.331	126	64	0/1		c.633G>A	p.L211L	pleckstrin and Sec7 domain containing 3	Pleckstrin homology domain containing	ENST00000327040.13	3	-	Q9NYI0	False				0.476309			False		False			False	False	False					7.3	False	False	False		0.140059	0.653686		0
ST18	chr8	52133059	SNP	SILENT	C	T	0.376	129	77	0/1		c.2442G>A	p.L814L	ST18, C2H2C-type zinc finger	Zinc fingers C2H2C-type	ENST00000276480.11	21	-	O60284	False				0.426434			False		False			False	False	False					7.3	False	False	False		0.34051	0.553843		0
LYPLA1	chr8	54052671	SNP	MISSENSE	C	T	0.78	47	150	0/1		c.446G>A	p.R149Q	lysophospholipase I		ENST00000316963.8	7	-	O75608	False	rs79880432		as_specific	0.401496			False		False			False	False	False					3.15	False	False	False		0.78108	0.521098	0.129	2
PAG1	chr8	80984820	SNP	MISSENSE	C	G	0.648	48	89	0/1		c.832G>C	p.E278Q	phosphoprotein membrane anchor with glycosphingolipid microdomains 1		ENST00000220597.4	7	-	Q9NWQ8	False				0.476309			False		False			False	False	False					7.3	False	False	False		0.588303	0.227786	0.015	2
KCNS2	chr8	98428028	SNP	MISSENSE	G	C	0.243	55	17	0/1		c.49G>C	p.G17R	potassium voltage-gated channel modifier subfamily S member 2	Potassium voltage-gated channels	ENST00000287042.5	2	+	Q9ULS6	False	rs144362730		as_specific	0.690773			False		False			False	False	False					4.61	False	False	False		0.386981	0.598493	0.039	3
VPS13B	chr8	99817756	SNP	MISSENSE	G	C	0.743	78	220	0/1		c.8389G>C	p.D2797H	vacuolar protein sorting 13 homolog B		ENST00000358544.6	45	+	Q7Z7G8	False				0.394015			False		False			False	False	False					7.3	False	False	False		0.947101		0.691	3
SPAG1	chr8	100213096	SNP	MISSENSE	C	G	0.749	42	130	0/1		c.1103C>G	p.A368G	sperm associated antigen 1	Tetratricopeptide repeat domain containing	ENST00000388798.7	11	+	Q07617	False				0.76808			False		False			False	False	False					7.3	False	False	False		0.765399		0.03	2
UBR5	chr8	102288227	SNP	MISSENSE	G	T	0.696	61	142	0/1		c.4735C>A	p.H1579N	ubiquitin protein ligase E3 component n-recognin 5	Ubiquitin protein ligase E3 component n-recognins	ENST00000521922.5	36	-	O95071	False				0.376559			False		False			False	False	False					7.3	False	False	False		0.950077		0.182	4
CYP11B1	chr8	142876265	SNP	SILENT	T	C	0.211	293	76	0/1		c.1143A>G	p.E381E	cytochrome P450 family 11 subfamily B member 1	Cytochrome P450 family 11	ENST00000377675.3	7	-	P15538	False	rs148707144		as_specific	0.586035			False		False			False	False	False					3.57	False	False	False		0.214104	0.835442		0
ZNF623	chr8	143651047	SNP	MISSENSE	G	A	0.21	154	40	0/1		c.1175G>A	p.R392Q	zinc finger protein 623	Zinc fingers C2H2-type	ENST00000501748.3	1	+	O75123	False				0.473815			False		False			False	False	False					7.3	False	False	False		0.446375	0.630487	0.094	3
IQANK1	chr8	143790246	SNP	MISSENSE	T	C	0.4	2	2	0|1	143790241	c.1399T>C	p.W467R	IQ motif and ankyrin repeat containing 1		ENST00000527139.6	13	+		False				0.648379			False		False			False	False	False					7.3	False	False	False		0.366621	0.770942		0.622834
EPPK1	chr8	143865354	DEL	IN_FRAME_DEL	GGGC	G	0.921	0	11	1|1		c.7897_7899delGCC	p.A2633del	epiplakin 1	Plakins	ENST00000615648.2	2	-	P58107	True	rs1241288753		as_specific	0.781638			False		False			False	False	False					7.3	False	False	False
EPPK1	chr8	143871659	SNP	MISSENSE	T	G	0.19	94	20	0/1		c.1595A>C	p.Q532P	epiplakin 1	Plakins	ENST00000615648.2	2	-	P58107	False	rs568924917		as_specific	0.658354			False		False			False	False	False					7.3	False	False	False		0.324606	0.681068	0.101	1
PLEC	chr8	143927267	SNP	SILENT	G	A	0.715	170	412	0/1		c.4236C>T	p.Y1412Y	plectin	Plakins	ENST00000322810.8	28	-	Q15149	False	rs782378036		as_specific	0.673317			False		False			False	False	False					7.3	False	False	False		0.396475	0.62892		0
PLEC	chr8	143932996	SNP	NONSENSE	G	A	0.249	196	62	0/1		c.1945C>T	p.Q649*	plectin	Plakins	ENST00000322810.8	14	-	Q15149	False				0.680798			True		False		gene_function_loss
FOXD4	chr9	117269	SNP	MISSENSE	G	A	0.227	391	109	0/1		c.851C>T	p.A284V	forkhead box D4	Forkhead boxes	ENST00000382500.3	1	-	Q12950	False	rs746864855		as_specific	0.693267			False		False		gene_function_loss
SMARCA2	chr9	2056769	SNP	MISSENSE	G	A	0.543	97	117	0/1		c.1271G>A	p.R424K	SWI/SNF related, matrix associated, actin dependent regulator of chromatin, subfamily a, member 2	Bromodomain containing	ENST00000382203.5	7	+	P51531	False				0.533666			False		False		gene_function_loss
BNC2	chr9	16436519	SNP	MISSENSE	C	A	0.39	196	118	0/1		c.1675G>T	p.V559L	basonuclin 2	Zinc fingers C2H2-type	ENST00000380672.9	6	-	Q6ZN30	False				0.523691			False		False			False	False	False					7.3	False	False	False		0.537812		0.164	3
KLHL9	chr9	21333633	SNP	SILENT	T	C	0.453	135	112	0/1		c.1227A>G	p.A409A	kelch like family member 9	BTB domain containing Kelch like	ENST00000359039.5	1	-	Q9P2J3	False	rs912349715		as_specific	0.401496			False		False		gene_function_loss
TOPORS	chr9	32543975	SNP	MISSENSE	G	C	0.518	52	56	0/1		c.550C>G	p.L184V	TOP1 binding arginine/serine rich protein	Ring finger proteins	ENST00000360538.7	3	-	Q9NS56	False				0.431421			False		False			False	False	False					7.3	False	False	False		0.449756	0.752038	0.035	2
UBAP1	chr9	34241814	SNP	MISSENSE	C	G	0.631	75	127	0/1		c.789C>G	p.I263M	ubiquitin associated protein 1	ESCRT-I	ENST00000297661.9	4	+	Q9NZ09	False				0.503741			False		False		gene_function_loss
CD72	chr9	35610712	SNP	MISSENSE	G	C	0.351	112	60	0/1		c.992C>G	p.T331S	CD72 molecule	CD molecules C-type lectin domain containing	ENST00000259633.9	8	-	P21854	False	rs769122126		as_specific	0.506234			False		False			False	False	False					7.3	False	False	False		0.439746	0.911749	0.077	2
GRHPR	chr9	37426652	SNP	MISSENSE	G	C	0.342	158	85	0/1		c.402G>C	p.K134N	glyoxylate and hydroxypyruvate reductase		ENST00000318158.11	4	+	Q9UBQ7	False				0.523691			False		False		gene_function_loss
FRMPD1	chr9	37744459	SNP	SILENT	T	G	0.423	58	42	0/1		c.2427T>G	p.P809P	FERM and PDZ domain containing 1	PDZ domain containing FERM domain containing	ENST00000539465.5	16	+	Q5SYB0	False	rs767859101		as_specific	0.508728			False		False			False	False	False					7.3	False	False	False		0.178274			0
CEMIP2	chr9	71709338	SNP	MISSENSE	T	G	0.424	267	193	0/1		c.2906A>C	p.D969A			ENST00000377044.9	17	-		False	rs376266918		as_specific	0.451372			False		False			False	False	False	ENST00000377044
CEP78	chr9	78240087	SNP	MISSENSE	C	A	0.414	73	48	0/1		c.318C>A	p.F106L	centrosomal protein 78		ENST00000376597.9	2	+	Q5JTW2	False	rs372000838		as_specific	0.351621			False		False			False	False	False					7.3	False	False	False		0.583474		0.029	1
RASEF	chr9	83062794	SNP	MISSENSE	G	A	0.433	91	68	0/1		c.74C>T	p.S25L	RAS and EF-hand domain containing	RAB, member RAS oncogene GTPases EF-hand domain containing	ENST00000376447.4	1	-	Q8IZ41	False	rs759532207		as_specific	0.76808			False		False			False	False	False					7.3	False	False	False		0.717191	0.485859	0.535	2
SLC28A3	chr9	84285995	SNP	MISSENSE	G	A	0.57	76	102	0/1		c.1397C>T	p.S466L	solute carrier family 28 member 3	Solute carriers	ENST00000376238.5	13	-	Q9HAS3	False	rs1329978381		as_specific	0.46384			False		False			False	False	False					7.3	False	False	False		0.84806		0.233	3
ASPN	chr9	92466501	SNP	MISSENSE	C	T	0.457	152	130	0/1		c.458G>A	p.R153Q	asporin	Small leucine rich repeat proteoglycans	ENST00000375543.2	4	-	Q9BXN1	False	rs371768627		as_specific	0.346633			False		False			False	False	False					7.3	False	False	False		0.931726	0.339109	0.196	2
FRRS1L	chr9	109167140	DNP	MISSENSE	CG	GC	0.971	0	44	1|1		c.151_152CG>GC	p.R51A	ferric chelate reductase 1 like		ENST00000561981.3	1	-	Q9P0K9	False				0.798507			False		False			False	False	False					7.3	False	False	False
BRINP1	chr9	119249098	SNP	MISSENSE	C	T	0.444	79	67	0/1		c.271G>A	p.V91I	BMP/retinoic acid inducible neural specific 1		ENST00000265922.8	3	-	O60477	False	rs754558052		as_specific	0.523691			False		False			False	False	False					7.3	False	False	False		0.688403		0.23	2
CNTRL	chr9	121167661	SNP	MISSENSE	T	G	0.588	49	69	0/1		c.5828T>G	p.L1943R	centriolin		ENST00000373855.5	37	+	Q7Z7A1	False	rs908641577		as_specific	0.42394			False		False			False	False	False					7.3	False	False	False		0.627599		0.195	2
ADGRD2	chr9	124475444	SNP	SPLICE_SITE	A	G	0.48	39	38	0/1		c.e18-2A>G		adhesion G protein-coupled receptor D2	Adhesion G protein-coupled receptors, subfamily D	ENST00000334810.5		+	Q7Z7M1	False				0.660848			False		False		splicing
NR6A1	chr9	124536104	SNP	MISSENSE	C	A	0.187	104	23	0/1		c.853G>T	p.A285S	nuclear receptor subfamily 6 group A member 1	Nuclear hormone receptors	ENST00000487099.7	7	-	Q15406	False				0.53616			False		False			False	False	False					7.3	False	False	False		0.947287	0.573833	0.485	4
PRDM12	chr9	130681595	SNP	MISSENSE	G	A	0.4	2	2	0/1		c.1030G>A	p.A344T	PR/SET domain 12	PR/SET domain family Zinc fingers C2H2-type	ENST00000253008.3	5	+	Q9H4Q4	False				0.817955			False		False			False	False	False					7.3	False	False	False		0.343352	0.384027	0.022	2
NTNG2	chr9	132197974	SNP	SILENT	C	G	0.473	40	36	0/1		c.222C>G	p.P74P	netrin G2	Netrins	ENST00000393229.4	3	+	Q96CW9	False	rs755458803		as_specific	0.628429			False		False			False	False	False					7.3	False	False	False		0.204195			0
CCDC187	chr9	136276717	SNP	SILENT	C	T	0.869	0	5	0/1		c.3051G>A	p.E1017E	coiled-coil domain containing 187		ENST00000638797.1	11	-	A0A096LP49	False	rs930619912		as_specific	0.583541			False		False			False	False	False					7.3	False	False	False			0.806239
CCDC187	chr9	136300266	SNP	SILENT	G	A	0.8	0	4	0/1		c.384C>T	p.H128H	coiled-coil domain containing 187		ENST00000569961.5	3	-	A0A096LP49	False	rs1043435986		as_specific	0.568579			False		False			False	False	False					7.3	False	False	False			0.591618
SEC16A	chr9	136471973	SNP	SPLICE_SITE	A	C	0.454	80	66	0/1		c.e2-2T>G		SEC16 homolog A, endoplasmic reticulum export factor		ENST00000371706.7		-	O15027	False	rs1403371752		as_specific	0.516209			False	NOTCH1	False		splicing
SEC16A	chr9	136476931	SNP	MISSENSE	G	T	0.426	137	103	0|1	136476931	c.151C>A	p.R51S	SEC16 homolog A, endoplasmic reticulum export factor		ENST00000371706.7	1	-	O15027	False	rs756854879		as_specific	0.630923			False	NOTCH1	False		structural_relation
EGFL7	chr9	136669631	SNP	MISSENSE	C	T	0.436	117	87	0/1		c.223C>T	p.R75C	EGF like domain multiple 7		ENST00000371699.5	5	+	Q9UHF1	False	rs574267042		as_specific	0.645885			False		False			False	False	False					7.3	False	False	False		0.393276	0.503619	0.128	1
TRAF2	chr9	136925838	SNP	MISSENSE	G	C	0.485	229	208	0/1		c.1443G>C	p.K481N	TNF receptor associated factor 2	Ring finger proteins TNF receptor associated factors	ENST00000247668.7	11	+	Q12933	False				0.625935			False		False			False	False	False					7.3	False	False	False		0.553569	0.456635	0.187	4
NMT2	chr10	15133099	SNP	MISSENSE	C	T	0.386	106	65	0/1		c.556G>A	p.D186N	N-myristoyltransferase 2		ENST00000378165.9	5	-	O60551	False				0.456359			False		False			False	False	False					7.3	False	False	False		0.946553	0.733741	0.359	2
MALRD1	chr10	19203803	SNP	MISSENSE	G	A	0.561	47	63	0/1		c.2027G>A	p.R676Q	MAM and LDL receptor class A domain containing 1		ENST00000454679.7	15	+	Q5VYJ5	False	rs1287049710		as_specific	0.421446			False		False			False	False	False					7.3	False	False	False		0.687215	0.729182		0.634313
NEBL	chr10	20785879	SNP	SILENT	G	A	0.257	191	65	0/1		c.681C>T	p.D227D	nebulette	LIM domain containing	ENST00000417816.2	7	-	O76041	False	rs575423101		as_specific	0.426434			False		False			False	False	False					4.61	False	False	False		0.177142	0.205878		0
MYO3A	chr10	25952241	SNP	MISSENSE	G	A	0.194	112	25	0/1		c.131G>A	p.G44D	myosin IIIA	Myosins, class III Deafness associated genes	ENST00000642920.2	3	+	Q8NEV4	False				0.301746			False		False			False	False	False					7.3	False	False	False		0.882783	0.470976	0.524	3
ZNF239	chr10	43558060	SNP	MISSENSE	C	A	0.5	48	48	0/1		c.20G>T	p.G7V	zinc finger protein 239	Zinc fingers C2H2-type	ENST00000306006.10	2	-	Q16600	False				0.421446			False		False			False	False	False					7.3	False	False	False		0.321113	0.752135	0.065	1
ALOX5	chr10	45412276	SNP	MISSENSE	G	A	0.454	124	101	0/1		c.517G>A	p.E173K	arachidonate 5-lipoxygenase	Arachidonate lipoxygenases	ENST00000374391.7	4	+	P09917	False				0.513716			False		False			False	False	False					7.3	False	False	False		0.946414	0.545424	0.691	3
VSTM4	chr10	49107776	SNP	MISSENSE	C	T	0.504	66	68	0/1		c.275G>A	p.R92H	V-set and transmembrane domain containing 4	V-set domain containing	ENST00000298454.3	2	-	Q8IW00	False	rs563816877		as_specific	0.610973			False		False			False	False	False					7.3	False	False	False		0.431805		0.109	2
ANK3	chr10	60203099	SNP	SPLICE_SITE	G	A	0.33	177	84	0/1		c.1295C>T	p.S432L	ankyrin 3	Ankyrin repeat domain containing	ENST00000280772.7	12	-	Q12955	False	rs377696913		as_specific	0.366584			False		False			False	False	False					4.61	False	False	False		0.97223		0.368	3
EGR2	chr10	62813884	SNP	MISSENSE	G	A	0.154	401	70	0/1		c.754C>T	p.P252S	early growth response 2	Zinc fingers C2H2-type	ENST00000242480.4	2	-	P11161	False				0.63591			False		False			False	False	False					7.3	False	False	False		0.418632	0.723679	0.115	4
CCAR1	chr10	68740652	SNP	SILENT	C	G	0.234	234	69	0/1		c.315C>G	p.L105L	cell division cycle and apoptosis regulator 1	Spliceosomal A complex	ENST00000265872.11	5	+	Q8IX12	False				0.326683			False		False			False	False	False					7.3	False	False	False		0.371017	0.712966		0
CCAR1	chr10	68742562	SNP	MISSENSE	C	G	0.34	73	38	0/1		c.511C>G	p.Q171E	cell division cycle and apoptosis regulator 1	Spliceosomal A complex	ENST00000265872.11	6	+	Q8IX12	False				0.461347			False		False			False	False	False					7.3	False	False	False		0.956632	0.562011	0.349	4
CRTAC1	chr10	97896978	SNP	MISSENSE	C	G	0.977	0	45	1|1		c.1147G>C	p.E383Q	cartilage acidic protein 1		ENST00000370597.8	9	-	Q9NQ79	False				0.660848			False		False			False	False	False					7.3	False	False	False		0.924031		0.108	3
PSTK	chr10	122980519	SNP	MISSENSE	G	A	0.571	47	63	0/1		c.40G>A	p.G14R	phosphoseryl-tRNA kinase		ENST00000368887.7	1	+	Q8IV42	False	rs776553652		as_specific	0.703242			False		False			False	False	False					7.3	False	False	False		0.498701		0.027	2
CTBP2	chr10	124994479	SNP	MISSENSE	G	T	0.619	51	84	0/1		c.770C>A	p.T257N	C-terminal binding protein 2		ENST00000337195.9	7	-	P56545	False	rs141311121		as_specific	0.538653			False		False			False	False	False					7.3	False	False	False		0.879899	0.413929	0.606	4
JAKMIP3	chr10	132164669	SNP	SPLICE_SITE	G	C	0.33	63	30	0/1		c.e21-1G>C		Janus kinase and microtubule interacting protein 3		ENST00000664697.1		+	Q5VZ66	False				0.506234			False		False		splicing
KNDC1	chr10	133211702	SNP	SILENT	C	T	0.607	21	33	0/1		c.4080C>T	p.A1360A	kinase non-catalytic C-lobe domain containing 1		ENST00000304613.8	23	+	Q76NI1	False				0.665835			False		False			False	False	False					7.3	False	False	False		0.227708			0
UTF1	chr10	133230667	SNP	MISSENSE	G	C	0.328	86	41	0/1		c.379G>C	p.E127Q	undifferentiated embryonic cell transcription factor 1		ENST00000304477.3	1	+	Q5T230	False				0.765586			False		False			False	False	False					7.3	False	False	False		0.476823	0.341882	0.064	2
IFITM1	chr11	315035	SNP	MISSENSE	C	G	0.381	166	107	0/1		c.300C>G	p.F100L	interferon induced transmembrane protein 1	CD molecules	ENST00000328221.5	3	+	P13164	False				0.57606			False		False			False	False	False					7.3	False	False	False		0.423742	0.630338	0.234	1
CD151	chr11	837964	SNP	MISSENSE	A	C	0.443	85	64	0/1		c.632A>C	p.E211A	CD151 molecule (Raph blood group)	CD molecules Tetraspanins Blood group antigens	ENST00000528011.2	7	+	P48509	False	rs200052049		as_specific	0.648379			False		False		gene_function_loss
MUC5AC	chr11	1190037	SNP	SILENT	C	T	0.417	68	47	0/1		c.11892C>T	p.D3964D	mucin 5AC, oligomeric mucus/gel-forming	Mucins	ENST00000621226.2	31	+	P98088	False	rs1405756122		as_specific	0.586035			False		False			False	False	False					7.3	False	False	False
STIM1	chr11	4023902	SNP	SILENT	C	T	0.448	323	250	0/1		c.300C>T	p.D100D	stromal interaction molecule 1	Sterile alpha motif domain containing	ENST00000300737.8	3	+	Q13586	False	rs200658405		as_specific	0.451372			False		False			False	False	False					4.61	False	False	False		0.222908	0.340234		0
TRIM5	chr11	5679807	SNP	MISSENSE	C	T	0.256	34	11	0/1		c.371G>A	p.R124H	tripartite motif containing 5	Tripartite motif containing Ring finger proteins	ENST00000380034.8	2	-	Q9C035	False	rs769576530		as_specific	0.498753			False		False			False	False	False					7.3	False	False	False		0.597071	0.920256	0.142	1
IGSF22	chr11	18721610	SNP	SILENT	C	T	0.497	189	191	0/1		c.303G>A	p.K101K	immunoglobulin superfamily member 22	I-set domain containing Fibronectin type III domain containing	ENST00000513874.5	4	-	Q8N9C0	False				0.645885			False		False			False	False	False					7.3	False	False	False		0.216795			0
MYBPC3	chr11	47333684	SNP	SILENT	G	A	0.278	56	21	0/1		c.3063C>T	p.I1021I	myosin binding protein C, cardiac	I-set domain containing Myosin binding proteins Fibronectin type III domain containing	ENST00000545968.6	29	-	Q14896	False				0.633416			False		False			False	False	False					7.3	False	False	False		0.259802			0
OR4A15	chr11	55367963	SNP	MISSENSE	C	T	0.511	72	68	1|0	55367959	c.80C>T	p.S27L	olfactory receptor family 4 subfamily A member 15	Olfactory receptors, family 4	ENST00000314706.3	1	+	Q8NGL6	False				0.416459			False		False			False	False	False					7.3	False	False	False		0.500393	0.636664	0.001	1
OR9G1	chr11	56700571	DNP	MISSENSE	AC	GT	0.998	0	410	1|1	56700568	c.184_185AC>GT	p.T62V	olfactory receptor family 9 subfamily G member 1	Olfactory receptors, family 9	ENST00000642097.1	2	+	Q8NH87	False				0.512438			False		False			False	False	False					7.3	False	False	False
TNKS1BP1	chr11	57302634	SNP	MISSENSE	G	A	0.518	43	45	0/1		c.4508C>T	p.S1503F	tankyrase 1 binding protein 1		ENST00000532437.1	6	-	Q9C0C2	False				0.678304			False		False			False	False	False					7.3	False	False	False		0.364688	0.670723	0.04	1
SLC15A3	chr11	60946803	SNP	MISSENSE	C	G	0.531	46	52	0/1		c.577G>C	p.D193H	solute carrier family 15 member 3	Solute carriers	ENST00000227880.8	2	-	Q8IY34	False	rs776444965		as_specific	0.563591			False		False			False	False	False					7.3	False	False	False		0.706047		0.033	2
EHD1	chr11	64860098	SNP	SILENT	G	A	0.234	169	52	0/1		c.741C>T	p.P247P	EH domain containing 1	EF-hand domain containing	ENST00000320631.8	3	-	Q9H4M9	False	rs374259413		as_specific	0.605985			False		False			False	False	False					7.3	False	False	False		0.139658	0.340849		0
PCNX3	chr11	65636227	SNP	MISSENSE	C	T	0.483	193	176	0/1		c.5513C>T	p.S1838L	pecanex homolog 3		ENST00000355703.3	33	+	Q9H6A9	False	rs945044256		as_specific	0.618454			False		False			False	False	False					7.3	False	False	False		0.72463	0.828523	0.132	2
SPTBN2	chr11	66701082	SNP	MISSENSE	C	T	0.489	250	241	0/1		c.3017G>A	p.R1006Q	spectrin beta, non-erythrocytic 2	Pleckstrin homology domain containing Spectrins	ENST00000533211.5	17	-	O15020	False	rs376827915		as_specific	0.663342			False		False			False	False	False					7.3	False	False	False		0.750176	0.829375	0.346	3
SPTBN2	chr11	66710614	SNP	SILENT	G	A	0.49	157	143	0/1		c.1041C>T	p.F347F	spectrin beta, non-erythrocytic 2	Pleckstrin homology domain containing Spectrins	ENST00000533211.5	10	-	O15020	False				0.553616			False		False			False	False	False					7.3	False	False	False		0.462464	0.483345		0
KRTAP5-7	chr11	71527737	SNP	MISSENSE	G	A	0.49	239	225	0/1		c.437G>A	p.C146Y	keratin associated protein 5-7	Keratin associated proteins	ENST00000398536.6	1	+	Q6L8G8	False	rs764471214		as_specific	0.573566			False		False			False	False	False					7.3	False	False	False		0.562309	0.423286	0.126	1
COA4	chr11	73873303	SNP	MISSENSE	C	G	0.427	187	140	0/1		c.76G>C	p.D26H	cytochrome c oxidase assembly factor 4 homolog	Mitochondrial coiled-coil-helix-coiled-coil-helix domain containing proteins Mitochondrial respiratory chain complex assembly factors	ENST00000545127.1	2	-	Q9NYJ1	False	rs764911992		as_specific	0.546135			False		False			False	False	False					7.3	False	False	False		0.743653	0.506874	0.341	2
UVRAG	chr11	76141398	SNP	MISSENSE	G	C	0.516	47	50	0/1		c.969G>C	p.R323S	UV radiation resistance associated	C2 domain containing	ENST00000533454.5	11	+	Q9P2Y5	False				0.471322			False		False			False	False	False					7.3	False	False	False		0.794192	0.59112	0.143	4
GAB2	chr11	78225161	SNP	MISSENSE	C	G	0.409	131	88	0/1		c.1249G>C	p.E417Q	GRB2 associated binding protein 2	Pleckstrin homology domain containing	ENST00000361507.5	5	-	Q9UQC2	False	rs201763131		as_specific	0.486284			False	GAB2	False		structural_relation
CREBZF	chr11	85664572	SNP	MISSENSE	G	C	0.485	76	73	0/1		c.304C>G	p.L102V	CREB/ATF bZIP transcription factor	Basic leucine zipper proteins	ENST00000527447.1	1	-	Q9NS37	False				0.688279			False		False			False	False	False					7.3	False	False	False		0.677684		0.157	1
BIRC3	chr11	102324671	SNP	SILENT	T	C	0.237	227	71	0/1		c.162T>C	p.G54G	baculoviral IAP repeat containing 3	Baculoviral IAP repeat containing Caspase recruitment domain containing Ring finger proteins	ENST00000263464.9	2	+	Q13489	False				0.411471	L	Dom	False	MALT1	False		structural_relation
PCSK7	chr11	117219735	SNP	MISSENSE	C	G	0.467	47	42	0/1		c.1179G>C	p.Q393H	proprotein convertase subtilisin/kexin type 7	Proprotein convertase subtilisin/kexin family	ENST00000320934.8	10	-	Q16549	False				0.583541	L	Dom	False	IGH@	False		structural_relation
TMPRSS13	chr11	117917201	SNP	SILENT	G	A	0.476	157	145	0/1		c.525C>T	p.L175L	transmembrane protease, serine 13	Scavenger receptor cysteine rich domain containing Proteases, serine	ENST00000430170.6	3	-	Q9BYE2	False				0.638404			False		False			False	False	False					7.3	False	False	False		0.42909	0.81084		0
VPS11	chr11	119077032	SNP	SILENT	C	G	0.473	186	165	0/1		c.1374C>G	p.L458L	VPS11, CORVET/HOPS core subunit	Ring finger proteins CORVET complex HOPS complex	ENST00000621676.4	8	+	Q9H270	False				0.53616			False		False			False	False	False					7.3	False	False	False		0.219288			0
VPS11	chr11	119079227	SNP	MISSENSE	G	T	0.238	177	59	0/1		c.2365G>T	p.D789Y	VPS11, CORVET/HOPS core subunit	Ring finger proteins CORVET complex HOPS complex	ENST00000621676.4	14	+	Q9H270	False				0.53616			False		False			False	False	False					7.3	False	False	False		0.918382	0.48368		2
HINFP	chr11	119126969	SNP	NONSENSE	C	T	0.496	65	63	0/1		c.25C>T	p.R9*	histone H4 transcription factor	Zinc fingers C2H2-type	ENST00000527410.3	2	+	Q9BQA5	False	rs946555085		as_specific	0.538653			True		False		gene_function_loss
DDX25	chr11	125922873	SNP	MISSENSE	G	A	0.417	58	42	0/1		c.1444G>A	p.D482N	DEAD-box helicase 25	DEAD-box helicases	ENST00000263576.11	12	+	Q9UHL0	False				0.369077			False		False			False	False	False					7.3	False	False	False		0.855483	0.409677	0.025	2
CDON	chr11	125984087	SNP	MISSENSE	C	T	0.418	174	124	0/1		c.2780G>A	p.R927H	cell adhesion associated, oncogene regulated	I-set domain containing Immunoglobulin like domain containing Fibronectin type III domain containing	ENST00000263577.11	16	-	Q4KMG0	False	rs374048433		as_specific	0.451372			False		False			False	False	False					7.3	False	False	False		0.910008	0.781857	0.278	2
NTM	chr11	131911622	SNP	SILENT	C	T	0.561	42	51	0/1		c.141C>T	p.V47V	neurotrimin	I-set domain containing IgLON cell adhesion molecules	ENST00000374786.5	1	+	Q9P121	False				0.638404			False		False			False	False	False					7.3	False	False	False		0.387856	0.668496		0
IGSF9B	chr11	133925875	SNP	MISSENSE	G	C	0.462	239	205	0/1		c.1898C>G	p.S633C	immunoglobulin superfamily member 9B	I-set domain containing V-set domain containing Immunoglobulin like domain containing Fibronectin type III domain containing	ENST00000533871.7	14	-	Q9UPX0	False				0.608479			False		False			False	False	False					7.3	False	False	False		0.890056		0.353	2
DYRK4	chr12	4604944	SNP	MISSENSE	G	T	0.506	39	39	0/1		c.812G>T	p.R271L	dual specificity tyrosine phosphorylation regulated kinase 4		ENST00000540757.6	9	+	Q9NR20	False				0.59601			False		False			False	False	False	ENST00000543431
AKAP3	chr12	4627194	SNP	MISSENSE	C	G	0.511	73	71	0/1		c.1708G>C	p.E570Q	A-kinase anchoring protein 3	A-kinase anchoring proteins	ENST00000228850.6	5	-	O75969	False				0.491272			False		False			False	False	False					7.3	False	False	False		0.380948	0.538501	0.067	3
STYK1	chr12	10629508	SNP	SILENT	G	C	0.461	158	138	0|1	10629508	c.618C>G	p.L206L	serine/threonine/tyrosine kinase 1	Receptor Tyrosine Kinases	ENST00000075503.8	6	-	Q6J9G0	False				0.456359			False		False			False	False	False					7.3	False	False	False		0.304212	0.44672		0
PRB4	chr12	11308619	SNP	MISSENSE	T	C	0.153	59	10	0/1		c.364A>G	p.R122G	proline rich protein BstNI subfamily 4	Proline rich proteins	ENST00000279575.7	3	-	P10163	False	rs11054244		as_specific	0.603491			False		False			False	False	False					7.3	False	False	False		0.724747	0.824971	0.021	1
MANSC1	chr12	12330648	SNP	SILENT	C	T	0.338	93	46	0/1		c.675G>A	p.A225A	MANSC domain containing 1		ENST00000535902.6	4	-	Q9H8J5	False	rs146478631		as_specific	0.501247			False		False			False	False	False					4.01	False	False	False		0.13059			0
PLEKHA5	chr12	19287492	SNP	MISSENSE	G	C	0.313	177	84	0/1		c.1781G>C	p.R594T	pleckstrin homology domain containing A5	Pleckstrin homology domain containing	ENST00000299275.10	12	+	Q9HAU0	False				0.36409			False		False			False	False	False					7.3	False	False	False		0.958321	0.678658	0.532	4
NCKAP5L	chr12	49795821	SNP	MISSENSE	C	A	0.5	71	72	0/1		c.2039G>T	p.G680V	NCK associated protein 5 like		ENST00000335999.7	8	-	Q9HCH0	False	rs758056393		as_specific	0.653367			False		False			False	False	False					7.3	False	False	False		0.217211	0.314409	0.065	2
ASIC1	chr12	50059830	SNP	MISSENSE	G	A	0.468	175	152	0/1		c.434G>A	p.R145H	acid sensing ion channel subunit 1	Acid sensing ion channel subunits	ENST00000447966.7	3	+	P78348	False	rs756015565		as_specific	0.593516			False		False			False	False	False					7.3	False	False	False		0.775274	0.747274	0.129	2
TNS2	chr12	53049177	SNP	MISSENSE	G	T	0.571	67	89	0|1	53049172	c.34G>T	p.D12Y	tensin 2	PTEN protein phosphatases SH2 domain containing C2 tensin-type domain containing	ENST00000314276.7	1	+	Q63HR2	False				0.603491			False		False			False	False	False					7.3	False	False	False		0.480393	0.757164	0.283	2
CSAD	chr12	53160239	SNP	SILENT	C	T	0.429	365	283	0/1		c.1047G>A	p.T349T	cysteine sulfinic acid decarboxylase		ENST00000444623.5	14	-	Q9Y600	False	rs138712396		as_specific	0.618454			False		False			False	False	False					3.71	False	False	False		0.134684	0.750583		0
ERBB3	chr12	56099662	SNP	MISSENSE	G	C	0.402	294	202	0/1		c.2854G>C	p.E952Q	erb-b2 receptor tyrosine kinase 3	Erb-b2 receptor tyrosine kinases	ENST00000267101.8	24	+	P21860	False				0.488778			False		False			False	False	False					7.3	False	False	False		0.93506	0.428562	0.296	4
STAT2	chr12	56343472	DNP	MISSENSE	CA	AG	0.401	92	63	0/1		c.2472_2473TG>CT	p.G825C	signal transducer and activator of transcription 2	SH2 domain containing	ENST00000314128.9	24	-	P52630	False				0.504975			False		False			False	False	False					7.3	False	False	False
XPOT	chr12	64421334	SNP	MISSENSE	A	G	0.258	235	78	0/1		c.943A>G	p.I315V	exportin for tRNA	Exportins	ENST00000332707.10	9	+	O43592	False				0.336658			False		False			False	False	False					7.3	False	False	False		0.601		0.073	4
TBC1D15	chr12	71923000	SNP	SILENT	C	G	0.418	103	76	0/1		c.1872C>G	p.V624V	TBC1 domain family member 15		ENST00000550746.5	18	+	Q8TC07	False				0.416459			False		False			False	False	False					7.3	False	False	False		0.239451	0.862192		0
NUAK1	chr12	106083927	SNP	SILENT	G	A	0.183	155	35	0/1		c.516C>T	p.N172N	NUAK family kinase 1		ENST00000261402.6	4	-	O60285	False	rs112658697		as_specific	0.53616			False		False			False	False	False					4.61	False	False	False		0.288936	0.564263		0
TMEM263	chr12	106971251	SNP	MISSENSE	G	T	0.45	212	162	0/1		c.211G>T	p.A71S	transmembrane protein 263		ENST00000548125.5	3	+	Q8WUH6	False				0.456359			False		False			False	False	False					7.3	False	False	False		0.900353	0.713035	0.318	2
USP30	chr12	109056778	SNP	SILENT	G	A	0.485	57	53	0/1		c.87G>A	p.K29K	ubiquitin specific peptidase 30	Ubiquitin specific peptidases	ENST00000392784.6	5	+	Q70CQ3	False				0.356608			False		False			False	False	False					7.3	False	False	False		0.512547			0
CIT	chr12	119776780	SNP	SILENT	G	C	0.994	0	172	1|1		c.1728C>G	p.V576V	citron rho-interacting serine/threonine kinase		ENST00000392521.7	14	-	O14578	False				0.44389			False		False			False	False	False					7.3	False	False	False		0.249107			0
FZD10	chr12	130164098	SNP	MISSENSE	G	A	0.342	59	31	0/1		c.1058G>A	p.R353H	frizzled class receptor 10	G protein-coupled receptors, Class F frizzled CD molecules	ENST00000539839.1	1	+	Q9ULW2	False	rs764506823		as_specific	0.643392			False		False			False	False	False	ENST00000229030
CCNA1	chr13	36438683	SNP	MISSENSE	C	T	0.757	73	224	0/1		c.577C>T	p.P193S	cyclin A1	Cyclins	ENST00000440264.5	5	+	P78396	False	rs376677628		as_specific	0.421446			False		False			False	False	False					3.4	False	False	False		0.737964	0.818946	0.184	4
SPRY2	chr13	80337012	SNP	MISSENSE	C	G	0.208	526	140	0/1		c.694G>C	p.D232H	sprouty RTK signaling antagonist 2		ENST00000377102.5	2	-	O43597	False				0.503741			False		False			False	False	False	ENST00000377102
MCF2L	chr13	112902258	SNP	MISSENSE	C	T	0.188	326	73	0/1		c.56C>T	p.S19F	MCF.2 cell line derived transforming sequence like	Rho guanine nucleotide exchange factors Pleckstrin homology domain containing	ENST00000397036.4	1	+	O15068	False				0.458853			False		False			False	False	False					7.3	False	False	False		0.493659	0.773875	0.103	3
F10	chr13	113149057	SNP	NONSTOP	T	C	0.16	641	121	0/1		c.997T>C	p.*333R	coagulation factor X	Gla domain containing	ENST00000375551.7	8	+	P00742	False				0.630923			True		False		gene_function_loss
LAMP1	chr13	113320374	SNP	SILENT	C	T	0.802	74	304	0/1		c.780C>T	p.P260P	lysosomal associated membrane protein 1	CD molecules	ENST00000332556.5	6	+	P11279	False	rs773409402		as_specific	0.561097			False		False			False	False	False					7.3	False	False	False		0.130158	0.338632		0
GAS6	chr13	113828614	SNP	MISSENSE	C	T	0.771	70	216	0/1		c.1241G>A	p.R414Q	growth arrest specific 6	Gla domain containing	ENST00000327773.7	11	-	Q14393	False	rs113292330		as_specific	0.561097			False		False			False	False	False					3.03	False	False	False		0.874545	0.592357	0.282	2
KLHL33	chr14	20435654	SNP	MISSENSE	T	C	0.4	3	2	0/1		c.158A>G	p.E53G	kelch like family member 33	Kelch like	ENST00000636854.3	2	-	A6NCF5	False				0.608479			False		False			False	False	False					7.3	False	False	False		0.729343			0.166865
PABPN1	chr14	23323033	SNP	MISSENSE	G	A	0.211	240	69	0/1		c.501G>A	p.M167I	poly(A) binding protein nuclear 1	RNA binding motif containing	ENST00000216727.8	3	+	Q86U42	False	rs144896214		as_specific	0.461347			False		False			False	False	False					3.27	False	False	False		0.686342	0.323007	0.119	4
RIPK3	chr14	24339537	SNP	SILENT	G	A	0.219	251	76	0/1		c.81C>T	p.V27V	receptor interacting serine/threonine kinase 3		ENST00000216274.10	2	-	Q9Y572	False	rs927514980		as_specific	0.653367			False		False			False	False	False					7.3	False	False	False		0.238215			0
AKAP6	chr14	32546236	SNP	MISSENSE	C	T	0.207	189	48	0/1		c.1583C>T	p.A528V	A-kinase anchoring protein 6	A-kinase anchoring proteins	ENST00000280979.9	4	+	Q13023	False				0.451372			False		False		gene_function_loss
SRP54	chr14	35011591	SNP	MISSENSE	G	C	0.657	14	22	0/1		c.568G>C	p.D190H	signal recognition particle 54		ENST00000556994.5	9	+	P61011	False				0.299252			False		False			False	False	False	ENST00000556994
FAM177A1	chr14	35053373	SNP	MISSENSE	A	C	0.232	385	115	0/1		c.261A>C	p.E87D	family with sequence similarity 177 member A1		ENST00000280987.8	2	+	Q8N128	False	rs149839989		as_specific	0.331671			False		False			False	False	False					4.13	False	False	False		0.724165	0.821255	0.204	3
PSMA6	chr14	35292531	SNP	MISSENSE	G	A	0.212	97	24	0/1		c.55G>A	p.E19K	proteasome subunit alpha 6	Proteasome	ENST00000261479.9	1	+	P60900	False				0.603491			False		False			False	False	False					7.3	False	False	False		0.965617	0.691891	0.57	4
TRAPPC6B	chr14	39158391	SNP	MISSENSE	T	A	0.246	65	19	0/1		c.161A>T	p.D54V	trafficking protein particle complex 6B	Trafficking protein particle complex	ENST00000330149.10	3	-	Q86SZ2	False	rs147625412		as_specific	0.304239			False		False			False	False	False					3.76	False	False	False		0.851359		0.547	4
MGAT2	chr14	49621745	SNP	MISSENSE	G	C	0.994	0	167	1|1		c.477G>C	p.E159D	mannosyl (alpha-1%3B6-)-glycoprotein beta-1%3B2-N-acetylglucosaminyltransferase	Mannosyl-glycoprotein N-acetylglucosaminyltransferases	ENST00000305386.4	1	+	Q10469	False				0.533666			False		False			False	False	False					7.3	False	False	False		0.516038	0.656344	0.629	3
MGAT2	chr14	49622121	SNP	MISSENSE	G	C	0.996	0	227	1|1		c.853G>C	p.E285Q	mannosyl (alpha-1%3B6-)-glycoprotein beta-1%3B2-N-acetylglucosaminyltransferase	Mannosyl-glycoprotein N-acetylglucosaminyltransferases	ENST00000305386.4	1	+	Q10469	False				0.453865			False		False			False	False	False					7.3	False	False	False		0.792834		0.367	3
MGAT2	chr14	49622265	SNP	MISSENSE	G	C	0.996	0	256	1|1		c.997G>C	p.E333Q	mannosyl (alpha-1%3B6-)-glycoprotein beta-1%3B2-N-acetylglucosaminyltransferase	Mannosyl-glycoprotein N-acetylglucosaminyltransferases	ENST00000305386.4	1	+	Q10469	False				0.44389			False		False			False	False	False					7.3	False	False	False		0.428539		0.107	2
FERMT2	chr14	52874213	SNP	MISSENSE	G	A	0.979	0	53	1|1		c.1112C>T	p.S371F	fermitin family member 2	Fermitins Pleckstrin homology domain containing FERM domain containing	ENST00000395631.6	9	-	Q96AC1	False				0.306733			False	FERMT2	False		structural_relation
WDR89	chr14	63598838	SNP	MISSENSE	C	T	0.268	82	29	0/1		c.1105G>A	p.V369M	WD repeat domain 89	WD repeat domain containing	ENST00000394942.2	2	-	Q96FK6	False	rs138166073		as_specific	0.399002			False		False			False	False	False					3.35	False	False	False		0.410452	0.756204	0.093	3
SPTB	chr14	64797819	SNP	SILENT	A	G	0.227	503	147	0/1		c.1092T>C	p.V364V	spectrin beta, erythrocytic	Pleckstrin homology domain containing Spectrins	ENST00000389720.4	10	-	P11277	False	rs139892907		as_specific	0.406484			False		False			False	False	False					3.57	False	False	False		0.36176	0.959577		0
VIPAS39	chr14	77429047	INS	FRAME_SHIFT_INS	T	TC	0.232	210	58	0/1		c.1314_1315insG	p.N439fs	VPS33B interacting protein, apical-basolateral polarity regulator, spe-39 homolog		ENST00000553888.5	18	-	Q9H9C1	True				0.45			True		False		gene_function_loss
GPR65	chr14	88011553	SNP	MISSENSE	G	T	0.592	271	386	0/1		c.706G>T	p.V236F	G protein-coupled receptor 65	G protein-coupled receptors, Class A orphans	ENST00000267549.5	2	+	Q8IYL9	False				0.40399			False		False			False	False	False					7.3	False	False	False				0.105	2
EFCAB11	chr14	89797317	SNP	MISSENSE	C	T	0.656	130	250	0/1		c.418G>A	p.D140N	EF-hand calcium binding domain 11	EF-hand domain containing	ENST00000316738.12	6	-	Q9BUY7	False	rs757060606		as_specific	0.351621			False		False			False	False	False					7.3	False	False	False		0.699321	0.68355	0.651	2
DDX24	chr14	94051324	SNP	MISSENSE	G	A	0.984	0	70	1|1		c.2318C>T	p.P773L	DEAD-box helicase 24	DEAD-box helicases	ENST00000555054.1	9	-	Q9GZR7	False	rs147672109		as_specific	0.483791			False		False			False	False	False					3.57	False	False	False		0.332106	0.737547	0.044	3
PACS2	chr14	105380108	SNP	MISSENSE	T	C	0.994	0	178	1|1		c.1079T>C	p.L360P	phosphofurin acidic cluster sorting protein 2		ENST00000325438.12	11	+	Q86VP3	False				0.648379			False		False			False	False	False					7.3	False	False	False		0.593159	0.500735	0.018	2
GOLGA8S	chr15	23363736	DNP	MISSENSE	CA	TG	0.94	0	44	1|1	23363723	c.1314_1315CA>TG	p.I439V	golgin A8 family member S		ENST00000562295.1	15	+		False				0.574627			False		False			False	False	False					7.3	False	False	False
MAGEL2	chr15	23646859	SNP	MISSENSE	C	G	0.468	143	122	0/1		c.884G>C	p.R295T	MAGE family member L2	MAGE family	ENST00000650528.1	1	-	Q9UJ55	False				0.660848			False		False			False	False	False					7.3	False	False	False		0.797785	0.578692		0.77822
MAGEL2	chr15	23647070	SNP	MISSENSE	G	C	0.448	70	56	0/1		c.673C>G	p.P225A	MAGE family member L2	MAGE family	ENST00000650528.1	1	-	Q9UJ55	False				0.673317			False		False			False	False	False					7.3	False	False	False		0.709197	0.663666		0.155386
BUB1B	chr15	40165154	SNP	MISSENSE	C	G	0.469	342	289	0/1		c.137C>G	p.A46G	BUB1 mitotic checkpoint serine/threonine kinase B		ENST00000287598.11	2	+	O60566	False	rs889926604		as_specific	0.413965	M	Rec	False		False			False	False	False					7.3	False	False	False		0.818552		0.093	3
TYRO3	chr15	41562719	INS	SPLICE_SITE	G	GGGTGACCCAGAGCACCATGTTT	0.181	103	24	0/1		c.e4+1G>GGGTGACCCAGAGCACCATGTTT		TYRO3 protein tyrosine kinase	Fibronectin type III domain containing I-set domain containing Immunoglobulin like domain containing Receptor Tyrosine Kinases	ENST00000263798.8		+	Q06418	False				0.5625			False		False			False	False	False					7.3	False	False	False
TYRO3	chr15	41571688	INS	SPLICE_SITE	G	GGGTAAGCCTCCGGAGCAGGGCTAAAGGCCGTCTCCCCATCCCCA	0.198	109	23	0/1		c.e14+1G>GGGTAAGCCTCCGGAGCAGGGCTAAAGGCCGTCTCCCCATCCCCA		TYRO3 protein tyrosine kinase	Fibronectin type III domain containing I-set domain containing Immunoglobulin like domain containing Receptor Tyrosine Kinases	ENST00000263798.8		+	Q06418	False				0.4875			False		False			False	False	False					7.3	False	False	False
DUOX1	chr15	45139562	SNP	MISSENSE	A	C	0.504	52	49	0/1		c.1352A>C	p.Q451P	dual oxidase 1	EF-hand domain containing	ENST00000321429.8	13	+	Q9NRD9	False				0.588529			False		False			False	False	False					7.3	False	False	False		0.760337	0.807501	0.196	2
MYO5A	chr15	52433186	SNP	MISSENSE	C	T	0.282	199	72	0/1		c.127G>A	p.E43K	myosin VA	Myosins, class V	ENST00000399231.7	2	-	Q9Y4I1	False	rs1159660293		as_specific	0.321696			False	ROS1	False		structural_relation
UNC13C	chr15	54333814	SNP	SILENT	A	G	0.298	91	39	0/1		c.4542A>G	p.S1514S	unc-13 homolog C	UNC13 homologs	ENST00000260323.15	15	+	Q8NB66	False	rs200500773		as_specific	0.334165			False		False			False	False	False					3.61	False	False	False		0.176176	0.670548		0
ANKDD1A	chr15	64957167	SNP	SILENT	T	C	0.984	0	66	1|1		c.1548T>C	p.L516L	ankyrin repeat and death domain containing 1A	Ankyrin repeat domain containing	ENST00000319580.13	15	+	Q495B1	False	rs1261921303 rs111486986			0.399002			False		False			False	False	False					7.3	False	False	False
DENND4A	chr15	65671813	SNP	MISSENSE	G	C	0.631	59	104	0/1		c.4311C>G	p.I1437M	DENN domain containing 4A	DENN/MADD domain containing	ENST00000431932.6	24	-	Q7Z401	False				0.381546			False		False			False	False	False					7.3	False	False	False		0.815498	0.566886	0.097	3
THSD4	chr15	71748438	SNP	SILENT	C	T	0.659	48	92	1|0	71748435	c.1179C>T	p.G393G	thrombospondin type 1 domain containing 4	ADAMTS like	ENST00000357769.4	8	+	Q6ZMP0	False	rs201915441		as_specific	0.57606			False		False			False	False	False					3.46	False	False	False		0.371823			0
HCN4	chr15	73322835	SNP	MISSENSE	G	C	0.213	10	2	0/1		c.3258C>G	p.I1086M	hyperpolarization activated cyclic nucleotide gated potassium channel 4	Cyclic nucleotide gated channels	ENST00000261917.4	8	-	Q9Y3Q4	False				0.733167			False		False			False	False	False					7.3	False	False	False		0.396234	0.707104	0.285	3
ULK3	chr15	74838176	SNP	SILENT	C	G	0.706	40	95	0/1		c.1263G>C	p.R421R	unc-51 like kinase 3		ENST00000440863.7	13	-	Q6PHR2	False				0.63591			False		False			False	False	False					7.3	False	False	False		0.250816	0.774172		0
ALPK3	chr15	84857677	SNP	MISSENSE	G	C	0.282	27	10	0/1		c.3545G>C	p.G1182A	alpha kinase 3	I-set domain containing Immunoglobulin like domain containing	ENST00000258888.5	6	+	Q96L96	False	rs201817336		as_specific	0.653367			False		False			False	False	False					7.3	False	False	False		0.296849		0.154	1
TICRR	chr15	89621529	SNP	SILENT	G	A	0.603	38	61	0/1		c.3291G>A	p.S1097S	TOPBP1 interacting checkpoint and replication regulator		ENST00000268138.12	19	+	Q7Z2Z1	False	rs376343323		as_specific	0.413965			False		False			False	False	False					4.13	False	False	False		0.208845			0
LMF1	chr16	854560	SNP	MISSENSE	C	T	0.514	86	89	0/1		c.1676G>A	p.R559H	lipase maturation factor 1		ENST00000262301.16	11	-	Q96S06	False	rs772175934		as_specific	0.670823			False		False			False	False	False					7.3	False	False	False		0.748664	0.726655	0.103	2
PERCC1	chr16	1433011	SNP	MISSENSE	G	C	0.5	1	2	0/1		c.418G>C	p.G140R			ENST00000640283.2	2	+		False				0.705736			False		False			False	False	False					7.3	False	False	False		0.651936	0.508116		0.63405
C16orf96	chr16	4588204	SNP	MISSENSE	G	A	0.372	106	65	0/1		c.2465G>A	p.R822H	chromosome 16 open reading frame 96		ENST00000444310.4	9	+	A6NNT2	False	rs201958538		as_specific	0.513716			False		False			False	False	False					3.83	False	False	False		0.67035	0.797844	0.291	2
UBN1	chr16	4860819	SNP	MISSENSE	C	T	0.455	183	148	0/1		c.827C>T	p.A276V	ubinuclein 1	Protein phosphatase 1 regulatory subunits	ENST00000262376.11	7	+	Q9NPG3	False	rs779520269		as_specific	0.513716			False		False			False	False	False					7.3	False	False	False		0.482071		0.097	3
UBN1	chr16	4874544	SNP	MISSENSE	A	G	0.445	256	196	0/1		c.2134A>G	p.T712A	ubinuclein 1	Protein phosphatase 1 regulatory subunits	ENST00000262376.11	15	+	Q9NPG3	False	rs371397959		as_specific	0.528678			False		False			False	False	False					4.13	False	False	False		0.276121		0.012	2
SOCS1	chr16	11255260	SNP	SILENT	G	C	0.215	143	38	0/1		c.219C>G	p.L73L	suppressor of cytokine signaling 1	Suppressors of cytokine signaling SH2 domain containing	ENST00000644787.1	1	-	O15524	False	rs752192832		as_specific	0.720698	L	Rec	False		False	p.Y64fs*1(1) p.L73fs*9(1) p.D63_Q108del(1) p.S71fs*29(1)		False	False	False					7.3	False	False	False		0.167521	0.412648		0
ABCC6	chr16	16190248	SNP	SILENT	G	T	0.487	289	270	0/1		c.1551C>A	p.I517I	ATP binding cassette subfamily C member 6	ATP binding cassette subfamily C	ENST00000205557.11	12	-	O95255	False				0.591022			False		False			False	False	False					7.3	False	False	False		0.183833	0.338049		0
EEF2K	chr16	22225801	SNP	SILENT	T	C	0.45	173	138	0/1		c.72T>C	p.D24D	eukaryotic elongation factor 2 kinase		ENST00000263026.10	2	+	O00418	False				0.551122			False		False			False	False	False					7.3	False	False	False		0.119514	0.512893		0
GSG1L	chr16	28063239	SNP	SILENT	G	A	0.554	57	69	0/1		c.186C>T	p.N62N	GSG1 like		ENST00000447459.7	1	-	Q6UXU4	False				0.755611			False		False			False	False	False					7.3	False	False	False		0.168746	0.397906		0
ZNF646	chr16	31076448	SNP	MISSENSE	G	A	0.492	105	99	0/1		c.124G>A	p.D42N	zinc finger protein 646	Zinc fingers C2H2-type	ENST00000300850.5	2	+	O15015	False				0.623441			False		False			False	False	False					7.3	False	False	False		0.484269		0.051	4
ABCC11	chr16	48224351	SNP	SILENT	G	A	0.199	213	54	0/1		c.474C>T	p.F158F	ATP binding cassette subfamily C member 11	ATP binding cassette subfamily C	ENST00000394747.5	4	-	Q96J66	False	rs761854984		as_specific	0.458853			False		False			False	False	False					7.3	False	False	False		0.640435	0.540586		0
ADCY7	chr16	50304536	SNP	SILENT	C	T	0.682	6	14	0/1		c.1545C>T	p.N515N	adenylate cyclase 7	Adenylate cyclases	ENST00000673801.1	11	+	P51828	False	rs144290211		as_specific	0.648379			False		False			False	False	False					3.91	False	False	False		0.183983	0.710331		0
KLHL36	chr16	84657891	SNP	MISSENSE	G	A	0.949	0	18	1|1		c.1084G>A	p.A362T	kelch like family member 36	BTB domain containing Kelch like	ENST00000564996.6	3	+	Q8N4N3	False				0.563591			False		False			False	False	False					7.3	False	False	False		0.584531	0.778504	0.173	3
ZC3H18	chr16	88623275	SNP	MISSENSE	G	A	0.989	0	100	1|1		c.1724G>A	p.R575Q	zinc finger CCCH-type containing 18	Zinc fingers CCCH-type	ENST00000301011.9	10	+	Q86VM9	False	rs747611042		as_specific	0.638404			False		False			False	False	False					4.61	False	False	False		0.934284	0.600922	0.229	4
TLCD2	chr17	1709870	SNP	MISSENSE	G	C	0.993	0	145	1|1		c.193C>G	p.Q65E	TLC domain containing 2	TLC domain containing	ENST00000330676.8	2	-	A6NGC4	False	rs573812115		as_specific	0.693267			False		False			False	False	False					3.04	False	False	False		0.519269	0.590258	0.155	2
SMYD4	chr17	1812026	DEL	IN_FRAME_DEL	CCTT	C	0.993	0	149	1|1		c.221_223delAAG	p.E74del	SET and MYND domain containing 4	SET domain containing Zinc fingers MYND-type	ENST00000305513.12	3	-	Q8IYR2	True	rs528588244		as_specific	0.424318			False		False			False	False	False					3.76	False	False	False
RAP1GAP2	chr17	2965563	SNP	SILENT	C	T	0.992	0	141	1|1		c.459C>T	p.T153T	RAP1 GTPase activating protein 2		ENST00000540393.6	8	+	Q684P5	False	rs201169910		as_specific	0.546135			False		False			False	False	False					3.53	False	False	False		0.160243	0.674115		0
CLEC10A	chr17	7078016	SNP	SILENT	G	A	0.991	0	134	1|1		c.165C>T	p.I55I	C-type lectin domain containing 10A	CD molecules C-type lectin domain containing	ENST00000254868.8	3	-	Q8IUN9	False	rs139902883		as_specific	0.59601			False		False			False	False	False					3.76	False	False	False		0.315023			0
FGF11	chr17	7442742	SNP	MISSENSE	G	A	0.996	0	260	1|1		c.557G>A	p.R186Q	fibroblast growth factor 11		ENST00000293829.9	4	+	Q92914	False	rs370094891		as_specific	0.528678			False		False			False	False	False					4.61	False	False	False		0.809092	0.537241	0.602	3
TP53	chr17	7675088	SNP	MISSENSE	C	T	0.996	0	263	1|1		c.524G>A	p.R175H	tumor protein p53		ENST00000269305.8	5	-	P04637	False	rs28934578		as_specific	0.568579	"L, E, M, O"	Rec	False	NTRK1	True	p.R175H(1091) p.0(9) p.R175R(5) p.R175S(8) p.R174fs*1(2) p.R175G(16) p.R175L(21) p.R175C(20) p.R175_H178>X(1) p.V173fs*59(2) p.P177_C182delPHHERC(4) p.H168fs*23(1) p.R175P(7) p.R174_H178>S(1) p.R175fs*72(1) p.V173fs*69(1) p.R175fs*5(2) p.R174_C176delRRC(1) p.E171fs*1(1) p.R174fs*24(1) p.R175fs*6(1) p.R174_E180>K(1) p.E171fs*61(1) p.R174_H179delRRCPHH(1) p.R175_E180del(1) p.V173fs*23(1) p.K164_P21…	cancer
ALOX15B	chr17	8047006	SNP	NONSENSE	C	T	0.993	0	156	1|1		c.1387C>T	p.R463*	arachidonate 15-lipoxygenase, type B	Arachidonate lipoxygenases	ENST00000572022.5	10	+	O15296	False	rs139880289		as_specific	0.571072			True		False		gene_function_loss
MYH4	chr17	10445288	SNP	SILENT	G	A	0.994	0	178	1|1		c.5244C>T	p.I1748I	myosin heavy chain 4	Myosin heavy chains	ENST00000255381.2	36	-	Q9Y623	False	rs149221663		as_specific	0.416459			False		False			False	False	False					3.91	False	False	False		0.332689			0
HS3ST3B1	chr17	14301838	SNP	MISSENSE	G	C	0.984	1	140	1|1		c.320G>C	p.G107A	heparan sulfate-glucosamine 3-sulfotransferase 3B1	Sulfotransferases, membrane bound	ENST00000360954.3	1	+	Q9Y662	False				0.713217			False		False			False	False	False					7.3	False	False	False		0.39353	0.229042	0.043	2
SREBF1	chr17	17813445	SNP	MISSENSE	G	A	0.995	0	203	1|1		c.3227C>T	p.A1076V	sterol regulatory element binding transcription factor 1	Basic helix-loop-helix proteins	ENST00000355815.8	19	-	P36956	False	rs142115026		as_specific	0.673317			False		False			False	False	False					3.57	False	False	False		0.845084	0.495311	0.431	4
CCDC144B	chr17	18607967	DEL	SPLICE_SITE	TCTG	T	0.968	0	27	1|1		c.e4-3CAGA>A		coiled-coil domain containing 144B (pseudogene)		ENST00000618081.4		-	Q3MJ40	True	rs531237997		as_specific	0.310174			False		False			False	False	False					3.91	False	False	False
RAB34	chr17	28715649	SNP	MISSENSE	C	T	0.41	222	155	0/1		c.371G>A	p.G124E	RAB34, member RAS oncogene family	RAB, member RAS oncogene GTPases	ENST00000395245.9	5	-	P0DI83, Q9BZG1	False				0.518703			False		False			False	False	False	ENST00000395245
TBC1D3B	chr17	36169091	SNP	MISSENSE	T	C	0.995	0	254	1|1		c.751A>G	p.M251V	TBC1 domain family member 3B		ENST00000611257.4	10	-	A6NDS4	False	rs1323549948		as_specific	0.625935			False		False			False	False	False					3.22	False	False	False		0.81874		0.021	1
CCL4L2	chr17	36212342	DNP	MISSENSE	CG	GA	0.996	0	253	1|1		c.200_201CG>GA	p.P67R	C-C motif chemokine ligand 4 like 2	Chemokine ligands	ENST00000615418.4	3	+	Q8NHW4	False				0.527363			False		False			False	False	False					7.3	False	False	False
ACACA	chr17	37330244	SNP	SILENT	A	C	0.993	0	150	1|1		c.156T>G	p.A52A	acetyl-CoA carboxylase alpha		ENST00000614428.4	3	-	Q13085	False				0.441397			False		False			False	False	False					7.3	False	False	False		0.2192	0.89267		0
ARHGAP23	chr17	38490145	SNP	SILENT	G	A	0.994	0	196	1|1		c.3030G>A	p.A1010A	Rho GTPase activating protein 23	Pleckstrin homology domain containing Rho GTPase activating proteins PDZ domain containing	ENST00000622683.5	18	+	Q9P227	False	rs1217405332 rs9891156			0.620948			False		False			False	False	False					7.3	False	False	False			0.898962
KCNH4	chr17	42176229	SNP	SILENT	G	C	0.293	458	190	0/1		c.654C>G	p.L218L	potassium voltage-gated channel subfamily H member 4	Potassium voltage-gated channels	ENST00000264661.4	5	-	Q9UQ05	False				0.586035			False		False			False	False	False					7.3	False	False	False		0.233129	0.523304		0
STAT5B	chr17	42212139	SNP	MISSENSE	C	T	0.314	721	325	0/1		c.1525G>A	p.E509K	signal transducer and activator of transcription 5B	SH2 domain containing	ENST00000293328.8	13	-	P51692	False				0.541147			False		False			False	False	False					7.3	False	False	False		0.958595	0.571256	0.647	4
COA3	chr17	42798117	SNP	MISSENSE	C	T	0.989	0	112	1|1		c.265G>A	p.E89K	cytochrome c oxidase assembly factor 3	Mitochondrial respiratory chain complex assembly factors	ENST00000328434.8	2	-	Q9Y2R0	False	rs61757405		as_specific	0.503741			False		False			False	False	False					3.01	False	False	False		0.803704	0.695884	0.349	2
B4GALNT2	chr17	49160556	SNP	SPLICE_SITE	G	A	0.99	0	106	1|1		c.861G>A	p.V287V	beta-1%3B4-N-acetyl-galactosaminyltransferase 2	Beta 4-glycosyltransferases	ENST00000300404.2	7	+	Q8NHY0	False				0.531172			False		False			False	False	False					7.3	False	False	False		0.474102	0.79528		0
HSF5	chr17	58488175	SNP	MISSENSE	C	T	0.977	0	40	1|1		c.100G>A	p.G34S	heat shock transcription factor 5		ENST00000323777.8	1	-	Q4G112	False	rs760035916		as_specific	0.735661			False		False			False	False	False					4.61	False	False	False		0.351535	0.249123	0.119	2
HEATR6	chr17	60050934	SNP	MISSENSE	C	G	0.992	0	151	1|1		c.2333G>C	p.R778T	HEAT repeat containing 6		ENST00000184956.11	15	-	Q6AI08	False				0.471322			False		False			False	False	False					7.3	False	False	False		0.807832	0.651511	0.096	3
ACE	chr17	63477139	SNP	SILENT	G	C	0.29	103	41	0/1		c.45G>C	p.P15P	angiotensin I converting enzyme	CD molecules	ENST00000290866.10	1	+	P12821	False	rs1110991		as_specific	0.743142			False		False			False	False	False					3.08	False	False	False		0.21507	0.44911		0
ACE	chr17	63485293	SNP	MISSENSE	C	G	0.325	591	284	0/1		c.1979C>G	p.S660C	angiotensin I converting enzyme	CD molecules	ENST00000290866.10	13	+	P12821	False	rs147429960		as_specific	0.553616			False		False			False	False	False					3.06	False	False	False		0.452146	0.775297	0.142	3
STRADA	chr17	63713493	SNP	SILENT	T	C	0.313	391	180	0/1		c.174A>G	p.L58L	STE20-related kinase adaptor alpha		ENST00000582137.6	4	-	Q7RTN6	False	rs780737966		as_specific	0.374065			False		False			False	False	False					4.61	False	False	False		0.262168	0.549828		0
CSHL1	chr17	63909902	SNP	NONSENSE	C	A	0.175	553	120	0/1		c.478G>T	p.E160*	chorionic somatomammotropin hormone like 1	Growth hormone family	ENST00000309894.6	5	-	Q14406	False				0.553616			True		False		gene_function_loss
ABCA6	chr17	69102883	SNP	SILENT	A	G	0.708	56	141	0/1		c.2826T>C	p.T942T	ATP binding cassette subfamily A member 6	ATP binding cassette subfamily A	ENST00000284425.7	21	-	Q8N139	False	rs769681288		as_specific	0.264339			False		False			False	False	False					4.31	False	False	False		0.173327			0
AATK	chr17	81121016	SNP	MISSENSE	C	T	0.584	97	141	0/1		c.2920G>A	p.G974R	apoptosis associated tyrosine kinase	Protein phosphatase 1 regulatory subunits Receptor Tyrosine Kinases	ENST00000326724.9	11	-	Q6ZMQ8	False	rs780195668		as_specific	0.658354			False		False			False	False	False					7.3	False	False	False			0.572833	0.146	2
FASN	chr17	82087116	SNP	MISSENSE	G	A	0.564	237	306	0/1		c.3361C>T	p.P1121S	fatty acid synthase	Short chain dehydrogenase/reductase superfamily Seven-beta-strand methyltransferase motif containing	ENST00000306749.4	21	-	P49327	False	rs139131741		as_specific	0.67581			False		False			False	False	False					4.61	False	False	False		0.831781		0.319	4
SS18	chr18	26090555	SNP	SILENT	G	A	0.689	52	117	0/1		c.15C>T	p.F5F	SS18, nBAF chromatin remodeling complex subunit		ENST00000415083.7	1	-	Q15532	False				0.690773	M	Dom	False	"SSX1, SSX2"	False		structural_relation
CDH20	chr18	61554351	SNP	MISSENSE	G	C	0.712	45	116	0/1		c.2062G>C	p.E688Q	cadherin 20	Type II classical cadherins	ENST00000262717.9	12	+	Q9HBT6	False				0.623441			False		False			False	False	False					7.3	False	False	False		0.902586	0.592839	0.313	3
ZCCHC2	chr18	62523690	SNP	MISSENSE	C	G	0.658	27	55	0/1		c.266C>G	p.S89W	zinc finger CCHC-type containing 2	Zinc fingers CCHC-type	ENST00000269499.10	1	+	Q9C0B9	False				0.78803			False		False			False	False	False					7.3	False	False	False		0.748876	0.691158	0.048	1
ZCCHC2	chr18	62523943	SNP	SILENT	C	T	0.637	24	43	0/1		c.519C>T	p.L173L	zinc finger CCHC-type containing 2	Zinc fingers CCHC-type	ENST00000269499.10	1	+	Q9C0B9	False	rs931553482		as_specific	0.733167			False		False			False	False	False					4.31	False	False	False		0.184702	0.794703		0
SERPINB8	chr18	63978347	SNP	SILENT	C	T	0.265	169	57	0/1		c.39C>T	p.I13I	serpin family B member 8	Serpin peptidase inhibitors	ENST00000397988.7	2	+	P50452	False	rs767000611		as_specific	0.498753			False		False			False	False	False					7.3	False	False	False		0.205	0.545291		0
CDH7	chr18	65880712	SNP	MISSENSE	C	G	0.621	106	176	0/1		c.2176C>G	p.P726A	cadherin 7	Type II classical cadherins	ENST00000397968.4	12	+	Q9ULB5	False	rs1258250661		as_specific	0.461347			False		False			False	False	False					7.3	False	False	False		0.674166		0.698	3
RNF126	chr19	651687	SNP	MISSENSE	C	T	0.984	0	63	1|1		c.367G>A	p.G123S	ring finger protein 126	Ring finger proteins	ENST00000292363.10	4	-	Q9BV68	False	rs368185772		as_specific	0.700748			False		False		gene_function_loss
DOT1L	chr19	2210405	SNP	SILENT	A	G	0.978	0	46	1|1		c.1011A>G	p.E337E	DOT1 like histone lysine methyltransferase	Lysine methyltransferases Seven-beta-strand methyltransferase motif containing	ENST00000398665.8	13	+	Q8TEK3	False	rs771357790		as_specific	0.695761			False		False		gene_function_loss
CACTIN	chr19	3613071	SNP	MISSENSE	C	A	0.356	46	26	0/1		c.1773G>T	p.Q591H	cactin, spliceosome C complex subunit	Spliceosomal P complex Spliceosomal C complex	ENST00000429344.7	9	-	Q8WUQ7	False				0.703242			False		False		gene_function_loss
ZNRF4	chr19	5455936	SNP	NONSENSE	C	T	0.989	0	90	1|1	5455936	c.445C>T	p.R149*	zinc and ring finger 4	Ring finger proteins	ENST00000222033.6	1	+	Q8WWF5	False	rs749112604		as_specific	0.660848			True		False		gene_function_loss
MUC16	chr19	8948595	SNP	MISSENSE	C	G	0.35	66	35	0/1		c.28175G>C	p.W9392S	mucin 16, cell surface associated	Mucins	ENST00000397910.8	3	-	Q8WXI7	False				0.511222			False		False			False	False	False					7.3	False	False	False		0.257808	0.713943	0.022	1
ZNF441	chr19	11778347	SNP	MISSENSE	C	G	0.979	0	55	1|1		c.148C>G	p.H50D	zinc finger protein 441	Zinc fingers C2H2-type	ENST00000357901.5	3	+	Q8N8Z8	False				0.354115			False		False			False	False	False					7.3	False	False	False		0.592417	0.702814	0.006	1
DHPS	chr19	12675926	SNP	MISSENSE	G	C	0.975	0	38	1|1		c.1022C>G	p.A341G	deoxyhypusine synthase		ENST00000210060.12	9	-	P49366	False	rs137888580		as_specific	0.561097			False		False			False	False	False					3.57	False	False	False		0.739775	0.807165	0.143	3
SAMD1	chr19	14089250	SNP	MISSENSE	G	A	0.993	0	161	1|1		c.749C>T	p.P250L	sterile alpha motif domain containing 1	Sterile alpha motif domain containing	ENST00000533683.7	2	-	Q6SPF0	False	rs749734399		as_specific	0.59601			False		False			False	False	False					7.3	False	False	False		0.405474	0.795955	0.083	2
CPAMD8	chr19	16977378	SNP	MISSENSE	A	C	0.995	0	229	1|1		c.1748T>G	p.F583C	C3 and PZP like, alpha-2-macroglobulin domain containing 8	C3 and PZP like, alpha-2-macroglobulin domain containing	ENST00000443236.6	15	-	Q8IZJ3	False				0.546135			False		False			False	False	False					7.3	False	False	False		0.905187		0.44	2
PLVAP	chr19	17377058	SNP	SILENT	G	A	0.996	0	247	1|1		c.231C>T	p.L77L	plasmalemma vesicle associated protein		ENST00000252590.9	1	-	Q9BX97	False	rs144782358		as_specific	0.623441			False		False			False	False	False					4.61	False	False	False		0.147455	0.913034		0
JAK3	chr19	17834680	SNP	SILENT	G	T	0.321	170	77	0/1		c.2241C>A	p.P747P	Janus kinase 3	Jak family tyrosine kinases	ENST00000527670.5	16	-	P52333	False				0.603491	L	Dom	False		False			False	False	False					7.3	False	False	False		0.176266	0.332313		0
MAST3	chr19	18146883	SNP	SILENT	C	T	0.978	0	44	1|1		c.3078C>T	p.S1026S	microtubule associated serine/threonine kinase 3	PDZ domain containing	ENST00000262811.10	25	+	O60307	False	rs555635420		as_specific	0.63591			False		False			False	False	False					4.61	False	False	False		0.207685	0.890584		0
TMEM161A	chr19	19120799	SNP	SILENT	G	A	0.994	0	188	1|1		c.1152C>T	p.L384L	transmembrane protein 161A		ENST00000162044.14	11	-	Q9NX61	False	rs1472852246		as_specific	0.645885			False		False		gene_function_loss
ZNF730	chr19	23146407	SNP	MISSENSE	G	C	0.667	0	2	0/1		c.1363G>C	p.E455Q	zinc finger protein 730	Zinc fingers C2H2-type	ENST00000597761.7	4	+	Q6ZMV8	False				0.366584			False		False			False	False	False					7.3	False	False	False		0.634349	0.123104	0.079	1
CD22	chr19	35341095	SNP	SILENT	T	C	0.74	77	220	0/1		c.1200T>C	p.N400N	CD22 molecule	C2-set domain containing CD molecules Sialic acid binding Ig like lectins Ig-like cell adhesion molecule family	ENST00000536635.6	6	+	P20273	False	rs1344228425		as_specific	0.593516			False		False			False	False	False					7.3	False	False	False		0.220097	0.356594		0
CAPNS1	chr19	36149592	SNP	MISSENSE	C	T	0.333	23	11	0/1		c.736C>T	p.L246F	calpain small subunit 1	EF-hand domain containing	ENST00000588815.5	10	+	P04632	False				0.521197			False		False			False	False	False					7.3	False	False	False		0.706164	0.738448	0.212	2
ZNF850	chr19	36750801	SNP	MISSENSE	G	A	0.239	34	10	0/1		c.239C>T	p.S80L	zinc finger protein 850	Zinc fingers C2H2-type	ENST00000591344.2	5	-	A8MQ14	False	rs778425979		as_specific	0.40399			False		False			False	False	False					4.61	False	False	False		0.764319	0.456237		1
ZNF585B	chr19	37185506	SNP	MISSENSE	C	G	0.268	62	22	0/1		c.2031G>C	p.L677F	zinc finger protein 585B	Zinc fingers C2H2-type	ENST00000532828.7	5	-	Q52M93	False				0.461347			False		False			False	False	False					7.3	False	False	False		0.408339	0.64113	0.125	1
LRFN1	chr19	39308490	SNP	MISSENSE	G	T	0.807	23	98	0/1		c.1459C>A	p.R487S	leucine rich repeat and fibronectin type III domain containing 1	I-set domain containing Ig-like cell adhesion molecule family Fibronectin type III domain containing	ENST00000248668.4	2	-	Q9P244	False				0.645885			False		False			False	False	False					7.3	False	False	False		0.512273	0.87519	0.123	2
ZNF546	chr19	40014558	SNP	NONSENSE	C	T	0.216	167	43	0/1		c.1288C>T	p.R430*	zinc finger protein 546	Zinc fingers C2H2-type	ENST00000347077.9	7	+	Q86UE3	False	rs117622016		as_specific	0.396509			True		False		gene_function_loss
ZNF780A	chr19	40081883	SNP	SILENT	C	T	0.244	162	50	0/1		c.168G>A	p.T56T	zinc finger protein 780A	Zinc fingers C2H2-type	ENST00000595687.6	5	-	O75290	False	rs150224403		as_specific	0.376559			False		False			False	False	False					3.23	False	False	False		0.199942			0
ZNF404	chr19	43872697	SNP	MISSENSE	C	T	0.685	55	116	0/1		c.1517G>A	p.R506H	zinc finger protein 404	Zinc fingers C2H2-type	ENST00000587539.2	3	-	Q494X3	False	rs201850953		as_specific	0.359102			False		False			False	False	False					3.83	False	False	False		0.335928	0.497727	0.056	1
FKRP	chr19	46755906	SNP	MISSENSE	C	G	0.789	17	66	0/1		c.456C>G	p.S152R	fukutin related protein		ENST00000318584.10	4	+	Q9H9S5	False	rs199714523		as_specific	0.745636			False		False			False	False	False					3.21	False	False	False		0.7215	0.571225	0.198	1
NOP53	chr19	47755476	SNP	SILENT	G	A	0.289	65	26	0/1		c.1182G>A	p.A394A	NOP53 ribosome biogenesis factor		ENST00000246802.10	9	+	Q9NZM5	False	rs886836855		as_specific	0.705736			False		False			False	False	False					3.76	False	False	False		0.193584	0.574286		0
TPRX1	chr19	47801985	SNP	MISSENSE	G	T	0.302	88	37	0/1		c.1026C>A	p.D342E	tetrapeptide repeat homeobox 1	PRD class homeoboxes and pseudogenes	ENST00000322175.7	2	-	Q8N7U7	False	rs942532542		as_specific	0.593516			False		False			False	False	False					7.3	False	False	False		0.337996	0.947446	0.264	1
GRWD1	chr19	48450428	SNP	MISSENSE	C	T	0.269	450	158	0/1		c.584C>T	p.A195V	glutamate rich WD repeat containing 1	WD repeat domain containing	ENST00000253237.10	4	+	Q9BQ67	False	rs144047399		as_specific	0.658354			False		False			False	False	False					3.15	False	False	False		0.334883	0.20853	0.071	4
FTL	chr19	48966350	SNP	SILENT	C	T	0.72	149	389	0/1		c.319C>T	p.L107L	ferritin light chain	Ferritin subunits	ENST00000331825.11	3	+	P02792	False	rs751923171		as_specific	0.516209			False		False			False	False	False					4.13	False	False	False		0.192884	0.832896		0
TEAD2	chr19	49347310	SNP	SILENT	C	T	0.694	62	134	0/1		c.801G>A	p.A267A	TEA domain transcription factor 2	TEA domain transcription factors	ENST00000598810.5	10	-	Q15562	False	rs146461192		as_specific	0.598504			False		False			False	False	False					7.3	False	False	False		0.197003	0.74225		0
SCAF1	chr19	49653002	SNP	MISSENSE	G	C	0.736	67	174	0/1		c.2613G>C	p.E871D	SR-related CTD associated factor 1		ENST00000360565.8	7	+	Q9H7N4	False	rs1172993594		as_specific	0.63591			False		False			False	False	False					7.3	False	False	False		0.533567		0.104	3
AKT1S1	chr19	49873214	SNP	SILENT	G	A	0.8	31	134	0/1		c.82C>T	p.L28L	AKT1 substrate 1	MTOR complex 1	ENST00000391833.5	1	-	Q96B36	False				0.740648			False		False			False	False	False					7.3	False	False	False		0.231028	0.45212		0
HAS1	chr19	51719557	SNP	SILENT	G	A	0.258	105	35	0/1		c.348C>T	p.S116S	hyaluronan synthase 1	Glycosyltransferase family 2	ENST00000540069.7	2	-	Q92839	False				0.725686			False		False			False	False	False					7.3	False	False	False			0.49316		0
ERVV-1	chr19	53015370	SNP	MISSENSE	T	C	0.238	125	37	0/1		c.1280T>C	p.V427A	endogenous retrovirus group V member 1, envelope	Envelope ERV derived genes	ENST00000602168.1	1	+	B6SEH8	False	rs1012883193		as_specific	0.438903			False		False			False	False	False					4.01	False	False	False		0.65669	0.212201		1
LILRA1	chr19	54594667	SNP	MISSENSE	A	C	0.153	84	14	0|1	54594667	c.73A>C	p.T25P	leukocyte immunoglobulin like receptor A1	Activating leukocyte immunoglobulin like receptors CD molecules	ENST00000251372.8	4	+	O75019	False	rs1178200495		as_specific	0.583541			False		False			False	False	False					4.31	False	False	False		0.812737	0.618612	0.03	1
LILRA1	chr19	54595864	SNP	MISSENSE	G	C	0.172	254	57	0/1		c.887G>C	p.R296T	leukocyte immunoglobulin like receptor A1	Activating leukocyte immunoglobulin like receptors CD molecules	ENST00000251372.8	6	+	O75019	False	rs757520653		as_specific	0.638404			False		False			False	False	False					3.91	False	False	False		0.64741	0.564127	0.108	1
KIR2DL4	chr19	54806145	SNP	MISSENSE	C	T	0.157	580	106	0/1		c.556C>T	p.P186S	killer cell immunoglobulin like receptor, two Ig domains and long cytoplasmic tail 4	Killer cell immunoglobulin like receptors CD molecules	ENST00000345540.9	4	+	Q99706	False				0.563591			False		False			False	False	False					7.3	False	False	False		0.657843	0.266334	0.029	1
MZF1	chr19	58563242	SNP	SILENT	G	C	0.357	110	59	0/1		c.1035C>G	p.R345R	myeloid zinc finger 1	SCAN domain containing Zinc fingers C2H2-type	ENST00000215057.7	6	-	P28698	False	rs375810541		as_specific	0.678304			False		False			False	False	False					7.3	False	False	False		0.257815	0.722646		2
ADRA1D	chr20	4221844	SNP	SILENT	C	G	0.464	45	39	0/1		c.1398G>C	p.A466A	adrenoceptor alpha 1D	Adrenoceptors	ENST00000379453.6	2	-	P25100	False				0.743142			False		False			False	False	False					7.3	False	False	False		0.293781	0.482002		0
XRN2	chr20	21330496	SNP	MISSENSE	C	T	0.382	129	81	0/1		c.443C>T	p.P148L	5'-3' exoribonuclease 2		ENST00000377191.5	5	+	Q9H0D6	False				0.341646			False		False			False	False	False					7.3	False	False	False		0.789282		0.328	4
ID1	chr20	31605740	SNP	MISSENSE	C	T	0.994	0	184	1|1		c.353C>T	p.P118L	inhibitor of DNA binding 1, HLH protein	Basic helix-loop-helix proteins	ENST00000376112.4	1	+	P41134	False	rs200577120		as_specific	0.628429			False		False			False	False	False					3.01	False	False	False		0.685656	0.40993	0.156	4
BPIFB3	chr20	33064549	SNP	SPLICE_SITE	G	A	0.994	0	162	1|1		c.e7+1G>A		BPI fold containing family B member 3	BPI fold containing	ENST00000375494.3		+	P59826	False	rs145289801		as_specific	0.558603			False		False		splicing
NCOA6	chr20	34727294	SNP	MISSENSE	G	C	0.245	310	100	0/1		c.6113C>G	p.S2038C	nuclear receptor coactivator 6		ENST00000374796.6	15	-	Q14686	False				0.446384			False		False			False	False	False					7.3	False	False	False		0.881626		0.182	4
ACSS2	chr20	34926262	SNP	SILENT	C	T	0.365	226	131	0/1		c.1884C>T	p.T628T	acyl-CoA synthetase short chain family member 2	Acyl-CoA synthetase family	ENST00000360596.7	16	+	Q9NR19	False	rs58735881		as_specific	0.55611			False		False			False	False	False					3.27	False	False	False		0.138409			0
MYH7B	chr20	35001150	SNP	MISSENSE	G	A	0.396	120	77	0/1		c.5467G>A	p.E1823K	myosin heavy chain 7B	Myosin heavy chains	ENST00000262873.12	39	+	A7E2Y1	False	rs199823358		as_specific	0.648379			False		False			False	False	False	ENST00000262873
PHF20	chr20	35938968	SNP	MISSENSE	G	C	0.265	511	189	0/1		c.2572G>C	p.E858Q	PHD finger protein 20	PHD finger proteins Tudor domain containing NSL histone acetyltransferase complex	ENST00000374012.8	16	+	Q9BVI0	False				0.578554			False		False			False	False	False					7.3	False	False	False		0.772538	0.65641	0.234	4
BPI	chr20	38309030	SNP	MISSENSE	G	A	0.598	266	369	0/1		c.346G>A	p.G116R	bactericidal/permeability-increasing protein	BPI fold containing	ENST00000642449.2	3	+	P17213	False	rs200771214		as_specific	0.456359			False		False			False	False	False					3.71	False	False	False		0.557201	0.742185	0.339	2
BPI	chr20	38326272	SNP	MISSENSE	A	C	0.596	80	118	0/1		c.1001A>C	p.K334T	bactericidal/permeability-increasing protein	BPI fold containing	ENST00000642449.2	10	+	P17213	False	rs775959420		as_specific	0.533666			False		False			False	False	False					3.83	False	False	False		0.468692	0.809427	0.071	1
HNF4A	chr20	44419773	SNP	SILENT	G	C	0.462	404	344	0/1		c.789G>C	p.R263R	hepatocyte nuclear factor 4 alpha	Nuclear hormone receptors	ENST00000316099.8	7	+	P41235	False	rs372639360		as_specific	0.551122			False		False			False	False	False					7.3	False	False	False		0.186208	0.750707		0
SLC12A5	chr20	46022943	INS	IN_FRAME_INS	G	GGGAGGA	0.349	4	2	0/1		c.222_223insGGAGGA	p.74_75insGG	solute carrier family 12 member 5	Solute carriers	ENST00000626701.1	2	+	Q9H2X9	True	rs1431329467		as_specific	0.625			False		False			False	False	False					7.3	False	False	False
ELMO2	chr20	46371607	SNP	MISSENSE	G	C	0.278	165	65	0/1		c.1665C>G	p.F555L	engulfment and cell motility 2		ENST00000290246.11	18	-	Q96JJ3	False				0.59601			False		False			False	False	False					7.3	False	False	False		0.876997	0.688694	0.545	3
ELMO2	chr20	46371625	SNP	SILENT	G	C	0.284	184	76	0/1		c.1647C>G	p.L549L	engulfment and cell motility 2		ENST00000290246.11	18	-	Q96JJ3	False				0.600998			False		False			False	False	False					7.3	False	False	False		0.290433	0.64842		0
ZNF334	chr20	46501594	DEL	IN_FRAME_DEL	CAGA	C	0.315	350	159	0/1		c.1742_1744delTCT	p.F581del	zinc finger protein 334	Zinc fingers C2H2-type	ENST00000347606.8	5	-	Q9HCZ1	False	rs774494095		as_specific	0.439206			False		False			False	False	False					3.76	False	False	False
PREX1	chr20	48658181	SNP	MISSENSE	G	C	0.314	210	93	0/1		c.1929C>G	p.N643K	phosphatidylinositol-3%3B4,5-trisphosphate dependent Rac exchange factor 1	Rho guanine nucleotide exchange factors Pleckstrin homology domain containing PDZ domain containing	ENST00000371941.4	17	-	Q8TCU6	False				0.625935			False		False			False	False	False					7.3	False	False	False		0.73717	0.655251	0.06	3
CSE1L	chr20	49072687	SNP	MISSENSE	G	A	0.175	163	28	0|1	49072687	c.1056G>A	p.M352I	chromosome segregation 1 like	Exportins	ENST00000262982.3	10	+	P55060	False				0.321696			False		False			False	False	False					7.3	False	False	False		0.940671	0.819545	0.455	3
CSE1L	chr20	49072688	INS	IN_FRAME_INS	G	GTAGATTTATACTAATATACTTTTGCCATAATTACCTCTA	0.176	156	28	0|1	49072687	c.1057_1058insTAGATTTATACTAATATACTTTTGCCATAATTACCTCTA	p.E353VDLY*YTFAIITSK	chromosome segregation 1 like	Exportins	ENST00000262982.3	10	+	P55060	False				0.32			False		False			False	False	False					7.3	False	False	False
AURKA	chr20	56382986	SNP	SPLICE_SITE	G	T	0.218	795	223	0/1		c.565C>A	p.R189R	aurora kinase A	Protein phosphatase 1 regulatory subunits	ENST00000347343.6	5	-	O14965	False				0.476309			False		False			False	False	False					7.3	False	False	False		0.369328	0.4355		0
RTF2	chr20	56518091	SNP	NONSTOP	G	C	0.189	188	43	0/1		c.692G>C	p.*231S			ENST00000395881.7	8	+		False				0.526185			True		False		gene_function_loss
TAF4	chr20	62010127	SNP	SILENT	T	C	0.37	281	170	0/1		c.1680A>G	p.S560S	TATA-box binding protein associated factor 4		ENST00000252996.8	4	-	O00268	False	rs541073391		as_specific	0.628429			False		False			False	False	False					7.3	False	False	False		0.244045	0.580581		0
LINC01749	chr20	63079991	SNP	SPLICE_SITE	G	T	0.396	2	2	0/1		c.e2-1G>T		long intergenic non-protein coding RNA 1749		ENST00000607802.1		+		False				0.523691			False		False			False	False	False					7.3	False	False	False		0.690454			3.01e-45
NCAM2	chr21	21335521	SNP	MISSENSE	G	A	0.484	52	49	0/1		c.754G>A	p.E252K	neural cell adhesion molecule 2	Fibronectin type III domain containing I-set domain containing Ig-like cell adhesion molecule family	ENST00000400546.6	7	+	O15394	False	rs1416861874		as_specific	0.346633			False		False			False	False	False					7.3	False	False	False		0.933237	0.733109	0.329	2
URB1	chr21	32347782	SNP	SILENT	G	C	0.488	42	40	0/1		c.3042C>G	p.L1014L	URB1 ribosome biogenesis 1 homolog (S. cerevisiae)		ENST00000382751.4	22	-	O60287	False	rs751630379		as_specific	0.61596			False		False			False	False	False					7.3	False	False	False		0.294729	0.499521		0
SYNJ1	chr21	32638911	SNP	SILENT	C	T	0.289	48	19	0/1		c.3912G>A	p.P1304P	synaptojanin 1	Phosphoinositide phosphatases	ENST00000674204.1	31	-	O43426	False	rs372695378		as_specific	0.394015			False		False		gene_function_loss
DSCAM	chr21	40339134	SNP	NONSENSE	G	A	0.443	105	83	0/1		c.1492C>T	p.R498*	DS cell adhesion molecule	I-set domain containing Immunoglobulin like domain containing Ig-like cell adhesion molecule family Fibronectin type III domain containing	ENST00000400454.6	7	-	O60469	False				0.528678			True		False		gene_function_loss
MX1	chr21	41458715	SNP	MISSENSE	G	A	0.469	103	91	0/1		c.1946G>A	p.R649Q	MX dynamin like GTPase 1		ENST00000398600.6	19	+	P20591	False	rs1486055891		as_specific	0.59601			False		False			False	False	False					7.3	False	False	False		0.435838	0.245232	0.309	4
UBASH3A	chr21	42409425	SNP	SILENT	G	T	0.4	31	19	0/1		c.171G>T	p.L57L	ubiquitin associated and SH3 domain containing A		ENST00000291535.11	3	+	P57075	False	rs774362229		as_specific	0.503741			False		False			False	False	False					7.3	False	False	False		0.187922	0.694124		0
CFAP410	chr21	44331884	SNP	SILENT	A	C	0.453	113	98	0/1		c.504T>G	p.A168A			ENST00000339818.9	5	-		False				0.638404			False		False			False	False	False					7.3	False	False	False		0.223075	0.757884		0
COL18A1	chr21	45505240	SNP	MISSENSE	C	T	0.228	231	68	0/1		c.3515C>T	p.P1172L	collagen type XVIII alpha 1 chain	Collagens	ENST00000355480.10	34	+	P39060	False	rs1197213034		as_specific	0.705736			False		False			False	False	False					7.3	False	False	False		0.619766		0.438	2
TBX1	chr22	19761129	SNP	MISSENSE	G	C	0.346	98	48	0/1		c.259G>C	p.E87Q	T-box 1	T-boxes	ENST00000332710.8	3	+	O43435	False	rs762629442		as_specific	0.800499			False		False			False	False	False					7.3	False	False	False		0.626252	0.711607	0.163	3
P2RX6	chr22	21023180	DEL	IN_FRAME_DEL	GCAAGTT	G	0.598	98	136	0/1		c.621_626delCAAGTT	p.KF208del	purinergic receptor P2X 6	Purinergic receptors P2X	ENST00000413302.6	6	+	O15547	False				0.583744			False		False			False	False	False					7.3	False	False	False
BCR	chr22	23313993	SNP	MISSENSE	G	C	0.534	52	59	0/1		c.3483G>C	p.E1161D	BCR, RhoGEF and GTPase activating protein	Rho guanine nucleotide exchange factors Pleckstrin homology domain containing C2 domain containing	ENST00000305877.13	21	+	P11274	False				0.61596	L	Dom	False	"ABL1, FGFR1, JAK2 "	False		structural_relation
DRICH1	chr22	23622124	SNP	SILENT	A	G	0.619	103	149	0/1		c.351T>C	p.D117D	aspartate rich 1		ENST00000317749.9	4	-	Q6PGQ1	False	rs776028816		as_specific	0.418953			False		False			False	False	False					7.3	False	False	False		0.290412	0.389287		0
MN1	chr22	27798710	SNP	MISSENSE	C	T	0.333	61	30	0/1		c.1834G>A	p.A612T	MN1 proto-oncogene, transcriptional regulator		ENST00000302326.5	1	-	Q10571	False				0.725686	"L, O"	Dom	False	ETV6	False		structural_relation
MN1	chr22	27799299	SNP	SILENT	C	T	0.552	15	16	0/1		c.1245G>A	p.E415E	MN1 proto-oncogene, transcriptional regulator		ENST00000302326.5	1	-	Q10571	False				0.688279	"L, O"	Dom	False	ETV6	False		structural_relation
GAS2L1	chr22	29308472	SNP	MISSENSE	G	C	0.694	27	56	0/1		c.367G>C	p.E123Q	growth arrest specific 2 like 1		ENST00000406549.7	2	+	Q99501	False				0.690773			False		False			False	False	False					7.3	False	False	False		0.83534	0.717057	0.269	3
SEC14L6	chr22	30529089	SNP	MISSENSE	C	T	0.717	45	112	0/1		c.662G>A	p.G221E	SEC14 like lipid binding 6	SEC14 family	ENST00000402034.6	8	-	B5MCN3	False	rs1225777715		as_specific	0.608479			False		False			False	False	False					7.3	False	False	False		0.84963		0.354	2
TCN2	chr22	30614502	SNP	SPLICE_SITE	G	T	0.282	194	75	0/1		c.e4+1G>T		transcobalamin 2		ENST00000405742.7		+	P20062	False				0.583541			False		False		splicing
SMTN	chr22	31088774	SNP	MISSENSE	G	C	0.615	86	121	0/1		c.370G>C	p.E124Q	smoothelin		ENST00000358743.5	5	+	P53814	False				0.623441			False		False			False	False	False					7.3	False	False	False		0.86301	0.242116	0.064	2
PRR14L	chr22	31712248	SNP	MISSENSE	C	T	0.366	141	78	0/1		c.5591G>A	p.R1864Q	proline rich 14 like		ENST00000327423.11	4	-	Q5THK1	False	rs143043548		as_specific	0.521197			False		False			False	False	False					4.13	False	False	False		0.355061	0.89795	0.095	2
BPIFC	chr22	32414399	SNP	SILENT	C	T	0.612	72	110	0/1		c.1428G>A	p.L476L	BPI fold containing family C	BPI fold containing	ENST00000397452.5	16	-	Q8NFQ6	False				0.468828			False		False			False	False	False					7.3	False	False	False		0.226724	0.175382		0
FOXRED2	chr22	36506412	SNP	MISSENSE	G	C	0.5	3	3	0/1		c.11C>G	p.S4C	FAD dependent oxidoreductase domain containing 2		ENST00000397224.8	2	-	Q8IWF2	False	rs1427882712		as_specific	0.705736			False		False			False	False	False					7.3	False	False	False		0.478801	0.575769	0.055	3
SSTR3	chr22	37207183	SNP	SILENT	G	A	0.271	103	40	0/1		c.621C>T	p.I207I	somatostatin receptor 3	Somatostatin receptors	ENST00000610913.2	2	-	P32745	False				0.708229			False		False			False	False	False					7.3	False	False	False		0.125826	0.70201		0
GCAT	chr22	37815460	SNP	SILENT	C	A	0.262	63	22	0|1	37815460	c.852C>A	p.I284I	glycine C-acetyltransferase		ENST00000323205.10	6	+	O75600	False				0.633416			False		False			False	False	False					7.3	False	False	False		0.309472	0.773173		0
GCAT	chr22	37815468	SNP	MISSENSE	C	G	0.263	58	21	0|1	37815460	c.860C>G	p.S287C	glycine C-acetyltransferase		ENST00000323205.10	6	+	O75600	False				0.63591			False		False			False	False	False	ENST00000323205
CYP2D6	chr22	42126611	SNP	MISSENSE	C	G	0.641	18	33	0/1		c.1457G>C	p.S486T	cytochrome P450 family 2 subfamily D member 6	Cytochrome P450 family 2	ENST00000645361.2	9	-	P10635	False	rs1135840		as_specific	0.625935			False		False		gene_function_loss
CYP2D6	chr22	42129130	SNP	SILENT	C	G	0.584	108	160	0/1		c.408G>C	p.V136V	cytochrome P450 family 2 subfamily D member 6	Cytochrome P450 family 2	ENST00000645361.2	3	-	P10635	False	rs1058164		as_specific	0.67581			False		False			False	False	False					7.3	False	False	False			0.244324			PA166156061
DHRSX	chrX	2243161	SNP	SILENT	G	A	0.197	233	53	0/1		c.666C>T	p.L222L	dehydrogenase/reductase X-linked	Pseudoautosomal region 1	ENST00000334651.11	6	-	Q8N5I4	False				0.608479			False		False			False	False	False					7.3	False	False	False			0.606476		0
ZBED1	chrX	2489420	SNP	MISSENSE	G	A	0.494	263	255	0/1		c.1300C>T	p.L434F	zinc finger BED-type containing 1	Zinc fingers BED-type Pseudoautosomal region 1	ENST00000381222.8	2	-	O96006	False	rs770247718		assembly_conflict	0.61596			False		False			False	False	False					7.3	False	False	False			0.565138	0.07	3
CA5B	chrX	15764636	SNP	SILENT	C	T	0.484	19	18	0/1		c.201C>T	p.I67I	carbonic anhydrase 5B	Carbonic anhydrases	ENST00000318636.8	3	+	Q9Y2D0	False				0.516209			False		False			False	False	False					7.3	False	False	False			0.66758		0
CYBB	chrX	37809629	SNP	MISSENSE	G	C	0.45	330	271	0/1		c.1524G>C	p.K508N	cytochrome b-245 beta chain		ENST00000378588.5	12	+	P04839	False				0.381546			False		False		gene_function_loss
JADE3	chrX	46985790	SNP	MISSENSE	G	C	0.448	77	64	0/1		c.124G>C	p.E42Q	jade family PHD finger 3	PHD finger proteins	ENST00000614628.5	3	+	Q92613	False				0.366584			False		False			False	False	False					7.3	False	False	False			0.731137	0.134	2
DGKK	chrX	50404158	SNP	SILENT	A	G	0.244	159	49	0/1		c.969T>C	p.F323F	diacylglycerol kinase kappa	Diacylglycerol kinases	ENST00000611977.2	5	-	Q5KSL6	False	rs782747942		as_specific	0.446384			False		False			False	False	False					4.13	False	False	False					1.68e-35
HEPH	chrX	66192250	SNP	MISSENSE	C	G	0.247	134	42	0/1		c.1193C>G	p.P398R	hephaestin		ENST00000419594.5	7	+	Q9BQS7	False				0.468828			False		False			False	False	False	ENST00000519389
NAP1L2	chrX	73213842	SNP	SILENT	C	T	0.486	100	95	1|0	73213827	c.651G>A	p.E217E	nucleosome assembly protein 1 like 2		ENST00000373517.4	1	-	Q9ULW6	False	rs757387337		as_specific	0.411471			False		False			False	False	False					7.3	False	False	False			0.348016		0
ABCB7	chrX	75053437	SNP	MISSENSE	T	C	0.186	241	51	0/1		c.2195A>G	p.E732G	ATP binding cassette subfamily B member 7	ATP binding cassette subfamily B	ENST00000253577.9	16	-	O75027	False				0.359102			False		False			False	False	False					7.3	False	False	False			0.431369	0.381	2
RTL9	chrX	110453588	SNP	SILENT	T	C	0.993	0	162	1|1		c.2971T>C	p.L991L	retrotransposon Gag like 9	Retrotransposon Gag like	ENST00000465301.2	3	+	Q8NET4	False	rs921473179		as_specific	0.511222			False		False			False	False	False					7.3	False	False	False			0.734114		0
TRPC5	chrX	111852414	SNP	MISSENSE	C	T	0.166	55	10	0/1		c.1261G>A	p.E421K	transient receptor potential cation channel subfamily C member 5	Protein phosphatase 1 regulatory subunits Transient receptor potential cation channels	ENST00000262839.2	5	-	Q9UL62	False	rs866964490		as_specific	0.426434			False		False			False	False	False					7.3	False	False	False			0.570849	0.616	2
LUZP4	chrX	115306475	SNP	MISSENSE	C	T	0.51	47	52	0/1		c.613C>T	p.H205Y	leucine zipper protein 4		ENST00000371920.4	4	+	Q9P127	False				0.461347			False		False			False	False	False					7.3	False	False	False			0.471189	0.159	1
AGTR2	chrX	116172674	INS	FRAME_SHIFT_INS	A	AT	0.966	8	228	1|1		c.394_395insT	p.I135fs	angiotensin II receptor type 2	Angiotensin receptors X-linked mental retardation	ENST00000371906.5	3	+	P50052	True	rs782374251		as_specific	0.4			True		False		gene_function_loss
ADGRG4	chrX	136346699	DEL	IN_FRAME_DEL	AGCCTACAGCTGCTCATTCCTCAGCAACCCCTGT	A	0.99	0	96	1|1		c.2379_2411delGCCTACAGCTGCTCATTCCTCAGCAACCCCTGT	p.PTAAHSSATPV794del	adhesion G protein-coupled receptor G4	Adhesion G protein-coupled receptors, subfamily G	ENST00000394141.1	3	+	Q8IZF6	False	rs780226323		as_specific	0.47806			False		False			False	False	False					3.65	False	False	False
TMLHE	chrX	155491584	SNP	MISSENSE	G	C	0.471	17	15	0/1		c.1217C>G	p.T406R	trimethyllysine hydroxylase, epsilon		ENST00000334398.8	8	-	Q9NVH6	False				0.418953			False		False			False	False	False	ENST00000334398
MT-ND4	chrM	12121	SNP	SILENT	T	C	0.999	0	798	1|1		c.1362T>C	p.I454I	mitochondrially encoded NADH:ubiquinone oxidoreductase core subunit 4	NADH:ubiquinone oxidoreductase core subunits	ENST00000361381.2	1	+	P03905	False	rs879137257		as_specific	0.42394			False		False			False	False	False					7.3	False	False	False
MT-ND5	chrM	12366	SNP	SILENT	A	G	0.999	0	918	1|1		c.30A>G	p.L10L	mitochondrially encoded NADH:ubiquinone oxidoreductase core subunit 5	NADH:ubiquinone oxidoreductase core subunits	ENST00000361567.2	1	+	P03915	False				0.42394			False		False			False	False	False					7.3	False	False	False
[truncated: 4 more columns]

## Sheet: kobas_all
##Databases: BioCyc, Gene Ontology, KEGG PATHWAY, OMIM, PANTHER, Reactome
##Statistical test method: hypergeometric test / Fisher's exact test
##FDR correction method: Benjamini and Hochberg
#Term	Database	ID	Input number	Background number	P-Value	Corrected P-Value	Input	Hyperlink
Immune System	Reactome	R-HSA-168256	62	2096	1.30199e-09	4.1181e-07	CLEC10A|STIM1|IFIH1|AGL|TRIM2|BPI|PAG1|SPTB|GAB2|HLA-F|PSMD2|SPTA1|C8A|RIPK3|IKBKE|PTPN14|SPTBN2|NCKAP1|MUC3A|IFNLR1|STAT2|HRNR|SOCS1|CDK13|MGAM|MAP3K1|FTL|MUC5AC|PSMA6|JAK3|TRAF2|FGG|IFITM1|NCKIPSD|CD22|ALOX5|HLA-DRB5|CYBB|LAMP1|MUC17|MUC16|BIRC3|MX1|RAP1GAP2|POLR2H|RASA2|KLHL9|ABCA13|TP53|RASA1|SOS1|IL17RC|KIT|STAT5B|HLA-DOA|KIR2DL4|RNF126|MYO5A|NMI|TRIM5|ELMO2|LILRA1	http://www.reactome.org/cgi-bin/eventbrowser_st_id?ST_ID=R-HSA-168256
Signal Transduction	Reactome	R-HSA-162582	73	2689	1.43345e-09	4.1181e-07	OBSCN|JAK3|BUB1B|PAG1|CIT|GAB2|OR4A15|PSMD2|AGRN|SPRY2|OR2L5|OR9G1|NPHP4|FZD10|SPTBN2|NCKAP1|EEF2K|DGKK|PSEN2|CDON|SPTA1|RASA1|ARHGAP23|GLI3|INHBB|GNG5|PSMA6|BCR|PPP1R12B|TNS3|VIPR2|FGG|NR5A2|ULK3|SPTB|NCKIPSD|CLASP1|RGSL1|BIRC3|SYDE2|OR6K6|COL5A2|GPR65|NMT2|PLB1|LAMC2|SOCS1|USP34|POLR2H|RASA2|ADRA1D|LRP2|CYBB|NMUR1|ADCY7|TP53|NMS|SOS1|AKT1S1|CCL4L2|PREX1|MST1R|MCF2L|KIT|STAT5B|SSTR3|PDE6A|HGFAC|…	http://www.reactome.org/cgi-bin/eventbrowser_st_id?ST_ID=R-HSA-162582
Disease	Reactome	R-HSA-1643685	37	1049	5.71711e-08	1.3526e-05	CAPNS1|GAB2|B3GALT6|PSMD2|AGRN|MUC17|ADAMTS12|HEPH|TCN2|BCR|MUC3A|UBAP1|PSEN2|RASA1|POLR2H|SLC6A18|PSMA6|ABCB6|FGG|CAPN2|ABCC6|PABPN1|ACACA|THSD4|NMT2|MUC5AC|MUC16|CYP11B1|RASA2|ABCA12|TAF4|SOS1|AKT1S1|AKAP9|KIT|STAT5B|CTBP2	http://www.reactome.org/cgi-bin/eventbrowser_st_id?ST_ID=R-HSA-1643685
Post-translational protein modification	Reactome	R-HSA-597592	44	1412	9.6424e-08	2.04114e-05	IFIH1|B4GALNT2|TUSC3|SPTB|BIRC3|PSMD2|SPTA1|MUC17|ADAMTS12|IKBKE|SEC16A|SHPRH|PIGZ|TOPORS|MUC3A|RAB34|NTNG2|CCNA1|TULP4|SPTBN2|PSMA6|TTLL10|FGG|AURKA|ZBED1|DHPS|RAB5A|THSD4|MUC5AC|MUC16|F10|GAB1|USP34|CUL9|KLHL9|TP53|GALNT11|CD109|TRAPPC6B|ANK3|NTM|USP30|MELTF|GAS6	http://www.reactome.org/cgi-bin/eventbrowser_st_id?ST_ID=R-HSA-597592
Metabolism of proteins	Reactome	R-HSA-392499	53	2012	7.82857e-07	0.000108574	IFIH1|ACE|TUSC3|SPTB|BIRC3|PSMD2|SPTA1|MUC17|ADAMTS12|IKBKE|SEC16A|SHPRH|PIGZ|TOPORS|MUC3A|RAB34|B4GALNT2|NTNG2|CCNA1|EIF3B|TULP4|SPTBN2|LMCD1|INHBB|GNG5|PSMA6|TTLL10|FGG|AURKA|ZBED1|DHPS|RAB5A|THSD4|SRP54|MUC5AC|MUC16|F10|GAB1|USP34|CUL9|KLHL9|TP53|GALNT11|CD109|TRAPPC6B|ANK3|NTM|XRN2|USP30|TGFBI|MYO5A|MELTF|GAS6	http://www.reactome.org/cgi-bin/eventbrowser_st_id?ST_ID=R-HSA-392499
Innate Immune System	Reactome	R-HSA-168249	34	1043	1.11693e-06	0.000149743	CLEC10A|IFIH1|AGL|BPI|GAB2|PSMD2|C8A|RIPK3|IKBKE|NCKAP1|MUC3A|HRNR|CDK13|MGAM|MAP3K1|FTL|PSMA6|FGG|TRAF2|NCKIPSD|BIRC3|ALOX5|MUC17|CYBB|LAMP1|MUC5AC|MUC16|POLR2H|ABCA13|SOCS1|SOS1|MYO5A|ELMO2|NMI	http://www.reactome.org/cgi-bin/eventbrowser_st_id?ST_ID=R-HSA-168249
Transport of small molecules	Reactome	R-HSA-382551	26	720	3.69412e-06	0.000432661	LMF1|TUSC3|PSMD2|RIPK3|TRPC5|SLC28A3|SLC12A5|SLC12A7|SLC6A18|PSMA6|ABCB6|PIP|ABCB7|ASIC1|ATP10D|SLC15A3|FTL|ABCC11|ABCA12|ADCY7|ABCA6|HEPH|GNG5|SLC22A1|ABCC6|SLC1A7	http://www.reactome.org/cgi-bin/eventbrowser_st_id?ST_ID=R-HSA-382551
ABC transporters	KEGG PATHWAY	hsa02010	7	45	3.87265e-06	0.000432661	ABCA12|ABCA13|ABCA6|ABCB7|ABCB6|ABCC6|ABCC11	http://www.genome.jp/kegg-bin/show_pathway?hsa02010/hsa:22%09red/hsa:10058%09red/hsa:23460%09red/hsa:85320%09red/hsa:26154%09red/hsa:368%09red/hsa:154664%09red
Signaling by Receptor Tyrosine Kinases	Reactome	R-HSA-9006934	19	458	1.223e-05	0.00110818	CYBB|LAMC2|SOCS1|SOS1|STAT5B|PSEN2|RASA1|GAB2|KIT|COL5A2|SPRY2|ELMO2|HGFAC|PAG1|TNS3|MST1R|COL6A5|POLR2H|NCKAP1	http://www.reactome.org/cgi-bin/eventbrowser_st_id?ST_ID=R-HSA-9006934
Hepatitis B	KEGG PATHWAY	hsa05161	11	163	1.40291e-05	0.00120053	IFIH1|TP53|E2F2|SOS1|CCNA1|EGR2|MAP3K1|STAT5B|JAK3|IKBKE|STAT2	http://www.genome.jp/kegg-bin/show_pathway?hsa05161/hsa:6777%09red/hsa:3718%09red/hsa:6773%09red/hsa:64135%09red/hsa:7157%09red/hsa:1870%09red/hsa:6654%09red/hsa:4214%09red/hsa:1959%09red/hsa:8900%09red/hsa:9641%09red
Cytokine Signaling in Immune system	Reactome	R-HSA-1280215	27	836	1.67722e-05	0.00137669	SPTB|GAB2|HLA-F|MX1|SPTA1|PTPN14|SPTBN2|IFNLR1|STAT2|PSMA6|JAK3|FGG|IFITM1|BIRC3|ALOX5|HLA-DRB5|SOCS1|PSMD2|RASA1|RASA2|TP53|SOS1|TRIM5|KIT|STAT5B|TRIM2|IL17RC	http://www.reactome.org/cgi-bin/eventbrowser_st_id?ST_ID=R-HSA-1280215
Other interleukin signaling	Reactome	R-HSA-449836	14	275	2.07058e-05	0.00163292	IFNLR1|FGG|SOS1|RASA1|SPTB|GAB2|PSMD2|SPTA1|STAT5B|PSMA6|JAK3|KIT|SPTBN2|RASA2	http://www.reactome.org/cgi-bin/eventbrowser_st_id?ST_ID=R-HSA-449836
NCAM signaling for neurite out-growth	Reactome	R-HSA-375165	7	60	2.14082e-05	0.00163437	COL5A2|SOS1|SPTB|SPTA1|AGRN|COL6A5|SPTBN2	http://www.reactome.org/cgi-bin/eventbrowser_st_id?ST_ID=R-HSA-375165
FLT3 Signaling	Reactome	R-HSA-9607240	13	252	3.56399e-05	0.0025148	FGG|SOS1|RASA1|SPTB|GAB2|PSMD2|SPTA1|STAT5B|PSMA6|JAK3|KIT|SPTBN2|RASA2	http://www.reactome.org/cgi-bin/eventbrowser_st_id?ST_ID=R-HSA-9607240
Human T-cell leukemia virus 1 infection	KEGG PATHWAY	hsa05166	12	219	4.07144e-05	0.00282333	ADCY7|TP53|E2F2|CCNA1|EGR2|MAP3K1|HLA-F|HLA-DRB5|STAT5B|HLA-DOA|BUB1B|JAK3	http://www.genome.jp/kegg-bin/show_pathway?hsa05166/hsa:6777%09red/hsa:1870%09red/hsa:8900%09red/hsa:3718%09red/hsa:701%09red/hsa:7157%09red/hsa:3111%09red/hsa:4214%09red/hsa:113%09red/hsa:3134%09red/hsa:1959%09red/hsa:3127%09red
Axon guidance	Reactome	R-HSA-422475	20	549	4.29828e-05	0.00293011	COL5A2|FARP2|CD72|SOS1|PSEN2|RASA1|SPTB|GAB2|SPTA1|SCN9A|AGRN|ANK3|PSMA6|RELN|TRPC5|CLASP1|DSCAM|PSMD2|COL6A5|SPTBN2	http://www.reactome.org/cgi-bin/eventbrowser_st_id?ST_ID=R-HSA-422475
@@Axon guidance	KEGG PATHWAY	hsa04360	3	181	0.407377	0.462845	RASA1|NTNG2|TRPC5	http://www.genome.jp/kegg-bin/show_pathway?hsa04360/hsa:5921%09red/hsa:84628%09red/hsa:7224%09red
Dectin-2 family	Reactome	R-HSA-5621480	5	27	4.65511e-05	0.00307371	MUC17|MUC16|MUC3A|CLEC10A|MUC5AC	http://www.reactome.org/cgi-bin/eventbrowser_st_id?ST_ID=R-HSA-5621480
Interleukin-15 signaling	Reactome	R-HSA-8983432	4	14	6.53401e-05	0.00397974	STAT5B|GAB2|JAK3|SOS1	http://www.reactome.org/cgi-bin/eventbrowser_st_id?ST_ID=R-HSA-8983432
ABC-family proteins mediated transport	Reactome	R-HSA-382556	8	102	7.81382e-05	0.00455466	ABCA12|PSMD2|ABCA6|PSMA6|ABCB6|ABCB7|ABCC6|ABCC11	http://www.reactome.org/cgi-bin/eventbrowser_st_id?ST_ID=R-HSA-382556
Interaction between L1 and Ankyrins	Reactome	R-HSA-445095	5	31	8.36205e-05	0.00480459	SPTA1|ANK3|SPTB|SPTBN2|SCN9A	http://www.reactome.org/cgi-bin/eventbrowser_st_id?ST_ID=R-HSA-445095
Epstein-Barr virus infection	KEGG PATHWAY	hsa05169	11	201	8.54546e-05	0.00480554	JAK3|TP53|E2F2|CCNA1|HLA-F|HLA-DRB5|HLA-DOA|IKBKE|PSMD2|SEM1|STAT2	http://www.genome.jp/kegg-bin/show_pathway?hsa05169/hsa:1870%09red/hsa:3718%09red/hsa:6773%09red/hsa:3134%09red/hsa:7157%09red/hsa:3111%09red/hsa:7979%09red/hsa:5708%09red/hsa:8900%09red/hsa:9641%09red/hsa:3127%09red
Chronic myeloid leukemia	KEGG PATHWAY	hsa05220	7	76	8.60265e-05	0.00480554	TP53|E2F2|SOS1|GAB2|STAT5B|CTBP2|BCR	http://www.genome.jp/kegg-bin/show_pathway?hsa05220/hsa:6777%09red/hsa:7157%09red/hsa:1870%09red/hsa:6654%09red/hsa:9846%09red/hsa:1488%09red/hsa:613%09red
Defective GALNT12 causes colorectal cancer 1 (CRCS1)	Reactome	R-HSA-5083636	4	17	0.000124038	0.00615901	MUC17|MUC16|MUC3A|MUC5AC	http://www.reactome.org/cgi-bin/eventbrowser_st_id?ST_ID=R-HSA-5083636
Defective GALNT3 causes familial hyperphosphatemic tumoral calcinosis (HFTC)	Reactome	R-HSA-5083625	4	17	0.000124038	0.00615901	MUC17|MUC16|MUC3A|MUC5AC	http://www.reactome.org/cgi-bin/eventbrowser_st_id?ST_ID=R-HSA-5083625
Metabolism	Reactome	R-HSA-1430728	47	2075	0.000131674	0.00639612	GRHPR|AGL|LRPPRC|B4GALNT2|UGT2B7|DUOX1|LYPLA1|PSMD2|AGRN|GCAT|ACACA|NCOA6|MT-ND5|SULT6B1|PLCH2|UGDH|LRP2|SYNJ1|FASN|SLC22A1|CA5B|B3GALT6|RAB5A|PSMA6|HMGCL|ACSS2|ALOX5|MGAT2|PLB1|MT-ND4|AKR7A3|OSBPL10|PRSS1|AK9|ADCY7|D2HGDH|CSAD|TCN2|PLEKHA5|GNG5|TNFRSF21|HS3ST3B1|PSTK|ALOX15B|CYP11B1|ABCB7|TMLHE	http://www.reactome.org/cgi-bin/eventbrowser_st_id?ST_ID=R-HSA-1430728
Diseases of signal transduction	Reactome	R-HSA-5663202	15	374	0.000141348	0.00668824	FGG|SOS1|PSEN2|RASA1|GAB2|AKAP9|PSMD2|STAT5B|AKT1S1|PSMA6|RASA2|CTBP2|KIT|POLR2H|BCR	http://www.reactome.org/cgi-bin/eventbrowser_st_id?ST_ID=R-HSA-5663202
Defective C1GALT1C1 causes Tn polyagglutination syndrome (TNPS)	Reactome	R-HSA-5083632	4	18	0.000150101	0.00701986	MUC17|MUC16|MUC3A|MUC5AC	http://www.reactome.org/cgi-bin/eventbrowser_st_id?ST_ID=R-HSA-5083632
EGF receptor signaling pathway	PANTHER	P00018	8	114	0.000161148	0.00720152	ERBB3|STAT2|SOS1|SPRY2|GAB2|STAT5B|RASA1|RASA2	http://www.pantherdb.org/pathway/pathwayDiagram.jsp?catAccession=P00018
Extracellular matrix organization	Reactome	R-HSA-1474244	13	298	0.000177821	0.00773726	COL5A2|PRSS1|CAPNS1|CD151|COL18A1|ASPN|AGRN|LAMC2|PLEC|CAPN2|COL21A1|FGG|COL6A5	http://www.reactome.org/cgi-bin/eventbrowser_st_id?ST_ID=R-HSA-1474244
Assembly of collagen fibrils and other multimeric structures	Reactome	R-HSA-2022090	6	60	0.000182653	0.00781521	COL18A1|COL5A2|CD151|PLEC|LAMC2|COL6A5	http://www.reactome.org/cgi-bin/eventbrowser_st_id?ST_ID=R-HSA-2022090
Signaling by Interleukins	Reactome	R-HSA-449147	20	619	0.000203669	0.00862272	SPTB|IFNLR1|FGG|TP53|STAT2|SOS1|ALOX5|PTPN14|GAB2|PSMD2|SPTA1|STAT5B|PSMA6|JAK3|RASA1|SOCS1|KIT|IL17RC|SPTBN2|RASA2	http://www.reactome.org/cgi-bin/eventbrowser_st_id?ST_ID=R-HSA-449147
Collagen formation	Reactome	R-HSA-1474290	7	89	0.00021477	0.00881433	CD151|COL18A1|COL5A2|LAMC2|PLEC|COL21A1|COL6A5	http://www.reactome.org/cgi-bin/eventbrowser_st_id?ST_ID=R-HSA-1474290
Signaling by SCF-KIT	Reactome	R-HSA-1433557	5	40	0.000246989	0.00991244	STAT5B|SOCS1|GAB2|SOS1|KIT	http://www.reactome.org/cgi-bin/eventbrowser_st_id?ST_ID=R-HSA-1433557
G2/M Transition	Reactome	R-HSA-69275	10	193	0.00026995	0.0102428	TP53|CLASP1|CCNA1|AKAP9|CDK11B|PSMD2|PSMA6|AURKA|CNTRL|CEP78	http://www.reactome.org/cgi-bin/eventbrowser_st_id?ST_ID=R-HSA-69275
Herpes simplex virus 1 infection	KEGG PATHWAY	hsa05168	17	492	0.000286974	0.0107707	IFIH1|ZNF585B|TP53|STAT2|IKBKE|BIRC3|HLA-F|HLA-DRB5|ZNF730|ZNF546|ZNF404|HLA-DOA|ZNF850|ZNF780A|ZNF334|ZNF623|SRPK1	http://www.genome.jp/kegg-bin/show_pathway?hsa05168/hsa:3134%09red/hsa:9641%09red/hsa:330%09red/hsa:6732%09red/hsa:6773%09red/hsa:64135%09red/hsa:7157%09red/hsa:342908%09red/hsa:92285%09red/hsa:100129543%09red/hsa:3111%09red/hsa:284323%09red/hsa:9831%09red/hsa:55713%09red/hsa:339327%09red/hsa:342892%09red/hsa:3127%09red
Cell-Cell communication	Reactome	R-HSA-1500931	8	125	0.00029095	0.0107707	CLDN12|SKAP2|FERMT2|CD151|PLEC|MAGI2|LAMC2|CDH7	http://www.reactome.org/cgi-bin/eventbrowser_st_id?ST_ID=R-HSA-1500931
Mitotic G2-G2/M phases	Reactome	R-HSA-453274	10	195	0.000291895	0.0107707	TP53|CLASP1|CCNA1|AKAP9|CDK11B|PSMD2|PSMA6|AURKA|CNTRL|CEP78	http://www.reactome.org/cgi-bin/eventbrowser_st_id?ST_ID=R-HSA-453274
RAF/MAP kinase cascade	Reactome	R-HSA-5673001	11	234	0.000301172	0.0109128	SPTB|SOS1|RASA1|KIT|PSMD2|SPTA1|PSMA6|JAK3|FGG|SPTBN2|RASA2	http://www.reactome.org/cgi-bin/eventbrowser_st_id?ST_ID=R-HSA-5673001
Diseases associated with O-glycosylation of proteins	Reactome	R-HSA-3906995	6	68	0.000342287	0.0120761	MUC3A|THSD4|MUC5AC|ADAMTS12|MUC17|MUC16	http://www.reactome.org/cgi-bin/eventbrowser_st_id?ST_ID=R-HSA-3906995
MAPK1/MAPK3 signaling	Reactome	R-HSA-5684996	11	239	0.000357419	0.0123926	SPTB|SOS1|RASA1|KIT|PSMD2|SPTA1|PSMA6|JAK3|FGG|SPTBN2|RASA2	http://www.reactome.org/cgi-bin/eventbrowser_st_id?ST_ID=R-HSA-5684996
Termination of O-glycan biosynthesis	Reactome	R-HSA-977068	4	24	0.000395837	0.0133337	MUC17|MUC16|MUC3A|MUC5AC	http://www.reactome.org/cgi-bin/eventbrowser_st_id?ST_ID=R-HSA-977068
Developmental Biology	Reactome	R-HSA-1266738	28	1082	0.000442561	0.0144714	CAPNS1|CD72|SPTB|GAB2|SCN9A|AGRN|TRPC5|DSCAM|SPTBN2|NCOA6|EGR2|PSEN2|RASA1|PSMA6|RELN|KMT2C|KRTAP5-7|FARP2|CLASP1|COL5A2|PSMD2|POLR2H|SPTA1|SOS1|HNF4A|CDON|ANK3|COL6A5	http://www.reactome.org/cgi-bin/eventbrowser_st_id?ST_ID=R-HSA-1266738
Interleukin-20 family signaling	Reactome	R-HSA-8854691	4	25	0.000454641	0.0147465	STAT5B|IFNLR1|STAT2|JAK3	http://www.reactome.org/cgi-bin/eventbrowser_st_id?ST_ID=R-HSA-8854691
Type I hemidesmosome assembly	Reactome	R-HSA-446107	3	11	0.000646022	0.0199869	LAMC2|CD151|PLEC	http://www.reactome.org/cgi-bin/eventbrowser_st_id?ST_ID=R-HSA-446107
Diseases of glycosylation	Reactome	R-HSA-3781865	8	143	0.000678185	0.0202049	MUC3A|B3GALT6|THSD4|AGRN|MUC5AC|ADAMTS12|MUC17|MUC16	http://www.reactome.org/cgi-bin/eventbrowser_st_id?ST_ID=R-HSA-3781865
O-linked glycosylation	Reactome	R-HSA-5173105	7	111	0.000750604	0.0220444	MUC3A|GALNT11|THSD4|MUC5AC|ADAMTS12|MUC17|MUC16	http://www.reactome.org/cgi-bin/eventbrowser_st_id?ST_ID=R-HSA-5173105
G alpha (12/13) signalling events	Reactome	R-HSA-416482	6	80	0.0007657	0.0223163	OBSCN|ADRA1D|SOS1|PREX1|MCF2L|GNG5	http://www.reactome.org/cgi-bin/eventbrowser_st_id?ST_ID=R-HSA-416482
Alzheimer disease-presenilin pathway	PANTHER	P00004	7	112	0.000789042	0.022668	LRP2|PSEN2|PCSK7|ACTBL2|TRPC5|FZD10|TRIM2	http://www.pantherdb.org/pathway/pathwayDiagram.jsp?catAccession=P00004
Signaling by PDGF	Reactome	R-HSA-186797	5	55	0.000946468	0.0255483	COL5A2|STAT5B|COL6A5|RASA1|SOS1	http://www.reactome.org/cgi-bin/eventbrowser_st_id?ST_ID=R-HSA-186797
Regulation of KIT signaling	Reactome	R-HSA-1433559	3	13	0.000975491	0.0256433	SOCS1|SOS1|KIT	http://www.reactome.org/cgi-bin/eventbrowser_st_id?ST_ID=R-HSA-1433559
Signaling by FGFR1 in disease	Reactome	R-HSA-5655302	4	32	0.00105207	0.0267812	STAT5B|GAB2|BCR|SOS1	http://www.reactome.org/cgi-bin/eventbrowser_st_id?ST_ID=R-HSA-5655302
@@Signaling by FGFR1	Reactome	R-HSA-5654736	2	42	0.105516	0.251373	SPRY2|SOS1	http://www.reactome.org/cgi-bin/eventbrowser_st_id?ST_ID=R-HSA-5654736
Toll-like Receptor Cascades	Reactome	R-HSA-168898	8	154	0.00107058	0.0270809	TRAF2|SOCS1|BPI|MAP3K1|BIRC3|RIPK3|IKBKE|FGG	http://www.reactome.org/cgi-bin/eventbrowser_st_id?ST_ID=R-HSA-168898
Signaling by FGFR in disease	Reactome	R-HSA-1226099	5	57	0.00109867	0.0276179	STAT5B|BCR|GAB2|POLR2H|SOS1	http://www.reactome.org/cgi-bin/eventbrowser_st_id?ST_ID=R-HSA-1226099
@@Signaling by FGFR	Reactome	R-HSA-190236	3	77	0.0797676	0.244427	SPRY2|POLR2H|SOS1	http://www.reactome.org/cgi-bin/eventbrowser_st_id?ST_ID=R-HSA-190236
AMPK signaling pathway	KEGG PATHWAY	hsa04152	7	120	0.00115562	0.0285288	EEF2K|ACACA|CCNA1|SREBF1|FASN|AKT1S1|STRADA	http://www.genome.jp/kegg-bin/show_pathway?hsa04152/hsa:31%09red/hsa:29904%09red/hsa:92335%09red/hsa:6720%09red/hsa:8900%09red/hsa:84335%09red/hsa:2194%09red
MAPK family signaling cascades	Reactome	R-HSA-5683057	11	278	0.00117747	0.0285288	SPTB|SOS1|RASA1|KIT|PSMD2|SPTA1|PSMA6|JAK3|FGG|SPTBN2|RASA2	http://www.reactome.org/cgi-bin/eventbrowser_st_id?ST_ID=R-HSA-5683057
Regulation of actin dynamics for phagocytic cup formation	Reactome	R-HSA-2029482	5	59	0.00126829	0.0301839	MYO5A|NMI|ELMO2|NCKAP1|NCKIPSD	http://www.reactome.org/cgi-bin/eventbrowser_st_id?ST_ID=R-HSA-2029482
Cell junction organization	Reactome	R-HSA-446728	6	90	0.00135946	0.0313483	CLDN12|FERMT2|CD151|PLEC|LAMC2|CDH7	http://www.reactome.org/cgi-bin/eventbrowser_st_id?ST_ID=R-HSA-446728
PDGF signaling pathway	PANTHER	P00047	7	124	0.00138305	0.0313483	STAT2|SOS1|GAB2|STAT5B|JAK3|RASA1|RASA2	http://www.pantherdb.org/pathway/pathwayDiagram.jsp?catAccession=P00047
JAK/STAT signaling pathway	PANTHER	P00038	3	15	0.00139516	0.0313483	STAT5B|SOCS1|JAK3	http://www.pantherdb.org/pathway/pathwayDiagram.jsp?catAccession=P00038
Signaling by cytosolic FGFR1 fusion mutants	Reactome	R-HSA-1839117	3	15	0.00139516	0.0313483	STAT5B|GAB2|BCR	http://www.reactome.org/cgi-bin/eventbrowser_st_id?ST_ID=R-HSA-1839117
Necroptosis	KEGG PATHWAY	hsa04217	8	162	0.00145614	0.0321791	STAT2|BIRC3|CYBB|STAT5B|RIPK3|CAPN2|FTL|JAK3	http://www.genome.jp/kegg-bin/show_pathway?hsa04217/hsa:6777%09red/hsa:824%09red/hsa:6773%09red/hsa:2512%09red/hsa:11035%09red/hsa:3718%09red/hsa:330%09red/hsa:1536%09red
Post-translational modification: synthesis of GPI-anchored proteins	Reactome	R-HSA-163125	6	92	0.00151161	0.0332223	NTNG2|CD109|GAB1|NTM|PIGZ|MELTF	http://www.reactome.org/cgi-bin/eventbrowser_st_id?ST_ID=R-HSA-163125
Nicotinic acetylcholine receptor signaling pathway	PANTHER	P00044	6	93	0.00159237	0.0340666	MYO3A|MYH7B|MYH4|ACTBL2|MYO5A|NMI	http://www.pantherdb.org/pathway/pathwayDiagram.jsp?catAccession=P00044
Toll Like Receptor 4 (TLR4) Cascade	Reactome	R-HSA-166016	7	128	0.001644	0.0342599	TRAF2|SOCS1|BPI|MAP3K1|BIRC3|RIPK3|IKBKE	http://www.reactome.org/cgi-bin/eventbrowser_st_id?ST_ID=R-HSA-166016
O-linked glycosylation of mucins	Reactome	R-HSA-913709	5	63	0.0016645	0.0343314	MUC17|MUC16|MUC3A|MUC5AC|GALNT11	http://www.reactome.org/cgi-bin/eventbrowser_st_id?ST_ID=R-HSA-913709
Pathways in cancer	KEGG PATHWAY	hsa05200	16	530	0.00168152	0.0345055	ADCY7|TP53|E2F2|SOS1|CCNA1|BIRC3|KIT|GLI3|GNG5|JAK3|STAT5B|CTBP2|LAMC2|FZD10|BCR|STAT2	http://www.genome.jp/kegg-bin/show_pathway?hsa05200/hsa:6777%09red/hsa:113%09red/hsa:330%09red/hsa:3918%09red/hsa:6773%09red/hsa:2737%09red/hsa:3815%09red/hsa:2787%09red/hsa:7157%09red/hsa:1870%09red/hsa:6654%09red/hsa:3718%09red/hsa:11211%09red/hsa:1488%09red/hsa:8900%09red/hsa:613%09red
Influenza A	KEGG PATHWAY	hsa05164	8	167	0.0017482	0.0351935	PABPN1|STAT2|IFIH1|MX1|PRSS1|HLA-DOA|IKBKE|HLA-DRB5	http://www.genome.jp/kegg-bin/show_pathway?hsa05164/hsa:6773%09red/hsa:64135%09red/hsa:4599%09red/hsa:5644%09red/hsa:3111%09red/hsa:3127%09red/hsa:9641%09red/hsa:8106%09red
p53-Dependent G1/S DNA damage checkpoint	Reactome	R-HSA-69580	5	64	0.0017763	0.0351935	TP53|CCNA1|PSMA6|PHF20|PSMD2	http://www.reactome.org/cgi-bin/eventbrowser_st_id?ST_ID=R-HSA-69580
p53-Dependent G1 DNA Damage Response	Reactome	R-HSA-69563	5	64	0.0017763	0.0351935	TP53|CCNA1|PSMA6|PHF20|PSMD2	http://www.reactome.org/cgi-bin/eventbrowser_st_id?ST_ID=R-HSA-69563
Wnt signaling pathway	PANTHER	P00057	11	294	0.00180261	0.0353663	PCDHA2|MYH7B|MYH4|CDH20|CELSR3|GNG5|FZD10|TP53|CTBP2|SMARCA2|CDH7	http://www.pantherdb.org/pathway/pathwayDiagram.jsp?catAccession=P00057
@@Wnt signaling pathway	KEGG PATHWAY	hsa04310	3	160	0.336023	0.405121	CTBP2|TP53|FZD10	http://www.genome.jp/kegg-bin/show_pathway?hsa04310/hsa:1488%09red/hsa:7157%09red/hsa:11211%09red
Metabolic pathways	KEGG PATHWAY	hsa01100	32	1433	0.00192821	0.0371065	GRHPR|AGL|UGT2B7|TUSC3|GAB1|UGDH|FKRP|MT-ND4|MT-ND5|SELENBP1|MGAM|PLCH2|DGKK|SYNJ1|PHOSPHO2|FASN|PDE5A|CA5B|B3GALT6|ACACA|HMGCL|ACSS2|ALOX5|PLB1|GCAT|AK9|ADCY7|GALNT11|CSAD|PDE6A|ALOX15B|CYP11B1	http://www.genome.jp/kegg-bin/show_pathway?hsa01100/hsa:5145%09red/hsa:11238%09red/hsa:178%09red/hsa:8654%09red/hsa:55902%09red/hsa:151056%09red/hsa:23464%09red/hsa:7364%09red/hsa:221264%09red/hsa:7991%09red/hsa:9380%09red/hsa:4540%09red/hsa:126792%09red/hsa:51380%09red/hsa:1584%09red/hsa:9651%09red/hsa:63917%09red/hsa:247%09red/hsa:240%09red/hsa:128869%09red/hsa:31%09red/hsa:8991%09red/hsa:7358%…
Anchoring of the basal body to the plasma membrane	Reactome	R-HSA-5620912	6	97	0.00194865	0.0371444	CLASP1|AKAP9|NPHP4|CNTRL|CEP78|CEP97	http://www.reactome.org/cgi-bin/eventbrowser_st_id?ST_ID=R-HSA-5620912
Non-small cell lung cancer	KEGG PATHWAY	hsa05223	5	66	0.00201626	0.0376474	STAT5B|TP53|E2F2|SOS1|JAK3	http://www.genome.jp/kegg-bin/show_pathway?hsa05223/hsa:1870%09red/hsa:6654%09red/hsa:3718%09red/hsa:7157%09red/hsa:6777%09red
G1/S DNA Damage Checkpoints	Reactome	R-HSA-69615	5	66	0.00201626	0.0376474	TP53|CCNA1|PSMA6|PHF20|PSMD2	http://www.reactome.org/cgi-bin/eventbrowser_st_id?ST_ID=R-HSA-69615
Interferon alpha/beta signaling	Reactome	R-HSA-909733	5	67	0.00214472	0.039032	IFITM1|MX1|SOCS1|HLA-F|STAT2	http://www.reactome.org/cgi-bin/eventbrowser_st_id?ST_ID=R-HSA-909733
Signaling by Rho GTPases	Reactome	R-HSA-194315	14	449	0.00241188	0.0423079	OBSCN|CYBB|SOS1|CLASP1|PREX1|BUB1B|SYDE2|MCF2L|ARHGAP23|BCR|PPP1R12B|CIT|NCKAP1|NCKIPSD	http://www.reactome.org/cgi-bin/eventbrowser_st_id?ST_ID=R-HSA-194315
Measles	KEGG PATHWAY	hsa05162	7	138	0.00246464	0.0425441	IFIH1|TP53|STAT2|MX1|STAT5B|JAK3|IKBKE	http://www.genome.jp/kegg-bin/show_pathway?hsa05162/hsa:6777%09red/hsa:3718%09red/hsa:6773%09red/hsa:64135%09red/hsa:4599%09red/hsa:7157%09red/hsa:9641%09red
Rho GTPase cycle	Reactome	R-HSA-194840	7	138	0.00246464	0.0425441	OBSCN|SOS1|PREX1|SYDE2|MCF2L|ARHGAP23|BCR	http://www.reactome.org/cgi-bin/eventbrowser_st_id?ST_ID=R-HSA-194840
FGF signaling pathway	PANTHER	P00021	6	103	0.00259209	0.0441753	SOS1|MAP3K6|SPRY2|FGF11|RASA1|RASA2	http://www.pantherdb.org/pathway/pathwayDiagram.jsp?catAccession=P00021
C-type lectin receptors (CLRs)	Reactome	R-HSA-5621481	7	140	0.00266105	0.0447814	MUC3A|CLEC10A|PSMD2|MUC5AC|PSMA6|MUC17|MUC16	http://www.reactome.org/cgi-bin/eventbrowser_st_id?ST_ID=R-HSA-5621481
Degradation of the extracellular matrix	Reactome	R-HSA-1474228	7	140	0.00266105	0.0447814	PRSS1|CAPNS1|COL18A1|COL5A2|CAPN2|LAMC2|COL6A5	http://www.reactome.org/cgi-bin/eventbrowser_st_id?ST_ID=R-HSA-1474228
G alpha (i) signalling events	Reactome	R-HSA-418594	13	405	0.00267445	0.0448193	LRP2|RGSL1|NMUR1|ADCY7|NMS|GNG5|CCL4L2|AGRN|SSTR3|PDE6A|NMT2|PLB1|AGTR2	http://www.reactome.org/cgi-bin/eventbrowser_st_id?ST_ID=R-HSA-418594
AURKA Activation by TPX2	Reactome	R-HSA-8854518	5	72	0.00287808	0.0470644	CNTRL|CEP78|AURKA|CLASP1|AKAP9	http://www.reactome.org/cgi-bin/eventbrowser_st_id?ST_ID=R-HSA-8854518
Interleukin-2 family signaling	Reactome	R-HSA-451927	4	44	0.00308756	0.0491104	STAT5B|GAB2|JAK3|SOS1	http://www.reactome.org/cgi-bin/eventbrowser_st_id?ST_ID=R-HSA-451927
Collagen chain trimerization	Reactome	R-HSA-8948216	4	44	0.00308756	0.0491104	COL21A1|COL18A1|COL6A5|COL5A2	http://www.reactome.org/cgi-bin/eventbrowser_st_id?ST_ID=R-HSA-8948216
Cell death signalling via NRAGE, NRIF and NADE	Reactome	R-HSA-204998	5	76	0.00358331	0.0543852	OBSCN|PSEN2|MCF2L|SOS1|PREX1	http://www.reactome.org/cgi-bin/eventbrowser_st_id?ST_ID=R-HSA-204998
ABC transporter disorders	Reactome	R-HSA-5619084	5	76	0.00358331	0.0543852	ABCC6|ABCA12|PSMA6|ABCB6|PSMD2	http://www.reactome.org/cgi-bin/eventbrowser_st_id?ST_ID=R-HSA-5619084
Chemokine signaling pathway	KEGG PATHWAY	hsa04062	8	190	0.00373589	0.0560662	ADCY7|STAT2|SOS1|PREX1|CCL4L2|STAT5B|GNG5|JAK3	http://www.genome.jp/kegg-bin/show_pathway?hsa04062/hsa:6777%09red/hsa:3718%09red/hsa:6773%09red/hsa:9560%09red/hsa:2787%09red/hsa:113%09red/hsa:6654%09red/hsa:57580%09red
Signaling by MET	Reactome	R-HSA-6806834	5	77	0.00377738	0.0562689	TNS3|COL5A2|LAMC2|HGFAC|SOS1	http://www.reactome.org/cgi-bin/eventbrowser_st_id?ST_ID=R-HSA-6806834
Interleukin-3, Interleukin-5 and GM-CSF signaling	Reactome	R-HSA-512988	4	47	0.0038502	0.0571421	STAT5B|GAB2|JAK3|SOS1	http://www.reactome.org/cgi-bin/eventbrowser_st_id?ST_ID=R-HSA-512988
Toxoplasmosis	KEGG PATHWAY	hsa05145	6	113	0.00400202	0.0586607	SOCS1|ALOX5|BIRC3|HLA-DRB5|HLA-DOA|LAMC2	http://www.genome.jp/kegg-bin/show_pathway?hsa05145/hsa:3918%09red/hsa:8651%09red/hsa:3111%09red/hsa:240%09red/hsa:330%09red/hsa:3127%09red
TP53 Regulates Transcription of Cell Cycle Genes	Reactome	R-HSA-6791312	4	48	0.00413031	0.0586607	TP53|TNKS1BP1|AURKA|CCNA1	http://www.reactome.org/cgi-bin/eventbrowser_st_id?ST_ID=R-HSA-6791312
STAT5 Activation	Reactome	R-HSA-9645135	2	6	0.00419004	0.0586607	STAT5B|GAB2	http://www.reactome.org/cgi-bin/eventbrowser_st_id?ST_ID=R-HSA-9645135
Interferon Signaling	Reactome	R-HSA-913531	8	194	0.0042119	0.0586607	IFITM1|TRIM2|SOCS1|STAT2|HLA-F|MX1|HLA-DRB5|TRIM5	http://www.reactome.org/cgi-bin/eventbrowser_st_id?ST_ID=R-HSA-913531
Human papillomavirus infection	KEGG PATHWAY	hsa05165	11	330	0.00421505	0.0586607	TP53|STAT2|SOS1|CCNA1|HLA-F|MX1|RELN|IKBKE|LAMC2|FZD10|COL6A5	http://www.genome.jp/kegg-bin/show_pathway?hsa05165/hsa:11211%09red/hsa:6773%09red/hsa:3918%09red/hsa:4599%09red/hsa:256076%09red/hsa:7157%09red/hsa:6654%09red/hsa:5649%09red/hsa:8900%09red/hsa:9641%09red/hsa:3134%09red
Cadherin signaling pathway	PANTHER	P00012	7	153	0.00424597	0.0588873	PCDHA2|ERBB3|CDH20|CELSR3|ACTBL2|FZD10|CDH7	http://www.pantherdb.org/pathway/pathwayDiagram.jsp?catAccession=P00012
Interleukin signaling pathway	PANTHER	P00036	5	80	0.00440464	0.0606694	JAK3|STAT5B|STAT2|SOS1|RASA1	http://www.pantherdb.org/pathway/pathwayDiagram.jsp?catAccession=P00036
Recruitment of mitotic centrosome proteins and complexes	Reactome	R-HSA-380270	5	81	0.00462927	0.0626899	CLASP1|CNTRL|CEP78|AKAP9|CDK11B	http://www.reactome.org/cgi-bin/eventbrowser_st_id?ST_ID=R-HSA-380270
Centrosome maturation	Reactome	R-HSA-380287	5	81	0.00462927	0.0626899	CLASP1|CNTRL|CEP78|AKAP9|CDK11B	http://www.reactome.org/cgi-bin/eventbrowser_st_id?ST_ID=R-HSA-380287
B cell receptor signaling pathway	KEGG PATHWAY	hsa04662	5	82	0.00486192	0.0651821	CD22|IFITM1|CD72|SOS1|LILRA1	http://www.genome.jp/kegg-bin/show_pathway?hsa04662/hsa:971%09red/hsa:6654%09red/hsa:8519%09red/hsa:933%09red/hsa:11024%09red
Fcgamma receptor (FCGR) dependent phagocytosis	Reactome	R-HSA-2029480	5	83	0.00510274	0.0669238	MYO5A|NMI|ELMO2|NCKAP1|NCKIPSD	http://www.reactome.org/cgi-bin/eventbrowser_st_id?ST_ID=R-HSA-2029480
FGFR1 mutant receptor activation	Reactome	R-HSA-1839124	3	25	0.00510425	0.0669238	STAT5B|GAB2|BCR	http://www.reactome.org/cgi-bin/eventbrowser_st_id?ST_ID=R-HSA-1839124
GPCR downstream signalling	Reactome	R-HSA-388396	25	1108	0.00510831	0.0669238	OBSCN|OR4A15|AGRN|OR2L5|OR9G1|PREX1|DGKK|PDE6A|VIPR2|OR6K6|RGSL1|GPR65|NMT2|PLB1|ADRA1D|LRP2|NMUR1|ADCY7|NMS|SOS1|CCL4L2|MCF2L|SSTR3|GNG5|AGTR2	http://www.reactome.org/cgi-bin/eventbrowser_st_id?ST_ID=R-HSA-388396
Inflammation mediated by chemokine and cytokine signaling pathway	PANTHER	P00031	8	201	0.00515579	0.067057	MYO3A|MYH7B|MYH4|SOS1|PREX1|CCL4L2|GNG5|ACTBL2	http://www.pantherdb.org/pathway/pathwayDiagram.jsp?catAccession=P00031
Signaling by GPCR	Reactome	R-HSA-372790	26	1170	0.00524728	0.067057	OBSCN|OR4A15|AGRN|OR2L5|OR9G1|FZD10|PREX1|DGKK|PDE6A|VIPR2|OR6K6|RGSL1|GPR65|NMT2|PLB1|ADRA1D|LRP2|NMUR1|ADCY7|NMS|SOS1|CCL4L2|MCF2L|SSTR3|GNG5|AGTR2	http://www.reactome.org/cgi-bin/eventbrowser_st_id?ST_ID=R-HSA-372790
glycogenolysis	BioCyc	PWY-5941	2	7	0.00534256	0.067057	MGAM|AGL	http://biocyc.org/HUMAN/NEW-IMAGE?type=NIL&object=PWY-5941
Cation-coupled Chloride cotransporters	Reactome	R-HSA-426117	2	7	0.00534256	0.067057	SLC12A5|SLC12A7	http://www.reactome.org/cgi-bin/eventbrowser_st_id?ST_ID=R-HSA-426117
ChREBP activates metabolic gene expression	Reactome	R-HSA-163765	2	7	0.00534256	0.067057	ACACA|FASN	http://www.reactome.org/cgi-bin/eventbrowser_st_id?ST_ID=R-HSA-163765
Cellular senescence	KEGG PATHWAY	hsa04218	7	160	0.00535098	0.067057	TP53|E2F2|CCNA1|HLA-F|CAPN2|KIR2DL4|TRAF3IP2	http://www.genome.jp/kegg-bin/show_pathway?hsa04218/hsa:824%09red/hsa:3805%09red/hsa:7157%09red/hsa:1870%09red/hsa:8900%09red/hsa:10758%09red/hsa:3134%09red
@@Cellular Senescence	Reactome	R-HSA-2559583	5	194	0.106856	0.251373	ID1|TP53|E2F2|UBN1|CCNA1	http://www.reactome.org/cgi-bin/eventbrowser_st_id?ST_ID=R-HSA-2559583
Integrin cell surface interactions	Reactome	R-HSA-216083	5	84	0.00535189	0.067057	COL18A1|AGRN|FGG|COL6A5|COL5A2	http://www.reactome.org/cgi-bin/eventbrowser_st_id?ST_ID=R-HSA-216083
Hedgehog 'on' state	Reactome	R-HSA-5632684	5	84	0.00535189	0.067057	ULK3|GLI3|CDON|PSMA6|PSMD2	http://www.reactome.org/cgi-bin/eventbrowser_st_id?ST_ID=R-HSA-5632684
APC/C-mediated degradation of cell cycle proteins	Reactome	R-HSA-174143	5	85	0.00560951	0.068541	BUB1B|CCNA1|PSMA6|AURKA|PSMD2	http://www.reactome.org/cgi-bin/eventbrowser_st_id?ST_ID=R-HSA-174143
Regulation of mitotic cell cycle	Reactome	R-HSA-453276	5	85	0.00560951	0.068541	BUB1B|CCNA1|PSMA6|AURKA|PSMD2	http://www.reactome.org/cgi-bin/eventbrowser_st_id?ST_ID=R-HSA-453276
Interleukin receptor SHC signaling	Reactome	R-HSA-912526	3	26	0.00564075	0.068541	GAB2|JAK3|SOS1	http://www.reactome.org/cgi-bin/eventbrowser_st_id?ST_ID=R-HSA-912526
Regulation of PLK1 Activity at G2/M Transition	Reactome	R-HSA-2565942	5	86	0.00587575	0.0705441	CNTRL|CEP78|AURKA|CLASP1|AKAP9	http://www.reactome.org/cgi-bin/eventbrowser_st_id?ST_ID=R-HSA-2565942
Downstream signal transduction	Reactome	R-HSA-186763	3	27	0.00620978	0.0719762	STAT5B|RASA1|SOS1	http://www.reactome.org/cgi-bin/eventbrowser_st_id?ST_ID=R-HSA-186763
Stabilization of p53	Reactome	R-HSA-69541	4	55	0.00648334	0.0725815	TP53|PSMA6|PHF20|PSMD2	http://www.reactome.org/cgi-bin/eventbrowser_st_id?ST_ID=R-HSA-69541
RNA Polymerase II Transcription	Reactome	R-HSA-73857	28	1316	0.00674883	0.0737603	ZNF334|ZNF585B|AUTS2|LRPPRC|NUAK1|PSMD2|TEAD2|SMARCA2|LSM11|CCNA1|CDK13|PHF20|GLI3|SREBF1|PSMA6|AURKA|KMT2C|PABPN1|LUZP4|TNKS1BP1|POLR2H|ZNF730|TAF4|TP53|ZNF441|KIT|ABCA6|ZNF546	http://www.reactome.org/cgi-bin/eventbrowser_st_id?ST_ID=R-HSA-73857
Hemostasis	Reactome	R-HSA-109582	16	617	0.00693092	0.0743364	STIM1|FGG|TP53|EHD1|SOS1|SERPINB8|CD109|DGKK|GNG5|RAB5A|F10|GAS6|DOCK10|ITIH4|PDE5A|P2RX6	http://www.reactome.org/cgi-bin/eventbrowser_st_id?ST_ID=R-HSA-109582
Protein digestion and absorption	KEGG PATHWAY	hsa04974	5	90	0.00702992	0.0749983	COL21A1|COL18A1|PRSS1|COL6A5|COL5A2	http://www.genome.jp/kegg-bin/show_pathway?hsa04974/hsa:81578%09red/hsa:80781%09red/hsa:256076%09red/hsa:1290%09red/hsa:5644%09red
Interferon gamma signaling	Reactome	R-HSA-877300	5	90	0.00702992	0.0749983	SOCS1|TRIM2|TRIM5|HLA-F|HLA-DRB5	http://www.reactome.org/cgi-bin/eventbrowser_st_id?ST_ID=R-HSA-877300
G alpha (q) signalling events	Reactome	R-HSA-416476	8	214	0.0073281	0.0771996	NMUR1|NMS|SOS1|GNG5|RGSL1|DGKK|GPR65|ADRA1D	http://www.reactome.org/cgi-bin/eventbrowser_st_id?ST_ID=R-HSA-416476
Huntington disease	PANTHER	P00029	6	129	0.00733642	0.0771996	TAF4|TP53|SYNJ1|CAPN2|ACTBL2|CAPNS1	http://www.pantherdb.org/pathway/pathwayDiagram.jsp?catAccession=P00029
@@Huntington disease	KEGG PATHWAY	hsa05016	6	193	0.0404604	0.184294	TAF4|TP53|DNAH11|DNAH12|DNAH1|POLR2H	http://www.genome.jp/kegg-bin/show_pathway?hsa05016/hsa:6874%09red/hsa:5437%09red/hsa:201625%09red/hsa:7157%09red/hsa:8701%09red/hsa:25981%09red
TRAF6 mediated IRF7 activation	Reactome	R-HSA-933541	3	29	0.0074474	0.0771996	IFIH1|TRAF2|IKBKE	http://www.reactome.org/cgi-bin/eventbrowser_st_id?ST_ID=R-HSA-933541
Regulation of TP53 Activity through Phosphorylation	Reactome	R-HSA-6804756	5	92	0.00766254	0.0790835	NUAK1|TAF4|TP53|AURKA|CCNA1	http://www.reactome.org/cgi-bin/eventbrowser_st_id?ST_ID=R-HSA-6804756
Disorders of transmembrane transporters	Reactome	R-HSA-5619115	7	172	0.00772871	0.0790835	ABCA12|PSMD2|SLC6A18|PSMA6|ABCB6|HEPH|ABCC6	http://www.reactome.org/cgi-bin/eventbrowser_st_id?ST_ID=R-HSA-5619115
Interleukin-9 signaling	Reactome	R-HSA-8985947	2	9	0.00802776	0.0790835	STAT5B|JAK3	http://www.reactome.org/cgi-bin/eventbrowser_st_id?ST_ID=R-HSA-8985947
Transport of gamma-carboxylated protein precursors from the endoplasmic reticulum to the Golgi apparatus	Reactome	R-HSA-159763	2	9	0.00802776	0.0790835	F10|GAS6	http://www.reactome.org/cgi-bin/eventbrowser_st_id?ST_ID=R-HSA-159763
NRAGE signals death through JNK	Reactome	R-HSA-193648	4	59	0.00816003	0.0790835	OBSCN|MCF2L|SOS1|PREX1	http://www.reactome.org/cgi-bin/eventbrowser_st_id?ST_ID=R-HSA-193648
Cell Cycle	Reactome	R-HSA-1640170	16	629	0.00820983	0.0793748	TP53|E2F2|CLASP1|CCNA1|MSH5|BUB1B|PDS5A|AKAP9|CDK11B|PSMD2|PSMA6|AURKA|SYNE1|CNTRL|CEP78|PHF20	http://www.reactome.org/cgi-bin/eventbrowser_st_id?ST_ID=R-HSA-1640170
@@Cell cycle	KEGG PATHWAY	hsa04110	4	124	0.0782621	0.244427	BUB1B|TP53|E2F2|CCNA1	http://www.genome.jp/kegg-bin/show_pathway?hsa04110/hsa:1870%09red/hsa:8900%09red/hsa:7157%09red/hsa:701%09red
Ub-specific processing proteases	Reactome	R-HSA-5689880	8	219	0.00832531	0.0802983	IFIH1|TP53|CCNA1|BIRC3|PSMD2|PSMA6|USP30|USP34	http://www.reactome.org/cgi-bin/eventbrowser_st_id?ST_ID=R-HSA-5689880
Membrane Trafficking	Reactome	R-HSA-199991	16	631	0.00844023	0.081212	LRP2|UBAP1|RAB5A|SPTB|ALS2|SPTBN2|SPTA1|TRAPPC6B|ANK3|SYNJ1|DENND4A|SEC16A|MYO5A|NMI|FTL|TBC1D15	http://www.reactome.org/cgi-bin/eventbrowser_st_id?ST_ID=R-HSA-199991
5HT4 type receptor mediated signaling pathway	PANTHER	P04376	3	31	0.0088206	0.0828889	ADCY7|GNG5|HTT	http://www.pantherdb.org/pathway/pathwayDiagram.jsp?catAccession=P04376
Antigen activates B Cell Receptor (BCR) leading to generation of second messengers	Reactome	R-HSA-983695	3	31	0.0088206	0.0828889	CD22|SOS1|STIM1	http://www.reactome.org/cgi-bin/eventbrowser_st_id?ST_ID=R-HSA-983695
Adaptive Immune System	Reactome	R-HSA-1280218	18	748	0.00891283	0.0833661	STIM1|IFITM1|PSMD2|SOCS1|SOS1|PAG1|KIR2DL4|HLA-F|HLA-DRB5|CYBB|PSMA6|HLA-DOA|CD22|RNF126|KLHL9|RAP1GAP2|SPTBN2|LILRA1	http://www.reactome.org/cgi-bin/eventbrowser_st_id?ST_ID=R-HSA-1280218
p75 NTR receptor-mediated signalling	Reactome	R-HSA-193704	5	97	0.00941516	0.0849435	OBSCN|PSEN2|MCF2L|SOS1|PREX1	http://www.reactome.org/cgi-bin/eventbrowser_st_id?ST_ID=R-HSA-193704
Interleukin-21 signaling	Reactome	R-HSA-9020958	2	10	0.00955374	0.0849435	STAT5B|JAK3	http://www.reactome.org/cgi-bin/eventbrowser_st_id?ST_ID=R-HSA-9020958
Removal of aminoterminal propeptides from gamma-carboxylated proteins	Reactome	R-HSA-159782	2	10	0.00955374	0.0849435	F10|GAS6	http://www.reactome.org/cgi-bin/eventbrowser_st_id?ST_ID=R-HSA-159782
Gamma-carboxylation of protein precursors	Reactome	R-HSA-159740	2	10	0.00955374	0.0849435	F10|GAS6	http://www.reactome.org/cgi-bin/eventbrowser_st_id?ST_ID=R-HSA-159740
Neurotransmitter clearance	Reactome	R-HSA-112311	2	10	0.00955374	0.0849435	HTT|SLC22A1	http://www.reactome.org/cgi-bin/eventbrowser_st_id?ST_ID=R-HSA-112311
Endocrine resistance	KEGG PATHWAY	hsa01522	5	98	0.0097961	0.0865932	ADCY7|TP53|SOS1|CYP2D6|E2F2	http://www.genome.jp/kegg-bin/show_pathway?hsa01522/hsa:1870%09red/hsa:6654%09red/hsa:113%09red/hsa:7157%09red/hsa:1564%09red
Cytosolic DNA-sensing pathway	KEGG PATHWAY	hsa04623	4	63	0.0100982	0.0886791	RIPK3|POLR2H|CCL4L2|IKBKE	http://www.genome.jp/kegg-bin/show_pathway?hsa04623/hsa:11035%09red/hsa:9560%09red/hsa:5437%09red/hsa:9641%09red
Oncogene Induced Senescence	Reactome	R-HSA-2559585	3	33	0.0103323	0.0899495	TP53|E2F2|ID1	http://www.reactome.org/cgi-bin/eventbrowser_st_id?ST_ID=R-HSA-2559585
Death Receptor Signalling	Reactome	R-HSA-73887	6	140	0.0105653	0.0911881	OBSCN|SOS1|PREX1|PSEN2|BIRC3|MCF2L	http://www.reactome.org/cgi-bin/eventbrowser_st_id?ST_ID=R-HSA-73887
Visual phototransduction	Reactome	R-HSA-2187338	5	100	0.0105895	0.091201	AGRN|LRP2|PDE6A|NMT2|PLB1	http://www.reactome.org/cgi-bin/eventbrowser_st_id?ST_ID=R-HSA-2187338
Thermogenesis	KEGG PATHWAY	hsa04714	8	231	0.0111306	0.0938268	ADCY7|MT-ND4|MT-ND5|SOS1|COA4|COA3|AKT1S1|SMARCA2	http://www.genome.jp/kegg-bin/show_pathway?hsa04714/hsa:4540%09red/hsa:113%09red/hsa:6654%09red/hsa:51287%09red/hsa:4538%09red/hsa:6595%09red/hsa:84335%09red/hsa:28958%09red
SUMOylation of immune response proteins	Reactome	R-HSA-4755510	2	11	0.0111976	0.0938268	IKBKE|TOPORS	http://www.reactome.org/cgi-bin/eventbrowser_st_id?ST_ID=R-HSA-4755510
Gamma-carboxylation, transport, and amino-terminal cleavage of proteins	Reactome	R-HSA-159854	2	11	0.0111976	0.0938268	F10|GAS6	http://www.reactome.org/cgi-bin/eventbrowser_st_id?ST_ID=R-HSA-159854
Kaposi sarcoma-associated herpesvirus infection	KEGG PATHWAY	hsa05167	7	186	0.0113973	0.0949069	TP53|STAT2|PREX1|HLA-F|GNG5|IKBKE|E2F2	http://www.genome.jp/kegg-bin/show_pathway?hsa05167/hsa:6773%09red/hsa:2787%09red/hsa:7157%09red/hsa:1870%09red/hsa:9641%09red/hsa:57580%09red/hsa:3134%09red
Metabolism of vitamins and cofactors	Reactome	R-HSA-196854	7	186	0.0113973	0.0949069	LRP2|PRSS1|ACACA|TCN2|AGRN|FASN|PLB1	http://www.reactome.org/cgi-bin/eventbrowser_st_id?ST_ID=R-HSA-196854
Acute myeloid leukemia	KEGG PATHWAY	hsa05221	4	66	0.0117321	0.0970914	STAT5B|CCNA1|SOS1|KIT	http://www.genome.jp/kegg-bin/show_pathway?hsa05221/hsa:6777%09red/hsa:6654%09red/hsa:8900%09red/hsa:3815%09red
Regulation of TP53 Degradation	Reactome	R-HSA-6804757	3	35	0.0119851	0.0983757	TP53|PHF20|CCNA1	http://www.reactome.org/cgi-bin/eventbrowser_st_id?ST_ID=R-HSA-6804757
Generic Transcription Pathway	Reactome	R-HSA-212436	25	1193	0.012021	0.0984691	ZNF334|ZNF585B|AUTS2|LRPPRC|NUAK1|PSMD2|TEAD2|SMARCA2|CCNA1|CDK13|PHF20|GLI3|SREBF1|PSMA6|AURKA|KMT2C|TNKS1BP1|POLR2H|ZNF730|TAF4|TP53|ZNF441|KIT|ABCA6|ZNF546	http://www.reactome.org/cgi-bin/eventbrowser_st_id?ST_ID=R-HSA-212436
Regulation of RAS by GAPs	Reactome	R-HSA-5658442	4	67	0.0123121	0.0998375	PSMA6|RASA1|RASA2|PSMD2	http://www.reactome.org/cgi-bin/eventbrowser_st_id?ST_ID=R-HSA-5658442
Collagen biosynthesis and modifying enzymes	Reactome	R-HSA-1650814	4	67	0.0123121	0.0998375	COL21A1|COL18A1|COL6A5|COL5A2	http://www.reactome.org/cgi-bin/eventbrowser_st_id?ST_ID=R-HSA-1650814
Regulation of TP53 Expression and Degradation	Reactome	R-HSA-6806003	3	36	0.012865	0.100517	TP53|PHF20|CCNA1	http://www.reactome.org/cgi-bin/eventbrowser_st_id?ST_ID=R-HSA-6806003
Interleukin-7 signaling	Reactome	R-HSA-1266695	3	36	0.012865	0.100517	STAT5B|SOCS1|JAK3	http://www.reactome.org/cgi-bin/eventbrowser_st_id?ST_ID=R-HSA-1266695
TICAM1-dependent activation of IRF3/IRF7	Reactome	R-HSA-9013973	2	12	0.0129562	0.100517	TRAF2|IKBKE	http://www.reactome.org/cgi-bin/eventbrowser_st_id?ST_ID=R-HSA-9013973
Interleukin-2 signaling	Reactome	R-HSA-9020558	2	12	0.0129562	0.100517	STAT5B|JAK3	http://www.reactome.org/cgi-bin/eventbrowser_st_id?ST_ID=R-HSA-9020558
mRNA Splicing	Reactome	R-HSA-72172	7	191	0.0129708	0.100517	PABPN1|PRCC|HNRNPA3|RNPC3|SF3A3|CCAR1|POLR2H	http://www.reactome.org/cgi-bin/eventbrowser_st_id?ST_ID=R-HSA-72172
Signaling by Hedgehog	Reactome	R-HSA-5358351	6	148	0.013471	0.104022	ULK3|ADCY7|PSMD2|GLI3|CDON|PSMA6	http://www.reactome.org/cgi-bin/eventbrowser_st_id?ST_ID=R-HSA-5358351
Loss of Nlp from mitotic centrosomes	Reactome	R-HSA-380259	4	69	0.0135265	0.104022	CNTRL|CEP78|AKAP9|CLASP1	http://www.reactome.org/cgi-bin/eventbrowser_st_id?ST_ID=R-HSA-380259
Loss of proteins required for interphase microtubule organization from the centrosome	Reactome	R-HSA-380284	4	69	0.0135265	0.104022	CNTRL|CEP78|AKAP9|CLASP1	http://www.reactome.org/cgi-bin/eventbrowser_st_id?ST_ID=R-HSA-380284
Transport of inorganic cations/anions and amino acids/oligopeptides	Reactome	R-HSA-425393	5	107	0.0137103	0.105234	SLC12A5|SLC6A18|SLC12A7|SLC1A7|SLC15A3	http://www.reactome.org/cgi-bin/eventbrowser_st_id?ST_ID=R-HSA-425393
Vesicle-mediated transport	Reactome	R-HSA-5653656	16	669	0.0138858	0.106176	LRP2|UBAP1|RAB5A|SPTB|ALS2|SPTBN2|SPTA1|TRAPPC6B|ANK3|SYNJ1|DENND4A|SEC16A|MYO5A|NMI|FTL|TBC1D15	http://www.reactome.org/cgi-bin/eventbrowser_st_id?ST_ID=R-HSA-5653656
Processing of Capped Intron-Containing Pre-mRNA	Reactome	R-HSA-72203	8	241	0.0139566	0.106313	PABPN1|PRCC|HNRNPA3|RNPC3|LUZP4|SF3A3|CCAR1|POLR2H	http://www.reactome.org/cgi-bin/eventbrowser_st_id?ST_ID=R-HSA-72203
RIG-I-like receptor signaling pathway	KEGG PATHWAY	hsa04622	4	70	0.0141612	0.107061	IFIH1|MAP3K1|TRAF2|IKBKE	http://www.genome.jp/kegg-bin/show_pathway?hsa04622/hsa:64135%09red/hsa:4214%09red/hsa:10010%09red/hsa:9641%09red
Allograft rejection	KEGG PATHWAY	hsa05330	3	38	0.014733	0.107639	HLA-DRB5|HLA-DOA|HLA-F	http://www.genome.jp/kegg-bin/show_pathway?hsa05330/hsa:3111%09red/hsa:3127%09red/hsa:3134%09red
Cytoskeletal regulation by Rho GTPase	PANTHER	P00016	4	71	0.0148145	0.107639	MYO3A|MYH7B|MYH4|ACTBL2	http://www.pantherdb.org/pathway/pathwayDiagram.jsp?catAccession=P00016
Cdc20:Phospho-APC/C mediated degradation of Cyclin A	Reactome	R-HSA-174184	4	71	0.0148145	0.107639	BUB1B|CCNA1|PSMA6|PSMD2	http://www.reactome.org/cgi-bin/eventbrowser_st_id?ST_ID=R-HSA-174184
Organelle biogenesis and maintenance	Reactome	R-HSA-1852241	9	294	0.0150771	0.109262	NCOA6|CLASP1|ACSS2|AKAP9|SSTR3|NPHP4|CNTRL|CEP78|CEP97	http://www.reactome.org/cgi-bin/eventbrowser_st_id?ST_ID=R-HSA-1852241
Phagosome	KEGG PATHWAY	hsa04145	6	152	0.0151152	0.10934	RAB5A|HLA-F|HLA-DRB5|CYBB|HLA-DOA|LAMP1	http://www.genome.jp/kegg-bin/show_pathway?hsa04145/hsa:3916%09red/hsa:3111%09red/hsa:5868%09red/hsa:3134%09red/hsa:1536%09red/hsa:3127%09red
Signaling by the B Cell Receptor (BCR)	Reactome	R-HSA-983705	5	110	0.0152188	0.109892	STIM1|CD22|PSMA6|SOS1|PSMD2	http://www.reactome.org/cgi-bin/eventbrowser_st_id?ST_ID=R-HSA-983705
APC:Cdc20 mediated degradation of cell cycle proteins prior to satisfation of the cell cycle checkpoint	Reactome	R-HSA-179419	4	72	0.0154864	0.111226	BUB1B|CCNA1|PSMA6|PSMD2	http://www.reactome.org/cgi-bin/eventbrowser_st_id?ST_ID=R-HSA-179419
Pyruvate metabolism	KEGG PATHWAY	hsa00620	3	39	0.0157213	0.111689	ACSS2|GRHPR|ACACA	http://www.genome.jp/kegg-bin/show_pathway?hsa00620/hsa:31%09red/hsa:55902%09red/hsa:9380%09red
Gamma carboxylation, hypusine formation and arylsulfatase activation	Reactome	R-HSA-163841	3	39	0.0157213	0.111689	F10|DHPS|GAS6	http://www.reactome.org/cgi-bin/eventbrowser_st_id?ST_ID=R-HSA-163841
mTOR signalling	Reactome	R-HSA-165159	3	39	0.0157213	0.111689	EEF2K|AKT1S1|STRADA	http://www.reactome.org/cgi-bin/eventbrowser_st_id?ST_ID=R-HSA-165159
Focal adhesion	KEGG PATHWAY	hsa04510	7	199	0.0158039	0.111711	SOS1|BIRC3|RELN|PPP1R12B|LAMC2|COL6A5|CAPN2	http://www.genome.jp/kegg-bin/show_pathway?hsa04510/hsa:3918%09red/hsa:4660%09red/hsa:824%09red/hsa:256076%09red/hsa:6654%09red/hsa:5649%09red/hsa:330%09red
ER to Golgi Anterograde Transport	Reactome	R-HSA-199977	6	154	0.0159873	0.111711	SPTB|SPTA1|TRAPPC6B|ANK3|SEC16A|SPTBN2	http://www.reactome.org/cgi-bin/eventbrowser_st_id?ST_ID=R-HSA-199977
Cilium Assembly	Reactome	R-HSA-5617833	7	200	0.0161866	0.111711	CLASP1|AKAP9|SSTR3|NPHP4|CNTRL|CEP78|CEP97	http://www.reactome.org/cgi-bin/eventbrowser_st_id?ST_ID=R-HSA-5617833
Neuronal System	Reactome	R-HSA-112316	11	402	0.0162015	0.111711	KCNH4|ADCY7|EPB41L5|HCN4|LRFN1|GNG5|SLC22A1|KCNS2|HTT|SLC1A7|SYN2	http://www.reactome.org/cgi-bin/eventbrowser_st_id?ST_ID=R-HSA-112316
Hepatitis C	KEGG PATHWAY	hsa05160	6	155	0.0164361	0.111711	TP53|E2F2|SOS1|MX1|IKBKE|STAT2	http://www.genome.jp/kegg-bin/show_pathway?hsa05160/hsa:6773%09red/hsa:4599%09red/hsa:7157%09red/hsa:1870%09red/hsa:6654%09red/hsa:9641%09red
SLC-mediated transmembrane transport	Reactome	R-HSA-425407	8	249	0.0165683	0.111711	SLC28A3|SLC12A5|SLC12A7|SLC6A18|SLC22A1|HEPH|SLC15A3|SLC1A7	http://www.reactome.org/cgi-bin/eventbrowser_st_id?ST_ID=R-HSA-425407
Viral carcinogenesis	KEGG PATHWAY	hsa05203	7	201	0.0165758	0.111711	TP53|CCNA1|EGR2|HLA-F|STAT5B|JAK3|RASA2	http://www.genome.jp/kegg-bin/show_pathway?hsa05203/hsa:6777%09red/hsa:3718%09red/hsa:5922%09red/hsa:7157%09red/hsa:1959%09red/hsa:8900%09red/hsa:3134%09red
Ferroptosis	KEGG PATHWAY	hsa04216	3	40	0.0167462	0.111711	CYBB|TP53|FTL	http://www.genome.jp/kegg-bin/show_pathway?hsa04216/hsa:2512%09red/hsa:7157%09red/hsa:1536%09red
Activation of gene expression by SREBF (SREBP)	Reactome	R-HSA-2426168	3	40	0.0167462	0.111711	ACACA|NCOA6|FASN	http://www.reactome.org/cgi-bin/eventbrowser_st_id?ST_ID=R-HSA-2426168
MET promotes cell motility	Reactome	R-HSA-8875878	3	40	0.0167462	0.111711	TNS3|COL5A2|LAMC2	http://www.reactome.org/cgi-bin/eventbrowser_st_id?ST_ID=R-HSA-8875878
Membrane binding and targetting of GAG proteins	Reactome	R-HSA-174490	2	14	0.0168051	0.111711	UBAP1|NMT2	http://www.reactome.org/cgi-bin/eventbrowser_st_id?ST_ID=R-HSA-174490
GRB2:SOS provides linkage to MAPK signaling for Integrins	Reactome	R-HSA-354194	2	14	0.0168051	0.111711	FGG|SOS1	http://www.reactome.org/cgi-bin/eventbrowser_st_id?ST_ID=R-HSA-354194
TRAF3-dependent IRF activation pathway	Reactome	R-HSA-918233	2	14	0.0168051	0.111711	IFIH1|IKBKE	http://www.reactome.org/cgi-bin/eventbrowser_st_id?ST_ID=R-HSA-918233
Synthesis And Processing Of GAG, GAGPOL Polyproteins	Reactome	R-HSA-174495	2	14	0.0168051	0.111711	UBAP1|NMT2	http://www.reactome.org/cgi-bin/eventbrowser_st_id?ST_ID=R-HSA-174495
Regulation of TP53 Activity through Association with Co-factors	Reactome	R-HSA-6804759	2	14	0.0168051	0.111711	TP53|PHF20	http://www.reactome.org/cgi-bin/eventbrowser_st_id?ST_ID=R-HSA-6804759
PTK6 Regulates RHO GTPases, RAS GTPase and MAP kinases	Reactome	R-HSA-8849471	2	14	0.0168051	0.111711	RASA1|ELMO2	http://www.reactome.org/cgi-bin/eventbrowser_st_id?ST_ID=R-HSA-8849471
Role of LAT2/NTAL/LAB on calcium mobilization	Reactome	R-HSA-2730905	2	14	0.0168051	0.111711	GAB2|SOS1	http://www.reactome.org/cgi-bin/eventbrowser_st_id?ST_ID=R-HSA-2730905
TP53 Regulates Transcription of Genes Involved in G1 Cell Cycle Arrest	Reactome	R-HSA-6804116	2	14	0.0168051	0.111711	TP53|CCNA1	http://www.reactome.org/cgi-bin/eventbrowser_st_id?ST_ID=R-HSA-6804116
APC/C:Cdc20 mediated degradation of mitotic proteins	Reactome	R-HSA-176409	4	74	0.0168872	0.111711	BUB1B|CCNA1|PSMA6|PSMD2	http://www.reactome.org/cgi-bin/eventbrowser_st_id?ST_ID=R-HSA-176409
Proteoglycans in cancer	KEGG PATHWAY	hsa05205	7	203	0.0173739	0.114554	ERBB3|TP53|SOS1|ANK3|PPP1R12B|COL21A1|FZD10	http://www.genome.jp/kegg-bin/show_pathway?hsa05205/hsa:11211%09red/hsa:4660%09red/hsa:81578%09red/hsa:7157%09red/hsa:6654%09red/hsa:2065%09red/hsa:288%09red
PI3K-Akt signaling pathway	KEGG PATHWAY	hsa04151	10	354	0.017599	0.115505	JAK3|ERBB3|TP53|SOS1|KIT|GNG5|RELN|LAMC2|COL6A5|MAGI2	http://www.genome.jp/kegg-bin/show_pathway?hsa04151/hsa:3918%09red/hsa:3718%09red/hsa:3815%09red/hsa:2787%09red/hsa:256076%09red/hsa:7157%09red/hsa:6654%09red/hsa:5649%09red/hsa:2065%09red/hsa:9863%09red
Activation of APC/C and APC/C:Cdc20 mediated degradation of mitotic proteins	Reactome	R-HSA-176814	4	75	0.0176163	0.115505	BUB1B|CCNA1|PSMA6|PSMD2	http://www.reactome.org/cgi-bin/eventbrowser_st_id?ST_ID=R-HSA-176814
Graft-versus-host disease	KEGG PATHWAY	hsa05332	3	41	0.0178075	0.115893	HLA-DRB5|HLA-DOA|HLA-F	http://www.genome.jp/kegg-bin/show_pathway?hsa05332/hsa:3111%09red/hsa:3127%09red/hsa:3134%09red
Serotonergic synapse	KEGG PATHWAY	hsa04726	5	115	0.0179723	0.116401	ALOX15B|ALOX5|GNG5|CYP2D6|HTT	http://www.genome.jp/kegg-bin/show_pathway?hsa04726/hsa:247%09red/hsa:2787%09red/hsa:6532%09red/hsa:1564%09red/hsa:240%09red
Regulation of TP53 Activity	Reactome	R-HSA-5633007	6	159	0.0183184	0.11837	TAF4|TP53|CCNA1|NUAK1|AURKA|PHF20	http://www.reactome.org/cgi-bin/eventbrowser_st_id?ST_ID=R-HSA-5633007
ECM proteoglycans	Reactome	R-HSA-3000178	4	76	0.0183647	0.11837	AGRN|COL5A2|ASPN|COL6A5	http://www.reactome.org/cgi-bin/eventbrowser_st_id?ST_ID=R-HSA-3000178
NCAM1 interactions	Reactome	R-HSA-419037	3	42	0.0189056	0.118996	AGRN|COL5A2|COL6A5	http://www.reactome.org/cgi-bin/eventbrowser_st_id?ST_ID=R-HSA-419037
Antigen processing and presentation	KEGG PATHWAY	hsa04612	4	77	0.0191326	0.119847	KIR2DL4|HLA-DRB5|HLA-DOA|HLA-F	http://www.genome.jp/kegg-bin/show_pathway?hsa04612/hsa:3111%09red/hsa:3805%09red/hsa:3127%09red/hsa:3134%09red
Transcriptional Regulation by TP53	Reactome	R-HSA-3700989	10	359	0.0191418	0.119847	TAF4|TP53|LRPPRC|CCNA1|NUAK1|PHF20|TNKS1BP1|AURKA|CDK13|POLR2H	http://www.reactome.org/cgi-bin/eventbrowser_st_id?ST_ID=R-HSA-3700989
L1CAM interactions	Reactome	R-HSA-373760	5	117	0.01916	0.119847	SPTA1|ANK3|SPTB|SPTBN2|SCN9A	http://www.reactome.org/cgi-bin/eventbrowser_st_id?ST_ID=R-HSA-373760
Cell Cycle, Mitotic	Reactome	R-HSA-69278	13	525	0.0196085	0.122083	TP53|E2F2|CLASP1|CCNA1|BUB1B|PDS5A|AKAP9|CDK11B|PSMD2|PSMA6|AURKA|CNTRL|CEP78	http://www.reactome.org/cgi-bin/eventbrowser_st_id?ST_ID=R-HSA-69278
Jak-STAT signaling pathway	KEGG PATHWAY	hsa04630	6	162	0.0198233	0.123229	IFNLR1|SOCS1|STAT2|SOS1|STAT5B|JAK3	http://www.genome.jp/kegg-bin/show_pathway?hsa04630/hsa:163702%09red/hsa:8651%09red/hsa:3718%09red/hsa:6773%09red/hsa:6777%09red/hsa:6654%09red
DDX58/IFIH1-mediated induction of interferon-alpha/beta	Reactome	R-HSA-168928	4	78	0.01992	0.123623	IFIH1|MAP3K1|TRAF2|IKBKE	http://www.reactome.org/cgi-bin/eventbrowser_st_id?ST_ID=R-HSA-168928
Type I diabetes mellitus	KEGG PATHWAY	hsa04940	3	43	0.0200403	0.123623	HLA-DRB5|HLA-DOA|HLA-F	http://www.genome.jp/kegg-bin/show_pathway?hsa04940/hsa:3111%09red/hsa:3127%09red/hsa:3134%09red
Retinoid metabolism and transport	Reactome	R-HSA-975634	3	43	0.0200403	0.123623	AGRN|LRP2|PLB1	http://www.reactome.org/cgi-bin/eventbrowser_st_id?ST_ID=R-HSA-975634
Regulation of APC/C activators between G1/S and early anaphase	Reactome	R-HSA-176408	4	79	0.0207272	0.125582	BUB1B|CCNA1|PSMA6|PSMD2	http://www.reactome.org/cgi-bin/eventbrowser_st_id?ST_ID=R-HSA-176408
Gene expression (Transcription)	Reactome	R-HSA-74160	28	1448	0.0210429	0.125582	ZNF334|ZNF585B|AUTS2|LRPPRC|NUAK1|PSMD2|TEAD2|SMARCA2|LSM11|CCNA1|CDK13|PHF20|GLI3|SREBF1|PSMA6|AURKA|KMT2C|PABPN1|LUZP4|TNKS1BP1|POLR2H|ZNF730|TAF4|TP53|ZNF441|KIT|ABCA6|ZNF546	http://www.reactome.org/cgi-bin/eventbrowser_st_id?ST_ID=R-HSA-74160
Elevation of cytosolic Ca2+ levels	Reactome	R-HSA-139853	2	16	0.0210761	0.125582	STIM1|P2RX6	http://www.reactome.org/cgi-bin/eventbrowser_st_id?ST_ID=R-HSA-139853
Assembly Of The HIV Virion	Reactome	R-HSA-175474	2	16	0.0210761	0.125582	UBAP1|NMT2	http://www.reactome.org/cgi-bin/eventbrowser_st_id?ST_ID=R-HSA-175474
Formation of Senescence-Associated Heterochromatin Foci (SAHF)	Reactome	R-HSA-2559584	2	16	0.0210761	0.125582	TP53|UBN1	http://www.reactome.org/cgi-bin/eventbrowser_st_id?ST_ID=R-HSA-2559584
5HT1 type receptor mediated signaling pathway	PANTHER	P04373	3	44	0.0212118	0.126018	ADCY7|GNG5|HTT	http://www.pantherdb.org/pathway/pathwayDiagram.jsp?catAccession=P04373
Proteasome	KEGG PATHWAY	hsa03050	3	45	0.0224201	0.13164	PSMA6|SEM1|PSMD2	http://www.genome.jp/kegg-bin/show_pathway?hsa03050/hsa:5687%09red/hsa:7979%09red/hsa:5708%09red
Rab regulation of trafficking	Reactome	R-HSA-9007101	5	123	0.0230282	0.134427	RAB5A|TRAPPC6B|ALS2|DENND4A|TBC1D15	http://www.reactome.org/cgi-bin/eventbrowser_st_id?ST_ID=R-HSA-9007101
Activation of IRF3/IRF7 mediated by TBK1/IKK epsilon	Reactome	R-HSA-936964	2	17	0.0233625	0.134427	TRAF2|IKBKE	http://www.reactome.org/cgi-bin/eventbrowser_st_id?ST_ID=R-HSA-936964
Oncogenic MAPK signaling	Reactome	R-HSA-6802957	4	83	0.024155	0.137803	FGG|AKAP9|RASA2|RASA1	http://www.reactome.org/cgi-bin/eventbrowser_st_id?ST_ID=R-HSA-6802957
Hedgehog signaling pathway	KEGG PATHWAY	hsa04340	3	47	0.024947	0.141719	LRP2|GLI3|CDON	http://www.genome.jp/kegg-bin/show_pathway?hsa04340/hsa:2737%09red/hsa:4036%09red/hsa:50937%09red
@@Hedgehog signaling pathway	PANTHER	P00025	2	20	0.0307918	0.157563	GLI3|UBR5	http://www.pantherdb.org/pathway/pathwayDiagram.jsp?catAccession=P00025
Metabolism of fat-soluble vitamins	Reactome	R-HSA-6806667	3	47	0.024947	0.141719	AGRN|LRP2|PLB1	http://www.reactome.org/cgi-bin/eventbrowser_st_id?ST_ID=R-HSA-6806667
Fatty acid biosynthesis	KEGG PATHWAY	hsa00061	2	18	0.0257458	0.143024	ACACA|FASN	http://www.genome.jp/kegg-bin/show_pathway?hsa00061/hsa:31%09red/hsa:2194%09red
ABC transporters in lipid homeostasis	Reactome	R-HSA-1369062	2	18	0.0257458	0.143024	ABCA6|ABCA12	http://www.reactome.org/cgi-bin/eventbrowser_st_id?ST_ID=R-HSA-1369062
RORA activates gene expression	Reactome	R-HSA-1368082	2	18	0.0257458	0.143024	SREBF1|NCOA6	http://www.reactome.org/cgi-bin/eventbrowser_st_id?ST_ID=R-HSA-1368082
TP53 Regulates Transcription of Genes Involved in G2 Cell Cycle Arrest	Reactome	R-HSA-6804114	2	18	0.0257458	0.143024	TP53|AURKA	http://www.reactome.org/cgi-bin/eventbrowser_st_id?ST_ID=R-HSA-6804114
Signaling by EGFR	Reactome	R-HSA-177929	3	48	0.0262656	0.144317	PAG1|SOS1|SPRY2	http://www.reactome.org/cgi-bin/eventbrowser_st_id?ST_ID=R-HSA-177929
G alpha (z) signalling events	Reactome	R-HSA-418597	3	48	0.0262656	0.144317	RGSL1|ADCY7|GNG5	http://www.reactome.org/cgi-bin/eventbrowser_st_id?ST_ID=R-HSA-418597
Immunoregulatory interactions between a Lymphoid and a non-Lymphoid cell	Reactome	R-HSA-198933	5	128	0.0266118	0.14602	CD22|IFITM1|KIR2DL4|HLA-F|LILRA1	http://www.reactome.org/cgi-bin/eventbrowser_st_id?ST_ID=R-HSA-198933
ECM-receptor interaction	KEGG PATHWAY	hsa04512	4	86	0.0269377	0.147383	AGRN|LAMC2|COL6A5|RELN	http://www.genome.jp/kegg-bin/show_pathway?hsa04512/hsa:375790%09red/hsa:5649%09red/hsa:256076%09red/hsa:3918%09red
Metabolism of RNA	Reactome	R-HSA-8953854	15	667	0.0269702	0.147383	PABPN1|TNKS1BP1|PRCC|HNRNPA3|RNPC3|PSMD2|LUZP4|WDR36|PSMA6|XRN2|SF3A3|CCAR1|LSM11|POLR2H|XPOT	http://www.reactome.org/cgi-bin/eventbrowser_st_id?ST_ID=R-HSA-8953854
Programmed Cell Death	Reactome	R-HSA-5357801	6	175	0.0273138	0.149058	TP53|BIRC3|PSMD2|RIPK3|PSMA6|PLEC	http://www.reactome.org/cgi-bin/eventbrowser_st_id?ST_ID=R-HSA-5357801
Platelet homeostasis	Reactome	R-HSA-418346	4	87	0.0279061	0.149754	STIM1|GNG5|PDE5A|P2RX6	http://www.reactome.org/cgi-bin/eventbrowser_st_id?ST_ID=R-HSA-418346
Human cytomegalovirus infection	KEGG PATHWAY	hsa05163	7	225	0.0280049	0.149754	ADCY7|TP53|E2F2|SOS1|CCL4L2|HLA-F|GNG5	http://www.genome.jp/kegg-bin/show_pathway?hsa05163/hsa:113%09red/hsa:9560%09red/hsa:2787%09red/hsa:7157%09red/hsa:1870%09red/hsa:6654%09red/hsa:3134%09red
Fc epsilon receptor (FCERI) signaling	Reactome	R-HSA-2454202	5	130	0.0281392	0.149754	GAB2|MAP3K1|PSMA6|SOS1|PSMD2	http://www.reactome.org/cgi-bin/eventbrowser_st_id?ST_ID=R-HSA-2454202
Regulated Necrosis	Reactome	R-HSA-5218859	2	19	0.0282231	0.149754	RIPK3|BIRC3	http://www.reactome.org/cgi-bin/eventbrowser_st_id?ST_ID=R-HSA-5218859
RHO GTPases activate CIT	Reactome	R-HSA-5625900	2	19	0.0282231	0.149754	PPP1R12B|CIT	http://www.reactome.org/cgi-bin/eventbrowser_st_id?ST_ID=R-HSA-5625900
Na+/Cl- dependent neurotransmitter transporters	Reactome	R-HSA-442660	2	19	0.0282231	0.149754	SLC6A18|SLC22A1	http://www.reactome.org/cgi-bin/eventbrowser_st_id?ST_ID=R-HSA-442660
RIPK1-mediated regulated necrosis	Reactome	R-HSA-5213460	2	19	0.0282231	0.149754	RIPK3|BIRC3	http://www.reactome.org/cgi-bin/eventbrowser_st_id?ST_ID=R-HSA-5213460
Neurotransmitter release cycle	Reactome	R-HSA-112310	3	50	0.0290126	0.153336	SLC1A7|SYN2|SLC22A1	http://www.reactome.org/cgi-bin/eventbrowser_st_id?ST_ID=R-HSA-112310
NOD-like receptor signaling pathway	KEGG PATHWAY	hsa04621	6	178	0.029275	0.15452	TRAF2|STAT2|BIRC3|CYBB|RIPK3|IKBKE	http://www.genome.jp/kegg-bin/show_pathway?hsa04621/hsa:1536%09red/hsa:6773%09red/hsa:11035%09red/hsa:330%09red/hsa:9641%09red/hsa:10010%09red
RAB GEFs exchange GTP for GDP on RABs	Reactome	R-HSA-8876198	4	89	0.0299044	0.157018	RAB5A|TRAPPC6B|ALS2|DENND4A	http://www.reactome.org/cgi-bin/eventbrowser_st_id?ST_ID=R-HSA-8876198
Amyotrophic lateral sclerosis (ALS)	KEGG PATHWAY	hsa05014	3	51	0.0304409	0.157563	RAB5A|TP53|ALS2	http://www.genome.jp/kegg-bin/show_pathway?hsa05014/hsa:57679%09red/hsa:7157%09red/hsa:5868%09red
Autodegradation of the E3 ubiquitin ligase COP1	Reactome	R-HSA-349425	3	51	0.0304409	0.157563	TP53|PSMA6|PSMD2	http://www.reactome.org/cgi-bin/eventbrowser_st_id?ST_ID=R-HSA-349425
TICAM1, RIP1-mediated IKK complex recruitment	Reactome	R-HSA-168927	2	20	0.0307918	0.157563	RIPK3|BIRC3	http://www.reactome.org/cgi-bin/eventbrowser_st_id?ST_ID=R-HSA-168927
Defective B3GALT6 causes EDSP2 and SEMDJL1	Reactome	R-HSA-4420332	2	20	0.0307918	0.157563	AGRN|B3GALT6	http://www.reactome.org/cgi-bin/eventbrowser_st_id?ST_ID=R-HSA-4420332
TP53 regulates transcription of additional cell cycle genes whose exact role in the p53 pathway remain uncertain	Reactome	R-HSA-6804115	2	20	0.0307918	0.157563	TP53|TNKS1BP1	http://www.reactome.org/cgi-bin/eventbrowser_st_id?ST_ID=R-HSA-6804115
Ras signaling pathway	KEGG PATHWAY	hsa04014	7	232	0.0321483	0.162847	RAB5A|SOS1|GAB2|KIT|GNG5|RASA1|RASA2	http://www.genome.jp/kegg-bin/show_pathway?hsa04014/hsa:5922%09red/hsa:5921%09red/hsa:3815%09red/hsa:9846%09red/hsa:2787%09red/hsa:6654%09red/hsa:5868%09red
mRNA Splicing - Major Pathway	Reactome	R-HSA-72163	6	183	0.0327452	0.163465	PABPN1|PRCC|HNRNPA3|SF3A3|CCAR1|POLR2H	http://www.reactome.org/cgi-bin/eventbrowser_st_id?ST_ID=R-HSA-72163
Th1 and Th2 cell differentiation	KEGG PATHWAY	hsa04658	4	92	0.0330567	0.163465	JAK3|STAT5B|HLA-DOA|HLA-DRB5	http://www.genome.jp/kegg-bin/show_pathway?hsa04658/hsa:3111%09red/hsa:6777%09red/hsa:3718%09red/hsa:3127%09red
Autoimmune thyroid disease	KEGG PATHWAY	hsa05320	3	53	0.0334066	0.163465	HLA-DRB5|HLA-DOA|HLA-F	http://www.genome.jp/kegg-bin/show_pathway?hsa05320/hsa:3111%09red/hsa:3127%09red/hsa:3134%09red
Synthesis of PIPs at the plasma membrane	Reactome	R-HSA-1660499	3	53	0.0334066	0.163465	RAB5A|PLEKHA5|SYNJ1	http://www.reactome.org/cgi-bin/eventbrowser_st_id?ST_ID=R-HSA-1660499
FBXL7 down-regulates AURKA during mitotic entry and in early mitosis	Reactome	R-HSA-8854050	3	53	0.0334066	0.163465	PSMA6|AURKA|PSMD2	http://www.reactome.org/cgi-bin/eventbrowser_st_id?ST_ID=R-HSA-8854050
Regulation of cholesterol biosynthesis by SREBP (SREBF)	Reactome	R-HSA-1655829	3	53	0.0334066	0.163465	ACACA|NCOA6|FASN	http://www.reactome.org/cgi-bin/eventbrowser_st_id?ST_ID=R-HSA-1655829
Phosphorylation of CD3 and TCR zeta chains	Reactome	R-HSA-202427	2	21	0.033449	0.163465	PAG1|HLA-DRB5	http://www.reactome.org/cgi-bin/eventbrowser_st_id?ST_ID=R-HSA-202427
Deregulated CDK5 triggers multiple neurodegenerative pathways in Alzheimer's disease models	Reactome	R-HSA-8862803	2	21	0.033449	0.163465	CAPNS1|CAPN2	http://www.reactome.org/cgi-bin/eventbrowser_st_id?ST_ID=R-HSA-8862803
Neurodegenerative Diseases	Reactome	R-HSA-8863678	2	21	0.033449	0.163465	CAPNS1|CAPN2	http://www.reactome.org/cgi-bin/eventbrowser_st_id?ST_ID=R-HSA-8863678
Cobalamin (Cbl, vitamin B12) transport and metabolism	Reactome	R-HSA-196741	2	21	0.033449	0.163465	PRSS1|TCN2	http://www.reactome.org/cgi-bin/eventbrowser_st_id?ST_ID=R-HSA-196741
Insulin signaling pathway	KEGG PATHWAY	hsa04910	5	137	0.0339172	0.165352	ACACA|SOCS1|SREBF1|FASN|SOS1	http://www.genome.jp/kegg-bin/show_pathway?hsa04910/hsa:31%09red/hsa:6654%09red/hsa:8651%09red/hsa:6720%09red/hsa:2194%09red
Ubiquitin mediated proteolysis	KEGG PATHWAY	hsa04120	5	137	0.0339172	0.165352	SOCS1|MAP3K1|BIRC3|UBR5|KLHL9	http://www.genome.jp/kegg-bin/show_pathway?hsa04120/hsa:51366%09red/hsa:4214%09red/hsa:330%09red/hsa:8651%09red/hsa:55958%09red
Small cell lung cancer	KEGG PATHWAY	hsa05222	4	93	0.0341489	0.165478	LAMC2|BIRC3|TP53|E2F2	http://www.genome.jp/kegg-bin/show_pathway?hsa05222/hsa:1870%09red/hsa:3918%09red/hsa:330%09red/hsa:7157%09red
IL-17 signaling pathway	KEGG PATHWAY	hsa04657	4	93	0.0341489	0.165478	MUC5AC|TRAF3IP2|IL17RC|IKBKE	http://www.genome.jp/kegg-bin/show_pathway?hsa04657/hsa:9641%09red/hsa:84818%09red/hsa:4586%09red/hsa:10758%09red
Transcriptional regulation by RUNX3	Reactome	R-HSA-8878159	4	93	0.0341489	0.165478	TEAD2|PSMA6|TP53|PSMD2	http://www.reactome.org/cgi-bin/eventbrowser_st_id?ST_ID=R-HSA-8878159
Recruitment of NuMA to mitotic centrosomes	Reactome	R-HSA-380320	4	93	0.0341489	0.165478	CNTRL|CEP78|AKAP9|CLASP1	http://www.reactome.org/cgi-bin/eventbrowser_st_id?ST_ID=R-HSA-380320
Toll Like Receptor 3 (TLR3) Cascade	Reactome	R-HSA-168164	4	93	0.0341489	0.165478	TRAF2|BIRC3|RIPK3|IKBKE	http://www.reactome.org/cgi-bin/eventbrowser_st_id?ST_ID=R-HSA-168164
Transport to the Golgi and subsequent modification	Reactome	R-HSA-948021	6	185	0.0342049	0.16555	SPTB|SPTA1|TRAPPC6B|ANK3|SEC16A|SPTBN2	http://www.reactome.org/cgi-bin/eventbrowser_st_id?ST_ID=R-HSA-948021
Transcriptional misregulation in cancer	KEGG PATHWAY	hsa05202	6	186	0.0349502	0.168549	TP53|CCNA1|PRCC|BIRC3|SS18|DOT1L	http://www.genome.jp/kegg-bin/show_pathway?hsa05202/hsa:330%09red/hsa:7157%09red/hsa:5546%09red/hsa:6760%09red/hsa:8900%09red/hsa:84444%09red
mTORC1-mediated signalling	Reactome	R-HSA-166208	2	22	0.0361923	0.171658	EEF2K|AKT1S1	http://www.reactome.org/cgi-bin/eventbrowser_st_id?ST_ID=R-HSA-166208
Common Pathway of Fibrin Clot Formation	Reactome	R-HSA-140875	2	22	0.0361923	0.171658	F10|FGG	http://www.reactome.org/cgi-bin/eventbrowser_st_id?ST_ID=R-HSA-140875
Defects in vitamin and cofactor metabolism	Reactome	R-HSA-3296482	2	22	0.0361923	0.171658	ACACA|TCN2	http://www.reactome.org/cgi-bin/eventbrowser_st_id?ST_ID=R-HSA-3296482
Heparan sulfate/heparin (HS-GAG) metabolism	Reactome	R-HSA-1638091	3	55	0.0365169	0.172586	AGRN|B3GALT6|HS3ST3B1	http://www.reactome.org/cgi-bin/eventbrowser_st_id?ST_ID=R-HSA-1638091
Cardiac conduction	Reactome	R-HSA-5576891	5	141	0.0375258	0.176023	CORIN|STIM1|FGF11|AKAP9|SCN9A	http://www.reactome.org/cgi-bin/eventbrowser_st_id?ST_ID=R-HSA-5576891
MAPK signaling pathway	KEGG PATHWAY	hsa04010	8	295	0.0386895	0.180064	ERBB3|TP53|SOS1|MAP3K1|MAP3K6|KIT|RASA1|RASA2	http://www.genome.jp/kegg-bin/show_pathway?hsa04010/hsa:5922%09red/hsa:5921%09red/hsa:2065%09red/hsa:9064%09red/hsa:7157%09red/hsa:6654%09red/hsa:4214%09red/hsa:3815%09red
Hematopoietic cell lineage	KEGG PATHWAY	hsa04640	4	97	0.0387259	0.180064	CD22|HLA-DRB5|HLA-DOA|KIT	http://www.genome.jp/kegg-bin/show_pathway?hsa04640/hsa:3111%09red/hsa:3815%09red/hsa:933%09red/hsa:3127%09red
VEGFA-VEGFR2 Pathway	Reactome	R-HSA-4420097	4	97	0.0387259	0.180064	CYBB|ELMO2|NCKAP1|RASA1	http://www.reactome.org/cgi-bin/eventbrowser_st_id?ST_ID=R-HSA-4420097
Renin-angiotensin system	KEGG PATHWAY	hsa04614	2	23	0.0390191	0.180592	AGTR2|ACE	http://www.genome.jp/kegg-bin/show_pathway?hsa04614/hsa:1636%09red/hsa:186%09red
Growth hormone receptor signaling	Reactome	R-HSA-982772	2	23	0.0390191	0.180592	STAT5B|SOCS1	http://www.reactome.org/cgi-bin/eventbrowser_st_id?ST_ID=R-HSA-982772
Deubiquitination	Reactome	R-HSA-5688426	8	296	0.0393197	0.181566	IFIH1|TP53|CCNA1|BIRC3|PSMD2|PSMA6|USP30|USP34	http://www.reactome.org/cgi-bin/eventbrowser_st_id?ST_ID=R-HSA-5688426
MyD88-independent TLR4 cascade	Reactome	R-HSA-166166	4	98	0.0399222	0.182413	TRAF2|BIRC3|RIPK3|IKBKE	http://www.reactome.org/cgi-bin/eventbrowser_st_id?ST_ID=R-HSA-166166
Antigen processing-Cross presentation	Reactome	R-HSA-1236975	4	98	0.0399222	0.182413	CYBB|PSMA6|HLA-F|PSMD2	http://www.reactome.org/cgi-bin/eventbrowser_st_id?ST_ID=R-HSA-1236975
TRIF(TICAM1)-mediated TLR4 signaling	Reactome	R-HSA-937061	4	98	0.0399222	0.182413	TRAF2|BIRC3|RIPK3|IKBKE	http://www.reactome.org/cgi-bin/eventbrowser_st_id?ST_ID=R-HSA-937061
Choline metabolism in cancer	KEGG PATHWAY	hsa05231	4	99	0.0411395	0.186753	DGKK|SLC22A1|SOS1|LYPLA1	http://www.genome.jp/kegg-bin/show_pathway?hsa05231/hsa:10434%09red/hsa:6654%09red/hsa:139189%09red/hsa:6580%09red
Potassium Channels	Reactome	R-HSA-1296071	4	99	0.0411395	0.186753	KCNH4|GNG5|HCN4|KCNS2	http://www.reactome.org/cgi-bin/eventbrowser_st_id?ST_ID=R-HSA-1296071
Non-integrin membrane-ECM interactions	Reactome	R-HSA-3000171	3	58	0.0414504	0.186951	AGRN|COL5A2|LAMC2	http://www.reactome.org/cgi-bin/eventbrowser_st_id?ST_ID=R-HSA-3000171
Glycosaminoglycan biosynthesis - heparan sulfate / heparin	KEGG PATHWAY	hsa00534	2	24	0.0419268	0.186951	B3GALT6|HS3ST3B1	http://www.genome.jp/kegg-bin/show_pathway?hsa00534/hsa:9953%09red/hsa:126792%09red
Vitamin digestion and absorption	KEGG PATHWAY	hsa04977	2	24	0.0419268	0.186951	TCN2|PLB1	http://www.genome.jp/kegg-bin/show_pathway?hsa04977/hsa:151056%09red/hsa:6948%09red
Histamine H2 receptor mediated signaling pathway	PANTHER	P04386	2	24	0.0419268	0.186951	ADCY7|GNG5	http://www.pantherdb.org/pathway/pathwayDiagram.jsp?catAccession=P04386
TRAF6 mediated NF-kB activation	Reactome	R-HSA-933542	2	24	0.0419268	0.186951	IFIH1|MAP3K1	http://www.reactome.org/cgi-bin/eventbrowser_st_id?ST_ID=R-HSA-933542
Regulation of IFNA signaling	Reactome	R-HSA-912694	2	24	0.0419268	0.186951	SOCS1|STAT2	http://www.reactome.org/cgi-bin/eventbrowser_st_id?ST_ID=R-HSA-912694
Signaling by Erythropoietin	Reactome	R-HSA-9006335	2	24	0.0419268	0.186951	STAT5B|SOS1	http://www.reactome.org/cgi-bin/eventbrowser_st_id?ST_ID=R-HSA-9006335
IKK complex recruitment mediated by RIP1	Reactome	R-HSA-937041	2	24	0.0419268	0.186951	RIPK3|BIRC3	http://www.reactome.org/cgi-bin/eventbrowser_st_id?ST_ID=R-HSA-937041
Cell adhesion molecules (CAMs)	KEGG PATHWAY	hsa04514	5	146	0.0423555	0.188334	CD22|HLA-DRB5|HLA-DOA|NTNG2|HLA-F	http://www.genome.jp/kegg-bin/show_pathway?hsa04514/hsa:3111%09red/hsa:3127%09red/hsa:84628%09red/hsa:933%09red/hsa:3134%09red
Mitotic Prometaphase	Reactome	R-HSA-68877	6	196	0.0429807	0.190156	CLASP1|BUB1B|PDS5A|AKAP9|CNTRL|CEP78	http://www.reactome.org/cgi-bin/eventbrowser_st_id?ST_ID=R-HSA-68877
Lysine degradation	KEGG PATHWAY	hsa00310	3	59	0.0431657	0.190156	KMT2C|DOT1L|TMLHE	http://www.genome.jp/kegg-bin/show_pathway?hsa00310/hsa:84444%09red/hsa:55217%09red/hsa:58508%09red
GLI3 is processed to GLI3R by the proteasome	Reactome	R-HSA-5610785	3	59	0.0431657	0.190156	GLI3|PSMA6|PSMD2	http://www.reactome.org/cgi-bin/eventbrowser_st_id?ST_ID=R-HSA-5610785
SCF(Skp2)-mediated degradation of p27/p21	Reactome	R-HSA-187577	3	59	0.0431657	0.190156	CCNA1|PSMA6|PSMD2	http://www.reactome.org/cgi-bin/eventbrowser_st_id?ST_ID=R-HSA-187577
Breast cancer	KEGG PATHWAY	hsa05224	5	147	0.0433643	0.190613	FZD10|TP53|E2F2|SOS1|KIT	http://www.genome.jp/kegg-bin/show_pathway?hsa05224/hsa:1870%09red/hsa:6654%09red/hsa:11211%09red/hsa:7157%09red/hsa:3815%09red
Metabolism of steroids	Reactome	R-HSA-8957322	5	147	0.0433643	0.190613	LRP2|NCOA6|CYP11B1|FASN|ACACA	http://www.reactome.org/cgi-bin/eventbrowser_st_id?ST_ID=R-HSA-8957322
COPI-mediated anterograde transport	Reactome	R-HSA-6807878	4	101	0.0436365	0.191391	SPTA1|ANK3|SPTB|SPTBN2	http://www.reactome.org/cgi-bin/eventbrowser_st_id?ST_ID=R-HSA-6807878
Phospholipase D signaling pathway	KEGG PATHWAY	hsa04072	5	148	0.0443874	0.193833	DGKK|ADCY7|GAB2|SOS1|KIT	http://www.genome.jp/kegg-bin/show_pathway?hsa04072/hsa:113%09red/hsa:6654%09red/hsa:139189%09red/hsa:9846%09red/hsa:3815%09red
Asparagine N-linked glycosylation	Reactome	R-HSA-446203	8	304	0.0446091	0.193833	B4GALNT2|TUSC3|SPTB|SPTA1|TRAPPC6B|ANK3|SEC16A|SPTBN2	http://www.reactome.org/cgi-bin/eventbrowser_st_id?ST_ID=R-HSA-446203
Glycosylphosphatidylinositol (GPI)-anchor biosynthesis	KEGG PATHWAY	hsa00563	2	25	0.044913	0.193833	PIGZ|GAB1	http://www.genome.jp/kegg-bin/show_pathway?hsa00563/hsa:80235%09red/hsa:128869%09red
Glucuronidation	Reactome	R-HSA-156588	2	25	0.044913	0.193833	UGDH|UGT2B7	http://www.reactome.org/cgi-bin/eventbrowser_st_id?ST_ID=R-HSA-156588
Viral myocarditis	KEGG PATHWAY	hsa05416	3	60	0.044916	0.193833	HLA-DRB5|HLA-DOA|HLA-F	http://www.genome.jp/kegg-bin/show_pathway?hsa05416/hsa:3111%09red/hsa:3127%09red/hsa:3134%09red
Signaling by RAS mutants	Reactome	R-HSA-6802949	3	60	0.044916	0.193833	FGG|RASA1|RASA2	http://www.reactome.org/cgi-bin/eventbrowser_st_id?ST_ID=R-HSA-6802949
Neutrophil degranulation	Reactome	R-HSA-6798695	11	478	0.0464979	0.200016	ABCA13|HRNR|MGAM|BPI|CDK13|ALOX5|PSMD2|CYBB|AGL|LAMP1|FTL	http://www.reactome.org/cgi-bin/eventbrowser_st_id?ST_ID=R-HSA-6798695
Maturity onset diabetes of the young	KEGG PATHWAY	hsa04950	2	26	0.0479752	0.201837	HNF4A|NR5A2	http://www.genome.jp/kegg-bin/show_pathway?hsa04950/hsa:6927%09red/hsa:2494%09red
Beta3 adrenergic receptor signaling pathway	PANTHER	P04379	2	26	0.0479752	0.201837	ADCY7|GNG5	http://www.pantherdb.org/pathway/pathwayDiagram.jsp?catAccession=P04379
Miscellaneous transport and binding events	Reactome	R-HSA-5223345	2	26	0.0479752	0.201837	PIP|TUSC3	http://www.reactome.org/cgi-bin/eventbrowser_st_id?ST_ID=R-HSA-5223345
Integrin signaling	Reactome	R-HSA-9006921	2	26	0.0479752	0.201837	FGG|SOS1	http://www.reactome.org/cgi-bin/eventbrowser_st_id?ST_ID=R-HSA-9006921
Integrin alphaIIb beta3 signaling	Reactome	R-HSA-354192	2	26	0.0479752	0.201837	FGG|SOS1	http://www.reactome.org/cgi-bin/eventbrowser_st_id?ST_ID=R-HSA-354192
A tetrasaccharide linker sequence is required for GAG synthesis	Reactome	R-HSA-1971475	2	26	0.0479752	0.201837	AGRN|B3GALT6	http://www.reactome.org/cgi-bin/eventbrowser_st_id?ST_ID=R-HSA-1971475
Signaling by VEGF	Reactome	R-HSA-194138	4	106	0.0502434	0.209738	CYBB|ELMO2|NCKAP1|RASA1	http://www.reactome.org/cgi-bin/eventbrowser_st_id?ST_ID=R-HSA-194138
Metabolism of lipids	Reactome	R-HSA-556833	15	728	0.0503062	0.209738	OSBPL10|LRP2|NCOA6|HMGCL|ALOX5|TNFRSF21|ACACA|RAB5A|PLEKHA5|MGAT2|ALOX15B|SYNJ1|PLB1|FASN|CYP11B1	http://www.reactome.org/cgi-bin/eventbrowser_st_id?ST_ID=R-HSA-556833
Basal cell carcinoma	KEGG PATHWAY	hsa05217	3	63	0.0503746	0.209738	GLI3|FZD10|TP53	http://www.genome.jp/kegg-bin/show_pathway?hsa05217/hsa:2737%09red/hsa:7157%09red/hsa:11211%09red
Arachidonic acid metabolism	KEGG PATHWAY	hsa00590	3	63	0.0503746	0.209738	ALOX15B|ALOX5|PLB1	http://www.genome.jp/kegg-bin/show_pathway?hsa00590/hsa:151056%09red/hsa:247%09red/hsa:240%09red
@@Arachidonic acid metabolism	Reactome	R-HSA-2142753	2	59	0.178402	0.298099	ALOX15B|ALOX5	http://www.reactome.org/cgi-bin/eventbrowser_st_id?ST_ID=R-HSA-2142753
heparan sulfate biosynthesis	BioCyc	PWY-6564	2	27	0.051111	0.210193	B3GALT6|HS3ST3B1	http://biocyc.org/HUMAN/NEW-IMAGE?type=NIL&object=PWY-6564
Ascorbate and aldarate metabolism	KEGG PATHWAY	hsa00053	2	27	0.051111	0.210193	UGDH|UGT2B7	http://www.genome.jp/kegg-bin/show_pathway?hsa00053/hsa:7364%09red/hsa:7358%09red
Th17 cell differentiation	KEGG PATHWAY	hsa04659	4	107	0.0516271	0.211666	JAK3|STAT5B|HLA-DOA|HLA-DRB5	http://www.genome.jp/kegg-bin/show_pathway?hsa04659/hsa:3111%09red/hsa:6777%09red/hsa:3718%09red/hsa:3127%09red
Integration of energy metabolism	Reactome	R-HSA-163685	4	107	0.0516271	0.211666	ACACA|ADCY7|FASN|GNG5	http://www.reactome.org/cgi-bin/eventbrowser_st_id?ST_ID=R-HSA-163685
Collagen degradation	Reactome	R-HSA-1442490	3	64	0.0522625	0.213184	COL18A1|COL5A2|COL6A5	http://www.reactome.org/cgi-bin/eventbrowser_st_id?ST_ID=R-HSA-1442490
Platelet activation, signaling and aggregation	Reactome	R-HSA-76002	7	260	0.0527408	0.214917	SOS1|CD109|DGKK|GNG5|FGG|ITIH4|GAS6	http://www.reactome.org/cgi-bin/eventbrowser_st_id?ST_ID=R-HSA-76002
Interleukin-4 and Interleukin-13 signaling	Reactome	R-HSA-6785807	4	108	0.0530314	0.215747	SOCS1|ALOX5|TP53|JAK3	http://www.reactome.org/cgi-bin/eventbrowser_st_id?ST_ID=R-HSA-6785807
Mitophagy - animal	KEGG PATHWAY	hsa04137	3	65	0.0541843	0.217815	USP30|TP53|TBC1D15	http://www.genome.jp/kegg-bin/show_pathway?hsa04137/hsa:84749%09red/hsa:64786%09red/hsa:7157%09red
TP53 Regulates Transcription of DNA Repair Genes	Reactome	R-HSA-6796648	3	65	0.0541843	0.217815	CDK13|TP53|POLR2H	http://www.reactome.org/cgi-bin/eventbrowser_st_id?ST_ID=R-HSA-6796648
TRP channels	Reactome	R-HSA-3295583	2	28	0.0543183	0.217815	RIPK3|TRPC5	http://www.reactome.org/cgi-bin/eventbrowser_st_id?ST_ID=R-HSA-3295583
Processing of Capped Intronless Pre-mRNA	Reactome	R-HSA-75067	2	28	0.0543183	0.217815	PABPN1|LSM11	http://www.reactome.org/cgi-bin/eventbrowser_st_id?ST_ID=R-HSA-75067
Synthesis of IP3 and IP4 in the cytosol	Reactome	R-HSA-1855204	2	28	0.0543183	0.217815	PLCH2|SYNJ1	http://www.reactome.org/cgi-bin/eventbrowser_st_id?ST_ID=R-HSA-1855204
Muscle contraction	Reactome	R-HSA-397014	6	209	0.0550242	0.220426	STIM1|AKAP9|SCN9A|CORIN|MYBPC3|FGF11	http://www.reactome.org/cgi-bin/eventbrowser_st_id?ST_ID=R-HSA-397014
Signaling by FGFR2	Reactome	R-HSA-5654738	3	66	0.0561395	0.223779	SPRY2|POLR2H|SOS1	http://www.reactome.org/cgi-bin/eventbrowser_st_id?ST_ID=R-HSA-5654738
@@Signaling by FGFR2 in disease	Reactome	R-HSA-5655253	2	39	0.0936872	0.247732	POLR2H|SOS1	http://www.reactome.org/cgi-bin/eventbrowser_st_id?ST_ID=R-HSA-5655253
Insulin/IGF pathway-mitogen activated protein kinase kinase/MAP kinase cascade	PANTHER	P00032	2	29	0.0575946	0.226437	RASA1|SOS1	http://www.pantherdb.org/pathway/pathwayDiagram.jsp?catAccession=P00032
FCERI mediated MAPK activation	Reactome	R-HSA-2871796	2	29	0.0575946	0.226437	MAP3K1|SOS1	http://www.reactome.org/cgi-bin/eventbrowser_st_id?ST_ID=R-HSA-2871796
FOXO-mediated transcription of oxidative stress, metabolic and neuronal genes	Reactome	R-HSA-9615017	2	29	0.0575946	0.226437	ABCA6|SREBF1	http://www.reactome.org/cgi-bin/eventbrowser_st_id?ST_ID=R-HSA-9615017
RNA Polymerase II Transcription Termination	Reactome	R-HSA-73856	3	67	0.0581278	0.227644	LUZP4|PABPN1|LSM11	http://www.reactome.org/cgi-bin/eventbrowser_st_id?ST_ID=R-HSA-73856
Assembly of the pre-replicative complex	Reactome	R-HSA-68867	3	67	0.0581278	0.227644	PSMA6|E2F2|PSMD2	http://www.reactome.org/cgi-bin/eventbrowser_st_id?ST_ID=R-HSA-68867
Hedgehog 'off' state	Reactome	R-HSA-5610787	4	112	0.0588544	0.230265	GLI3|ADCY7|PSMA6|PSMD2	http://www.reactome.org/cgi-bin/eventbrowser_st_id?ST_ID=R-HSA-5610787
Staphylococcus aureus infection	KEGG PATHWAY	hsa05150	3	68	0.0601491	0.233866	FGG|HLA-DOA|HLA-DRB5	http://www.genome.jp/kegg-bin/show_pathway?hsa05150/hsa:3111%09red/hsa:2266%09red/hsa:3127%09red
Fc epsilon RI signaling pathway	KEGG PATHWAY	hsa04664	3	68	0.0601491	0.233866	ALOX5|GAB2|SOS1	http://www.genome.jp/kegg-bin/show_pathway?hsa04664/hsa:6654%09red/hsa:240%09red/hsa:9846%09red
Glyoxylate and dicarboxylate metabolism	KEGG PATHWAY	hsa00630	2	30	0.0609377	0.233866	ACSS2|GRHPR	http://www.genome.jp/kegg-bin/show_pathway?hsa00630/hsa:55902%09red/hsa:9380%09red
General transcription regulation	PANTHER	P00023	2	30	0.0609377	0.233866	TAF4|POLR2H	http://www.pantherdb.org/pathway/pathwayDiagram.jsp?catAccession=P00023
MET activates PTK2 signaling	Reactome	R-HSA-8874081	2	30	0.0609377	0.233866	COL5A2|LAMC2	http://www.reactome.org/cgi-bin/eventbrowser_st_id?ST_ID=R-HSA-8874081
Laminin interactions	Reactome	R-HSA-3000157	2	30	0.0609377	0.233866	COL18A1|LAMC2	http://www.reactome.org/cgi-bin/eventbrowser_st_id?ST_ID=R-HSA-3000157
Platelet calcium homeostasis	Reactome	R-HSA-418360	2	30	0.0609377	0.233866	STIM1|P2RX6	http://www.reactome.org/cgi-bin/eventbrowser_st_id?ST_ID=R-HSA-418360
Prolactin signaling pathway	KEGG PATHWAY	hsa04917	3	70	0.0642891	0.238166	STAT5B|SOCS1|SOS1	http://www.genome.jp/kegg-bin/show_pathway?hsa04917/hsa:6654%09red/hsa:8651%09red/hsa:6777%09red
Orc1 removal from chromatin	Reactome	R-HSA-68949	3	70	0.0642891	0.238166	CCNA1|PSMA6|PSMD2	http://www.reactome.org/cgi-bin/eventbrowser_st_id?ST_ID=R-HSA-68949
Asthma	KEGG PATHWAY	hsa05310	2	31	0.0643455	0.238166	HLA-DOA|HLA-DRB5	http://www.genome.jp/kegg-bin/show_pathway?hsa05310/hsa:3111%09red/hsa:3127%09red
HS-GAG biosynthesis	Reactome	R-HSA-2022928	2	31	0.0643455	0.238166	AGRN|HS3ST3B1	http://www.reactome.org/cgi-bin/eventbrowser_st_id?ST_ID=R-HSA-2022928
Integrin signalling pathway	PANTHER	P00034	5	166	0.0652665	0.238166	ELMO2|COL5A2|LAMC2|ACTBL2|SOS1	http://www.pantherdb.org/pathway/pathwayDiagram.jsp?catAccession=P00034
CDK-mediated phosphorylation and removal of Cdc6	Reactome	R-HSA-69017	3	71	0.0664072	0.238166	CCNA1|PSMA6|PSMD2	http://www.reactome.org/cgi-bin/eventbrowser_st_id?ST_ID=R-HSA-69017
APC/C:Cdh1 mediated degradation of Cdc20 and other APC/C:Cdh1 targeted proteins in late mitosis/early G1	Reactome	R-HSA-174178	3	71	0.0664072	0.238166	PSMA6|AURKA|PSMD2	http://www.reactome.org/cgi-bin/eventbrowser_st_id?ST_ID=R-HSA-174178
TCR signaling	Reactome	R-HSA-202403	4	117	0.0665917	0.238166	PAG1|PSMD2|PSMA6|HLA-DRB5	http://www.reactome.org/cgi-bin/eventbrowser_st_id?ST_ID=R-HSA-202403
Biological oxidations	Reactome	R-HSA-211859	6	220	0.0666573	0.238166	UGT2B7|UGDH|ACSS2|SULT6B1|CYP11B1|AKR7A3	http://www.reactome.org/cgi-bin/eventbrowser_st_id?ST_ID=R-HSA-211859
Opioid prodynorphin pathway	PANTHER	P05916	2	32	0.0678158	0.238166	ADCY7|GNG5	http://www.pantherdb.org/pathway/pathwayDiagram.jsp?catAccession=P05916
Opioid proenkephalin pathway	PANTHER	P05915	2	32	0.0678158	0.238166	ADCY7|GNG5	http://www.pantherdb.org/pathway/pathwayDiagram.jsp?catAccession=P05915
Opioid proopiomelanocortin pathway	PANTHER	P05917	2	32	0.0678158	0.238166	ADCY7|GNG5	http://www.pantherdb.org/pathway/pathwayDiagram.jsp?catAccession=P05917
Hepatocellular carcinoma	KEGG PATHWAY	hsa05225	5	168	0.0678741	0.238166	FZD10|SMARCA2|TP53|E2F2|SOS1	http://www.genome.jp/kegg-bin/show_pathway?hsa05225/hsa:1870%09red/hsa:6654%09red/hsa:11211%09red/hsa:7157%09red/hsa:6595%09red
Neurotrophin signaling pathway	KEGG PATHWAY	hsa04722	4	119	0.0698274	0.238166	PSEN2|MAP3K1|TP53|SOS1	http://www.genome.jp/kegg-bin/show_pathway?hsa04722/hsa:6654%09red/hsa:4214%09red/hsa:5664%09red/hsa:7157%09red
SUMO E3 ligases SUMOylate target proteins	Reactome	R-HSA-3108232	5	170	0.0705388	0.238166	ZBED1|IKBKE|TP53|AURKA|TOPORS	http://www.reactome.org/cgi-bin/eventbrowser_st_id?ST_ID=R-HSA-3108232
Enkephalin release	PANTHER	P05913	2	33	0.0713466	0.238166	ADCY7|GNG5	http://www.pantherdb.org/pathway/pathwayDiagram.jsp?catAccession=P05913
Glucagon-type ligand receptors	Reactome	R-HSA-420092	2	33	0.0713466	0.238166	GNG5|VIPR2	http://www.reactome.org/cgi-bin/eventbrowser_st_id?ST_ID=R-HSA-420092
Glucagon signaling in metabolic regulation	Reactome	R-HSA-163359	2	33	0.0713466	0.238166	ADCY7|GNG5	http://www.reactome.org/cgi-bin/eventbrowser_st_id?ST_ID=R-HSA-163359
Activation of Matrix Metalloproteinases	Reactome	R-HSA-1592389	2	33	0.0713466	0.238166	COL18A1|PRSS1	http://www.reactome.org/cgi-bin/eventbrowser_st_id?ST_ID=R-HSA-1592389
Signaling by FGFR3	Reactome	R-HSA-5654741	2	33	0.0713466	0.238166	SPRY2|SOS1	http://www.reactome.org/cgi-bin/eventbrowser_st_id?ST_ID=R-HSA-5654741
@@Signaling by FGFR3 in disease	Reactome	R-HSA-5655332	1	18	0.213469	0.317872	SOS1	http://www.reactome.org/cgi-bin/eventbrowser_st_id?ST_ID=R-HSA-5655332
Inactivation, recovery and regulation of the phototransduction cascade	Reactome	R-HSA-2514859	2	33	0.0713466	0.238166	PDE6A|NMT2	http://www.reactome.org/cgi-bin/eventbrowser_st_id?ST_ID=R-HSA-2514859
Metabolism of water-soluble vitamins and cofactors	Reactome	R-HSA-196849	4	120	0.071475	0.238166	PRSS1|ACACA|FASN|TCN2	http://www.reactome.org/cgi-bin/eventbrowser_st_id?ST_ID=R-HSA-196849
Leishmaniasis	KEGG PATHWAY	hsa05140	3	74	0.0729498	0.238166	CYBB|HLA-DOA|HLA-DRB5	http://www.genome.jp/kegg-bin/show_pathway?hsa05140/hsa:3111%09red/hsa:1536%09red/hsa:3127%09red
ketogenesis	BioCyc	PWY66-367	1	5	0.073013	0.238166	HMGCL	http://biocyc.org/HUMAN/NEW-IMAGE?type=NIL&object=PWY66-367
leukotriene biosynthesis	BioCyc	PWY66-375	1	5	0.073013	0.238166	ALOX5	http://biocyc.org/HUMAN/NEW-IMAGE?type=NIL&object=PWY66-375
protein citrullination	BioCyc	PWY-4921	1	5	0.073013	0.238166	PADI4	http://biocyc.org/HUMAN/NEW-IMAGE?type=NIL&object=PWY-4921
Gamma-aminobutyric acid synthesis	PANTHER	P04384	1	5	0.073013	0.238166	CSAD	http://www.pantherdb.org/pathway/pathwayDiagram.jsp?catAccession=P04384
Signaling by MST1	Reactome	R-HSA-8852405	1	5	0.073013	0.238166	MST1R	http://www.reactome.org/cgi-bin/eventbrowser_st_id?ST_ID=R-HSA-8852405
Abacavir transmembrane transport	Reactome	R-HSA-2161517	1	5	0.073013	0.238166	SLC22A1	http://www.reactome.org/cgi-bin/eventbrowser_st_id?ST_ID=R-HSA-2161517
CD22 mediated BCR regulation	Reactome	R-HSA-5690714	1	5	0.073013	0.238166	CD22	http://www.reactome.org/cgi-bin/eventbrowser_st_id?ST_ID=R-HSA-5690714
Reelin signalling pathway	Reactome	R-HSA-8866376	1	5	0.073013	0.238166	RELN	http://www.reactome.org/cgi-bin/eventbrowser_st_id?ST_ID=R-HSA-8866376
MET interacts with TNS proteins	Reactome	R-HSA-8875513	1	5	0.073013	0.238166	TNS3	http://www.reactome.org/cgi-bin/eventbrowser_st_id?ST_ID=R-HSA-8875513
Biosynthesis of EPA-derived SPMs	Reactome	R-HSA-9018679	1	5	0.073013	0.238166	ALOX5	http://www.reactome.org/cgi-bin/eventbrowser_st_id?ST_ID=R-HSA-9018679
G2 Phase	Reactome	R-HSA-68911	1	5	0.073013	0.238166	CCNA1	http://www.reactome.org/cgi-bin/eventbrowser_st_id?ST_ID=R-HSA-68911
Extrinsic Pathway of Fibrin Clot Formation	Reactome	R-HSA-140834	1	5	0.073013	0.238166	F10	http://www.reactome.org/cgi-bin/eventbrowser_st_id?ST_ID=R-HSA-140834
Activation of NOXA and translocation to mitochondria	Reactome	R-HSA-111448	1	5	0.073013	0.238166	TP53	http://www.reactome.org/cgi-bin/eventbrowser_st_id?ST_ID=R-HSA-111448
Activation of HOX genes during differentiation	Reactome	R-HSA-5619507	4	121	0.0731424	0.238201	KMT2C|EGR2|NCOA6|POLR2H	http://www.reactome.org/cgi-bin/eventbrowser_st_id?ST_ID=R-HSA-5619507
Activation of anterior HOX genes in hindbrain development during early embryogenesis	Reactome	R-HSA-5617472	4	121	0.0731424	0.238201	KMT2C|EGR2|NCOA6|POLR2H	http://www.reactome.org/cgi-bin/eventbrowser_st_id?ST_ID=R-HSA-5617472
HIV Infection	Reactome	R-HSA-162906	6	227	0.0747514	0.241306	UBAP1|TAF4|PSMD2|PSMA6|NMT2|POLR2H	http://www.reactome.org/cgi-bin/eventbrowser_st_id?ST_ID=R-HSA-162906
Propanoate metabolism	KEGG PATHWAY	hsa00640	2	34	0.0749356	0.241306	ACSS2|ACACA	http://www.genome.jp/kegg-bin/show_pathway?hsa00640/hsa:31%09red/hsa:55902%09red
Pentose and glucuronate interconversions	KEGG PATHWAY	hsa00040	2	34	0.0749356	0.241306	UGDH|UGT2B7	http://www.genome.jp/kegg-bin/show_pathway?hsa00040/hsa:7364%09red/hsa:7358%09red
The phototransduction cascade	Reactome	R-HSA-2514856	2	34	0.0749356	0.241306	PDE6A|NMT2	http://www.reactome.org/cgi-bin/eventbrowser_st_id?ST_ID=R-HSA-2514856
Negative regulators of DDX58/IFIH1 signaling	Reactome	R-HSA-936440	2	34	0.0749356	0.241306	IFIH1|IKBKE	http://www.reactome.org/cgi-bin/eventbrowser_st_id?ST_ID=R-HSA-936440
Glioma	KEGG PATHWAY	hsa05214	3	75	0.0751923	0.241552	TP53|E2F2|SOS1	http://www.genome.jp/kegg-bin/show_pathway?hsa05214/hsa:1870%09red/hsa:6654%09red/hsa:7157%09red
Metabolism of xenobiotics by cytochrome P450	KEGG PATHWAY	hsa00980	3	76	0.077465	0.244427	UGT2B7|AKR7A3|CYP2D6	http://www.genome.jp/kegg-bin/show_pathway?hsa00980/hsa:22977%09red/hsa:7364%09red/hsa:1564%09red
The role of GTSE1 in G2/M progression after G2 checkpoint	Reactome	R-HSA-8852276	3	76	0.077465	0.244427	TP53|PSMA6|PSMD2	http://www.reactome.org/cgi-bin/eventbrowser_st_id?ST_ID=R-HSA-8852276
GABA-B receptor II signaling	PANTHER	P05731	2	35	0.078581	0.244427	ADCY7|GNG5	http://www.pantherdb.org/pathway/pathwayDiagram.jsp?catAccession=P05731
RHO GTPases Activate WASPs and WAVEs	Reactome	R-HSA-5663213	2	35	0.078581	0.244427	NCKIPSD|NCKAP1	http://www.reactome.org/cgi-bin/eventbrowser_st_id?ST_ID=R-HSA-5663213
SUMOylation	Reactome	R-HSA-2990846	5	176	0.0788732	0.244427	ZBED1|IKBKE|TP53|AURKA|TOPORS	http://www.reactome.org/cgi-bin/eventbrowser_st_id?ST_ID=R-HSA-2990846
Cell Cycle Checkpoints	Reactome	R-HSA-69620	7	289	0.0812242	0.244427	TP53|CLASP1|BUB1B|CCNA1|PSMD2|PSMA6|PHF20	http://www.reactome.org/cgi-bin/eventbrowser_st_id?ST_ID=R-HSA-69620
DNA Replication	Reactome	R-HSA-69306	4	126	0.0817722	0.244427	CCNA1|PSMA6|E2F2|PSMD2	http://www.reactome.org/cgi-bin/eventbrowser_st_id?ST_ID=R-HSA-69306
@@DNA replication	PANTHER	P00017	1	19	0.223349	0.322553	XRN2	http://www.pantherdb.org/pathway/pathwayDiagram.jsp?catAccession=P00017
Synaptic vesicle cycle	KEGG PATHWAY	hsa04721	3	78	0.0820998	0.244427	SLC1A7|UNC13C|HTT	http://www.genome.jp/kegg-bin/show_pathway?hsa04721/hsa:6512%09red/hsa:6532%09red/hsa:440279%09red
T cell activation	PANTHER	P00053	3	78	0.0820998	0.244427	MAP3K1|HLA-DOA|SOS1	http://www.pantherdb.org/pathway/pathwayDiagram.jsp?catAccession=P00053
Starch and sucrose metabolism	KEGG PATHWAY	hsa00500	2	36	0.0822808	0.244427	MGAM|AGL	http://www.genome.jp/kegg-bin/show_pathway?hsa00500/hsa:8972%09red/hsa:178%09red
Heterotrimeric G-protein signaling pathway-rod outer segment phototransduction	PANTHER	P00028	2	36	0.0822808	0.244427	PDE6A|GNG5	http://www.pantherdb.org/pathway/pathwayDiagram.jsp?catAccession=P00028
Signaling by FGFR4	Reactome	R-HSA-5654743	2	36	0.0822808	0.244427	SPRY2|SOS1	http://www.reactome.org/cgi-bin/eventbrowser_st_id?ST_ID=R-HSA-5654743
@@Signaling by FGFR4 in disease	Reactome	R-HSA-5655291	1	10	0.129776	0.26455	SOS1	http://www.reactome.org/cgi-bin/eventbrowser_st_id?ST_ID=R-HSA-5655291
Complement and coagulation cascades	KEGG PATHWAY	hsa04610	3	79	0.084461	0.244427	C8A|F10|FGG	http://www.genome.jp/kegg-bin/show_pathway?hsa04610/hsa:2266%09red/hsa:731%09red/hsa:2159%09red
EGFR tyrosine kinase inhibitor resistance	KEGG PATHWAY	hsa01521	3	79	0.084461	0.244427	ERBB3|SOS1|GAS6	http://www.genome.jp/kegg-bin/show_pathway?hsa01521/hsa:6654%09red/hsa:2065%09red/hsa:2621%09red
selenocysteine biosynthesis	BioCyc	PWY-6281	1	6	0.0846537	0.244427	PSTK	http://biocyc.org/HUMAN/NEW-IMAGE?type=NIL&object=PWY-6281
Vitamin B6 metabolism	KEGG PATHWAY	hsa00750	1	6	0.0846537	0.244427	PHOSPHO2	http://www.genome.jp/kegg-bin/show_pathway?hsa00750/hsa:493911%09red
Synthesis of Lipoxins (LX)	Reactome	R-HSA-2142700	1	6	0.0846537	0.244427	ALOX5	http://www.reactome.org/cgi-bin/eventbrowser_st_id?ST_ID=R-HSA-2142700
SOS-mediated signalling	Reactome	R-HSA-112412	1	6	0.0846537	0.244427	SOS1	http://www.reactome.org/cgi-bin/eventbrowser_st_id?ST_ID=R-HSA-112412
TLR3-mediated TICAM1-dependent programmed cell death	Reactome	R-HSA-9013957	1	6	0.0846537	0.244427	RIPK3	http://www.reactome.org/cgi-bin/eventbrowser_st_id?ST_ID=R-HSA-9013957
Synthesis of 15-eicosatetraenoic acid derivatives	Reactome	R-HSA-2142770	1	6	0.0846537	0.244427	ALOX15B	http://www.reactome.org/cgi-bin/eventbrowser_st_id?ST_ID=R-HSA-2142770
MET Receptor Activation	Reactome	R-HSA-6806942	1	6	0.0846537	0.244427	HGFAC	http://www.reactome.org/cgi-bin/eventbrowser_st_id?ST_ID=R-HSA-6806942
Activated NTRK3 signals through RAS	Reactome	R-HSA-9034864	1	6	0.0846537	0.244427	SOS1	http://www.reactome.org/cgi-bin/eventbrowser_st_id?ST_ID=R-HSA-9034864
Osteoclast differentiation	KEGG PATHWAY	hsa04380	4	128	0.0853586	0.245926	SOCS1|GAB2|STAT2|LILRA1	http://www.genome.jp/kegg-bin/show_pathway?hsa04380/hsa:8651%09red/hsa:9846%09red/hsa:6773%09red/hsa:11024%09red
Platelet degranulation	Reactome	R-HSA-114608	4	128	0.0853586	0.245926	CD109|FGG|ITIH4|GAS6	http://www.reactome.org/cgi-bin/eventbrowser_st_id?ST_ID=R-HSA-114608
phospholipases	BioCyc	LIPASYN-PWY	2	37	0.086033	0.246106	PLCH2|PLB1	http://biocyc.org/HUMAN/NEW-IMAGE?type=NIL&object=LIPASYN-PWY
Fatty acyl-CoA biosynthesis	Reactome	R-HSA-75105	2	37	0.086033	0.246106	ACACA|FASN	http://www.reactome.org/cgi-bin/eventbrowser_st_id?ST_ID=R-HSA-75105
Defective B3GALTL causes Peters-plus syndrome (PpS)	Reactome	R-HSA-5083635	2	37	0.086033	0.246106	THSD4|ADAMTS12	http://www.reactome.org/cgi-bin/eventbrowser_st_id?ST_ID=R-HSA-5083635
RUNX1 interacts with co-factors whose precise effect on RUNX1 targets is not known	Reactome	R-HSA-8939243	2	37	0.086033	0.246106	SMARCA2|AUTS2	http://www.reactome.org/cgi-bin/eventbrowser_st_id?ST_ID=R-HSA-8939243
Signaling by NOTCH4	Reactome	R-HSA-9013694	3	80	0.086851	0.247732	PSEN2|PSMA6|PSMD2	http://www.reactome.org/cgi-bin/eventbrowser_st_id?ST_ID=R-HSA-9013694
DNA Damage/Telomere Stress Induced Senescence	Reactome	R-HSA-2559586	3	80	0.086851	0.247732	TP53|UBN1|CCNA1	http://www.reactome.org/cgi-bin/eventbrowser_st_id?ST_ID=R-HSA-2559586
Purine metabolism	KEGG PATHWAY	hsa00230	4	130	0.0890206	0.247732	AK9|PDE6A|ADCY7|PDE5A	http://www.genome.jp/kegg-bin/show_pathway?hsa00230/hsa:113%09red/hsa:5145%09red/hsa:221264%09red/hsa:8654%09red
Degradation of beta-catenin by the destruction complex	Reactome	R-HSA-195253	3	81	0.0892694	0.247732	CTBP2|PSMA6|PSMD2	http://www.reactome.org/cgi-bin/eventbrowser_st_id?ST_ID=R-HSA-195253
Blood coagulation	PANTHER	P00011	2	38	0.0898358	0.247732	F10|FGG	http://www.pantherdb.org/pathway/pathwayDiagram.jsp?catAccession=P00011
Association of TriC/CCT with target proteins during biosynthesis	Reactome	R-HSA-390471	2	38	0.0898358	0.247732	TP53|XRN2	http://www.reactome.org/cgi-bin/eventbrowser_st_id?ST_ID=R-HSA-390471
Platelet Aggregation (Plug Formation)	Reactome	R-HSA-76009	2	38	0.0898358	0.247732	FGG|SOS1	http://www.reactome.org/cgi-bin/eventbrowser_st_id?ST_ID=R-HSA-76009
Ovarian tumor domain proteases	Reactome	R-HSA-5689896	2	38	0.0898358	0.247732	IFIH1|TP53	http://www.reactome.org/cgi-bin/eventbrowser_st_id?ST_ID=R-HSA-5689896
O-glycosylation of TSR domain-containing proteins	Reactome	R-HSA-5173214	2	38	0.0898358	0.247732	THSD4|ADAMTS12	http://www.reactome.org/cgi-bin/eventbrowser_st_id?ST_ID=R-HSA-5173214
ER-Phagosome pathway	Reactome	R-HSA-1236974	3	82	0.0917158	0.247732	PSMA6|HLA-F|PSMD2	http://www.reactome.org/cgi-bin/eventbrowser_st_id?ST_ID=R-HSA-1236974
Cyclin E associated events during G1/S transition	Reactome	R-HSA-69202	3	82	0.0917158	0.247732	CCNA1|PSMA6|PSMD2	http://www.reactome.org/cgi-bin/eventbrowser_st_id?ST_ID=R-HSA-69202
RET signaling	Reactome	R-HSA-8853659	2	39	0.0936872	0.247732	GAB2|SOS1	http://www.reactome.org/cgi-bin/eventbrowser_st_id?ST_ID=R-HSA-8853659
GABA B receptor activation	Reactome	R-HSA-977444	2	39	0.0936872	0.247732	ADCY7|GNG5	http://www.reactome.org/cgi-bin/eventbrowser_st_id?ST_ID=R-HSA-977444
Formation of Fibrin Clot (Clotting Cascade)	Reactome	R-HSA-140877	2	39	0.0936872	0.247732	F10|FGG	http://www.reactome.org/cgi-bin/eventbrowser_st_id?ST_ID=R-HSA-140877
Activation of GABAB receptors	Reactome	R-HSA-991365	2	39	0.0936872	0.247732	ADCY7|GNG5	http://www.reactome.org/cgi-bin/eventbrowser_st_id?ST_ID=R-HSA-991365
Separation of Sister Chromatids	Reactome	R-HSA-2467813	5	186	0.0938785	0.247732	PDS5A|BUB1B|PSMA6|CLASP1|PSMD2	http://www.reactome.org/cgi-bin/eventbrowser_st_id?ST_ID=R-HSA-2467813
Response to elevated platelet cytosolic Ca2+	Reactome	R-HSA-76005	4	133	0.0946528	0.247732	CD109|FGG|ITIH4|GAS6	http://www.reactome.org/cgi-bin/eventbrowser_st_id?ST_ID=R-HSA-76005
Cellular responses to stress	Reactome	R-HSA-2262752	9	422	0.0957999	0.247732	TP53|E2F2|CCNA1|PSMD2|CYBB|AKT1S1|PSMA6|ID1|UBN1	http://www.reactome.org/cgi-bin/eventbrowser_st_id?ST_ID=R-HSA-2262752
glycoaminoglycan-protein linkage region biosynthesis	BioCyc	PWY-6557	1	7	0.0961485	0.247732	B3GALT6	http://biocyc.org/HUMAN/NEW-IMAGE?type=NIL&object=PWY-6557
P53 pathway feedback loops 1	PANTHER	P04392	1	7	0.0961485	0.247732	TP53	http://www.pantherdb.org/pathway/pathwayDiagram.jsp?catAccession=P04392
@@p53 pathway feedback loops 2	PANTHER	P04398	2	46	0.121862	0.263369	TP53|CCNA1	http://www.pantherdb.org/pathway/pathwayDiagram.jsp?catAccession=P04398
Erythropoietin activates STAT5	Reactome	R-HSA-9027283	1	7	0.0961485	0.247732	STAT5B	http://www.reactome.org/cgi-bin/eventbrowser_st_id?ST_ID=R-HSA-9027283
RUNX3 regulates CDKN1A transcription	Reactome	R-HSA-8941855	1	7	0.0961485	0.247732	TP53	http://www.reactome.org/cgi-bin/eventbrowser_st_id?ST_ID=R-HSA-8941855
SHC-related events triggered by IGF1R	Reactome	R-HSA-2428933	1	7	0.0961485	0.247732	SOS1	http://www.reactome.org/cgi-bin/eventbrowser_st_id?ST_ID=R-HSA-2428933
Attachment of GPI anchor to uPAR	Reactome	R-HSA-162791	1	7	0.0961485	0.247732	GAB1	http://www.reactome.org/cgi-bin/eventbrowser_st_id?ST_ID=R-HSA-162791
Activated NTRK2 signals through RAS	Reactome	R-HSA-9026519	1	7	0.0961485	0.247732	SOS1	http://www.reactome.org/cgi-bin/eventbrowser_st_id?ST_ID=R-HSA-9026519
Defective HLCS causes multiple carboxylase deficiency	Reactome	R-HSA-3371599	1	7	0.0961485	0.247732	ACACA	http://www.reactome.org/cgi-bin/eventbrowser_st_id?ST_ID=R-HSA-3371599
Cyclin A:Cdk2-associated events at S phase entry	Reactome	R-HSA-69656	3	84	0.0966911	0.248018	CCNA1|PSMA6|PSMD2	http://www.reactome.org/cgi-bin/eventbrowser_st_id?ST_ID=R-HSA-69656
DNA Replication Pre-Initiation	Reactome	R-HSA-69002	3	84	0.0966911	0.248018	PSMA6|E2F2|PSMD2	http://www.reactome.org/cgi-bin/eventbrowser_st_id?ST_ID=R-HSA-69002
PI Metabolism	Reactome	R-HSA-1483255	3	84	0.0966911	0.248018	RAB5A|PLEKHA5|SYNJ1	http://www.reactome.org/cgi-bin/eventbrowser_st_id?ST_ID=R-HSA-1483255
Glycine, serine and threonine metabolism	KEGG PATHWAY	hsa00260	2	40	0.0975855	0.249041	GCAT|GRHPR	http://www.genome.jp/kegg-bin/show_pathway?hsa00260/hsa:23464%09red/hsa:9380%09red
IRS-mediated signalling	Reactome	R-HSA-112399	2	40	0.0975855	0.249041	GAB2|SOS1	http://www.reactome.org/cgi-bin/eventbrowser_st_id?ST_ID=R-HSA-112399
ErbB signaling pathway	KEGG PATHWAY	hsa04012	3	85	0.0992192	0.251373	ERBB3|SOS1|STAT5B	http://www.genome.jp/kegg-bin/show_pathway?hsa04012/hsa:6654%09red/hsa:2065%09red/hsa:6777%09red
Transport of bile salts and organic acids, metal ions and amine compounds	Reactome	R-HSA-425366	3	85	0.0992192	0.251373	HEPH|SLC6A18|SLC22A1	http://www.reactome.org/cgi-bin/eventbrowser_st_id?ST_ID=R-HSA-425366
Apoptosis	KEGG PATHWAY	hsa04210	4	136	0.100449	0.251373	SPTA1|BIRC3|TP53|CAPN2	http://www.genome.jp/kegg-bin/show_pathway?hsa04210/hsa:330%09red/hsa:824%09red/hsa:7157%09red/hsa:6708%09red
@@Apoptosis	Reactome	R-HSA-109581	4	172	0.181233	0.298099	PSMA6|PLEC|TP53|PSMD2	http://www.reactome.org/cgi-bin/eventbrowser_st_id?ST_ID=R-HSA-109581
Late Phase of HIV Life Cycle	Reactome	R-HSA-162599	4	136	0.100449	0.251373	UBAP1|TAF4|POLR2H|NMT2	http://www.reactome.org/cgi-bin/eventbrowser_st_id?ST_ID=R-HSA-162599
Bladder cancer	KEGG PATHWAY	hsa05219	2	41	0.101529	0.251373	TP53|E2F2	http://www.genome.jp/kegg-bin/show_pathway?hsa05219/hsa:1870%09red/hsa:7157%09red
Diseases associated with glycosaminoglycan metabolism	Reactome	R-HSA-3560782	2	41	0.101529	0.251373	AGRN|B3GALT6	http://www.reactome.org/cgi-bin/eventbrowser_st_id?ST_ID=R-HSA-3560782
Metabolism of amino acids and derivatives	Reactome	R-HSA-71291	8	367	0.102405	0.251373	GRHPR|DUOX1|CSAD|PSMD2|PSMA6|PSTK|GCAT|TMLHE	http://www.reactome.org/cgi-bin/eventbrowser_st_id?ST_ID=R-HSA-71291
Interleukin-1 family signaling	Reactome	R-HSA-446652	4	138	0.104402	0.251373	ALOX5|PTPN14|PSMA6|PSMD2	http://www.reactome.org/cgi-bin/eventbrowser_st_id?ST_ID=R-HSA-446652
Calcium signaling pathway	KEGG PATHWAY	hsa04020	5	193	0.105188	0.251373	STIM1|ERBB3|ADCY7|ADRA1D|P2RX6	http://www.genome.jp/kegg-bin/show_pathway?hsa04020/hsa:113%09red/hsa:6786%09red/hsa:146%09red/hsa:2065%09red/hsa:9127%09red
Porphyrin and chlorophyll metabolism	KEGG PATHWAY	hsa00860	2	42	0.105516	0.251373	HEPH|UGT2B7	http://www.genome.jp/kegg-bin/show_pathway?hsa00860/hsa:9843%09red/hsa:7364%09red
Mitotic Anaphase	Reactome	R-HSA-68882	5	194	0.106856	0.251373	PDS5A|BUB1B|PSMA6|CLASP1|PSMD2	http://www.reactome.org/cgi-bin/eventbrowser_st_id?ST_ID=R-HSA-68882
Defects in biotin (Btn) metabolism	Reactome	R-HSA-3323169	1	8	0.107499	0.251373	ACACA	http://www.reactome.org/cgi-bin/eventbrowser_st_id?ST_ID=R-HSA-3323169
Ligand-receptor interactions	Reactome	R-HSA-5632681	1	8	0.107499	0.251373	CDON	http://www.reactome.org/cgi-bin/eventbrowser_st_id?ST_ID=R-HSA-5632681
Phase 3 - rapid repolarisation	Reactome	R-HSA-5576890	1	8	0.107499	0.251373	AKAP9	http://www.reactome.org/cgi-bin/eventbrowser_st_id?ST_ID=R-HSA-5576890
EGFR Transactivation by Gastrin	Reactome	R-HSA-2179392	1	8	0.107499	0.251373	SOS1	http://www.reactome.org/cgi-bin/eventbrowser_st_id?ST_ID=R-HSA-2179392
Interleukin-18 signaling	Reactome	R-HSA-9012546	1	8	0.107499	0.251373	ALOX5	http://www.reactome.org/cgi-bin/eventbrowser_st_id?ST_ID=R-HSA-9012546
Synthesis of Ketone Bodies	Reactome	R-HSA-77111	1	8	0.107499	0.251373	HMGCL	http://www.reactome.org/cgi-bin/eventbrowser_st_id?ST_ID=R-HSA-77111
Cross-presentation of particulate exogenous antigens (phagosomes)	Reactome	R-HSA-1236973	1	8	0.107499	0.251373	CYBB	http://www.reactome.org/cgi-bin/eventbrowser_st_id?ST_ID=R-HSA-1236973
Noncanonical activation of NOTCH3	Reactome	R-HSA-9017802	1	8	0.107499	0.251373	PSEN2	http://www.reactome.org/cgi-bin/eventbrowser_st_id?ST_ID=R-HSA-9017802
RUNX3 regulates YAP1-mediated transcription	Reactome	R-HSA-8951671	1	8	0.107499	0.251373	TEAD2	http://www.reactome.org/cgi-bin/eventbrowser_st_id?ST_ID=R-HSA-8951671
Terminal pathway of complement	Reactome	R-HSA-166665	1	8	0.107499	0.251373	C8A	http://www.reactome.org/cgi-bin/eventbrowser_st_id?ST_ID=R-HSA-166665
Biosynthesis of maresins	Reactome	R-HSA-9018682	1	8	0.107499	0.251373	ALOX5	http://www.reactome.org/cgi-bin/eventbrowser_st_id?ST_ID=R-HSA-9018682
Role of ABL in ROBO-SLIT signaling	Reactome	R-HSA-428890	1	8	0.107499	0.251373	CLASP1	http://www.reactome.org/cgi-bin/eventbrowser_st_id?ST_ID=R-HSA-428890
Signaling pathways regulating pluripotency of stem cells	KEGG PATHWAY	hsa04550	4	140	0.108426	0.253392	JAK3|INHBB|FZD10|ID1	http://www.genome.jp/kegg-bin/show_pathway?hsa04550/hsa:3397%09red/hsa:11211%09red/hsa:3718%09red/hsa:3625%09red
Mitotic Metaphase and Anaphase	Reactome	R-HSA-2555396	5	195	0.108537	0.253505	PDS5A|BUB1B|PSMA6|CLASP1|PSMD2	http://www.reactome.org/cgi-bin/eventbrowser_st_id?ST_ID=R-HSA-2555396
Beta2 adrenergic receptor signaling pathway	PANTHER	P04378	2	43	0.109544	0.254051	ADCY7|GNG5	http://www.pantherdb.org/pathway/pathwayDiagram.jsp?catAccession=P04378
Beta1 adrenergic receptor signaling pathway	PANTHER	P04377	2	43	0.109544	0.254051	ADCY7|GNG5	http://www.pantherdb.org/pathway/pathwayDiagram.jsp?catAccession=P04377
Voltage gated Potassium channels	Reactome	R-HSA-1296072	2	43	0.109544	0.254051	KCNH4|KCNS2	http://www.reactome.org/cgi-bin/eventbrowser_st_id?ST_ID=R-HSA-1296072
Vasopressin regulates renal water homeostasis via Aquaporins	Reactome	R-HSA-432040	2	43	0.109544	0.254051	ADCY7|GNG5	http://www.reactome.org/cgi-bin/eventbrowser_st_id?ST_ID=R-HSA-432040
GABAergic synapse	KEGG PATHWAY	hsa04727	3	89	0.109592	0.254051	SLC12A5|ADCY7|GNG5	http://www.genome.jp/kegg-bin/show_pathway?hsa04727/hsa:113%09red/hsa:2787%09red/hsa:57468%09red
Longevity regulating pathway	KEGG PATHWAY	hsa04211	3	89	0.109592	0.254051	ADCY7|TP53|AKT1S1	http://www.genome.jp/kegg-bin/show_pathway?hsa04211/hsa:113%09red/hsa:84335%09red/hsa:7157%09red
Switching of origins to a post-replicative state	Reactome	R-HSA-69052	3	89	0.109592	0.254051	CCNA1|PSMA6|PSMD2	http://www.reactome.org/cgi-bin/eventbrowser_st_id?ST_ID=R-HSA-69052
Peptide hormone metabolism	Reactome	R-HSA-2980736	3	89	0.109592	0.254051	INHBB|MYO5A|ACE	http://www.reactome.org/cgi-bin/eventbrowser_st_id?ST_ID=R-HSA-2980736
IGF1R signaling cascade	Reactome	R-HSA-2428924	2	44	0.113612	0.259057	GAB2|SOS1	http://www.reactome.org/cgi-bin/eventbrowser_st_id?ST_ID=R-HSA-2428924
IRS-related events triggered by IGF1R	Reactome	R-HSA-2428928	2	44	0.113612	0.259057	GAB2|SOS1	http://www.reactome.org/cgi-bin/eventbrowser_st_id?ST_ID=R-HSA-2428928
Beta-catenin independent WNT signaling	Reactome	R-HSA-3858494	4	144	0.116677	0.259057	PDE6A|PSMA6|GNG5|PSMD2	http://www.reactome.org/cgi-bin/eventbrowser_st_id?ST_ID=R-HSA-3858494
Signaling by Type 1 Insulin-like Growth Factor 1 Receptor (IGF1R)	Reactome	R-HSA-2404192	2	45	0.117719	0.259057	GAB2|SOS1	http://www.reactome.org/cgi-bin/eventbrowser_st_id?ST_ID=R-HSA-2404192
palmitate biosynthesis	BioCyc	PWY-5994	1	9	0.118708	0.259057	FASN	http://biocyc.org/HUMAN/NEW-IMAGE?type=NIL&object=PWY-5994
Synthesis of 5-eicosatetraenoic acids	Reactome	R-HSA-2142688	1	9	0.118708	0.259057	ALOX5	http://www.reactome.org/cgi-bin/eventbrowser_st_id?ST_ID=R-HSA-2142688
Signal attenuation	Reactome	R-HSA-74749	1	9	0.118708	0.259057	SOS1	http://www.reactome.org/cgi-bin/eventbrowser_st_id?ST_ID=R-HSA-74749
Activation of PUMA and translocation to mitochondria	Reactome	R-HSA-139915	1	9	0.118708	0.259057	TP53	http://www.reactome.org/cgi-bin/eventbrowser_st_id?ST_ID=R-HSA-139915
Signaling by FGFR3 fusions in cancer	Reactome	R-HSA-8853334	1	9	0.118708	0.259057	SOS1	http://www.reactome.org/cgi-bin/eventbrowser_st_id?ST_ID=R-HSA-8853334
MET activates RAS signaling	Reactome	R-HSA-8851805	1	9	0.118708	0.259057	SOS1	http://www.reactome.org/cgi-bin/eventbrowser_st_id?ST_ID=R-HSA-8851805
Adrenoceptors	Reactome	R-HSA-390696	1	9	0.118708	0.259057	ADRA1D	http://www.reactome.org/cgi-bin/eventbrowser_st_id?ST_ID=R-HSA-390696
Signaling by Leptin	Reactome	R-HSA-2586552	1	9	0.118708	0.259057	STAT5B	http://www.reactome.org/cgi-bin/eventbrowser_st_id?ST_ID=R-HSA-2586552
PI5P Regulates TP53 Acetylation	Reactome	R-HSA-6811555	1	9	0.118708	0.259057	TP53	http://www.reactome.org/cgi-bin/eventbrowser_st_id?ST_ID=R-HSA-6811555
Glucocorticoid biosynthesis	Reactome	R-HSA-194002	1	9	0.118708	0.259057	CYP11B1	http://www.reactome.org/cgi-bin/eventbrowser_st_id?ST_ID=R-HSA-194002
GnRH signaling pathway	KEGG PATHWAY	hsa04912	3	93	0.120362	0.261956	MAP3K1|ADCY7|SOS1	http://www.genome.jp/kegg-bin/show_pathway?hsa04912/hsa:113%09red/hsa:6654%09red/hsa:4214%09red
RHO GTPase Effectors	Reactome	R-HSA-195258	7	321	0.121178	0.263369	NCKIPSD|CLASP1|BUB1B|CYBB|PPP1R12B|CIT|NCKAP1	http://www.reactome.org/cgi-bin/eventbrowser_st_id?ST_ID=R-HSA-195258
Transmission across Chemical Synapses	Reactome	R-HSA-112315	6	261	0.121526	0.263369	ADCY7|GNG5|SLC22A1|HTT|SLC1A7|SYN2	http://www.reactome.org/cgi-bin/eventbrowser_st_id?ST_ID=R-HSA-112315
Insulin receptor signalling cascade	Reactome	R-HSA-74751	2	46	0.121862	0.263369	GAB2|SOS1	http://www.reactome.org/cgi-bin/eventbrowser_st_id?ST_ID=R-HSA-74751
Phase 0 - rapid depolarisation	Reactome	R-HSA-5576892	2	46	0.121862	0.263369	FGF11|SCN9A	http://www.reactome.org/cgi-bin/eventbrowser_st_id?ST_ID=R-HSA-5576892
TBC/RABGAPs	Reactome	R-HSA-8854214	2	46	0.121862	0.263369	RAB5A|TBC1D15	http://www.reactome.org/cgi-bin/eventbrowser_st_id?ST_ID=R-HSA-8854214
M Phase	Reactome	R-HSA-68886	8	384	0.122956	0.26455	CLASP1|BUB1B|PDS5A|AKAP9|PSMD2|PSMA6|CNTRL|CEP78	http://www.reactome.org/cgi-bin/eventbrowser_st_id?ST_ID=R-HSA-68886
Mitotic G1-G1/S phases	Reactome	R-HSA-453279	4	147	0.123041	0.26455	CCNA1|PSMA6|E2F2|PSMD2	http://www.reactome.org/cgi-bin/eventbrowser_st_id?ST_ID=R-HSA-453279
TGF-beta signaling pathway	KEGG PATHWAY	hsa04350	3	94	0.123113	0.26455	THSD4|INHBB|ID1	http://www.genome.jp/kegg-bin/show_pathway?hsa04350/hsa:3397%09red/hsa:79875%09red/hsa:3625%09red
@@TGF-beta signaling pathway	PANTHER	P00052	1	91	0.687695	0.705769	INHBB	http://www.pantherdb.org/pathway/pathwayDiagram.jsp?catAccession=P00052
Chaperonin-mediated protein folding	Reactome	R-HSA-390466	3	94	0.123113	0.26455	GNG5|TP53|XRN2	http://www.reactome.org/cgi-bin/eventbrowser_st_id?ST_ID=R-HSA-390466
Class B/2 (Secretin family receptors)	Reactome	R-HSA-373080	3	94	0.123113	0.26455	FZD10|GNG5|VIPR2	http://www.reactome.org/cgi-bin/eventbrowser_st_id?ST_ID=R-HSA-373080
Retrograde endocannabinoid signaling	KEGG PATHWAY	hsa04723	4	148	0.125194	0.26455	ADCY7|MT-ND4|MT-ND5|GNG5	http://www.genome.jp/kegg-bin/show_pathway?hsa04723/hsa:113%09red/hsa:2787%09red/hsa:4538%09red/hsa:4540%09red
Amoebiasis	KEGG PATHWAY	hsa05146	3	95	0.125887	0.26455	LAMC2|C8A|RAB5A	http://www.genome.jp/kegg-bin/show_pathway?hsa05146/hsa:3918%09red/hsa:731%09red/hsa:5868%09red
Transcription regulation by bZIP transcription factor	PANTHER	P00055	2	47	0.126041	0.26455	TAF4|POLR2H	http://www.pantherdb.org/pathway/pathwayDiagram.jsp?catAccession=P00055
RNA Polymerase II Transcription Initiation	Reactome	R-HSA-75953	2	47	0.126041	0.26455	TAF4|POLR2H	http://www.reactome.org/cgi-bin/eventbrowser_st_id?ST_ID=R-HSA-75953
HIV Transcription Initiation	Reactome	R-HSA-167161	2	47	0.126041	0.26455	TAF4|POLR2H	http://www.reactome.org/cgi-bin/eventbrowser_st_id?ST_ID=R-HSA-167161
RNA Polymerase II Transcription Initiation And Promoter Clearance	Reactome	R-HSA-76042	2	47	0.126041	0.26455	TAF4|POLR2H	http://www.reactome.org/cgi-bin/eventbrowser_st_id?ST_ID=R-HSA-76042
RNA Polymerase II HIV Promoter Escape	Reactome	R-HSA-167162	2	47	0.126041	0.26455	TAF4|POLR2H	http://www.reactome.org/cgi-bin/eventbrowser_st_id?ST_ID=R-HSA-167162
RNA Polymerase II Transcription Pre-Initiation And Promoter Opening	Reactome	R-HSA-73779	2	47	0.126041	0.26455	TAF4|POLR2H	http://www.reactome.org/cgi-bin/eventbrowser_st_id?ST_ID=R-HSA-73779
RNA Polymerase II Promoter Escape	Reactome	R-HSA-73776	2	47	0.126041	0.26455	TAF4|POLR2H	http://www.reactome.org/cgi-bin/eventbrowser_st_id?ST_ID=R-HSA-73776
Gastric cancer	KEGG PATHWAY	hsa05226	4	149	0.127363	0.26455	FZD10|TP53|E2F2|SOS1	http://www.genome.jp/kegg-bin/show_pathway?hsa05226/hsa:1870%09red/hsa:6654%09red/hsa:7157%09red/hsa:11211%09red
HIV Life Cycle	Reactome	R-HSA-162587	4	149	0.127363	0.26455	UBAP1|TAF4|POLR2H|NMT2	http://www.reactome.org/cgi-bin/eventbrowser_st_id?ST_ID=R-HSA-162587
Downstream TCR signaling	Reactome	R-HSA-202424	3	96	0.128684	0.26455	PSMD2|PSMA6|HLA-DRB5	http://www.reactome.org/cgi-bin/eventbrowser_st_id?ST_ID=R-HSA-202424
Cellular responses to external stimuli	Reactome	R-HSA-8953897	10	516	0.128958	0.26455	TP53|E2F2|CCNA1|UVRAG|PSMD2|CYBB|AKT1S1|PSMA6|ID1|UBN1	http://www.reactome.org/cgi-bin/eventbrowser_st_id?ST_ID=R-HSA-8953897
oxidative ethanol degradation III	BioCyc	PWY66-161	1	10	0.129776	0.26455	ACSS2	http://biocyc.org/HUMAN/NEW-IMAGE?type=NIL&object=PWY66-161
ethanol degradation IV	BioCyc	PWY66-162	1	10	0.129776	0.26455	ACSS2	http://biocyc.org/HUMAN/NEW-IMAGE?type=NIL&object=PWY66-162
Sulfur metabolism	KEGG PATHWAY	hsa00920	1	10	0.129776	0.26455	SELENBP1	http://www.genome.jp/kegg-bin/show_pathway?hsa00920/hsa:8991%09red
Synthesis and degradation of ketone bodies	KEGG PATHWAY	hsa00072	1	10	0.129776	0.26455	HMGCL	http://www.genome.jp/kegg-bin/show_pathway?hsa00072/hsa:3155%09red
TRIF-mediated programmed cell death	Reactome	R-HSA-2562578	1	10	0.129776	0.26455	RIPK3	http://www.reactome.org/cgi-bin/eventbrowser_st_id?ST_ID=R-HSA-2562578
Ketone body metabolism	Reactome	R-HSA-74182	1	10	0.129776	0.26455	HMGCL	http://www.reactome.org/cgi-bin/eventbrowser_st_id?ST_ID=R-HSA-74182
Adenylate cyclase activating pathway	Reactome	R-HSA-170660	1	10	0.129776	0.26455	ADCY7	http://www.reactome.org/cgi-bin/eventbrowser_st_id?ST_ID=R-HSA-170660
Cohesin Loading onto Chromatin	Reactome	R-HSA-2470946	1	10	0.129776	0.26455	PDS5A	http://www.reactome.org/cgi-bin/eventbrowser_st_id?ST_ID=R-HSA-2470946
Thyroxine biosynthesis	Reactome	R-HSA-209968	1	10	0.129776	0.26455	DUOX1	http://www.reactome.org/cgi-bin/eventbrowser_st_id?ST_ID=R-HSA-209968
Activated NTRK2 signals through FRS2 and FRS3	Reactome	R-HSA-9028731	1	10	0.129776	0.26455	SOS1	http://www.reactome.org/cgi-bin/eventbrowser_st_id?ST_ID=R-HSA-9028731
Abacavir transport and metabolism	Reactome	R-HSA-2161522	1	10	0.129776	0.26455	SLC22A1	http://www.reactome.org/cgi-bin/eventbrowser_st_id?ST_ID=R-HSA-2161522
Role of second messengers in netrin-1 signaling	Reactome	R-HSA-418890	1	10	0.129776	0.26455	TRPC5	http://www.reactome.org/cgi-bin/eventbrowser_st_id?ST_ID=R-HSA-418890
Organic cation transport	Reactome	R-HSA-549127	1	10	0.129776	0.26455	SLC22A1	http://www.reactome.org/cgi-bin/eventbrowser_st_id?ST_ID=R-HSA-549127
SLBP independent Processing of Histone Pre-mRNAs	Reactome	R-HSA-111367	1	10	0.129776	0.26455	LSM11	http://www.reactome.org/cgi-bin/eventbrowser_st_id?ST_ID=R-HSA-111367
Notch signaling pathway	KEGG PATHWAY	hsa04330	2	48	0.130253	0.264719	PSEN2|CTBP2	http://www.genome.jp/kegg-bin/show_pathway?hsa04330/hsa:1488%09red/hsa:5664%09red
@@Notch signaling pathway	PANTHER	P00045	1	40	0.40447	0.459672	PSEN2	http://www.pantherdb.org/pathway/pathwayDiagram.jsp?catAccession=P00045
Prostate cancer	KEGG PATHWAY	hsa05215	3	97	0.131503	0.266732	TP53|E2F2|SOS1	http://www.genome.jp/kegg-bin/show_pathway?hsa05215/hsa:1870%09red/hsa:6654%09red/hsa:7157%09red
Glycerophospholipid metabolism	KEGG PATHWAY	hsa00564	3	97	0.131503	0.266732	DGKK|LYPLA1|PLB1	http://www.genome.jp/kegg-bin/show_pathway?hsa00564/hsa:151056%09red/hsa:10434%09red/hsa:139189%09red
GPCR ligand binding	Reactome	R-HSA-500792	9	454	0.131509	0.266732	NMUR1|NMS|GNG5|SSTR3|GPR65|VIPR2|AGTR2|FZD10|ADRA1D	http://www.reactome.org/cgi-bin/eventbrowser_st_id?ST_ID=R-HSA-500792
Ovarian steroidogenesis	KEGG PATHWAY	hsa04913	2	49	0.134498	0.271289	ALOX5|ADCY7	http://www.genome.jp/kegg-bin/show_pathway?hsa04913/hsa:113%09red/hsa:240%09red
Intestinal immune network for IgA production	KEGG PATHWAY	hsa04672	2	49	0.134498	0.271289	HLA-DOA|HLA-DRB5	http://www.genome.jp/kegg-bin/show_pathway?hsa04672/hsa:3111%09red/hsa:3127%09red
Netrin-1 signaling	Reactome	R-HSA-373752	2	49	0.134498	0.271289	DSCAM|TRPC5	http://www.reactome.org/cgi-bin/eventbrowser_st_id?ST_ID=R-HSA-373752
Chondroitin sulfate/dermatan sulfate metabolism	Reactome	R-HSA-1793185	2	49	0.134498	0.271289	AGRN|B3GALT6	http://www.reactome.org/cgi-bin/eventbrowser_st_id?ST_ID=R-HSA-1793185
Cross-presentation of soluble exogenous antigens (endosomes)	Reactome	R-HSA-1236978	2	49	0.134498	0.271289	PSMA6|PSMD2	http://www.reactome.org/cgi-bin/eventbrowser_st_id?ST_ID=R-HSA-1236978
Regulation of activated PAK-2p34 by proteasome mediated degradation	Reactome	R-HSA-211733	2	49	0.134498	0.271289	PSMA6|PSMD2	http://www.reactome.org/cgi-bin/eventbrowser_st_id?ST_ID=R-HSA-211733
Rap1 signaling pathway	KEGG PATHWAY	hsa04015	5	210	0.135255	0.271657	ID1|ADCY7|FARP2|MAGI2|KIT	http://www.genome.jp/kegg-bin/show_pathway?hsa04015/hsa:113%09red/hsa:3815%09red/hsa:9855%09red/hsa:3397%09red/hsa:9863%09red
mTOR signaling pathway	KEGG PATHWAY	hsa04150	4	153	0.136196	0.271657	FZD10|AKT1S1|STRADA|SOS1	http://www.genome.jp/kegg-bin/show_pathway?hsa04150/hsa:6654%09red/hsa:11211%09red/hsa:84335%09red/hsa:92335%09red
Progesterone-mediated oocyte maturation	KEGG PATHWAY	hsa04914	3	99	0.137204	0.271657	ADCY7|AURKA|CCNA1	http://www.genome.jp/kegg-bin/show_pathway?hsa04914/hsa:113%09red/hsa:8900%09red/hsa:6790%09red
Heterotrimeric G-protein signaling pathway-Gi alpha and Gs alpha mediated pathway	PANTHER	P00026	4	154	0.138442	0.271657	SSTR3|ADCY7|ADRA1D|GNG5	http://www.pantherdb.org/pathway/pathwayDiagram.jsp?catAccession=P00026
Toll receptor signaling pathway	PANTHER	P00054	2	50	0.138773	0.271657	TRAF2|IKBKE	http://www.pantherdb.org/pathway/pathwayDiagram.jsp?catAccession=P00054
Regulation of ornithine decarboxylase (ODC)	Reactome	R-HSA-350562	2	50	0.138773	0.271657	PSMA6|PSMD2	http://www.reactome.org/cgi-bin/eventbrowser_st_id?ST_ID=R-HSA-350562
Inositol phosphate metabolism	Reactome	R-HSA-1483249	2	50	0.138773	0.271657	PLCH2|SYNJ1	http://www.reactome.org/cgi-bin/eventbrowser_st_id?ST_ID=R-HSA-1483249
@@Inositol phosphate metabolism	KEGG PATHWAY	hsa00562	2	74	0.247277	0.340482	PLCH2|SYNJ1	http://www.genome.jp/kegg-bin/show_pathway?hsa00562/hsa:9651%09red/hsa:8867%09red
Phospholipid metabolism	Reactome	R-HSA-1483257	5	212	0.139022	0.271657	OSBPL10|PLEKHA5|SYNJ1|RAB5A|PLB1	http://www.reactome.org/cgi-bin/eventbrowser_st_id?ST_ID=R-HSA-1483257
Protein folding	Reactome	R-HSA-391251	3	100	0.140086	0.271657	GNG5|TP53|XRN2	http://www.reactome.org/cgi-bin/eventbrowser_st_id?ST_ID=R-HSA-391251
TNFR2 non-canonical NF-kB pathway	Reactome	R-HSA-5668541	3	100	0.140086	0.271657	BIRC3|PSMA6|PSMD2	http://www.reactome.org/cgi-bin/eventbrowser_st_id?ST_ID=R-HSA-5668541
Respiratory electron transport	Reactome	R-HSA-611105	3	100	0.140086	0.271657	MT-ND4|LRPPRC|MT-ND5	http://www.reactome.org/cgi-bin/eventbrowser_st_id?ST_ID=R-HSA-611105
Cushing syndrome	KEGG PATHWAY	hsa04934	4	155	0.140703	0.271657	CYP11B1|ADCY7|E2F2|FZD10	http://www.genome.jp/kegg-bin/show_pathway?hsa04934/hsa:1870%09red/hsa:113%09red/hsa:1584%09red/hsa:11211%09red
Taurine and hypotaurine metabolism	KEGG PATHWAY	hsa00430	1	11	0.140705	0.271657	CSAD	http://www.genome.jp/kegg-bin/show_pathway?hsa00430/hsa:51380%09red
Establishment of Sister Chromatid Cohesion	Reactome	R-HSA-2468052	1	11	0.140705	0.271657	PDS5A	http://www.reactome.org/cgi-bin/eventbrowser_st_id?ST_ID=R-HSA-2468052
DSCAM interactions	Reactome	R-HSA-376172	1	11	0.140705	0.271657	DSCAM	http://www.reactome.org/cgi-bin/eventbrowser_st_id?ST_ID=R-HSA-376172
NOTCH4 Activation and Transmission of Signal to the Nucleus	Reactome	R-HSA-9013700	1	11	0.140705	0.271657	PSEN2	http://www.reactome.org/cgi-bin/eventbrowser_st_id?ST_ID=R-HSA-9013700
Regulated proteolysis of p75NTR	Reactome	R-HSA-193692	1	11	0.140705	0.271657	PSEN2	http://www.reactome.org/cgi-bin/eventbrowser_st_id?ST_ID=R-HSA-193692
Vitamin D (calciferol) metabolism	Reactome	R-HSA-196791	1	11	0.140705	0.271657	LRP2	http://www.reactome.org/cgi-bin/eventbrowser_st_id?ST_ID=R-HSA-196791
Digestion of dietary carbohydrate	Reactome	R-HSA-189085	1	11	0.140705	0.271657	MGAM	http://www.reactome.org/cgi-bin/eventbrowser_st_id?ST_ID=R-HSA-189085
Activation of the phototransduction cascade	Reactome	R-HSA-2485179	1	11	0.140705	0.271657	PDE6A	http://www.reactome.org/cgi-bin/eventbrowser_st_id?ST_ID=R-HSA-2485179
Endosomal/Vacuolar pathway	Reactome	R-HSA-1236977	1	11	0.140705	0.271657	HLA-F	http://www.reactome.org/cgi-bin/eventbrowser_st_id?ST_ID=R-HSA-1236977
CDC6 association with the ORC:origin complex	Reactome	R-HSA-68689	1	11	0.140705	0.271657	E2F2	http://www.reactome.org/cgi-bin/eventbrowser_st_id?ST_ID=R-HSA-68689
Biotin transport and metabolism	Reactome	R-HSA-196780	1	11	0.140705	0.271657	ACACA	http://www.reactome.org/cgi-bin/eventbrowser_st_id?ST_ID=R-HSA-196780
SLBP Dependent Processing of Replication-Dependent Histone Pre-mRNAs	Reactome	R-HSA-77588	1	11	0.140705	0.271657	LSM11	http://www.reactome.org/cgi-bin/eventbrowser_st_id?ST_ID=R-HSA-77588
Chromatin organization	Reactome	R-HSA-4839726	6	273	0.140827	0.271657	KMT2C|PADI4|SMARCA2|DOT1L|JADE3|PHF20	http://www.reactome.org/cgi-bin/eventbrowser_st_id?ST_ID=R-HSA-4839726
Chromatin modifying enzymes	Reactome	R-HSA-3247509	6	273	0.140827	0.271657	KMT2C|PADI4|SMARCA2|DOT1L|JADE3|PHF20	http://www.reactome.org/cgi-bin/eventbrowser_st_id?ST_ID=R-HSA-3247509
Melanogenesis	KEGG PATHWAY	hsa04916	3	101	0.142988	0.274157	FZD10|ADCY7|KIT	http://www.genome.jp/kegg-bin/show_pathway?hsa04916/hsa:113%09red/hsa:3815%09red/hsa:11211%09red
Ubiquitin-dependent degradation of Cyclin D	Reactome	R-HSA-75815	2	51	0.143077	0.274157	PSMA6|PSMD2	http://www.reactome.org/cgi-bin/eventbrowser_st_id?ST_ID=R-HSA-75815
p53-Independent DNA Damage Response	Reactome	R-HSA-69610	2	51	0.143077	0.274157	PSMA6|PSMD2	http://www.reactome.org/cgi-bin/eventbrowser_st_id?ST_ID=R-HSA-69610
Ubiquitin Mediated Degradation of Phosphorylated Cdc25A	Reactome	R-HSA-69601	2	51	0.143077	0.274157	PSMA6|PSMD2	http://www.reactome.org/cgi-bin/eventbrowser_st_id?ST_ID=R-HSA-69601
Vpu mediated degradation of CD4	Reactome	R-HSA-180534	2	51	0.143077	0.274157	PSMA6|PSMD2	http://www.reactome.org/cgi-bin/eventbrowser_st_id?ST_ID=R-HSA-180534
p53-Independent G1/S DNA damage checkpoint	Reactome	R-HSA-69613	2	51	0.143077	0.274157	PSMA6|PSMD2	http://www.reactome.org/cgi-bin/eventbrowser_st_id?ST_ID=R-HSA-69613
Neuroactive ligand-receptor interaction	KEGG PATHWAY	hsa04080	7	338	0.14585	0.277289	NMUR1|ADRA1D|PRSS1|SSTR3|VIPR2|AGTR2|P2RX6	http://www.genome.jp/kegg-bin/show_pathway?hsa04080/hsa:6753%09red/hsa:146%09red/hsa:9127%09red/hsa:7434%09red/hsa:10316%09red/hsa:186%09red/hsa:5644%09red
Signaling by PTK6	Reactome	R-HSA-8848021	2	52	0.147409	0.277289	RASA1|ELMO2	http://www.reactome.org/cgi-bin/eventbrowser_st_id?ST_ID=R-HSA-8848021
Regulation of Apoptosis	Reactome	R-HSA-169911	2	52	0.147409	0.277289	PSMA6|PSMD2	http://www.reactome.org/cgi-bin/eventbrowser_st_id?ST_ID=R-HSA-169911
Vif-mediated degradation of APOBEC3G	Reactome	R-HSA-180585	2	52	0.147409	0.277289	PSMA6|PSMD2	http://www.reactome.org/cgi-bin/eventbrowser_st_id?ST_ID=R-HSA-180585
Aquaporin-mediated transport	Reactome	R-HSA-445717	2	52	0.147409	0.277289	ADCY7|GNG5	http://www.reactome.org/cgi-bin/eventbrowser_st_id?ST_ID=R-HSA-445717
Negative regulation of NOTCH4 signaling	Reactome	R-HSA-9604323	2	52	0.147409	0.277289	PSMA6|PSMD2	http://www.reactome.org/cgi-bin/eventbrowser_st_id?ST_ID=R-HSA-9604323
mRNA Splicing - Minor Pathway	Reactome	R-HSA-72165	2	52	0.147409	0.277289	POLR2H|RNPC3	http://www.reactome.org/cgi-bin/eventbrowser_st_id?ST_ID=R-HSA-72165
Signaling by Non-Receptor Tyrosine Kinases	Reactome	R-HSA-9006927	2	52	0.147409	0.277289	RASA1|ELMO2	http://www.reactome.org/cgi-bin/eventbrowser_st_id?ST_ID=R-HSA-9006927
Diseases of metabolism	Reactome	R-HSA-5668914	3	103	0.148852	0.277289	CYP11B1|ACACA|TCN2	http://www.reactome.org/cgi-bin/eventbrowser_st_id?ST_ID=R-HSA-5668914
leucine degradation	BioCyc	LEU-DEG2-PWY	1	12	0.151497	0.277289	HMGCL	http://biocyc.org/HUMAN/NEW-IMAGE?type=NIL&object=LEU-DEG2-PWY
terminal O-glycans residues modification	BioCyc	PWY-7434	1	12	0.151497	0.277289	CDK11B	http://biocyc.org/HUMAN/NEW-IMAGE?type=NIL&object=PWY-7434
TP53 Regulates Transcription of Death Receptors and Ligands	Reactome	R-HSA-6803211	1	12	0.151497	0.277289	TP53	http://www.reactome.org/cgi-bin/eventbrowser_st_id?ST_ID=R-HSA-6803211
Reversible hydration of carbon dioxide	Reactome	R-HSA-1475029	1	12	0.151497	0.277289	CA5B	http://www.reactome.org/cgi-bin/eventbrowser_st_id?ST_ID=R-HSA-1475029
Transport of nucleosides and free purine and pyrimidine bases across the plasma membrane	Reactome	R-HSA-83936	1	12	0.151497	0.277289	SLC28A3	http://www.reactome.org/cgi-bin/eventbrowser_st_id?ST_ID=R-HSA-83936
GRB2 events in EGFR signaling	Reactome	R-HSA-179812	1	12	0.151497	0.277289	SOS1	http://www.reactome.org/cgi-bin/eventbrowser_st_id?ST_ID=R-HSA-179812
Regulation of IFNG signaling	Reactome	R-HSA-877312	1	12	0.151497	0.277289	SOCS1	http://www.reactome.org/cgi-bin/eventbrowser_st_id?ST_ID=R-HSA-877312
Repression of WNT target genes	Reactome	R-HSA-4641265	1	12	0.151497	0.277289	CTBP2	http://www.reactome.org/cgi-bin/eventbrowser_st_id?ST_ID=R-HSA-4641265
Ethanol oxidation	Reactome	R-HSA-71384	1	12	0.151497	0.277289	ACSS2	http://www.reactome.org/cgi-bin/eventbrowser_st_id?ST_ID=R-HSA-71384
Physiological factors	Reactome	R-HSA-5578768	1	12	0.151497	0.277289	CORIN	http://www.reactome.org/cgi-bin/eventbrowser_st_id?ST_ID=R-HSA-5578768
SHC1 events in ERBB4 signaling	Reactome	R-HSA-1250347	1	12	0.151497	0.277289	SOS1	http://www.reactome.org/cgi-bin/eventbrowser_st_id?ST_ID=R-HSA-1250347
TP53 Regulates Transcription of Caspase Activators and Caspases	Reactome	R-HSA-6803207	1	12	0.151497	0.277289	TP53	http://www.reactome.org/cgi-bin/eventbrowser_st_id?ST_ID=R-HSA-6803207
Caspase-mediated cleavage of cytoskeletal proteins	Reactome	R-HSA-264870	1	12	0.151497	0.277289	PLEC	http://www.reactome.org/cgi-bin/eventbrowser_st_id?ST_ID=R-HSA-264870
NF-kB activation through FADD/RIP-1 pathway mediated by caspase-8 and -10	Reactome	R-HSA-933543	1	12	0.151497	0.277289	IFIH1	http://www.reactome.org/cgi-bin/eventbrowser_st_id?ST_ID=R-HSA-933543
SHC-mediated cascade:FGFR3	Reactome	R-HSA-5654704	1	12	0.151497	0.277289	SOS1	http://www.reactome.org/cgi-bin/eventbrowser_st_id?ST_ID=R-HSA-5654704
Glycoprotein hormones	Reactome	R-HSA-209822	1	12	0.151497	0.277289	INHBB	http://www.reactome.org/cgi-bin/eventbrowser_st_id?ST_ID=R-HSA-209822
Mineral absorption	KEGG PATHWAY	hsa04978	2	53	0.151768	0.277289	HEPH|FTL	http://www.genome.jp/kegg-bin/show_pathway?hsa04978/hsa:9843%09red/hsa:2512%09red
Regulation of RUNX3 expression and activity	Reactome	R-HSA-8941858	2	53	0.151768	0.277289	PSMA6|PSMD2	http://www.reactome.org/cgi-bin/eventbrowser_st_id?ST_ID=R-HSA-8941858
C-type lectin receptor signaling pathway	KEGG PATHWAY	hsa04625	3	104	0.151812	0.277289	EGR2|STAT2|IKBKE	http://www.genome.jp/kegg-bin/show_pathway?hsa04625/hsa:1959%09red/hsa:6773%09red/hsa:9641%09red
S Phase	Reactome	R-HSA-69242	4	160	0.152225	0.277663	PDS5A|CCNA1|PSMA6|PSMD2	http://www.reactome.org/cgi-bin/eventbrowser_st_id?ST_ID=R-HSA-69242
SCF-beta-TrCP mediated degradation of Emi1	Reactome	R-HSA-174113	2	54	0.156152	0.283668	PSMA6|PSMD2	http://www.reactome.org/cgi-bin/eventbrowser_st_id?ST_ID=R-HSA-174113
Degradation of AXIN	Reactome	R-HSA-4641257	2	54	0.156152	0.283668	PSMA6|PSMD2	http://www.reactome.org/cgi-bin/eventbrowser_st_id?ST_ID=R-HSA-4641257
AUF1 (hnRNP D0) binds and destabilizes mRNA	Reactome	R-HSA-450408	2	54	0.156152	0.283668	PSMA6|PSMD2	http://www.reactome.org/cgi-bin/eventbrowser_st_id?ST_ID=R-HSA-450408
Signaling by ERBB4	Reactome	R-HSA-1236394	2	55	0.160559	0.283929	PSEN2|SOS1	http://www.reactome.org/cgi-bin/eventbrowser_st_id?ST_ID=R-HSA-1236394
Complex I biogenesis	Reactome	R-HSA-6799198	2	55	0.160559	0.283929	MT-ND4|MT-ND5	http://www.reactome.org/cgi-bin/eventbrowser_st_id?ST_ID=R-HSA-6799198
Hh mutants that don't undergo autocatalytic processing are degraded by ERAD	Reactome	R-HSA-5362768	2	55	0.160559	0.283929	PSMA6|PSMD2	http://www.reactome.org/cgi-bin/eventbrowser_st_id?ST_ID=R-HSA-5362768
Transcriptional activation of mitochondrial biogenesis	Reactome	R-HSA-2151201	2	55	0.160559	0.283929	ACSS2|NCOA6	http://www.reactome.org/cgi-bin/eventbrowser_st_id?ST_ID=R-HSA-2151201
D-myo-inositol (1,4,5)-trisphosphate degradation	BioCyc	PWY-6363	1	13	0.162154	0.283929	SYNJ1	http://biocyc.org/HUMAN/NEW-IMAGE?type=NIL&object=PWY-6363
Triglyceride biosynthesis	Reactome	R-HSA-75109	1	13	0.162154	0.283929	MGAT2	http://www.reactome.org/cgi-bin/eventbrowser_st_id?ST_ID=R-HSA-75109
eNOS activation	Reactome	R-HSA-203615	1	13	0.162154	0.283929	LYPLA1	http://www.reactome.org/cgi-bin/eventbrowser_st_id?ST_ID=R-HSA-203615
Erythropoietin activates RAS	Reactome	R-HSA-9027284	1	13	0.162154	0.283929	SOS1	http://www.reactome.org/cgi-bin/eventbrowser_st_id?ST_ID=R-HSA-9027284
Signal regulatory protein family interactions	Reactome	R-HSA-391160	1	13	0.162154	0.283929	SKAP2	http://www.reactome.org/cgi-bin/eventbrowser_st_id?ST_ID=R-HSA-391160
Signaling by Activin	Reactome	R-HSA-1502540	1	13	0.162154	0.283929	INHBB	http://www.reactome.org/cgi-bin/eventbrowser_st_id?ST_ID=R-HSA-1502540
SHC1 events in EGFR signaling	Reactome	R-HSA-180336	1	13	0.162154	0.283929	SOS1	http://www.reactome.org/cgi-bin/eventbrowser_st_id?ST_ID=R-HSA-180336
Cytosolic iron-sulfur cluster assembly	Reactome	R-HSA-2564830	1	13	0.162154	0.283929	ABCB7	http://www.reactome.org/cgi-bin/eventbrowser_st_id?ST_ID=R-HSA-2564830
Dissolution of Fibrin Clot	Reactome	R-HSA-75205	1	13	0.162154	0.283929	SERPINB8	http://www.reactome.org/cgi-bin/eventbrowser_st_id?ST_ID=R-HSA-75205
Apoptosis signaling pathway	PANTHER	P00006	3	108	0.163837	0.286252	BIRC3|MAP3K1|TP53	http://www.pantherdb.org/pathway/pathwayDiagram.jsp?catAccession=P00006
Phase II - Conjugation of compounds	Reactome	R-HSA-156580	3	108	0.163837	0.286252	UGDH|UGT2B7|SULT6B1	http://www.reactome.org/cgi-bin/eventbrowser_st_id?ST_ID=R-HSA-156580
Stimuli-sensing channels	Reactome	R-HSA-2672351	3	108	0.163837	0.286252	RIPK3|ASIC1|TRPC5	http://www.reactome.org/cgi-bin/eventbrowser_st_id?ST_ID=R-HSA-2672351
Post-translational protein phosphorylation	Reactome	R-HSA-8957275	3	108	0.163837	0.286252	FGG|MELTF|GAS6	http://www.reactome.org/cgi-bin/eventbrowser_st_id?ST_ID=R-HSA-8957275
Degradation of DVL	Reactome	R-HSA-4641258	2	56	0.164989	0.28789	PSMA6|PSMD2	http://www.reactome.org/cgi-bin/eventbrowser_st_id?ST_ID=R-HSA-4641258
GABA receptor activation	Reactome	R-HSA-977443	2	56	0.164989	0.28789	ADCY7|GNG5	http://www.reactome.org/cgi-bin/eventbrowser_st_id?ST_ID=R-HSA-977443
Intracellular signaling by second messengers	Reactome	R-HSA-9006925	6	288	0.166797	0.290791	ADCY7|TP53|PSMD2|AKT1S1|PSMA6|KIT	http://www.reactome.org/cgi-bin/eventbrowser_st_id?ST_ID=R-HSA-9006925
Fatty acid metabolism	KEGG PATHWAY	hsa01212	2	57	0.169441	0.291566	ACACA|FASN	http://www.genome.jp/kegg-bin/show_pathway?hsa01212/hsa:31%09red/hsa:2194%09red
@@Fatty acid metabolism	Reactome	R-HSA-8978868	4	172	0.181233	0.298099	ACACA|ALOX15B|ALOX5|FASN	http://www.reactome.org/cgi-bin/eventbrowser_st_id?ST_ID=R-HSA-8978868
Metabolism of polyamines	Reactome	R-HSA-351202	2	57	0.169441	0.291566	PSMA6|PSMD2	http://www.reactome.org/cgi-bin/eventbrowser_st_id?ST_ID=R-HSA-351202
Factors involved in megakaryocyte development and platelet production	Reactome	R-HSA-983231	4	168	0.171364	0.291566	RAB5A|TP53|DOCK10|EHD1	http://www.reactome.org/cgi-bin/eventbrowser_st_id?ST_ID=R-HSA-983231
ethanol degradation II	BioCyc	PWY66-21	1	14	0.172678	0.291566	ACSS2	http://biocyc.org/HUMAN/NEW-IMAGE?type=NIL&object=PWY66-21
Defects in cobalamin (B12) metabolism	Reactome	R-HSA-3296469	1	14	0.172678	0.291566	TCN2	http://www.reactome.org/cgi-bin/eventbrowser_st_id?ST_ID=R-HSA-3296469
Spry regulation of FGF signaling	Reactome	R-HSA-1295596	1	14	0.172678	0.291566	SPRY2	http://www.reactome.org/cgi-bin/eventbrowser_st_id?ST_ID=R-HSA-1295596
Activation of RAC1	Reactome	R-HSA-428540	1	14	0.172678	0.291566	SOS1	http://www.reactome.org/cgi-bin/eventbrowser_st_id?ST_ID=R-HSA-428540
Constitutive Signaling by EGFRvIII	Reactome	R-HSA-5637810	1	14	0.172678	0.291566	SOS1	http://www.reactome.org/cgi-bin/eventbrowser_st_id?ST_ID=R-HSA-5637810
Mitotic Telophase/Cytokinesis	Reactome	R-HSA-68884	1	14	0.172678	0.291566	PDS5A	http://www.reactome.org/cgi-bin/eventbrowser_st_id?ST_ID=R-HSA-68884
SHC-mediated cascade:FGFR1	Reactome	R-HSA-5654688	1	14	0.172678	0.291566	SOS1	http://www.reactome.org/cgi-bin/eventbrowser_st_id?ST_ID=R-HSA-5654688
Peptide hormone biosynthesis	Reactome	R-HSA-209952	1	14	0.172678	0.291566	INHBB	http://www.reactome.org/cgi-bin/eventbrowser_st_id?ST_ID=R-HSA-209952
Defective EXT1 causes exostoses 1, TRPS2 and CHDS	Reactome	R-HSA-3656253	1	14	0.172678	0.291566	AGRN	http://www.reactome.org/cgi-bin/eventbrowser_st_id?ST_ID=R-HSA-3656253
Import of palmitoyl-CoA into the mitochondrial matrix	Reactome	R-HSA-200425	1	14	0.172678	0.291566	ACACA	http://www.reactome.org/cgi-bin/eventbrowser_st_id?ST_ID=R-HSA-200425
TP53 regulates transcription of several additional cell death genes whose specific roles in p53-dependent apoptosis remain uncertain	Reactome	R-HSA-6803205	1	14	0.172678	0.291566	TP53	http://www.reactome.org/cgi-bin/eventbrowser_st_id?ST_ID=R-HSA-6803205
Degradation of cysteine and homocysteine	Reactome	R-HSA-1614558	1	14	0.172678	0.291566	CSAD	http://www.reactome.org/cgi-bin/eventbrowser_st_id?ST_ID=R-HSA-1614558
SEMA3A-Plexin repulsion signaling by inhibiting Integrin adhesion	Reactome	R-HSA-399955	1	14	0.172678	0.291566	FARP2	http://www.reactome.org/cgi-bin/eventbrowser_st_id?ST_ID=R-HSA-399955
YAP1- and WWTR1 (TAZ)-stimulated gene expression	Reactome	R-HSA-2032785	1	14	0.172678	0.291566	TEAD2	http://www.reactome.org/cgi-bin/eventbrowser_st_id?ST_ID=R-HSA-2032785
Synthesis of IP2, IP, and Ins in the cytosol	Reactome	R-HSA-1855183	1	14	0.172678	0.291566	SYNJ1	http://www.reactome.org/cgi-bin/eventbrowser_st_id?ST_ID=R-HSA-1855183
Signaling by EGFRvIII in Cancer	Reactome	R-HSA-5637812	1	14	0.172678	0.291566	SOS1	http://www.reactome.org/cgi-bin/eventbrowser_st_id?ST_ID=R-HSA-5637812
Prolactin receptor signaling	Reactome	R-HSA-1170546	1	14	0.172678	0.291566	STAT5B	http://www.reactome.org/cgi-bin/eventbrowser_st_id?ST_ID=R-HSA-1170546
Defective EXT2 causes exostoses 2	Reactome	R-HSA-3656237	1	14	0.172678	0.291566	AGRN	http://www.reactome.org/cgi-bin/eventbrowser_st_id?ST_ID=R-HSA-3656237
GRB2 events in ERBB2 signaling	Reactome	R-HSA-1963640	1	14	0.172678	0.291566	SOS1	http://www.reactome.org/cgi-bin/eventbrowser_st_id?ST_ID=R-HSA-1963640
AKT phosphorylates targets in the cytosol	Reactome	R-HSA-198323	1	14	0.172678	0.291566	AKT1S1	http://www.reactome.org/cgi-bin/eventbrowser_st_id?ST_ID=R-HSA-198323
Adenylate cyclase inhibitory pathway	Reactome	R-HSA-170670	1	14	0.172678	0.291566	ADCY7	http://www.reactome.org/cgi-bin/eventbrowser_st_id?ST_ID=R-HSA-170670
Endometrial cancer	KEGG PATHWAY	hsa05213	2	58	0.173912	0.292422	TP53|SOS1	http://www.genome.jp/kegg-bin/show_pathway?hsa05213/hsa:6654%09red/hsa:7157%09red
mRNA 3'-end processing	Reactome	R-HSA-72187	2	58	0.173912	0.292422	LUZP4|PABPN1	http://www.reactome.org/cgi-bin/eventbrowser_st_id?ST_ID=R-HSA-72187
Hh mutants abrogate ligand secretion	Reactome	R-HSA-5387390	2	58	0.173912	0.292422	PSMA6|PSMD2	http://www.reactome.org/cgi-bin/eventbrowser_st_id?ST_ID=R-HSA-5387390
CDT1 association with the CDC6:ORC:origin complex	Reactome	R-HSA-68827	2	58	0.173912	0.292422	PSMA6|PSMD2	http://www.reactome.org/cgi-bin/eventbrowser_st_id?ST_ID=R-HSA-68827
NIK-->noncanonical NF-kB signaling	Reactome	R-HSA-5676590	2	58	0.173912	0.292422	PSMA6|PSMD2	http://www.reactome.org/cgi-bin/eventbrowser_st_id?ST_ID=R-HSA-5676590
Iron uptake and transport	Reactome	R-HSA-917937	2	58	0.173912	0.292422	HEPH|FTL	http://www.reactome.org/cgi-bin/eventbrowser_st_id?ST_ID=R-HSA-917937
Degradation of GLI2 by the proteasome	Reactome	R-HSA-5610783	2	59	0.178402	0.298099	PSMA6|PSMD2	http://www.reactome.org/cgi-bin/eventbrowser_st_id?ST_ID=R-HSA-5610783
Dectin-1 mediated noncanonical NF-kB signaling	Reactome	R-HSA-5607761	2	59	0.178402	0.298099	PSMA6|PSMD2	http://www.reactome.org/cgi-bin/eventbrowser_st_id?ST_ID=R-HSA-5607761
Degradation of GLI1 by the proteasome	Reactome	R-HSA-5610780	2	59	0.178402	0.298099	PSMA6|PSMD2	http://www.reactome.org/cgi-bin/eventbrowser_st_id?ST_ID=R-HSA-5610780
Neddylation	Reactome	R-HSA-8951664	5	232	0.179066	0.298099	PSMD2|PSMA6|CUL9|TULP4|KLHL9	http://www.reactome.org/cgi-bin/eventbrowser_st_id?ST_ID=R-HSA-8951664
Glutamatergic synapse	KEGG PATHWAY	hsa04724	3	114	0.182376	0.298099	SLC1A7|ADCY7|GNG5	http://www.genome.jp/kegg-bin/show_pathway?hsa04724/hsa:6512%09red/hsa:113%09red/hsa:2787%09red
Steroid hormone biosynthesis	KEGG PATHWAY	hsa00140	2	60	0.18291	0.298099	UGT2B7|CYP11B1	http://www.genome.jp/kegg-bin/show_pathway?hsa00140/hsa:1584%09red/hsa:7364%09red
Defective CFTR causes cystic fibrosis	Reactome	R-HSA-5678895	2	60	0.18291	0.298099	PSMA6|PSMD2	http://www.reactome.org/cgi-bin/eventbrowser_st_id?ST_ID=R-HSA-5678895
1D-myo-inositol hexakisphosphate biosynthesis II (mammalian)	BioCyc	PWY-6362	1	15	0.183069	0.298099	SYNJ1	http://biocyc.org/HUMAN/NEW-IMAGE?type=NIL&object=PWY-6362
D-myo-inositol (1,3,4)-trisphosphate biosynthesis	BioCyc	PWY-6364	1	15	0.183069	0.298099	SYNJ1	http://biocyc.org/HUMAN/NEW-IMAGE?type=NIL&object=PWY-6364
Plasminogen activating cascade	PANTHER	P00050	1	15	0.183069	0.298099	FGG	http://www.pantherdb.org/pathway/pathwayDiagram.jsp?catAccession=P00050
Organic cation/anion/zwitterion transport	Reactome	R-HSA-549132	1	15	0.183069	0.298099	SLC22A1	http://www.reactome.org/cgi-bin/eventbrowser_st_id?ST_ID=R-HSA-549132
p130Cas linkage to MAPK signaling for integrins	Reactome	R-HSA-372708	1	15	0.183069	0.298099	FGG	http://www.reactome.org/cgi-bin/eventbrowser_st_id?ST_ID=R-HSA-372708
FRS-mediated FGFR3 signaling	Reactome	R-HSA-5654706	1	15	0.183069	0.298099	SOS1	http://www.reactome.org/cgi-bin/eventbrowser_st_id?ST_ID=R-HSA-5654706
Anchoring fibril formation	Reactome	R-HSA-2214320	1	15	0.183069	0.298099	LAMC2	http://www.reactome.org/cgi-bin/eventbrowser_st_id?ST_ID=R-HSA-2214320
Rap1 signalling	Reactome	R-HSA-392517	1	15	0.183069	0.298099	RAP1GAP2	http://www.reactome.org/cgi-bin/eventbrowser_st_id?ST_ID=R-HSA-392517
cGMP effects	Reactome	R-HSA-418457	1	15	0.183069	0.298099	PDE5A	http://www.reactome.org/cgi-bin/eventbrowser_st_id?ST_ID=R-HSA-418457
TFAP2 (AP-2) family regulates transcription of growth factors and their receptors	Reactome	R-HSA-8866910	1	15	0.183069	0.298099	KIT	http://www.reactome.org/cgi-bin/eventbrowser_st_id?ST_ID=R-HSA-8866910
Signaling by NTRK3 (TRKC)	Reactome	R-HSA-9034015	1	15	0.183069	0.298099	SOS1	http://www.reactome.org/cgi-bin/eventbrowser_st_id?ST_ID=R-HSA-9034015
The citric acid (TCA) cycle and respiratory electron transport	Reactome	R-HSA-1428517	4	173	0.18373	0.299053	D2HGDH|MT-ND4|LRPPRC|MT-ND5	http://www.reactome.org/cgi-bin/eventbrowser_st_id?ST_ID=R-HSA-1428517
Transcriptional regulation by RUNX1	Reactome	R-HSA-8878171	5	235	0.185416	0.301676	KMT2C|AUTS2|SMARCA2|PSMA6|PSMD2	http://www.reactome.org/cgi-bin/eventbrowser_st_id?ST_ID=R-HSA-8878171
MicroRNAs in cancer	KEGG PATHWAY	hsa05206	6	299	0.187028	0.303243	ERBB3|SOCS1|E2F2|SOS1|SPRY2|TP53	http://www.genome.jp/kegg-bin/show_pathway?hsa05206/hsa:8651%09red/hsa:10253%09red/hsa:7157%09red/hsa:1870%09red/hsa:6654%09red/hsa:2065%09red
Glycerolipid metabolism	KEGG PATHWAY	hsa00561	2	61	0.187434	0.303243	DGKK|MGAT2	http://www.genome.jp/kegg-bin/show_pathway?hsa00561/hsa:80168%09red/hsa:139189%09red
B cell activation	PANTHER	P00010	2	61	0.187434	0.303243	CD22|SOS1	http://www.pantherdb.org/pathway/pathwayDiagram.jsp?catAccession=P00010
Ca2+ pathway	Reactome	R-HSA-4086398	2	61	0.187434	0.303243	PDE6A|GNG5	http://www.reactome.org/cgi-bin/eventbrowser_st_id?ST_ID=R-HSA-4086398
Longevity regulating pathway - multiple species	KEGG PATHWAY	hsa04213	2	62	0.191974	0.305411	ADCY7|AKT1S1	http://www.genome.jp/kegg-bin/show_pathway?hsa04213/hsa:113%09red/hsa:84335%09red
5HT2 type receptor mediated signaling pathway	PANTHER	P04374	2	62	0.191974	0.305411	GNG5|HTT	http://www.pantherdb.org/pathway/pathwayDiagram.jsp?catAccession=P04374
Autodegradation of Cdh1 by Cdh1:APC/C	Reactome	R-HSA-174084	2	62	0.191974	0.305411	PSMA6|PSMD2	http://www.reactome.org/cgi-bin/eventbrowser_st_id?ST_ID=R-HSA-174084
Cytosolic sensors of pathogen-associated DNA	Reactome	R-HSA-1834949	2	62	0.191974	0.305411	RIPK3|POLR2H	http://www.reactome.org/cgi-bin/eventbrowser_st_id?ST_ID=R-HSA-1834949
dermatan sulfate biosynthesis	BioCyc	PWY-6571	1	16	0.19333	0.305411	B3GALT6	http://biocyc.org/HUMAN/NEW-IMAGE?type=NIL&object=PWY-6571
5HT3 type receptor mediated signaling pathway	PANTHER	P04375	1	16	0.19333	0.305411	HTT	http://www.pantherdb.org/pathway/pathwayDiagram.jsp?catAccession=P04375
GAB1 signalosome	Reactome	R-HSA-180292	1	16	0.19333	0.305411	PAG1	http://www.reactome.org/cgi-bin/eventbrowser_st_id?ST_ID=R-HSA-180292
NRIF signals cell death from the nucleus	Reactome	R-HSA-205043	1	16	0.19333	0.305411	PSEN2	http://www.reactome.org/cgi-bin/eventbrowser_st_id?ST_ID=R-HSA-205043
Biosynthesis of DHA-derived SPMs	Reactome	R-HSA-9018677	1	16	0.19333	0.305411	ALOX5	http://www.reactome.org/cgi-bin/eventbrowser_st_id?ST_ID=R-HSA-9018677
SHC-mediated cascade:FGFR4	Reactome	R-HSA-5654719	1	16	0.19333	0.305411	SOS1	http://www.reactome.org/cgi-bin/eventbrowser_st_id?ST_ID=R-HSA-5654719
Synthesis of DNA	Reactome	R-HSA-69239	3	118	0.195032	0.307857	CCNA1|PSMA6|PSMD2	http://www.reactome.org/cgi-bin/eventbrowser_st_id?ST_ID=R-HSA-69239
Transcriptional regulation by RUNX2	Reactome	R-HSA-8878166	3	118	0.195032	0.307857	GLI3|PSMA6|PSMD2	http://www.reactome.org/cgi-bin/eventbrowser_st_id?ST_ID=R-HSA-8878166
Alzheimer disease-amyloid secretase pathway	PANTHER	P00003	2	63	0.196528	0.30949	PSEN2|PCSK7	http://www.pantherdb.org/pathway/pathwayDiagram.jsp?catAccession=P00003
Asymmetric localization of PCP proteins	Reactome	R-HSA-4608870	2	63	0.196528	0.30949	PSMA6|PSMD2	http://www.reactome.org/cgi-bin/eventbrowser_st_id?ST_ID=R-HSA-4608870
Cell-cell junction organization	Reactome	R-HSA-421270	2	63	0.196528	0.30949	CLDN12|CDH7	http://www.reactome.org/cgi-bin/eventbrowser_st_id?ST_ID=R-HSA-421270
Class I MHC mediated antigen processing & presentation	Reactome	R-HSA-983169	7	370	0.198029	0.311626	SOCS1|HLA-F|PSMD2|CYBB|PSMA6|RNF126|KLHL9	http://www.reactome.org/cgi-bin/eventbrowser_st_id?ST_ID=R-HSA-983169
Tuberculosis	KEGG PATHWAY	hsa05152	4	179	0.198939	0.311626	RAB5A|HLA-DOA|LAMP1|HLA-DRB5	http://www.genome.jp/kegg-bin/show_pathway?hsa05152/hsa:3111%09red/hsa:5868%09red/hsa:3127%09red/hsa:3916%09red
Hedgehog ligand biogenesis	Reactome	R-HSA-5358346	2	64	0.201096	0.311626	PSMA6|PSMD2	http://www.reactome.org/cgi-bin/eventbrowser_st_id?ST_ID=R-HSA-5358346
Semaphorin interactions	Reactome	R-HSA-373755	2	64	0.201096	0.311626	FARP2|CD72	http://www.reactome.org/cgi-bin/eventbrowser_st_id?ST_ID=R-HSA-373755
Infectious disease	Reactome	R-HSA-5663205	7	372	0.201512	0.311626	UBAP1|TAF4|PABPN1|PSMD2|PSMA6|NMT2|POLR2H	http://www.reactome.org/cgi-bin/eventbrowser_st_id?ST_ID=R-HSA-5663205
Selenocompound metabolism	KEGG PATHWAY	hsa00450	1	17	0.203463	0.311626	PSTK	http://www.genome.jp/kegg-bin/show_pathway?hsa00450/hsa:118672%09red
Nitrogen metabolism	KEGG PATHWAY	hsa00910	1	17	0.203463	0.311626	CA5B	http://www.genome.jp/kegg-bin/show_pathway?hsa00910/hsa:11238%09red
FRS-mediated FGFR1 signaling	Reactome	R-HSA-5654693	1	17	0.203463	0.311626	SOS1	http://www.reactome.org/cgi-bin/eventbrowser_st_id?ST_ID=R-HSA-5654693
SUMOylation of transcription factors	Reactome	R-HSA-3232118	1	17	0.203463	0.311626	TP53	http://www.reactome.org/cgi-bin/eventbrowser_st_id?ST_ID=R-HSA-3232118
RNA Polymerase III Chain Elongation	Reactome	R-HSA-73780	1	17	0.203463	0.311626	POLR2H	http://www.reactome.org/cgi-bin/eventbrowser_st_id?ST_ID=R-HSA-73780
SHC-mediated cascade:FGFR2	Reactome	R-HSA-5654699	1	17	0.203463	0.311626	SOS1	http://www.reactome.org/cgi-bin/eventbrowser_st_id?ST_ID=R-HSA-5654699
Vitamin B5 (pantothenate) metabolism	Reactome	R-HSA-199220	1	17	0.203463	0.311626	FASN	http://www.reactome.org/cgi-bin/eventbrowser_st_id?ST_ID=R-HSA-199220
PKA activation in glucagon signalling	Reactome	R-HSA-164378	1	17	0.203463	0.311626	ADCY7	http://www.reactome.org/cgi-bin/eventbrowser_st_id?ST_ID=R-HSA-164378
Synthesis of glycosylphosphatidylinositol (GPI)	Reactome	R-HSA-162710	1	17	0.203463	0.311626	PIGZ	http://www.reactome.org/cgi-bin/eventbrowser_st_id?ST_ID=R-HSA-162710
Assembly of active LPL and LIPC lipase complexes	Reactome	R-HSA-8963889	1	17	0.203463	0.311626	LMF1	http://www.reactome.org/cgi-bin/eventbrowser_st_id?ST_ID=R-HSA-8963889
Tie2 Signaling	Reactome	R-HSA-210993	1	17	0.203463	0.311626	SOS1	http://www.reactome.org/cgi-bin/eventbrowser_st_id?ST_ID=R-HSA-210993
Serotonin Neurotransmitter Release Cycle	Reactome	R-HSA-181429	1	17	0.203463	0.311626	SYN2	http://www.reactome.org/cgi-bin/eventbrowser_st_id?ST_ID=R-HSA-181429
Metabolism of nitric oxide: eNOS activation and regulation	Reactome	R-HSA-202131	1	17	0.203463	0.311626	LYPLA1	http://www.reactome.org/cgi-bin/eventbrowser_st_id?ST_ID=R-HSA-202131
TNF receptor superfamily (TNFSF) members mediating non-canonical NF-kB pathway	Reactome	R-HSA-5676594	1	17	0.203463	0.311626	BIRC3	http://www.reactome.org/cgi-bin/eventbrowser_st_id?ST_ID=R-HSA-5676594
Gastrin-CREB signalling pathway via PKC and MAPK	Reactome	R-HSA-881907	1	17	0.203463	0.311626	SOS1	http://www.reactome.org/cgi-bin/eventbrowser_st_id?ST_ID=R-HSA-881907
Norepinephrine Neurotransmitter Release Cycle	Reactome	R-HSA-181430	1	17	0.203463	0.311626	SLC22A1	http://www.reactome.org/cgi-bin/eventbrowser_st_id?ST_ID=R-HSA-181430
Glycogen breakdown (glycogenolysis)	Reactome	R-HSA-70221	1	17	0.203463	0.311626	AGL	http://www.reactome.org/cgi-bin/eventbrowser_st_id?ST_ID=R-HSA-70221
Regulation of necroptotic cell death	Reactome	R-HSA-5675482	1	17	0.203463	0.311626	BIRC3	http://www.reactome.org/cgi-bin/eventbrowser_st_id?ST_ID=R-HSA-5675482
RIP-mediated NFkB activation via ZBP1	Reactome	R-HSA-1810476	1	17	0.203463	0.311626	RIPK3	http://www.reactome.org/cgi-bin/eventbrowser_st_id?ST_ID=R-HSA-1810476
Endocytosis	KEGG PATHWAY	hsa04144	5	244	0.204939	0.313528	PSD3|RAB5A|HLA-F|EHD1|ACAP3	http://www.genome.jp/kegg-bin/show_pathway?hsa04144/hsa:23362%09red/hsa:10938%09red/hsa:5868%09red/hsa:116983%09red/hsa:3134%09red
Cortisol synthesis and secretion	KEGG PATHWAY	hsa04927	2	65	0.205675	0.313818	CYP11B1|ADCY7	http://www.genome.jp/kegg-bin/show_pathway?hsa04927/hsa:113%09red/hsa:1584%09red
Inflammatory bowel disease (IBD)	KEGG PATHWAY	hsa05321	2	65	0.205675	0.313818	HLA-DOA|HLA-DRB5	http://www.genome.jp/kegg-bin/show_pathway?hsa05321/hsa:3111%09red/hsa:3127%09red
Metabotropic glutamate receptor group III pathway	PANTHER	P00039	2	65	0.205675	0.313818	SLC1A7|GNG5	http://www.pantherdb.org/pathway/pathwayDiagram.jsp?catAccession=P00039
FOXO-mediated transcription	Reactome	R-HSA-9614085	2	65	0.205675	0.313818	ABCA6|SREBF1	http://www.reactome.org/cgi-bin/eventbrowser_st_id?ST_ID=R-HSA-9614085
Oxygen-dependent proline hydroxylation of Hypoxia-inducible Factor Alpha	Reactome	R-HSA-1234176	2	65	0.205675	0.313818	PSMA6|PSMD2	http://www.reactome.org/cgi-bin/eventbrowser_st_id?ST_ID=R-HSA-1234176
RAB geranylgeranylation	Reactome	R-HSA-8873719	2	65	0.205675	0.313818	RAB34|RAB5A	http://www.reactome.org/cgi-bin/eventbrowser_st_id?ST_ID=R-HSA-8873719
Aminoacyl-tRNA biosynthesis	KEGG PATHWAY	hsa00970	2	66	0.210266	0.317872	PSTK|MTTP	http://www.genome.jp/kegg-bin/show_pathway?hsa00970/hsa:4571%09red/hsa:118672%09red
APC/C:Cdc20 mediated degradation of Securin	Reactome	R-HSA-174154	2	66	0.210266	0.317872	PSMA6|PSMD2	http://www.reactome.org/cgi-bin/eventbrowser_st_id?ST_ID=R-HSA-174154
Activation of NF-kappaB in B cells	Reactome	R-HSA-1169091	2	66	0.210266	0.317872	PSMA6|PSMD2	http://www.reactome.org/cgi-bin/eventbrowser_st_id?ST_ID=R-HSA-1169091
Respiratory electron transport, ATP synthesis by chemiosmotic coupling, and heat production by uncoupling proteins.	Reactome	R-HSA-163200	3	123	0.211142	0.317872	MT-ND4|LRPPRC|MT-ND5	http://www.reactome.org/cgi-bin/eventbrowser_st_id?ST_ID=R-HSA-163200
Glycosaminoglycan metabolism	Reactome	R-HSA-1630316	3	123	0.211142	0.317872	AGRN|B3GALT6|HS3ST3B1	http://www.reactome.org/cgi-bin/eventbrowser_st_id?ST_ID=R-HSA-1630316
Resolution of Sister Chromatid Cohesion	Reactome	R-HSA-2500257	3	123	0.211142	0.317872	PDS5A|CLASP1|BUB1B	http://www.reactome.org/cgi-bin/eventbrowser_st_id?ST_ID=R-HSA-2500257
MHC class II antigen presentation	Reactome	R-HSA-2132295	3	123	0.211142	0.317872	SPTBN2|HLA-DOA|HLA-DRB5	http://www.reactome.org/cgi-bin/eventbrowser_st_id?ST_ID=R-HSA-2132295
PIP3 activates AKT signaling	Reactome	R-HSA-1257604	5	247	0.211594	0.317872	TP53|PSMD2|PSMA6|AKT1S1|KIT	http://www.reactome.org/cgi-bin/eventbrowser_st_id?ST_ID=R-HSA-1257604
D-myo-inositol-5-phosphate metabolism	BioCyc	PWY-6367	1	18	0.213469	0.317872	PLCH2	http://biocyc.org/HUMAN/NEW-IMAGE?type=NIL&object=PWY-6367
Axon guidance mediated by Slit/Robo	PANTHER	P00008	1	18	0.213469	0.317872	NTNG2	http://www.pantherdb.org/pathway/pathwayDiagram.jsp?catAccession=P00008
Cell-extracellular matrix interactions	Reactome	R-HSA-446353	1	18	0.213469	0.317872	FERMT2	http://www.reactome.org/cgi-bin/eventbrowser_st_id?ST_ID=R-HSA-446353
G beta:gamma signalling through BTK	Reactome	R-HSA-8964315	1	18	0.213469	0.317872	GNG5	http://www.reactome.org/cgi-bin/eventbrowser_st_id?ST_ID=R-HSA-8964315
Activation of SMO	Reactome	R-HSA-5635838	1	18	0.213469	0.317872	CDON	http://www.reactome.org/cgi-bin/eventbrowser_st_id?ST_ID=R-HSA-5635838
Signaling by FGFR3 point mutants in cancer	Reactome	R-HSA-8853338	1	18	0.213469	0.317872	SOS1	http://www.reactome.org/cgi-bin/eventbrowser_st_id?ST_ID=R-HSA-8853338
Constitutive Signaling by Ligand-Responsive EGFR Cancer Variants	Reactome	R-HSA-1236382	1	18	0.213469	0.317872	SOS1	http://www.reactome.org/cgi-bin/eventbrowser_st_id?ST_ID=R-HSA-1236382
Biosynthesis of specialized proresolving mediators (SPMs)	Reactome	R-HSA-9018678	1	18	0.213469	0.317872	ALOX5	http://www.reactome.org/cgi-bin/eventbrowser_st_id?ST_ID=R-HSA-9018678
Translocation of ZAP-70 to Immunological synapse	Reactome	R-HSA-202430	1	18	0.213469	0.317872	HLA-DRB5	http://www.reactome.org/cgi-bin/eventbrowser_st_id?ST_ID=R-HSA-202430
Signaling by Ligand-Responsive EGFR Variants in Cancer	Reactome	R-HSA-5637815	1	18	0.213469	0.317872	SOS1	http://www.reactome.org/cgi-bin/eventbrowser_st_id?ST_ID=R-HSA-5637815
Lewis blood group biosynthesis	Reactome	R-HSA-9037629	1	18	0.213469	0.317872	B4GALNT2	http://www.reactome.org/cgi-bin/eventbrowser_st_id?ST_ID=R-HSA-9037629
Metabolism of amine-derived hormones	Reactome	R-HSA-209776	1	18	0.213469	0.317872	DUOX1	http://www.reactome.org/cgi-bin/eventbrowser_st_id?ST_ID=R-HSA-209776
Metabolism of Angiotensinogen to Angiotensins	Reactome	R-HSA-2022377	1	18	0.213469	0.317872	ACE	http://www.reactome.org/cgi-bin/eventbrowser_st_id?ST_ID=R-HSA-2022377
Signalling to RAS	Reactome	R-HSA-167044	1	18	0.213469	0.317872	SOS1	http://www.reactome.org/cgi-bin/eventbrowser_st_id?ST_ID=R-HSA-167044
Platelet activation	KEGG PATHWAY	hsa04611	3	124	0.214398	0.318538	FGG|ADCY7|STIM1	http://www.genome.jp/kegg-bin/show_pathway?hsa04611/hsa:113%09red/hsa:6786%09red/hsa:2266%09red
Ion channel transport	Reactome	R-HSA-983712	4	185	0.214511	0.318538	ATP10D|RIPK3|ASIC1|TRPC5	http://www.reactome.org/cgi-bin/eventbrowser_st_id?ST_ID=R-HSA-983712
superpathway of inositol phosphate compounds	BioCyc	PWY-6371	2	67	0.214867	0.318538	PLCH2|SYNJ1	http://biocyc.org/HUMAN/NEW-IMAGE?type=NIL&object=PWY-6371
Signaling by BRAF and RAF fusions	Reactome	R-HSA-6802952	2	67	0.214867	0.318538	FGG|AKAP9	http://www.reactome.org/cgi-bin/eventbrowser_st_id?ST_ID=R-HSA-6802952
Regulation of Insulin-like Growth Factor (IGF) transport and uptake by Insulin-like Growth Factor Binding Proteins (IGFBPs)	Reactome	R-HSA-381426	3	125	0.217665	0.322331	FGG|MELTF|GAS6	http://www.reactome.org/cgi-bin/eventbrowser_st_id?ST_ID=R-HSA-381426
Regulation of PTEN stability and activity	Reactome	R-HSA-8948751	2	68	0.219477	0.322553	PSMA6|PSMD2	http://www.reactome.org/cgi-bin/eventbrowser_st_id?ST_ID=R-HSA-8948751
COPII-mediated vesicle transport	Reactome	R-HSA-204005	2	68	0.219477	0.322553	SEC16A|TRAPPC6B	http://www.reactome.org/cgi-bin/eventbrowser_st_id?ST_ID=R-HSA-204005
Peptide ligand-binding receptors	Reactome	R-HSA-375276	4	188	0.222421	0.322553	SSTR3|AGTR2|NMUR1|NMS	http://www.reactome.org/cgi-bin/eventbrowser_st_id?ST_ID=R-HSA-375276
3-phosphoinositide degradation	BioCyc	PWY-6368	1	19	0.223349	0.322553	SYNJ1	http://biocyc.org/HUMAN/NEW-IMAGE?type=NIL&object=PWY-6368
superpathway of steroid hormone biosynthesis	BioCyc	PWY-7305	1	19	0.223349	0.322553	CYP11B1	http://biocyc.org/HUMAN/NEW-IMAGE?type=NIL&object=PWY-7305
Regulation of gene expression in beta cells	Reactome	R-HSA-210745	1	19	0.223349	0.322553	HNF4A	http://www.reactome.org/cgi-bin/eventbrowser_st_id?ST_ID=R-HSA-210745
SHC1 events in ERBB2 signaling	Reactome	R-HSA-1250196	1	19	0.223349	0.322553	SOS1	http://www.reactome.org/cgi-bin/eventbrowser_st_id?ST_ID=R-HSA-1250196
RHO GTPases Activate ROCKs	Reactome	R-HSA-5627117	1	19	0.223349	0.322553	PPP1R12B	http://www.reactome.org/cgi-bin/eventbrowser_st_id?ST_ID=R-HSA-5627117
Regulation of TP53 Activity through Methylation	Reactome	R-HSA-6804760	1	19	0.223349	0.322553	TP53	http://www.reactome.org/cgi-bin/eventbrowser_st_id?ST_ID=R-HSA-6804760
Signaling by FGFR2 IIIa TM	Reactome	R-HSA-8851708	1	19	0.223349	0.322553	POLR2H	http://www.reactome.org/cgi-bin/eventbrowser_st_id?ST_ID=R-HSA-8851708
Scavenging by Class A Receptors	Reactome	R-HSA-3000480	1	19	0.223349	0.322553	FTL	http://www.reactome.org/cgi-bin/eventbrowser_st_id?ST_ID=R-HSA-3000480
VEGFR2 mediated cell proliferation	Reactome	R-HSA-5218921	1	19	0.223349	0.322553	RASA1	http://www.reactome.org/cgi-bin/eventbrowser_st_id?ST_ID=R-HSA-5218921
PKA activation	Reactome	R-HSA-163615	1	19	0.223349	0.322553	ADCY7	http://www.reactome.org/cgi-bin/eventbrowser_st_id?ST_ID=R-HSA-163615
Insertion of tail-anchored proteins into the endoplasmic reticulum membrane	Reactome	R-HSA-9609523	1	19	0.223349	0.322553	BAG6	http://www.reactome.org/cgi-bin/eventbrowser_st_id?ST_ID=R-HSA-9609523
Downstream signaling of activated FGFR3	Reactome	R-HSA-5654708	1	19	0.223349	0.322553	SOS1	http://www.reactome.org/cgi-bin/eventbrowser_st_id?ST_ID=R-HSA-5654708
Signaling by Hippo	Reactome	R-HSA-2028269	1	19	0.223349	0.322553	NPHP4	http://www.reactome.org/cgi-bin/eventbrowser_st_id?ST_ID=R-HSA-2028269
Aflatoxin activation and detoxification	Reactome	R-HSA-5423646	1	19	0.223349	0.322553	AKR7A3	http://www.reactome.org/cgi-bin/eventbrowser_st_id?ST_ID=R-HSA-5423646
FRS-mediated FGFR4 signaling	Reactome	R-HSA-5654712	1	19	0.223349	0.322553	SOS1	http://www.reactome.org/cgi-bin/eventbrowser_st_id?ST_ID=R-HSA-5654712
Prostacyclin signalling through prostacyclin receptor	Reactome	R-HSA-392851	1	19	0.223349	0.322553	GNG5	http://www.reactome.org/cgi-bin/eventbrowser_st_id?ST_ID=R-HSA-392851
Regulation of TLR by endogenous ligand	Reactome	R-HSA-5686938	1	19	0.223349	0.322553	FGG	http://www.reactome.org/cgi-bin/eventbrowser_st_id?ST_ID=R-HSA-5686938
Other semaphorin interactions	Reactome	R-HSA-416700	1	19	0.223349	0.322553	CD72	http://www.reactome.org/cgi-bin/eventbrowser_st_id?ST_ID=R-HSA-416700
Processing of Intronless Pre-mRNAs	Reactome	R-HSA-77595	1	19	0.223349	0.322553	PABPN1	http://www.reactome.org/cgi-bin/eventbrowser_st_id?ST_ID=R-HSA-77595
Renal cell carcinoma	KEGG PATHWAY	hsa05211	2	69	0.224095	0.32305	PRCC|SOS1	http://www.genome.jp/kegg-bin/show_pathway?hsa05211/hsa:6654%09red/hsa:5546%09red
Central carbon metabolism in cancer	KEGG PATHWAY	hsa05230	2	69	0.224095	0.32305	TP53|KIT	http://www.genome.jp/kegg-bin/show_pathway?hsa05230/hsa:3815%09red/hsa:7157%09red
Circadian Clock	Reactome	R-HSA-400253	2	69	0.224095	0.32305	SREBF1|NCOA6	http://www.reactome.org/cgi-bin/eventbrowser_st_id?ST_ID=R-HSA-400253
Autophagy - animal	KEGG PATHWAY	hsa04140	3	128	0.227528	0.327763	AKT1S1|UVRAG|LAMP1	http://www.genome.jp/kegg-bin/show_pathway?hsa04140/hsa:7405%09red/hsa:84335%09red/hsa:3916%09red
Ras Pathway	PANTHER	P04393	2	70	0.22872	0.328658	MAP3K1|SOS1	http://www.pantherdb.org/pathway/pathwayDiagram.jsp?catAccession=P04393
Signaling by Insulin receptor	Reactome	R-HSA-74752	2	70	0.22872	0.328658	GAB2|SOS1	http://www.reactome.org/cgi-bin/eventbrowser_st_id?ST_ID=R-HSA-74752
Regulation of RUNX2 expression and activity	Reactome	R-HSA-8939902	2	70	0.22872	0.328658	PSMA6|PSMD2	http://www.reactome.org/cgi-bin/eventbrowser_st_id?ST_ID=R-HSA-8939902
PKMTs methylate histone lysines	Reactome	R-HSA-3214841	2	70	0.22872	0.328658	KMT2C|DOT1L	http://www.reactome.org/cgi-bin/eventbrowser_st_id?ST_ID=R-HSA-3214841
Class A/1 (Rhodopsin-like receptors)	Reactome	R-HSA-373076	6	322	0.232116	0.328851	NMUR1|NMS|SSTR3|GPR65|AGTR2|ADRA1D	http://www.reactome.org/cgi-bin/eventbrowser_st_id?ST_ID=R-HSA-373076
heparan sulfate biosynthesis (late stages)	BioCyc	PWY-6558	1	20	0.233105	0.328851	HS3ST3B1	http://biocyc.org/HUMAN/NEW-IMAGE?type=NIL&object=PWY-6558
superpathway of D-myo-inositol (1,4,5)-trisphosphate metabolism	BioCyc	PWY-6358	1	20	0.233105	0.328851	SYNJ1	http://biocyc.org/HUMAN/NEW-IMAGE?type=NIL&object=PWY-6358
Glycosaminoglycan biosynthesis - chondroitin sulfate / dermatan sulfate	KEGG PATHWAY	hsa00532	1	20	0.233105	0.328851	B3GALT6	http://www.genome.jp/kegg-bin/show_pathway?hsa00532/hsa:126792%09red
Defective B4GALT7 causes EDS, progeroid type	Reactome	R-HSA-3560783	1	20	0.233105	0.328851	AGRN	http://www.reactome.org/cgi-bin/eventbrowser_st_id?ST_ID=R-HSA-3560783
Inhibition of the proteolytic activity of APC/C required for the onset of anaphase by mitotic spindle checkpoint components	Reactome	R-HSA-141405	1	20	0.233105	0.328851	BUB1B	http://www.reactome.org/cgi-bin/eventbrowser_st_id?ST_ID=R-HSA-141405
G beta:gamma signalling through PLC beta	Reactome	R-HSA-418217	1	20	0.233105	0.328851	GNG5	http://www.reactome.org/cgi-bin/eventbrowser_st_id?ST_ID=R-HSA-418217
Defective B3GAT3 causes JDSSDHD	Reactome	R-HSA-3560801	1	20	0.233105	0.328851	AGRN	http://www.reactome.org/cgi-bin/eventbrowser_st_id?ST_ID=R-HSA-3560801
G beta:gamma signalling through CDC42	Reactome	R-HSA-8964616	1	20	0.233105	0.328851	GNG5	http://www.reactome.org/cgi-bin/eventbrowser_st_id?ST_ID=R-HSA-8964616
Inactivation of APC/C via direct inhibition of the APC/C complex	Reactome	R-HSA-141430	1	20	0.233105	0.328851	BUB1B	http://www.reactome.org/cgi-bin/eventbrowser_st_id?ST_ID=R-HSA-141430
FRS-mediated FGFR2 signaling	Reactome	R-HSA-5654700	1	20	0.233105	0.328851	SOS1	http://www.reactome.org/cgi-bin/eventbrowser_st_id?ST_ID=R-HSA-5654700
TP53 Regulates Transcription of Genes Involved in Cytochrome C Release	Reactome	R-HSA-6803204	1	20	0.233105	0.328851	TP53	http://www.reactome.org/cgi-bin/eventbrowser_st_id?ST_ID=R-HSA-6803204
Relaxin signaling pathway	KEGG PATHWAY	hsa04926	3	130	0.234149	0.329743	ADCY7|GNG5|SOS1	http://www.genome.jp/kegg-bin/show_pathway?hsa04926/hsa:113%09red/hsa:6654%09red/hsa:2787%09red
G1/S Transition	Reactome	R-HSA-69206	3	130	0.234149	0.329743	CCNA1|PSMA6|PSMD2	http://www.reactome.org/cgi-bin/eventbrowser_st_id?ST_ID=R-HSA-69206
Bile secretion	KEGG PATHWAY	hsa04976	2	72	0.237989	0.334449	ADCY7|SLC22A1	http://www.genome.jp/kegg-bin/show_pathway?hsa04976/hsa:113%09red/hsa:6580%09red
Melanoma	KEGG PATHWAY	hsa05218	2	72	0.237989	0.334449	TP53|E2F2	http://www.genome.jp/kegg-bin/show_pathway?hsa05218/hsa:1870%09red/hsa:7157%09red
Drug metabolism - cytochrome P450	KEGG PATHWAY	hsa00982	2	72	0.237989	0.334449	UGT2B7|CYP2D6	http://www.genome.jp/kegg-bin/show_pathway?hsa00982/hsa:7364%09red/hsa:1564%09red
Translocation of SLC2A4 (GLUT4) to the plasma membrane	Reactome	R-HSA-1445148	2	72	0.237989	0.334449	MYO5A|NMI	http://www.reactome.org/cgi-bin/eventbrowser_st_id?ST_ID=R-HSA-1445148
Vascular smooth muscle contraction	KEGG PATHWAY	hsa04270	3	132	0.240804	0.335497	ADCY7|ADRA1D|PPP1R12B	http://www.genome.jp/kegg-bin/show_pathway?hsa04270/hsa:113%09red/hsa:146%09red/hsa:4660%09red
Platinum drug resistance	KEGG PATHWAY	hsa01524	2	73	0.242631	0.335497	BIRC3|TP53	http://www.genome.jp/kegg-bin/show_pathway?hsa01524/hsa:330%09red/hsa:7157%09red
Transcription of the HIV genome	Reactome	R-HSA-167172	2	73	0.242631	0.335497	TAF4|POLR2H	http://www.reactome.org/cgi-bin/eventbrowser_st_id?ST_ID=R-HSA-167172
chondroitin sulfate biosynthesis	BioCyc	PWY-6569	1	21	0.242739	0.335497	B3GALT6	http://biocyc.org/HUMAN/NEW-IMAGE?type=NIL&object=PWY-6569
p53 pathway by glucose deprivation	PANTHER	P04397	1	21	0.242739	0.335497	TP53	http://www.pantherdb.org/pathway/pathwayDiagram.jsp?catAccession=P04397
Synaptic adhesion-like molecules	Reactome	R-HSA-8849932	1	21	0.242739	0.335497	LRFN1	http://www.reactome.org/cgi-bin/eventbrowser_st_id?ST_ID=R-HSA-8849932
Presynaptic function of Kainate receptors	Reactome	R-HSA-500657	1	21	0.242739	0.335497	GNG5	http://www.reactome.org/cgi-bin/eventbrowser_st_id?ST_ID=R-HSA-500657
Synthesis of Leukotrienes (LT) and Eoxins (EX)	Reactome	R-HSA-2142691	1	21	0.242739	0.335497	ALOX5	http://www.reactome.org/cgi-bin/eventbrowser_st_id?ST_ID=R-HSA-2142691
PKA-mediated phosphorylation of CREB	Reactome	R-HSA-111931	1	21	0.242739	0.335497	ADCY7	http://www.reactome.org/cgi-bin/eventbrowser_st_id?ST_ID=R-HSA-111931
Nitric oxide stimulates guanylate cyclase	Reactome	R-HSA-392154	1	21	0.242739	0.335497	PDE5A	http://www.reactome.org/cgi-bin/eventbrowser_st_id?ST_ID=R-HSA-392154
ZBP1(DAI) mediated induction of type I IFNs	Reactome	R-HSA-1606322	1	21	0.242739	0.335497	RIPK3	http://www.reactome.org/cgi-bin/eventbrowser_st_id?ST_ID=R-HSA-1606322
Interleukin-37 signaling	Reactome	R-HSA-9008059	1	21	0.242739	0.335497	PTPN14	http://www.reactome.org/cgi-bin/eventbrowser_st_id?ST_ID=R-HSA-9008059
Systemic lupus erythematosus	KEGG PATHWAY	hsa05322	3	133	0.244143	0.337091	C8A|HLA-DOA|HLA-DRB5	http://www.genome.jp/kegg-bin/show_pathway?hsa05322/hsa:3111%09red/hsa:731%09red/hsa:3127%09red
Signaling by WNT	Reactome	R-HSA-195721	6	329	0.246474	0.340192	GNG5|PSMD2|PDE6A|PSMA6|CTBP2|USP34	http://www.reactome.org/cgi-bin/eventbrowser_st_id?ST_ID=R-HSA-195721
Thyroid hormone synthesis	KEGG PATHWAY	hsa04918	2	74	0.247277	0.340482	LRP2|ADCY7	http://www.genome.jp/kegg-bin/show_pathway?hsa04918/hsa:113%09red/hsa:4036%09red
Cellular response to hypoxia	Reactome	R-HSA-1234174	2	74	0.247277	0.340482	PSMA6|PSMD2	http://www.reactome.org/cgi-bin/eventbrowser_st_id?ST_ID=R-HSA-1234174
Pancreatic cancer	KEGG PATHWAY	hsa05212	2	75	0.251926	0.342409	TP53|E2F2	http://www.genome.jp/kegg-bin/show_pathway?hsa05212/hsa:1870%09red/hsa:7157%09red
PD-1 signaling	Reactome	R-HSA-389948	1	22	0.252252	0.342409	HLA-DRB5	http://www.reactome.org/cgi-bin/eventbrowser_st_id?ST_ID=R-HSA-389948
NOTCH2 Activation and Transmission of Signal to the Nucleus	Reactome	R-HSA-2979096	1	22	0.252252	0.342409	PSEN2	http://www.reactome.org/cgi-bin/eventbrowser_st_id?ST_ID=R-HSA-2979096
RNA Polymerase III Transcription Termination	Reactome	R-HSA-73980	1	22	0.252252	0.342409	POLR2H	http://www.reactome.org/cgi-bin/eventbrowser_st_id?ST_ID=R-HSA-73980
ADP signalling through P2Y purinoceptor 12	Reactome	R-HSA-392170	1	22	0.252252	0.342409	GNG5	http://www.reactome.org/cgi-bin/eventbrowser_st_id?ST_ID=R-HSA-392170
Intrinsic Pathway of Fibrin Clot Formation	Reactome	R-HSA-140837	1	22	0.252252	0.342409	F10	http://www.reactome.org/cgi-bin/eventbrowser_st_id?ST_ID=R-HSA-140837
Dopamine Neurotransmitter Release Cycle	Reactome	R-HSA-212676	1	22	0.252252	0.342409	SYN2	http://www.reactome.org/cgi-bin/eventbrowser_st_id?ST_ID=R-HSA-212676
HS-GAG degradation	Reactome	R-HSA-2024096	1	22	0.252252	0.342409	AGRN	http://www.reactome.org/cgi-bin/eventbrowser_st_id?ST_ID=R-HSA-2024096
Digestion	Reactome	R-HSA-8935690	1	22	0.252252	0.342409	MGAM	http://www.reactome.org/cgi-bin/eventbrowser_st_id?ST_ID=R-HSA-8935690
Signaling by NTRK2 (TRKB)	Reactome	R-HSA-9006115	1	22	0.252252	0.342409	SOS1	http://www.reactome.org/cgi-bin/eventbrowser_st_id?ST_ID=R-HSA-9006115
Blood group systems biosynthesis	Reactome	R-HSA-9033658	1	22	0.252252	0.342409	B4GALNT2	http://www.reactome.org/cgi-bin/eventbrowser_st_id?ST_ID=R-HSA-9033658
PTEN Regulation	Reactome	R-HSA-6807070	3	137	0.257572	0.348688	TP53|PSMA6|PSMD2	http://www.reactome.org/cgi-bin/eventbrowser_st_id?ST_ID=R-HSA-6807070
Mannose type O-glycan biosynthesis	KEGG PATHWAY	hsa00515	1	23	0.261646	0.348688	FKRP	http://www.genome.jp/kegg-bin/show_pathway?hsa00515/hsa:79147%09red
Protein export	KEGG PATHWAY	hsa03060	1	23	0.261646	0.348688	SRP54	http://www.genome.jp/kegg-bin/show_pathway?hsa03060/hsa:6729%09red
Synaptic vesicle trafficking	PANTHER	P05734	1	23	0.261646	0.348688	UNC13C	http://www.pantherdb.org/pathway/pathwayDiagram.jsp?catAccession=P05734
Endogenous cannabinoid signaling	PANTHER	P05730	1	23	0.261646	0.348688	GNG5	http://www.pantherdb.org/pathway/pathwayDiagram.jsp?catAccession=P05730
Downstream signaling of activated FGFR4	Reactome	R-HSA-5654716	1	23	0.261646	0.348688	SOS1	http://www.reactome.org/cgi-bin/eventbrowser_st_id?ST_ID=R-HSA-5654716
Acyl chain remodelling of PS	Reactome	R-HSA-1482801	1	23	0.261646	0.348688	OSBPL10	http://www.reactome.org/cgi-bin/eventbrowser_st_id?ST_ID=R-HSA-1482801
Abortive elongation of HIV-1 transcript in the absence of Tat	Reactome	R-HSA-167242	1	23	0.261646	0.348688	POLR2H	http://www.reactome.org/cgi-bin/eventbrowser_st_id?ST_ID=R-HSA-167242
Negative regulation of FGFR3 signaling	Reactome	R-HSA-5654732	1	23	0.261646	0.348688	SPRY2	http://www.reactome.org/cgi-bin/eventbrowser_st_id?ST_ID=R-HSA-5654732
RUNX2 regulates osteoblast differentiation	Reactome	R-HSA-8940973	1	23	0.261646	0.348688	GLI3	http://www.reactome.org/cgi-bin/eventbrowser_st_id?ST_ID=R-HSA-8940973
RHO GTPases activate PAKs	Reactome	R-HSA-5627123	1	23	0.261646	0.348688	PPP1R12B	http://www.reactome.org/cgi-bin/eventbrowser_st_id?ST_ID=R-HSA-5627123
Cytosolic sulfonation of small molecules	Reactome	R-HSA-156584	1	23	0.261646	0.348688	SULT6B1	http://www.reactome.org/cgi-bin/eventbrowser_st_id?ST_ID=R-HSA-156584
Nephrin family interactions	Reactome	R-HSA-373753	1	23	0.261646	0.348688	MAGI2	http://www.reactome.org/cgi-bin/eventbrowser_st_id?ST_ID=R-HSA-373753
Glutamate Neurotransmitter Release Cycle	Reactome	R-HSA-210500	1	23	0.261646	0.348688	SLC1A7	http://www.reactome.org/cgi-bin/eventbrowser_st_id?ST_ID=R-HSA-210500
Thromboxane signalling through TP receptor	Reactome	R-HSA-428930	1	23	0.261646	0.348688	GNG5	http://www.reactome.org/cgi-bin/eventbrowser_st_id?ST_ID=R-HSA-428930
BBSome-mediated cargo-targeting to cilium	Reactome	R-HSA-5620922	1	23	0.261646	0.348688	SSTR3	http://www.reactome.org/cgi-bin/eventbrowser_st_id?ST_ID=R-HSA-5620922
D-myo-inositol (1,4,5)-trisphosphate biosynthesis	BioCyc	PWY-6351	1	24	0.270922	0.357262	PLCH2	http://biocyc.org/HUMAN/NEW-IMAGE?type=NIL&object=PWY-6351
RHO GTPases Activate NADPH Oxidases	Reactome	R-HSA-5668599	1	24	0.270922	0.357262	CYBB	http://www.reactome.org/cgi-bin/eventbrowser_st_id?ST_ID=R-HSA-5668599
Downstream signaling of activated FGFR2	Reactome	R-HSA-5654696	1	24	0.270922	0.357262	SOS1	http://www.reactome.org/cgi-bin/eventbrowser_st_id?ST_ID=R-HSA-5654696
Downstream signaling of activated FGFR1	Reactome	R-HSA-5654687	1	24	0.270922	0.357262	SOS1	http://www.reactome.org/cgi-bin/eventbrowser_st_id?ST_ID=R-HSA-5654687
Deadenylation of mRNA	Reactome	R-HSA-429947	1	24	0.270922	0.357262	TNKS1BP1	http://www.reactome.org/cgi-bin/eventbrowser_st_id?ST_ID=R-HSA-429947
ADP signalling through P2Y purinoceptor 1	Reactome	R-HSA-418592	1	24	0.270922	0.357262	GNG5	http://www.reactome.org/cgi-bin/eventbrowser_st_id?ST_ID=R-HSA-418592
MicroRNA (miRNA) biogenesis	Reactome	R-HSA-203927	1	24	0.270922	0.357262	POLR2H	http://www.reactome.org/cgi-bin/eventbrowser_st_id?ST_ID=R-HSA-203927
HSF1-dependent transactivation	Reactome	R-HSA-3371571	1	24	0.270922	0.357262	AKT1S1	http://www.reactome.org/cgi-bin/eventbrowser_st_id?ST_ID=R-HSA-3371571
Signaling by EGFR in Cancer	Reactome	R-HSA-1643713	1	24	0.270922	0.357262	SOS1	http://www.reactome.org/cgi-bin/eventbrowser_st_id?ST_ID=R-HSA-1643713
FCERI mediated NF-kB activation	Reactome	R-HSA-2871837	2	81	0.279837	0.364678	PSMA6|PSMD2	http://www.reactome.org/cgi-bin/eventbrowser_st_id?ST_ID=R-HSA-2871837
alpha-Linolenic acid metabolism	KEGG PATHWAY	hsa00592	1	25	0.280082	0.364678	PLB1	http://www.genome.jp/kegg-bin/show_pathway?hsa00592/hsa:151056%09red
Antigen Presentation: Folding, assembly and peptide loading of class I MHC	Reactome	R-HSA-983170	1	25	0.280082	0.364678	HLA-F	http://www.reactome.org/cgi-bin/eventbrowser_st_id?ST_ID=R-HSA-983170
NOTCH3 Activation and Transmission of Signal to the Nucleus	Reactome	R-HSA-9013507	1	25	0.280082	0.364678	PSEN2	http://www.reactome.org/cgi-bin/eventbrowser_st_id?ST_ID=R-HSA-9013507
Constitutive Signaling by AKT1 E17K in Cancer	Reactome	R-HSA-5674400	1	25	0.280082	0.364678	AKT1S1	http://www.reactome.org/cgi-bin/eventbrowser_st_id?ST_ID=R-HSA-5674400
G protein gated Potassium channels	Reactome	R-HSA-1296059	1	25	0.280082	0.364678	GNG5	http://www.reactome.org/cgi-bin/eventbrowser_st_id?ST_ID=R-HSA-1296059
Cyclin A/B1/B2 associated events during G2/M transition	Reactome	R-HSA-69273	1	25	0.280082	0.364678	CCNA1	http://www.reactome.org/cgi-bin/eventbrowser_st_id?ST_ID=R-HSA-69273
Activation of G protein gated Potassium channels	Reactome	R-HSA-1296041	1	25	0.280082	0.364678	GNG5	http://www.reactome.org/cgi-bin/eventbrowser_st_id?ST_ID=R-HSA-1296041
Inhibition of voltage gated Ca2+ channels via Gbeta/gamma subunits	Reactome	R-HSA-997272	1	25	0.280082	0.364678	GNG5	http://www.reactome.org/cgi-bin/eventbrowser_st_id?ST_ID=R-HSA-997272
APC-Cdc20 mediated degradation of Nek2A	Reactome	R-HSA-179409	1	25	0.280082	0.364678	BUB1B	http://www.reactome.org/cgi-bin/eventbrowser_st_id?ST_ID=R-HSA-179409
G beta:gamma signalling through PI3Kgamma	Reactome	R-HSA-392451	1	25	0.280082	0.364678	GNG5	http://www.reactome.org/cgi-bin/eventbrowser_st_id?ST_ID=R-HSA-392451
TP53 Regulates Metabolic Genes	Reactome	R-HSA-5628897	2	82	0.284485	0.369573	TP53|LRPPRC	http://www.reactome.org/cgi-bin/eventbrowser_st_id?ST_ID=R-HSA-5628897
Downstream signaling events of B Cell Receptor (BCR)	Reactome	R-HSA-1168372	2	82	0.284485	0.369573	PSMA6|PSMD2	http://www.reactome.org/cgi-bin/eventbrowser_st_id?ST_ID=R-HSA-1168372
Clathrin-mediated endocytosis	Reactome	R-HSA-8856828	3	145	0.284696	0.369608	LRP2|RAB5A|SYNJ1	http://www.reactome.org/cgi-bin/eventbrowser_st_id?ST_ID=R-HSA-8856828
FGFR2 alternative splicing	Reactome	R-HSA-6803529	1	26	0.289127	0.371765	POLR2H	http://www.reactome.org/cgi-bin/eventbrowser_st_id?ST_ID=R-HSA-6803529
RNA Polymerase III Transcription Initiation From Type 2 Promoter	Reactome	R-HSA-76066	1	26	0.289127	0.371765	POLR2H	http://www.reactome.org/cgi-bin/eventbrowser_st_id?ST_ID=R-HSA-76066
@@RNA Polymerase III Transcription Initiation From Type 1 Promoter	Reactome	R-HSA-76061	1	27	0.298059	0.379485	POLR2H	http://www.reactome.org/cgi-bin/eventbrowser_st_id?ST_ID=R-HSA-76061
@@RNA Polymerase III Transcription Initiation From Type 3 Promoter	Reactome	R-HSA-76071	1	27	0.298059	0.379485	POLR2H	http://www.reactome.org/cgi-bin/eventbrowser_st_id?ST_ID=R-HSA-76071
Metal ion SLC transporters	Reactome	R-HSA-425410	1	26	0.289127	0.371765	HEPH	http://www.reactome.org/cgi-bin/eventbrowser_st_id?ST_ID=R-HSA-425410
Negative regulation of FGFR1 signaling	Reactome	R-HSA-5654726	1	26	0.289127	0.371765	SPRY2	http://www.reactome.org/cgi-bin/eventbrowser_st_id?ST_ID=R-HSA-5654726
Digestion and absorption	Reactome	R-HSA-8963743	1	26	0.289127	0.371765	MGAM	http://www.reactome.org/cgi-bin/eventbrowser_st_id?ST_ID=R-HSA-8963743
Taste transduction	KEGG PATHWAY	hsa04742	2	83	0.28913	0.371765	HCN4|SCN9A	http://www.genome.jp/kegg-bin/show_pathway?hsa04742/hsa:6335%09red/hsa:10021%09red
Transcriptional regulation of white adipocyte differentiation	Reactome	R-HSA-381340	2	83	0.28913	0.371765	EGR2|NCOA6	http://www.reactome.org/cgi-bin/eventbrowser_st_id?ST_ID=R-HSA-381340
cAMP signaling pathway	KEGG PATHWAY	hsa04024	4	214	0.29357	0.377353	GLI3|ADCY7|VIPR2|HCN4	http://www.genome.jp/kegg-bin/show_pathway?hsa04024/hsa:113%09red/hsa:2737%09red/hsa:10021%09red/hsa:7434%09red
RNA Polymerase II Pre-transcription Events	Reactome	R-HSA-674695	2	84	0.293771	0.377371	TAF4|POLR2H	http://www.reactome.org/cgi-bin/eventbrowser_st_id?ST_ID=R-HSA-674695
mucin core 1 and core 2 O-glycosylation	BioCyc	PWY-7433	1	27	0.298059	0.379485	GALNT11	http://biocyc.org/HUMAN/NEW-IMAGE?type=NIL&object=PWY-7433
Collecting duct acid secretion	KEGG PATHWAY	hsa04966	1	27	0.298059	0.379485	SLC12A7	http://www.genome.jp/kegg-bin/show_pathway?hsa04966/hsa:10723%09red
Adrenaline and noradrenaline biosynthesis	PANTHER	P00001	1	27	0.298059	0.379485	SLC6A18	http://www.pantherdb.org/pathway/pathwayDiagram.jsp?catAccession=P00001
Syndecan interactions	Reactome	R-HSA-3000170	1	27	0.298059	0.379485	COL5A2	http://www.reactome.org/cgi-bin/eventbrowser_st_id?ST_ID=R-HSA-3000170
RNA Pol II CTD phosphorylation and interaction with CE	Reactome	R-HSA-77075	1	27	0.298059	0.379485	POLR2H	http://www.reactome.org/cgi-bin/eventbrowser_st_id?ST_ID=R-HSA-77075
BMAL1:CLOCK,NPAS2 activates circadian gene expression	Reactome	R-HSA-1368108	1	27	0.298059	0.379485	NCOA6	http://www.reactome.org/cgi-bin/eventbrowser_st_id?ST_ID=R-HSA-1368108
Endogenous sterols	Reactome	R-HSA-211976	1	27	0.298059	0.379485	CYP11B1	http://www.reactome.org/cgi-bin/eventbrowser_st_id?ST_ID=R-HSA-211976
Effects of PIP2 hydrolysis	Reactome	R-HSA-114508	1	27	0.298059	0.379485	DGKK	http://www.reactome.org/cgi-bin/eventbrowser_st_id?ST_ID=R-HSA-114508
G0 and Early G1	Reactome	R-HSA-1538133	1	27	0.298059	0.379485	CCNA1	http://www.reactome.org/cgi-bin/eventbrowser_st_id?ST_ID=R-HSA-1538133
Insulin processing	Reactome	R-HSA-264876	1	27	0.298059	0.379485	MYO5A	http://www.reactome.org/cgi-bin/eventbrowser_st_id?ST_ID=R-HSA-264876
Negative regulation of FGFR4 signaling	Reactome	R-HSA-5654733	1	27	0.298059	0.379485	SPRY2	http://www.reactome.org/cgi-bin/eventbrowser_st_id?ST_ID=R-HSA-5654733
DAP12 signaling	Reactome	R-HSA-2424491	1	27	0.298059	0.379485	SOS1	http://www.reactome.org/cgi-bin/eventbrowser_st_id?ST_ID=R-HSA-2424491
Phase 2 - plateau phase	Reactome	R-HSA-5576893	1	27	0.298059	0.379485	AKAP9	http://www.reactome.org/cgi-bin/eventbrowser_st_id?ST_ID=R-HSA-5576893
RNA Pol II CTD phosphorylation and interaction with CE during HIV infection	Reactome	R-HSA-167160	1	27	0.298059	0.379485	POLR2H	http://www.reactome.org/cgi-bin/eventbrowser_st_id?ST_ID=R-HSA-167160
Adrenergic signaling in cardiomyocytes	KEGG PATHWAY	hsa04261	3	149	0.29835	0.379689	AGTR2|ADCY7|ADRA1D	http://www.genome.jp/kegg-bin/show_pathway?hsa04261/hsa:113%09red/hsa:146%09red/hsa:186%09red
Signaling by ROBO receptors	Reactome	R-HSA-376176	4	216	0.299182	0.380554	PSMA6|CLASP1|SOS1|PSMD2	http://www.reactome.org/cgi-bin/eventbrowser_st_id?ST_ID=R-HSA-376176
Colorectal cancer	KEGG PATHWAY	hsa05210	2	86	0.303041	0.384489	TP53|SOS1	http://www.genome.jp/kegg-bin/show_pathway?hsa05210/hsa:6654%09red/hsa:7157%09red
Insulin secretion	KEGG PATHWAY	hsa04911	2	86	0.303041	0.384489	ADCY7|PCLO	http://www.genome.jp/kegg-bin/show_pathway?hsa04911/hsa:113%09red/hsa:27445%09red
Protein-protein interactions at synapses	Reactome	R-HSA-6794362	2	86	0.303041	0.384489	LRFN1|EPB41L5	http://www.reactome.org/cgi-bin/eventbrowser_st_id?ST_ID=R-HSA-6794362
Regulation of mRNA stability by proteins that bind AU-rich elements	Reactome	R-HSA-450531	2	86	0.303041	0.384489	PSMA6|PSMD2	http://www.reactome.org/cgi-bin/eventbrowser_st_id?ST_ID=R-HSA-450531
Butanoate metabolism	KEGG PATHWAY	hsa00650	1	28	0.306878	0.384986	HMGCL	http://www.genome.jp/kegg-bin/show_pathway?hsa00650/hsa:3155%09red
Phototransduction	KEGG PATHWAY	hsa04744	1	28	0.306878	0.384986	PDE6A	http://www.genome.jp/kegg-bin/show_pathway?hsa04744/hsa:5145%09red
G1/S-Specific Transcription	Reactome	R-HSA-69205	1	28	0.306878	0.384986	CCNA1	http://www.reactome.org/cgi-bin/eventbrowser_st_id?ST_ID=R-HSA-69205
Sulfur amino acid metabolism	Reactome	R-HSA-1614635	1	28	0.306878	0.384986	CSAD	http://www.reactome.org/cgi-bin/eventbrowser_st_id?ST_ID=R-HSA-1614635
Adrenaline,noradrenaline inhibits insulin secretion	Reactome	R-HSA-400042	1	28	0.306878	0.384986	GNG5	http://www.reactome.org/cgi-bin/eventbrowser_st_id?ST_ID=R-HSA-400042
Energy dependent regulation of mTOR by LKB1-AMPK	Reactome	R-HSA-380972	1	28	0.306878	0.384986	STRADA	http://www.reactome.org/cgi-bin/eventbrowser_st_id?ST_ID=R-HSA-380972
Acyl chain remodelling of PC	Reactome	R-HSA-1482788	1	28	0.306878	0.384986	PLB1	http://www.reactome.org/cgi-bin/eventbrowser_st_id?ST_ID=R-HSA-1482788
G-protein activation	Reactome	R-HSA-202040	1	28	0.306878	0.384986	GNG5	http://www.reactome.org/cgi-bin/eventbrowser_st_id?ST_ID=R-HSA-202040
Negative regulation of FGFR2 signaling	Reactome	R-HSA-5654727	1	28	0.306878	0.384986	SPRY2	http://www.reactome.org/cgi-bin/eventbrowser_st_id?ST_ID=R-HSA-5654727
Interconversion of nucleotide di- and triphosphates	Reactome	R-HSA-499943	1	28	0.306878	0.384986	AK9	http://www.reactome.org/cgi-bin/eventbrowser_st_id?ST_ID=R-HSA-499943
Plasma lipoprotein remodeling	Reactome	R-HSA-8963899	1	28	0.306878	0.384986	LMF1	http://www.reactome.org/cgi-bin/eventbrowser_st_id?ST_ID=R-HSA-8963899
Metabolism of carbohydrates	Reactome	R-HSA-71387	5	288	0.308058	0.386224	AGRN|B3GALT6|AGL|HS3ST3B1|B4GALNT2	http://www.reactome.org/cgi-bin/eventbrowser_st_id?ST_ID=R-HSA-71387
Oxytocin signaling pathway	KEGG PATHWAY	hsa04921	3	153	0.312039	0.391041	EEF2K|ADCY7|PPP1R12B	http://www.genome.jp/kegg-bin/show_pathway?hsa04921/hsa:113%09red/hsa:4660%09red/hsa:29904%09red
Gap junction	KEGG PATHWAY	hsa04540	2	88	0.312288	0.391041	ADCY7|SOS1	http://www.genome.jp/kegg-bin/show_pathway?hsa04540/hsa:113%09red/hsa:6654%09red
MAPK6/MAPK4 signaling	Reactome	R-HSA-5687128	2	88	0.312288	0.391041	PSMA6|PSMD2	http://www.reactome.org/cgi-bin/eventbrowser_st_id?ST_ID=R-HSA-5687128
PI3K/AKT Signaling in Cancer	Reactome	R-HSA-2219528	2	88	0.312288	0.391041	AKT1S1|KIT	http://www.reactome.org/cgi-bin/eventbrowser_st_id?ST_ID=R-HSA-2219528
Hippo signaling pathway	KEGG PATHWAY	hsa04390	3	154	0.315464	0.391153	TEAD2|FZD10|ID1	http://www.genome.jp/kegg-bin/show_pathway?hsa04390/hsa:3397%09red/hsa:11211%09red/hsa:8463%09red
Linoleic acid metabolism	KEGG PATHWAY	hsa00591	1	29	0.315587	0.391153	PLB1	http://www.genome.jp/kegg-bin/show_pathway?hsa00591/hsa:151056%09red
Hippo signaling pathway - multiple species	KEGG PATHWAY	hsa04392	1	29	0.315587	0.391153	TEAD2	http://www.genome.jp/kegg-bin/show_pathway?hsa04392/hsa:8463%09red
Microautophagy	Reactome	R-HSA-9615710	1	29	0.315587	0.391153	UBAP1	http://www.reactome.org/cgi-bin/eventbrowser_st_id?ST_ID=R-HSA-9615710
Glycogen metabolism	Reactome	R-HSA-8982491	1	29	0.315587	0.391153	AGL	http://www.reactome.org/cgi-bin/eventbrowser_st_id?ST_ID=R-HSA-8982491
Budding and maturation of HIV virion	Reactome	R-HSA-162588	1	29	0.315587	0.391153	UBAP1	http://www.reactome.org/cgi-bin/eventbrowser_st_id?ST_ID=R-HSA-162588
Myogenesis	Reactome	R-HSA-525793	1	29	0.315587	0.391153	CDON	http://www.reactome.org/cgi-bin/eventbrowser_st_id?ST_ID=R-HSA-525793
PIWI-interacting RNA (piRNA) biogenesis	Reactome	R-HSA-5601884	1	29	0.315587	0.391153	POLR2H	http://www.reactome.org/cgi-bin/eventbrowser_st_id?ST_ID=R-HSA-5601884
Tight junction interactions	Reactome	R-HSA-420029	1	29	0.315587	0.391153	CLDN12	http://www.reactome.org/cgi-bin/eventbrowser_st_id?ST_ID=R-HSA-420029
Surfactant metabolism	Reactome	R-HSA-5683826	1	29	0.315587	0.391153	LMCD1	http://www.reactome.org/cgi-bin/eventbrowser_st_id?ST_ID=R-HSA-5683826
mRNA Capping	Reactome	R-HSA-72086	1	29	0.315587	0.391153	POLR2H	http://www.reactome.org/cgi-bin/eventbrowser_st_id?ST_ID=R-HSA-72086
Salivary secretion	KEGG PATHWAY	hsa04970	2	90	0.321509	0.396919	ADCY7|ADRA1D	http://www.genome.jp/kegg-bin/show_pathway?hsa04970/hsa:113%09red/hsa:146%09red
Hypertrophic cardiomyopathy (HCM)	KEGG PATHWAY	hsa05410	2	90	0.321509	0.396919	MYBPC3|ACE	http://www.genome.jp/kegg-bin/show_pathway?hsa05410/hsa:1636%09red/hsa:4607%09red
Protein localization	Reactome	R-HSA-9609507	3	156	0.322317	0.396919	HMGCL|COA4|BAG6	http://www.reactome.org/cgi-bin/eventbrowser_st_id?ST_ID=R-HSA-9609507
Cytokine-cytokine receptor interaction	KEGG PATHWAY	hsa04060	5	294	0.322759	0.396919	TNFRSF21|IFNLR1|IL17RC|INHBB|CCL4L2	http://www.genome.jp/kegg-bin/show_pathway?hsa04060/hsa:84818%09red/hsa:9560%09red/hsa:27242%09red/hsa:3625%09red/hsa:163702%09red
Axon guidance mediated by netrin	PANTHER	P00009	1	30	0.324187	0.396919	NTNG2	http://www.pantherdb.org/pathway/pathwayDiagram.jsp?catAccession=P00009
Regulation of TP53 Activity through Acetylation	Reactome	R-HSA-6804758	1	30	0.324187	0.396919	TP53	http://www.reactome.org/cgi-bin/eventbrowser_st_id?ST_ID=R-HSA-6804758
Signalling to ERKs	Reactome	R-HSA-187687	1	30	0.324187	0.396919	SOS1	http://www.reactome.org/cgi-bin/eventbrowser_st_id?ST_ID=R-HSA-187687
TNFR1-induced NFkappaB signaling pathway	Reactome	R-HSA-5357956	1	30	0.324187	0.396919	BIRC3	http://www.reactome.org/cgi-bin/eventbrowser_st_id?ST_ID=R-HSA-5357956
EGFR downregulation	Reactome	R-HSA-182971	1	30	0.324187	0.396919	SPRY2	http://www.reactome.org/cgi-bin/eventbrowser_st_id?ST_ID=R-HSA-182971
RNA Polymerase I Transcription Termination	Reactome	R-HSA-73863	1	30	0.324187	0.396919	POLR2H	http://www.reactome.org/cgi-bin/eventbrowser_st_id?ST_ID=R-HSA-73863
Activation of BH3-only proteins	Reactome	R-HSA-114452	1	30	0.324187	0.396919	TP53	http://www.reactome.org/cgi-bin/eventbrowser_st_id?ST_ID=R-HSA-114452
FGFR2 mutant receptor activation	Reactome	R-HSA-1839126	1	30	0.324187	0.396919	POLR2H	http://www.reactome.org/cgi-bin/eventbrowser_st_id?ST_ID=R-HSA-1839126
FCERI mediated Ca+2 mobilization	Reactome	R-HSA-2871809	1	30	0.324187	0.396919	SOS1	http://www.reactome.org/cgi-bin/eventbrowser_st_id?ST_ID=R-HSA-2871809
mRNA surveillance pathway	KEGG PATHWAY	hsa03015	2	91	0.326108	0.398181	PABPN1|PAPOLB	http://www.genome.jp/kegg-bin/show_pathway?hsa03015/hsa:8106%09red/hsa:56903%09red
Morphine addiction	KEGG PATHWAY	hsa05032	2	91	0.326108	0.398181	ADCY7|GNG5	http://www.genome.jp/kegg-bin/show_pathway?hsa05032/hsa:113%09red/hsa:2787%09red
Rheumatoid arthritis	KEGG PATHWAY	hsa05323	2	91	0.326108	0.398181	HLA-DOA|HLA-DRB5	http://www.genome.jp/kegg-bin/show_pathway?hsa05323/hsa:3111%09red/hsa:3127%09red
Opioid Signalling	Reactome	R-HSA-111885	2	91	0.326108	0.398181	ADCY7|GNG5	http://www.reactome.org/cgi-bin/eventbrowser_st_id?ST_ID=R-HSA-111885
PCP/CE pathway	Reactome	R-HSA-4086400	2	91	0.326108	0.398181	PSMA6|PSMD2	http://www.reactome.org/cgi-bin/eventbrowser_st_id?ST_ID=R-HSA-4086400
EPH-Ephrin signaling	Reactome	R-HSA-2682334	2	91	0.326108	0.398181	PSEN2|RASA1	http://www.reactome.org/cgi-bin/eventbrowser_st_id?ST_ID=R-HSA-2682334
Angiogenesis	PANTHER	P00005	3	158	0.329171	0.401798	MAP3K1|RASA1|SOS1	http://www.pantherdb.org/pathway/pathwayDiagram.jsp?catAccession=P00005
Galactose metabolism	KEGG PATHWAY	hsa00052	1	31	0.332679	0.401933	MGAM	http://www.genome.jp/kegg-bin/show_pathway?hsa00052/hsa:8972%09red
RNA polymerase	KEGG PATHWAY	hsa03020	1	31	0.332679	0.401933	POLR2H	http://www.genome.jp/kegg-bin/show_pathway?hsa03020/hsa:5437%09red
Mucin type O-glycan biosynthesis	KEGG PATHWAY	hsa00512	1	31	0.332679	0.401933	GALNT11	http://www.genome.jp/kegg-bin/show_pathway?hsa00512/hsa:63917%09red
Cortocotropin releasing factor receptor signaling pathway	PANTHER	P04380	1	31	0.332679	0.401933	GNG5	http://www.pantherdb.org/pathway/pathwayDiagram.jsp?catAccession=P04380
RUNX2 regulates bone development	Reactome	R-HSA-8941326	1	31	0.332679	0.401933	GLI3	http://www.reactome.org/cgi-bin/eventbrowser_st_id?ST_ID=R-HSA-8941326
Glyoxylate metabolism and glycine degradation	Reactome	R-HSA-389661	1	31	0.332679	0.401933	GRHPR	http://www.reactome.org/cgi-bin/eventbrowser_st_id?ST_ID=R-HSA-389661
Thrombin signalling through proteinase activated receptors (PARs)	Reactome	R-HSA-456926	1	31	0.332679	0.401933	GNG5	http://www.reactome.org/cgi-bin/eventbrowser_st_id?ST_ID=R-HSA-456926
Activated NOTCH1 Transmits Signal to the Nucleus	Reactome	R-HSA-2122948	1	31	0.332679	0.401933	PSEN2	http://www.reactome.org/cgi-bin/eventbrowser_st_id?ST_ID=R-HSA-2122948
SUMOylation of SUMOylation proteins	Reactome	R-HSA-4085377	1	31	0.332679	0.401933	TOPORS	http://www.reactome.org/cgi-bin/eventbrowser_st_id?ST_ID=R-HSA-4085377
Signal amplification	Reactome	R-HSA-392518	1	31	0.332679	0.401933	GNG5	http://www.reactome.org/cgi-bin/eventbrowser_st_id?ST_ID=R-HSA-392518
Inwardly rectifying K+ channels	Reactome	R-HSA-1296065	1	31	0.332679	0.401933	GNG5	http://www.reactome.org/cgi-bin/eventbrowser_st_id?ST_ID=R-HSA-1296065
Nuclear signaling by ERBB4	Reactome	R-HSA-1251985	1	31	0.332679	0.401933	PSEN2	http://www.reactome.org/cgi-bin/eventbrowser_st_id?ST_ID=R-HSA-1251985
Mitochondrial biogenesis	Reactome	R-HSA-1592230	2	94	0.339854	0.407777	ACSS2|NCOA6	http://www.reactome.org/cgi-bin/eventbrowser_st_id?ST_ID=R-HSA-1592230
Amplification of signal from unattached kinetochores via a MAD2 inhibitory signal	Reactome	R-HSA-141444	2	94	0.339854	0.407777	CLASP1|BUB1B	http://www.reactome.org/cgi-bin/eventbrowser_st_id?ST_ID=R-HSA-141444
Amplification of signal from the kinetochores	Reactome	R-HSA-141424	2	94	0.339854	0.407777	CLASP1|BUB1B	http://www.reactome.org/cgi-bin/eventbrowser_st_id?ST_ID=R-HSA-141424
G-protein beta:gamma signalling	Reactome	R-HSA-397795	1	32	0.341064	0.407777	GNG5	http://www.reactome.org/cgi-bin/eventbrowser_st_id?ST_ID=R-HSA-397795
Adherens junctions interactions	Reactome	R-HSA-418990	1	32	0.341064	0.407777	CDH7	http://www.reactome.org/cgi-bin/eventbrowser_st_id?ST_ID=R-HSA-418990
Regulation of TNFR1 signaling	Reactome	R-HSA-5357905	1	32	0.341064	0.407777	BIRC3	http://www.reactome.org/cgi-bin/eventbrowser_st_id?ST_ID=R-HSA-5357905
Generation of second messenger molecules	Reactome	R-HSA-202433	1	32	0.341064	0.407777	HLA-DRB5	http://www.reactome.org/cgi-bin/eventbrowser_st_id?ST_ID=R-HSA-202433
Amino acid transport across the plasma membrane	Reactome	R-HSA-352230	1	32	0.341064	0.407777	SLC6A18	http://www.reactome.org/cgi-bin/eventbrowser_st_id?ST_ID=R-HSA-352230
Endosomal Sorting Complex Required For Transport (ESCRT)	Reactome	R-HSA-917729	1	32	0.341064	0.407777	UBAP1	http://www.reactome.org/cgi-bin/eventbrowser_st_id?ST_ID=R-HSA-917729
Activation of kainate receptors upon glutamate binding	Reactome	R-HSA-451326	1	32	0.341064	0.407777	GNG5	http://www.reactome.org/cgi-bin/eventbrowser_st_id?ST_ID=R-HSA-451326
Signaling by NOTCH	Reactome	R-HSA-157118	4	231	0.341583	0.408275	PSEN2|PSMA6|TP53|PSMD2	http://www.reactome.org/cgi-bin/eventbrowser_st_id?ST_ID=R-HSA-157118
Toll Like Receptor TLR6:TLR2 Cascade	Reactome	R-HSA-168188	2	95	0.344417	0.411174	MAP3K1|SOCS1	http://www.reactome.org/cgi-bin/eventbrowser_st_id?ST_ID=R-HSA-168188
MyD88:MAL(TIRAP) cascade initiated on plasma membrane	Reactome	R-HSA-166058	2	95	0.344417	0.411174	MAP3K1|SOCS1	http://www.reactome.org/cgi-bin/eventbrowser_st_id?ST_ID=R-HSA-166058
Dilated cardiomyopathy (DCM)	KEGG PATHWAY	hsa05414	2	96	0.34897	0.414107	ADCY7|MYBPC3	http://www.genome.jp/kegg-bin/show_pathway?hsa05414/hsa:113%09red/hsa:4607%09red
SLC transporter disorders	Reactome	R-HSA-5619102	2	96	0.34897	0.414107	HEPH|SLC6A18	http://www.reactome.org/cgi-bin/eventbrowser_st_id?ST_ID=R-HSA-5619102
Apoptosis - multiple species	KEGG PATHWAY	hsa04215	1	33	0.349345	0.414107	BIRC3	http://www.genome.jp/kegg-bin/show_pathway?hsa04215/hsa:330%09red
Signaling by NOTCH2	Reactome	R-HSA-1980145	1	33	0.349345	0.414107	PSEN2	http://www.reactome.org/cgi-bin/eventbrowser_st_id?ST_ID=R-HSA-1980145
Formation of the HIV-1 Early Elongation Complex	Reactome	R-HSA-167158	1	33	0.349345	0.414107	POLR2H	http://www.reactome.org/cgi-bin/eventbrowser_st_id?ST_ID=R-HSA-167158
Formation of the Early Elongation Complex	Reactome	R-HSA-113418	1	33	0.349345	0.414107	POLR2H	http://www.reactome.org/cgi-bin/eventbrowser_st_id?ST_ID=R-HSA-113418
Circadian entrainment	KEGG PATHWAY	hsa04713	2	97	0.353512	0.418923	ADCY7|GNG5	http://www.genome.jp/kegg-bin/show_pathway?hsa04713/hsa:113%09red/hsa:2787%09red
Antigen processing: Ubiquitination & Proteasome degradation	Reactome	R-HSA-983168	5	308	0.357321	0.420574	RNF126|PSMD2|PSMA6|SOCS1|KLHL9	http://www.reactome.org/cgi-bin/eventbrowser_st_id?ST_ID=R-HSA-983168
p38 MAPK pathway	PANTHER	P05918	1	34	0.357521	0.420574	EEF2K	http://www.pantherdb.org/pathway/pathwayDiagram.jsp?catAccession=P05918
Pausing and recovery of Tat-mediated HIV elongation	Reactome	R-HSA-167238	1	34	0.357521	0.420574	POLR2H	http://www.reactome.org/cgi-bin/eventbrowser_st_id?ST_ID=R-HSA-167238
Tat-mediated HIV elongation arrest and recovery	Reactome	R-HSA-167243	1	34	0.357521	0.420574	POLR2H	http://www.reactome.org/cgi-bin/eventbrowser_st_id?ST_ID=R-HSA-167243
Metabolism of steroid hormones	Reactome	R-HSA-196071	1	34	0.357521	0.420574	CYP11B1	http://www.reactome.org/cgi-bin/eventbrowser_st_id?ST_ID=R-HSA-196071
Signaling by WNT in cancer	Reactome	R-HSA-4791275	1	34	0.357521	0.420574	CTBP2	http://www.reactome.org/cgi-bin/eventbrowser_st_id?ST_ID=R-HSA-4791275
Pancreatic secretion	KEGG PATHWAY	hsa04972	2	98	0.358042	0.420574	PRSS1|ADCY7	http://www.genome.jp/kegg-bin/show_pathway?hsa04972/hsa:113%09red/hsa:5644%09red
Toll Like Receptor 2 (TLR2) Cascade	Reactome	R-HSA-181438	2	98	0.358042	0.420574	MAP3K1|SOCS1	http://www.reactome.org/cgi-bin/eventbrowser_st_id?ST_ID=R-HSA-181438
Toll Like Receptor TLR1:TLR2 Cascade	Reactome	R-HSA-168179	2	98	0.358042	0.420574	MAP3K1|SOCS1	http://www.reactome.org/cgi-bin/eventbrowser_st_id?ST_ID=R-HSA-168179
cGMP-PKG signaling pathway	KEGG PATHWAY	hsa04022	3	167	0.359963	0.422583	ADCY7|ADRA1D|PDE5A	http://www.genome.jp/kegg-bin/show_pathway?hsa04022/hsa:113%09red/hsa:146%09red/hsa:8654%09red
G2/M Checkpoints	Reactome	R-HSA-69481	3	167	0.359963	0.422583	TP53|PSMA6|PSMD2	http://www.reactome.org/cgi-bin/eventbrowser_st_id?ST_ID=R-HSA-69481
Phosphatidylinositol signaling system	KEGG PATHWAY	hsa04070	2	99	0.362562	0.425262	DGKK|SYNJ1	http://www.genome.jp/kegg-bin/show_pathway?hsa04070/hsa:139189%09red/hsa:8867%09red
CLEC7A (Dectin-1) signaling	Reactome	R-HSA-5607764	2	99	0.362562	0.425262	PSMA6|PSMD2	http://www.reactome.org/cgi-bin/eventbrowser_st_id?ST_ID=R-HSA-5607764
Prion diseases	KEGG PATHWAY	hsa05020	1	35	0.365595	0.427697	C8A	http://www.genome.jp/kegg-bin/show_pathway?hsa05020/hsa:731%09red
Detoxification of Reactive Oxygen Species	Reactome	R-HSA-3299685	1	35	0.365595	0.427697	CYBB	http://www.reactome.org/cgi-bin/eventbrowser_st_id?ST_ID=R-HSA-3299685
RNA Polymerase III Transcription Initiation	Reactome	R-HSA-76046	1	35	0.365595	0.427697	POLR2H	http://www.reactome.org/cgi-bin/eventbrowser_st_id?ST_ID=R-HSA-76046
Inflammatory mediator regulation of TRP channels	KEGG PATHWAY	hsa04750	2	100	0.367069	0.428798	ADCY7|ASIC1	http://www.genome.jp/kegg-bin/show_pathway?hsa04750/hsa:113%09red/hsa:41%09red
AGE-RAGE signaling pathway in diabetic complications	KEGG PATHWAY	hsa04933	2	100	0.367069	0.428798	CYBB|STAT5B	http://www.genome.jp/kegg-bin/show_pathway?hsa04933/hsa:6777%09red/hsa:1536%09red
NF-kappa B signaling pathway	KEGG PATHWAY	hsa04064	2	100	0.367069	0.428798	CCL4L2|BIRC3	http://www.genome.jp/kegg-bin/show_pathway?hsa04064/hsa:9560%09red/hsa:330%09red
Tight junction	KEGG PATHWAY	hsa04530	3	170	0.370188	0.432316	MAP3K1|MYH7B|MYH4	http://www.genome.jp/kegg-bin/show_pathway?hsa04530/hsa:4214%09red/hsa:4622%09red/hsa:57644%09red
UCH proteinases	Reactome	R-HSA-5689603	2	101	0.371563	0.433368	PSMA6|PSMD2	http://www.reactome.org/cgi-bin/eventbrowser_st_id?ST_ID=R-HSA-5689603
Interleukin-1 signaling	Reactome	R-HSA-9020702	2	101	0.371563	0.433368	PSMA6|PSMD2	http://www.reactome.org/cgi-bin/eventbrowser_st_id?ST_ID=R-HSA-9020702
Calmodulin induced events	Reactome	R-HSA-111933	1	36	0.373567	0.433368	ADCY7	http://www.reactome.org/cgi-bin/eventbrowser_st_id?ST_ID=R-HSA-111933
Signaling by high-kinase activity BRAF mutants	Reactome	R-HSA-6802948	1	36	0.373567	0.433368	FGG	http://www.reactome.org/cgi-bin/eventbrowser_st_id?ST_ID=R-HSA-6802948
ROS and RNS production in phagocytes	Reactome	R-HSA-1222556	1	36	0.373567	0.433368	CYBB	http://www.reactome.org/cgi-bin/eventbrowser_st_id?ST_ID=R-HSA-1222556
Striated Muscle Contraction	Reactome	R-HSA-390522	1	36	0.373567	0.433368	MYBPC3	http://www.reactome.org/cgi-bin/eventbrowser_st_id?ST_ID=R-HSA-390522
NOD1/2 Signaling Pathway	Reactome	R-HSA-168638	1	36	0.373567	0.433368	BIRC3	http://www.reactome.org/cgi-bin/eventbrowser_st_id?ST_ID=R-HSA-168638
Pausing and recovery of HIV elongation	Reactome	R-HSA-167290	1	36	0.373567	0.433368	POLR2H	http://www.reactome.org/cgi-bin/eventbrowser_st_id?ST_ID=R-HSA-167290
Metabolic disorders of biological oxidation enzymes	Reactome	R-HSA-5579029	1	36	0.373567	0.433368	CYP11B1	http://www.reactome.org/cgi-bin/eventbrowser_st_id?ST_ID=R-HSA-5579029
HIV elongation arrest and recovery	Reactome	R-HSA-167287	1	36	0.373567	0.433368	POLR2H	http://www.reactome.org/cgi-bin/eventbrowser_st_id?ST_ID=R-HSA-167287
CaM pathway	Reactome	R-HSA-111997	1	36	0.373567	0.433368	ADCY7	http://www.reactome.org/cgi-bin/eventbrowser_st_id?ST_ID=R-HSA-111997
PI3K Cascade	Reactome	R-HSA-109704	1	36	0.373567	0.433368	GAB2	http://www.reactome.org/cgi-bin/eventbrowser_st_id?ST_ID=R-HSA-109704
Thyroid cancer	KEGG PATHWAY	hsa05216	1	37	0.38144	0.440722	TP53	http://www.genome.jp/kegg-bin/show_pathway?hsa05216/hsa:7157%09red
Primary immunodeficiency	KEGG PATHWAY	hsa05340	1	37	0.38144	0.440722	JAK3	http://www.genome.jp/kegg-bin/show_pathway?hsa05340/hsa:3718%09red
NS1 Mediated Effects on Host Pathways	Reactome	R-HSA-168276	1	37	0.38144	0.440722	PABPN1	http://www.reactome.org/cgi-bin/eventbrowser_st_id?ST_ID=R-HSA-168276
Triglyceride metabolism	Reactome	R-HSA-8979227	1	37	0.38144	0.440722	MGAT2	http://www.reactome.org/cgi-bin/eventbrowser_st_id?ST_ID=R-HSA-8979227
Apoptotic cleavage of cellular proteins	Reactome	R-HSA-111465	1	37	0.38144	0.440722	PLEC	http://www.reactome.org/cgi-bin/eventbrowser_st_id?ST_ID=R-HSA-111465
Toll-like receptor signaling pathway	KEGG PATHWAY	hsa04620	2	104	0.384969	0.444289	CCL4L2|IKBKE	http://www.genome.jp/kegg-bin/show_pathway?hsa04620/hsa:9560%09red/hsa:9641%09red
CCKR signaling map	PANTHER	P06959	3	175	0.38716	0.446561	AKT1S1|BIRC3|SOS1	http://www.pantherdb.org/pathway/pathwayDiagram.jsp?catAccession=P06959
Transcriptional regulation by the AP-2 (TFAP2) family of transcription factors	Reactome	R-HSA-8864260	1	38	0.389214	0.447488	KIT	http://www.reactome.org/cgi-bin/eventbrowser_st_id?ST_ID=R-HSA-8864260
Regulation of beta-cell development	Reactome	R-HSA-186712	1	38	0.389214	0.447488	HNF4A	http://www.reactome.org/cgi-bin/eventbrowser_st_id?ST_ID=R-HSA-186712
Ca-dependent events	Reactome	R-HSA-111996	1	38	0.389214	0.447488	ADCY7	http://www.reactome.org/cgi-bin/eventbrowser_st_id?ST_ID=R-HSA-111996
Ribosome biogenesis in eukaryotes	KEGG PATHWAY	hsa03008	2	105	0.38941	0.447488	WDR36|XRN2	http://www.genome.jp/kegg-bin/show_pathway?hsa03008/hsa:22803%09red/hsa:134430%09red
Phase I - Functionalization of compounds	Reactome	R-HSA-211945	2	105	0.38941	0.447488	ACSS2|CYP11B1	http://www.reactome.org/cgi-bin/eventbrowser_st_id?ST_ID=R-HSA-211945
Carboxyterminal post-translational modifications of tubulin	Reactome	R-HSA-8955332	1	39	0.39689	0.453363	TTLL10	http://www.reactome.org/cgi-bin/eventbrowser_st_id?ST_ID=R-HSA-8955332
DAP12 interactions	Reactome	R-HSA-2172127	1	39	0.39689	0.453363	SOS1	http://www.reactome.org/cgi-bin/eventbrowser_st_id?ST_ID=R-HSA-2172127
Host Interactions with Influenza Factors	Reactome	R-HSA-168253	1	39	0.39689	0.453363	PABPN1	http://www.reactome.org/cgi-bin/eventbrowser_st_id?ST_ID=R-HSA-168253
Autophagy	Reactome	R-HSA-9612973	2	108	0.402646	0.459416	UBAP1|UVRAG	http://www.reactome.org/cgi-bin/eventbrowser_st_id?ST_ID=R-HSA-9612973
RNA Polymerase III Transcription	Reactome	R-HSA-74158	1	40	0.40447	0.459672	POLR2H	http://www.reactome.org/cgi-bin/eventbrowser_st_id?ST_ID=R-HSA-74158
MAP2K and MAPK activation	Reactome	R-HSA-5674135	1	40	0.40447	0.459672	FGG	http://www.reactome.org/cgi-bin/eventbrowser_st_id?ST_ID=R-HSA-5674135
RNA Polymerase III Abortive And Retractive Initiation	Reactome	R-HSA-749476	1	40	0.40447	0.459672	POLR2H	http://www.reactome.org/cgi-bin/eventbrowser_st_id?ST_ID=R-HSA-749476
Viral Messenger RNA Synthesis	Reactome	R-HSA-168325	1	40	0.40447	0.459672	POLR2H	http://www.reactome.org/cgi-bin/eventbrowser_st_id?ST_ID=R-HSA-168325
Mitotic Spindle Checkpoint	Reactome	R-HSA-69618	2	110	0.411394	0.465548	CLASP1|BUB1B	http://www.reactome.org/cgi-bin/eventbrowser_st_id?ST_ID=R-HSA-69618
Fat digestion and absorption	KEGG PATHWAY	hsa04975	1	41	0.411955	0.465548	MGAT2	http://www.genome.jp/kegg-bin/show_pathway?hsa04975/hsa:80168%09red
Homologous recombination	KEGG PATHWAY	hsa03440	1	41	0.411955	0.465548	SEM1	http://www.genome.jp/kegg-bin/show_pathway?hsa03440/hsa:7979%09red
Histamine H1 receptor mediated signaling pathway	PANTHER	P04385	1	41	0.411955	0.465548	GNG5	http://www.pantherdb.org/pathway/pathwayDiagram.jsp?catAccession=P04385
EPHB-mediated forward signaling	Reactome	R-HSA-3928662	1	41	0.411955	0.465548	RASA1	http://www.reactome.org/cgi-bin/eventbrowser_st_id?ST_ID=R-HSA-3928662
Binding and Uptake of Ligands by Scavenger Receptors	Reactome	R-HSA-2173782	1	41	0.411955	0.465548	FTL	http://www.reactome.org/cgi-bin/eventbrowser_st_id?ST_ID=R-HSA-2173782
Amine ligand-binding receptors	Reactome	R-HSA-375280	1	42	0.419346	0.471252	ADRA1D	http://www.reactome.org/cgi-bin/eventbrowser_st_id?ST_ID=R-HSA-375280
Glucagon-like Peptide-1 (GLP1) regulates insulin secretion	Reactome	R-HSA-381676	1	42	0.419346	0.471252	GNG5	http://www.reactome.org/cgi-bin/eventbrowser_st_id?ST_ID=R-HSA-381676
TNF signaling	Reactome	R-HSA-75893	1	42	0.419346	0.471252	BIRC3	http://www.reactome.org/cgi-bin/eventbrowser_st_id?ST_ID=R-HSA-75893
SUMOylation of DNA replication proteins	Reactome	R-HSA-4615885	1	42	0.419346	0.471252	AURKA	http://www.reactome.org/cgi-bin/eventbrowser_st_id?ST_ID=R-HSA-4615885
DAG and IP3 signaling	Reactome	R-HSA-1489509	1	42	0.419346	0.471252	ADCY7	http://www.reactome.org/cgi-bin/eventbrowser_st_id?ST_ID=R-HSA-1489509
Cooperation of PDCL (PhLP1) and TRiC/CCT in G-protein beta folding	Reactome	R-HSA-6814122	1	42	0.419346	0.471252	GNG5	http://www.reactome.org/cgi-bin/eventbrowser_st_id?ST_ID=R-HSA-6814122
Cholinergic synapse	KEGG PATHWAY	hsa04725	2	112	0.420078	0.471811	ADCY7|GNG5	http://www.genome.jp/kegg-bin/show_pathway?hsa04725/hsa:113%09red/hsa:2787%09red
TNF signaling pathway	KEGG PATHWAY	hsa04668	2	112	0.420078	0.471811	RIPK3|BIRC3	http://www.genome.jp/kegg-bin/show_pathway?hsa04668/hsa:11035%09red/hsa:330%09red
Metabotropic glutamate receptor group II pathway	PANTHER	P00040	1	43	0.426645	0.477187	GNG5	http://www.pantherdb.org/pathway/pathwayDiagram.jsp?catAccession=P00040
G1 Phase	Reactome	R-HSA-69236	1	43	0.426645	0.477187	E2F2	http://www.reactome.org/cgi-bin/eventbrowser_st_id?ST_ID=R-HSA-69236
Cyclin D associated events in G1	Reactome	R-HSA-69231	1	43	0.426645	0.477187	E2F2	http://www.reactome.org/cgi-bin/eventbrowser_st_id?ST_ID=R-HSA-69231
Transport of vitamins, nucleosides, and related molecules	Reactome	R-HSA-425397	1	43	0.426645	0.477187	SLC28A3	http://www.reactome.org/cgi-bin/eventbrowser_st_id?ST_ID=R-HSA-425397
SUMOylation of transcription cofactors	Reactome	R-HSA-3899300	1	43	0.426645	0.477187	TOPORS	http://www.reactome.org/cgi-bin/eventbrowser_st_id?ST_ID=R-HSA-3899300
PPARA activates gene expression	Reactome	R-HSA-1989781	2	114	0.428697	0.479083	TNFRSF21|NCOA6	http://www.reactome.org/cgi-bin/eventbrowser_st_id?ST_ID=R-HSA-1989781
Regulation of lipid metabolism by Peroxisome proliferator-activated receptor alpha (PPARalpha)	Reactome	R-HSA-400206	2	115	0.432981	0.482831	TNFRSF21|NCOA6	http://www.reactome.org/cgi-bin/eventbrowser_st_id?ST_ID=R-HSA-400206
Carbohydrate digestion and absorption	KEGG PATHWAY	hsa04973	1	44	0.433852	0.482831	MGAM	http://www.genome.jp/kegg-bin/show_pathway?hsa04973/hsa:8972%09red
Vasopressin-regulated water reabsorption	KEGG PATHWAY	hsa04962	1	44	0.433852	0.482831	RAB5A	http://www.genome.jp/kegg-bin/show_pathway?hsa04962/hsa:5868%09red
Ubiquitin proteasome pathway	PANTHER	P00060	1	44	0.433852	0.482831	PSMD2	http://www.pantherdb.org/pathway/pathwayDiagram.jsp?catAccession=P00060
TP53 Regulates Transcription of Cell Death Genes	Reactome	R-HSA-5633008	1	44	0.433852	0.482831	TP53	http://www.reactome.org/cgi-bin/eventbrowser_st_id?ST_ID=R-HSA-5633008
Meiosis	Reactome	R-HSA-1500620	2	116	0.437247	0.486475	SYNE1|MSH5	http://www.reactome.org/cgi-bin/eventbrowser_st_id?ST_ID=R-HSA-1500620
Basal transcription factors	KEGG PATHWAY	hsa03022	1	45	0.440968	0.488992	TAF4	http://www.genome.jp/kegg-bin/show_pathway?hsa03022/hsa:6874%09red
Oxidative stress response	PANTHER	P00046	1	45	0.440968	0.488992	EEF2K	http://www.pantherdb.org/pathway/pathwayDiagram.jsp?catAccession=P00046
Ionotropic glutamate receptor pathway	PANTHER	P00037	1	45	0.440968	0.488992	SLC1A7	http://www.pantherdb.org/pathway/pathwayDiagram.jsp?catAccession=P00037
Heterotrimeric G-protein signaling pathway-Gq alpha and Go alpha mediated pathway	PANTHER	P00027	2	118	0.445728	0.494134	SSTR3|GNG5	http://www.pantherdb.org/pathway/pathwayDiagram.jsp?catAccession=P00027
Type II diabetes mellitus	KEGG PATHWAY	hsa04930	1	46	0.447995	0.49501	SOCS1	http://www.genome.jp/kegg-bin/show_pathway?hsa04930/hsa:8651%09red
RNA Polymerase I Transcription Initiation	Reactome	R-HSA-73762	1	46	0.447995	0.49501	POLR2H	http://www.reactome.org/cgi-bin/eventbrowser_st_id?ST_ID=R-HSA-73762
Tat-mediated elongation of the HIV-1 transcript	Reactome	R-HSA-167246	1	46	0.447995	0.49501	POLR2H	http://www.reactome.org/cgi-bin/eventbrowser_st_id?ST_ID=R-HSA-167246
HIV Transcription Elongation	Reactome	R-HSA-167169	1	46	0.447995	0.49501	POLR2H	http://www.reactome.org/cgi-bin/eventbrowser_st_id?ST_ID=R-HSA-167169
Formation of HIV-1 elongation complex containing HIV-1 Tat	Reactome	R-HSA-167200	1	46	0.447995	0.49501	POLR2H	http://www.reactome.org/cgi-bin/eventbrowser_st_id?ST_ID=R-HSA-167200
Sphingolipid signaling pathway	KEGG PATHWAY	hsa04071	2	119	0.449941	0.497024	TP53|GAB2	http://www.genome.jp/kegg-bin/show_pathway?hsa04071/hsa:7157%09red/hsa:9846%09red
Ether lipid metabolism	KEGG PATHWAY	hsa00565	1	47	0.454934	0.500751	PLB1	http://www.genome.jp/kegg-bin/show_pathway?hsa00565/hsa:151056%09red
PI3 kinase pathway	PANTHER	P00048	1	47	0.454934	0.500751	SOS1	http://www.pantherdb.org/pathway/pathwayDiagram.jsp?catAccession=P00048
Signaling by ERBB2	Reactome	R-HSA-1227986	1	47	0.454934	0.500751	SOS1	http://www.reactome.org/cgi-bin/eventbrowser_st_id?ST_ID=R-HSA-1227986
Signaling by moderate kinase activity BRAF mutants	Reactome	R-HSA-6802946	1	47	0.454934	0.500751	FGG	http://www.reactome.org/cgi-bin/eventbrowser_st_id?ST_ID=R-HSA-6802946
Regulation of Complement cascade	Reactome	R-HSA-977606	1	47	0.454934	0.500751	C8A	http://www.reactome.org/cgi-bin/eventbrowser_st_id?ST_ID=R-HSA-977606
Paradoxical activation of RAF signaling by kinase inactive BRAF	Reactome	R-HSA-6802955	1	47	0.454934	0.500751	FGG	http://www.reactome.org/cgi-bin/eventbrowser_st_id?ST_ID=R-HSA-6802955
Amino sugar and nucleotide sugar metabolism	KEGG PATHWAY	hsa00520	1	48	0.461786	0.507183	UGDH	http://www.genome.jp/kegg-bin/show_pathway?hsa00520/hsa:7358%09red
Valine, leucine and isoleucine degradation	KEGG PATHWAY	hsa00280	1	48	0.461786	0.507183	HMGCL	http://www.genome.jp/kegg-bin/show_pathway?hsa00280/hsa:3155%09red
Signaling by NOTCH3	Reactome	R-HSA-9012852	1	48	0.461786	0.507183	PSEN2	http://www.reactome.org/cgi-bin/eventbrowser_st_id?ST_ID=R-HSA-9012852
Formation of HIV elongation complex in the absence of HIV Tat	Reactome	R-HSA-167152	1	48	0.461786	0.507183	POLR2H	http://www.reactome.org/cgi-bin/eventbrowser_st_id?ST_ID=R-HSA-167152
Host Interactions of HIV factors	Reactome	R-HSA-162909	2	123	0.466611	0.512062	PSMA6|PSMD2	http://www.reactome.org/cgi-bin/eventbrowser_st_id?ST_ID=R-HSA-162909
Oxidative Stress Induced Senescence	Reactome	R-HSA-2559580	2	124	0.470731	0.51588	TP53|E2F2	http://www.reactome.org/cgi-bin/eventbrowser_st_id?ST_ID=R-HSA-2559580
Cholesterol metabolism	KEGG PATHWAY	hsa04979	1	50	0.475233	0.518976	LRP2	http://www.genome.jp/kegg-bin/show_pathway?hsa04979/hsa:4036%09red
N-Glycan biosynthesis	KEGG PATHWAY	hsa00510	1	50	0.475233	0.518976	TUSC3	http://www.genome.jp/kegg-bin/show_pathway?hsa00510/hsa:7991%09red
EPH-ephrin mediated repulsion of cells	Reactome	R-HSA-3928665	1	50	0.475233	0.518976	PSEN2	http://www.reactome.org/cgi-bin/eventbrowser_st_id?ST_ID=R-HSA-3928665
Intrinsic Pathway for Apoptosis	Reactome	R-HSA-109606	1	50	0.475233	0.518976	TP53	http://www.reactome.org/cgi-bin/eventbrowser_st_id?ST_ID=R-HSA-109606
Dopamine receptor mediated signaling pathway	PANTHER	P05912	1	51	0.48183	0.525325	ADCY7	http://www.pantherdb.org/pathway/pathwayDiagram.jsp?catAccession=P05912
Cargo trafficking to the periciliary membrane	Reactome	R-HSA-5620920	1	51	0.48183	0.525325	SSTR3	http://www.reactome.org/cgi-bin/eventbrowser_st_id?ST_ID=R-HSA-5620920
Formation of the ternary complex, and subsequently, the 43S complex	Reactome	R-HSA-72695	1	51	0.48183	0.525325	EIF3B	http://www.reactome.org/cgi-bin/eventbrowser_st_id?ST_ID=R-HSA-72695
Apoptotic execution phase	Reactome	R-HSA-75153	1	51	0.48183	0.525325	PLEC	http://www.reactome.org/cgi-bin/eventbrowser_st_id?ST_ID=R-HSA-75153
Oocyte meiosis	KEGG PATHWAY	hsa04114	2	128	0.48702	0.530695	ADCY7|AURKA	http://www.genome.jp/kegg-bin/show_pathway?hsa04114/hsa:113%09red/hsa:6790%09red
RUNX1 regulates transcription of genes involved in differentiation of HSCs	Reactome	R-HSA-8939236	2	129	0.491043	0.533489	PSMA6|PSMD2	http://www.reactome.org/cgi-bin/eventbrowser_st_id?ST_ID=R-HSA-8939236
Glycerophospholipid biosynthesis	Reactome	R-HSA-1483206	2	129	0.491043	0.533489	OSBPL10|PLB1	http://www.reactome.org/cgi-bin/eventbrowser_st_id?ST_ID=R-HSA-1483206
Natural killer cell mediated cytotoxicity	KEGG PATHWAY	hsa04650	2	131	0.49903	0.540997	SOS1|KIR2DL4	http://www.genome.jp/kegg-bin/show_pathway?hsa04650/hsa:6654%09red/hsa:3805%09red
Muscarinic acetylcholine receptor 2 and 4 signaling pathway	PANTHER	P00043	1	54	0.50113	0.541959	GNG5	http://www.pantherdb.org/pathway/pathwayDiagram.jsp?catAccession=P00043
@@Muscarinic acetylcholine receptor 1 and 3 signaling pathway	PANTHER	P00042	1	55	0.507402	0.547124	GNG5	http://www.pantherdb.org/pathway/pathwayDiagram.jsp?catAccession=P00042
Oxytocin receptor mediated signaling pathway	PANTHER	P04391	1	54	0.50113	0.541959	GNG5	http://www.pantherdb.org/pathway/pathwayDiagram.jsp?catAccession=P04391
tRNA processing in the nucleus	Reactome	R-HSA-6784531	1	54	0.50113	0.541959	XPOT	http://www.reactome.org/cgi-bin/eventbrowser_st_id?ST_ID=R-HSA-6784531
PLC beta mediated events	Reactome	R-HSA-112043	1	54	0.50113	0.541959	ADCY7	http://www.reactome.org/cgi-bin/eventbrowser_st_id?ST_ID=R-HSA-112043
Pyruvate metabolism and Citric Acid (TCA) cycle	Reactome	R-HSA-71406	1	54	0.50113	0.541959	D2HGDH	http://www.reactome.org/cgi-bin/eventbrowser_st_id?ST_ID=R-HSA-71406
Golgi Associated Vesicle Biogenesis	Reactome	R-HSA-432722	1	54	0.50113	0.541959	FTL	http://www.reactome.org/cgi-bin/eventbrowser_st_id?ST_ID=R-HSA-432722
Formation of TC-NER Pre-Incision Complex	Reactome	R-HSA-6781823	1	54	0.50113	0.541959	POLR2H	http://www.reactome.org/cgi-bin/eventbrowser_st_id?ST_ID=R-HSA-6781823
Oxidative phosphorylation	KEGG PATHWAY	hsa00190	2	133	0.506935	0.547124	MT-ND4|MT-ND5	http://www.genome.jp/kegg-bin/show_pathway?hsa00190/hsa:4538%09red/hsa:4540%09red
Regulation of lipolysis in adipocytes	KEGG PATHWAY	hsa04923	1	55	0.507402	0.547124	ADCY7	http://www.genome.jp/kegg-bin/show_pathway?hsa04923/hsa:113%09red
G-protein mediated events	Reactome	R-HSA-112040	1	55	0.507402	0.547124	ADCY7	http://www.reactome.org/cgi-bin/eventbrowser_st_id?ST_ID=R-HSA-112040
Deadenylation-dependent mRNA decay	Reactome	R-HSA-429914	1	55	0.507402	0.547124	TNKS1BP1	http://www.reactome.org/cgi-bin/eventbrowser_st_id?ST_ID=R-HSA-429914
Nucleotide-binding domain, leucine rich repeat containing receptor (NLR) signaling pathways	Reactome	R-HSA-168643	1	55	0.507402	0.547124	BIRC3	http://www.reactome.org/cgi-bin/eventbrowser_st_id?ST_ID=R-HSA-168643
Human immunodeficiency virus 1 infection	KEGG PATHWAY	hsa05170	3	212	0.507788	0.547393	GNG5|TRIM5|HLA-F	http://www.genome.jp/kegg-bin/show_pathway?hsa05170/hsa:2787%09red/hsa:85363%09red/hsa:3134%09red
Thyrotropin-releasing hormone receptor signaling pathway	PANTHER	P04394	1	56	0.513596	0.552321	GNG5	http://www.pantherdb.org/pathway/pathwayDiagram.jsp?catAccession=P04394
Ion homeostasis	Reactome	R-HSA-5578775	1	56	0.513596	0.552321	STIM1	http://www.reactome.org/cgi-bin/eventbrowser_st_id?ST_ID=R-HSA-5578775
Neurexins and neuroligins	Reactome	R-HSA-6794361	1	56	0.513596	0.552321	EPB41L5	http://www.reactome.org/cgi-bin/eventbrowser_st_id?ST_ID=R-HSA-6794361
Regulation of actin cytoskeleton	KEGG PATHWAY	hsa04810	3	214	0.513969	0.552576	PPP1R12B|NCKAP1|SOS1	http://www.genome.jp/kegg-bin/show_pathway?hsa04810/hsa:6654%09red/hsa:4660%09red/hsa:10787%09red
Spliceosome	KEGG PATHWAY	hsa03040	2	135	0.514759	0.553129	HNRNPA3|SF3A3	http://www.genome.jp/kegg-bin/show_pathway?hsa03040/hsa:10946%09red/hsa:220988%09red
Cell surface interactions at the vascular wall	Reactome	R-HSA-202733	2	135	0.514759	0.553129	SOS1|GAS6	http://www.reactome.org/cgi-bin/eventbrowser_st_id?ST_ID=R-HSA-202733
RHO GTPases Activate Formins	Reactome	R-HSA-5663220	2	136	0.51864	0.556814	CLASP1|BUB1B	http://www.reactome.org/cgi-bin/eventbrowser_st_id?ST_ID=R-HSA-5663220
Pyrimidine metabolism	KEGG PATHWAY	hsa00240	1	57	0.519712	0.556814	AK9	http://www.genome.jp/kegg-bin/show_pathway?hsa00240/hsa:221264%09red
Signaling by NOTCH1 in Cancer	Reactome	R-HSA-2644603	1	57	0.519712	0.556814	PSEN2	http://www.reactome.org/cgi-bin/eventbrowser_st_id?ST_ID=R-HSA-2644603
Complement cascade	Reactome	R-HSA-166658	1	57	0.519712	0.556814	C8A	http://www.reactome.org/cgi-bin/eventbrowser_st_id?ST_ID=R-HSA-166658
E3 ubiquitin ligases ubiquitinate target proteins	Reactome	R-HSA-8866654	1	57	0.519712	0.556814	SHPRH	http://www.reactome.org/cgi-bin/eventbrowser_st_id?ST_ID=R-HSA-8866654
Constitutive Signaling by NOTCH1 PEST Domain Mutants	Reactome	R-HSA-2644606	1	57	0.519712	0.556814	PSEN2	http://www.reactome.org/cgi-bin/eventbrowser_st_id?ST_ID=R-HSA-2644606
Signaling by NOTCH1 PEST Domain Mutants in Cancer	Reactome	R-HSA-2644602	1	57	0.519712	0.556814	PSEN2	http://www.reactome.org/cgi-bin/eventbrowser_st_id?ST_ID=R-HSA-2644602
Signaling by NOTCH1 HD+PEST Domain Mutants in Cancer	Reactome	R-HSA-2894858	1	57	0.519712	0.556814	PSEN2	http://www.reactome.org/cgi-bin/eventbrowser_st_id?ST_ID=R-HSA-2894858
Constitutive Signaling by NOTCH1 HD+PEST Domain Mutants	Reactome	R-HSA-2894862	1	57	0.519712	0.556814	PSEN2	http://www.reactome.org/cgi-bin/eventbrowser_st_id?ST_ID=R-HSA-2894862
Ion transport by P-type ATPases	Reactome	R-HSA-936837	1	57	0.519712	0.556814	ATP10D	http://www.reactome.org/cgi-bin/eventbrowser_st_id?ST_ID=R-HSA-936837
Apelin signaling pathway	KEGG PATHWAY	hsa04371	2	137	0.522501	0.559355	ADCY7|GNG5	http://www.genome.jp/kegg-bin/show_pathway?hsa04371/hsa:113%09red/hsa:2787%09red
G alpha (s) signalling events	Reactome	R-HSA-418555	7	536	0.524432	0.561274	OR2L5|ADCY7|OR6K6|OR4A15|GNG5|VIPR2|OR9G1	http://www.reactome.org/cgi-bin/eventbrowser_st_id?ST_ID=R-HSA-418555
Translation initiation complex formation	Reactome	R-HSA-72649	1	58	0.525751	0.562087	EIF3B	http://www.reactome.org/cgi-bin/eventbrowser_st_id?ST_ID=R-HSA-72649
Ribosomal scanning and start codon recognition	Reactome	R-HSA-72702	1	58	0.525751	0.562087	EIF3B	http://www.reactome.org/cgi-bin/eventbrowser_st_id?ST_ID=R-HSA-72702
Estrogen signaling pathway	KEGG PATHWAY	hsa04915	2	138	0.52634	0.562567	ADCY7|SOS1	http://www.genome.jp/kegg-bin/show_pathway?hsa04915/hsa:113%09red/hsa:6654%09red
Regulation of PTEN gene transcription	Reactome	R-HSA-8943724	1	59	0.531714	0.566955	TP53	http://www.reactome.org/cgi-bin/eventbrowser_st_id?ST_ID=R-HSA-8943724
Peroxisomal protein import	Reactome	R-HSA-9033241	1	59	0.531714	0.566955	HMGCL	http://www.reactome.org/cgi-bin/eventbrowser_st_id?ST_ID=R-HSA-9033241
Activation of the mRNA upon binding of the cap-binding complex and eIFs, and subsequent binding to 43S	Reactome	R-HSA-72662	1	59	0.531714	0.566955	EIF3B	http://www.reactome.org/cgi-bin/eventbrowser_st_id?ST_ID=R-HSA-72662
ESR-mediated signaling	Reactome	R-HSA-8939211	3	221	0.535274	0.570448	GNG5|POLR2H|NR5A2	http://www.reactome.org/cgi-bin/eventbrowser_st_id?ST_ID=R-HSA-8939211
rRNA modification in the nucleus and cytosol	Reactome	R-HSA-6790901	1	60	0.537603	0.571404	WDR36	http://www.reactome.org/cgi-bin/eventbrowser_st_id?ST_ID=R-HSA-6790901
Reproduction	Reactome	R-HSA-1474165	2	141	0.537733	0.571404	SYNE1|MSH5	http://www.reactome.org/cgi-bin/eventbrowser_st_id?ST_ID=R-HSA-1474165
Parkinson disease	KEGG PATHWAY	hsa05012	2	142	0.541489	0.57509	MT-ND4|MT-ND5	http://www.genome.jp/kegg-bin/show_pathway?hsa05012/hsa:4538%09red/hsa:4540%09red
@@Parkinson disease	PANTHER	P00049	1	88	0.675602	0.695132	PSMA6	http://www.pantherdb.org/pathway/pathwayDiagram.jsp?catAccession=P00049
HATs acetylate histones	Reactome	R-HSA-3214847	2	142	0.541489	0.57509	JADE3|PHF20	http://www.reactome.org/cgi-bin/eventbrowser_st_id?ST_ID=R-HSA-3214847
RNA Polymerase II Transcription Elongation	Reactome	R-HSA-75955	1	61	0.543417	0.57577	POLR2H	http://www.reactome.org/cgi-bin/eventbrowser_st_id?ST_ID=R-HSA-75955
Formation of RNA Pol II elongation complex	Reactome	R-HSA-112382	1	61	0.543417	0.57577	POLR2H	http://www.reactome.org/cgi-bin/eventbrowser_st_id?ST_ID=R-HSA-112382
Constitutive Signaling by Aberrant PI3K in Cancer	Reactome	R-HSA-2219530	1	62	0.549159	0.581547	KIT	http://www.reactome.org/cgi-bin/eventbrowser_st_id?ST_ID=R-HSA-2219530
Mitochondrial protein import	Reactome	R-HSA-1268020	1	64	0.560427	0.592233	COA4	http://www.reactome.org/cgi-bin/eventbrowser_st_id?ST_ID=R-HSA-1268020
Costimulation by the CD28 family	Reactome	R-HSA-388841	1	65	0.565955	0.596977	HLA-DRB5	http://www.reactome.org/cgi-bin/eventbrowser_st_id?ST_ID=R-HSA-388841
Gap-filling DNA repair synthesis and ligation in TC-NER	Reactome	R-HSA-6782210	1	65	0.565955	0.596977	POLR2H	http://www.reactome.org/cgi-bin/eventbrowser_st_id?ST_ID=R-HSA-6782210
Plasma lipoprotein assembly, remodeling, and clearance	Reactome	R-HSA-174824	1	65	0.565955	0.596977	LMF1	http://www.reactome.org/cgi-bin/eventbrowser_st_id?ST_ID=R-HSA-174824
Estrogen-dependent gene expression	Reactome	R-HSA-9018519	2	149	0.56718	0.598112	POLR2H|NR5A2	http://www.reactome.org/cgi-bin/eventbrowser_st_id?ST_ID=R-HSA-9018519
TCF dependent signaling in response to WNT	Reactome	R-HSA-201681	3	232	0.567653	0.598454	USP34|PSMA6|PSMD2	http://www.reactome.org/cgi-bin/eventbrowser_st_id?ST_ID=R-HSA-201681
Dual incision in TC-NER	Reactome	R-HSA-6782135	1	66	0.571414	0.601315	POLR2H	http://www.reactome.org/cgi-bin/eventbrowser_st_id?ST_ID=R-HSA-6782135
SUMOylation of chromatin organization proteins	Reactome	R-HSA-4551638	1	66	0.571414	0.601315	ZBED1	http://www.reactome.org/cgi-bin/eventbrowser_st_id?ST_ID=R-HSA-4551638
Cytochrome P450 - arranged by substrate type	Reactome	R-HSA-211897	1	66	0.571414	0.601315	CYP11B1	http://www.reactome.org/cgi-bin/eventbrowser_st_id?ST_ID=R-HSA-211897
Retinol metabolism	KEGG PATHWAY	hsa00830	1	67	0.576804	0.606353	UGT2B7	http://www.genome.jp/kegg-bin/show_pathway?hsa00830/hsa:7364%09red
Influenza Infection	Reactome	R-HSA-168254	2	152	0.577869	0.607313	PABPN1|POLR2H	http://www.reactome.org/cgi-bin/eventbrowser_st_id?ST_ID=R-HSA-168254
Shigellosis	KEGG PATHWAY	hsa05131	1	68	0.582127	0.611469	ELMO2	http://www.genome.jp/kegg-bin/show_pathway?hsa05131/hsa:63916%09red
Glycolysis / Gluconeogenesis	KEGG PATHWAY	hsa00010	1	68	0.582127	0.611469	ACSS2	http://www.genome.jp/kegg-bin/show_pathway?hsa00010/hsa:55902%09red
Renin secretion	KEGG PATHWAY	hsa04924	1	69	0.587383	0.616667	ACE	http://www.genome.jp/kegg-bin/show_pathway?hsa04924/hsa:1636%09red
ISG15 antiviral mechanism	Reactome	R-HSA-1169408	1	69	0.587383	0.616667	MX1	http://www.reactome.org/cgi-bin/eventbrowser_st_id?ST_ID=R-HSA-1169408
Signaling by NOTCH1	Reactome	R-HSA-1980143	1	71	0.597697	0.626352	PSEN2	http://www.reactome.org/cgi-bin/eventbrowser_st_id?ST_ID=R-HSA-1980143
Adherens junction	KEGG PATHWAY	hsa04520	1	72	0.602758	0.630505	FARP2	http://www.genome.jp/kegg-bin/show_pathway?hsa04520/hsa:9855%09red
p53 signaling pathway	KEGG PATHWAY	hsa04115	1	72	0.602758	0.630505	TP53	http://www.genome.jp/kegg-bin/show_pathway?hsa04115/hsa:7157%09red
Interleukin-17 signaling	Reactome	R-HSA-448424	1	72	0.602758	0.630505	IL17RC	http://www.reactome.org/cgi-bin/eventbrowser_st_id?ST_ID=R-HSA-448424
Transport of Mature mRNA derived from an Intron-Containing Transcript	Reactome	R-HSA-159236	1	72	0.602758	0.630505	LUZP4	http://www.reactome.org/cgi-bin/eventbrowser_st_id?ST_ID=R-HSA-159236
trans-Golgi Network Vesicle Budding	Reactome	R-HSA-199992	1	72	0.602758	0.630505	FTL	http://www.reactome.org/cgi-bin/eventbrowser_st_id?ST_ID=R-HSA-199992
Bacterial invasion of epithelial cells	KEGG PATHWAY	hsa05100	1	74	0.612688	0.639728	ELMO2	http://www.genome.jp/kegg-bin/show_pathway?hsa05100/hsa:63916%09red
RNA polymerase II transcribes snRNA genes	Reactome	R-HSA-6807505	1	74	0.612688	0.639728	POLR2H	http://www.reactome.org/cgi-bin/eventbrowser_st_id?ST_ID=R-HSA-6807505
Gastric acid secretion	KEGG PATHWAY	hsa04971	1	75	0.617561	0.644146	ADCY7	http://www.genome.jp/kegg-bin/show_pathway?hsa04971/hsa:113%09red
RNA transport	KEGG PATHWAY	hsa03013	2	165	0.621937	0.647988	EIF3B|XPOT	http://www.genome.jp/kegg-bin/show_pathway?hsa03013/hsa:8662%09red/hsa:11260%09red
Protein processing in endoplasmic reticulum	KEGG PATHWAY	hsa04141	2	165	0.621937	0.647988	CAPN2|TUSC3	http://www.genome.jp/kegg-bin/show_pathway?hsa04141/hsa:824%09red/hsa:7991%09red
p53 pathway	PANTHER	P00059	1	76	0.622372	0.647988	TP53	http://www.pantherdb.org/pathway/pathwayDiagram.jsp?catAccession=P00059
Extra-nuclear estrogen signaling	Reactome	R-HSA-9009391	1	76	0.622372	0.647988	GNG5	http://www.reactome.org/cgi-bin/eventbrowser_st_id?ST_ID=R-HSA-9009391
Signaling by NTRK1 (TRKA)	Reactome	R-HSA-187037	1	76	0.622372	0.647988	SOS1	http://www.reactome.org/cgi-bin/eventbrowser_st_id?ST_ID=R-HSA-187037
Recruitment and ATM-mediated phosphorylation of repair and signaling proteins at DNA double strand breaks	Reactome	R-HSA-5693565	1	76	0.622372	0.647988	TP53	http://www.reactome.org/cgi-bin/eventbrowser_st_id?ST_ID=R-HSA-5693565
DNA Double-Strand Break Repair	Reactome	R-HSA-5693532	2	166	0.625175	0.650571	TP53|CCNA1	http://www.reactome.org/cgi-bin/eventbrowser_st_id?ST_ID=R-HSA-5693532
Meiotic synapsis	Reactome	R-HSA-1221632	1	77	0.627122	0.651248	SYNE1	http://www.reactome.org/cgi-bin/eventbrowser_st_id?ST_ID=R-HSA-1221632
Protein ubiquitination	Reactome	R-HSA-8852135	1	77	0.627122	0.651248	SHPRH	http://www.reactome.org/cgi-bin/eventbrowser_st_id?ST_ID=R-HSA-8852135
DNA Double Strand Break Response	Reactome	R-HSA-5693606	1	77	0.627122	0.651248	TP53	http://www.reactome.org/cgi-bin/eventbrowser_st_id?ST_ID=R-HSA-5693606
Antiviral mechanism by IFN-stimulated genes	Reactome	R-HSA-1169410	1	77	0.627122	0.651248	MX1	http://www.reactome.org/cgi-bin/eventbrowser_st_id?ST_ID=R-HSA-1169410
Endothelin signaling pathway	PANTHER	P00019	1	78	0.631813	0.655781	ADCY7	http://www.pantherdb.org/pathway/pathwayDiagram.jsp?catAccession=P00019
Regulation of insulin secretion	Reactome	R-HSA-422356	1	78	0.631813	0.655781	GNG5	http://www.reactome.org/cgi-bin/eventbrowser_st_id?ST_ID=R-HSA-422356
Regulation of expression of SLITs and ROBOs	Reactome	R-HSA-9010553	2	169	0.634762	0.658502	PSMA6|PSMD2	http://www.reactome.org/cgi-bin/eventbrowser_st_id?ST_ID=R-HSA-9010553
RNA degradation	KEGG PATHWAY	hsa03018	1	79	0.636445	0.659398	XRN2	http://www.genome.jp/kegg-bin/show_pathway?hsa03018/hsa:22803%09red
Drug metabolism - other enzymes	KEGG PATHWAY	hsa00983	1	79	0.636445	0.659398	UGT2B7	http://www.genome.jp/kegg-bin/show_pathway?hsa00983/hsa:7364%09red
Transcription-Coupled Nucleotide Excision Repair (TC-NER)	Reactome	R-HSA-6781827	1	79	0.636445	0.659398	POLR2H	http://www.reactome.org/cgi-bin/eventbrowser_st_id?ST_ID=R-HSA-6781827
RMTs methylate histone arginines	Reactome	R-HSA-3214858	1	79	0.636445	0.659398	SMARCA2	http://www.reactome.org/cgi-bin/eventbrowser_st_id?ST_ID=R-HSA-3214858
Alzheimer disease	KEGG PATHWAY	hsa05010	2	171	0.641046	0.663652	PSEN2|CAPN2	http://www.genome.jp/kegg-bin/show_pathway?hsa05010/hsa:824%09red/hsa:5664%09red
Transport of Mature Transcript to Cytoplasm	Reactome	R-HSA-72202	1	81	0.645535	0.667612	LUZP4	http://www.reactome.org/cgi-bin/eventbrowser_st_id?ST_ID=R-HSA-72202
Chemical carcinogenesis	KEGG PATHWAY	hsa05204	1	82	0.649995	0.671534	UGT2B7	http://www.genome.jp/kegg-bin/show_pathway?hsa05204/hsa:7364%09red
Signaling by Nuclear Receptors	Reactome	R-HSA-9006931	3	264	0.653555	0.675038	GNG5|POLR2H|NR5A2	http://www.reactome.org/cgi-bin/eventbrowser_st_id?ST_ID=R-HSA-9006931
Salmonella infection	KEGG PATHWAY	hsa05132	1	83	0.654399	0.675563	CCL4L2	http://www.genome.jp/kegg-bin/show_pathway?hsa05132/hsa:9560%09red
Peroxisome	KEGG PATHWAY	hsa04146	1	83	0.654399	0.675563	HMGCL	http://www.genome.jp/kegg-bin/show_pathway?hsa04146/hsa:3155%09red
Toll Like Receptor 5 (TLR5) Cascade	Reactome	R-HSA-168176	1	85	0.663041	0.683432	MAP3K1	http://www.reactome.org/cgi-bin/eventbrowser_st_id?ST_ID=R-HSA-168176
Toll Like Receptor 10 (TLR10) Cascade	Reactome	R-HSA-168142	1	85	0.663041	0.683432	MAP3K1	http://www.reactome.org/cgi-bin/eventbrowser_st_id?ST_ID=R-HSA-168142
MyD88 cascade initiated on plasma membrane	Reactome	R-HSA-975871	1	85	0.663041	0.683432	MAP3K1	http://www.reactome.org/cgi-bin/eventbrowser_st_id?ST_ID=R-HSA-975871
Cellular response to heat stress	Reactome	R-HSA-3371556	1	86	0.667281	0.687274	AKT1S1	http://www.reactome.org/cgi-bin/eventbrowser_st_id?ST_ID=R-HSA-3371556
Meiotic recombination	Reactome	R-HSA-912446	1	86	0.667281	0.687274	MSH5	http://www.reactome.org/cgi-bin/eventbrowser_st_id?ST_ID=R-HSA-912446
Alcoholism	KEGG PATHWAY	hsa05034	2	180	0.668273	0.688119	GNG5|SOS1	http://www.genome.jp/kegg-bin/show_pathway?hsa05034/hsa:6654%09red/hsa:2787%09red
Major pathway of rRNA processing in the nucleolus and cytosol	Reactome	R-HSA-6791226	2	183	0.67697	0.696361	WDR36|XRN2	http://www.reactome.org/cgi-bin/eventbrowser_st_id?ST_ID=R-HSA-6791226
Macroautophagy	Reactome	R-HSA-1632852	1	89	0.679684	0.698617	UVRAG	http://www.reactome.org/cgi-bin/eventbrowser_st_id?ST_ID=R-HSA-1632852
PI5P, PP2A and IER3 Regulate PI3K/AKT Signaling	Reactome	R-HSA-6811558	1	89	0.679684	0.698617	KIT	http://www.reactome.org/cgi-bin/eventbrowser_st_id?ST_ID=R-HSA-6811558
B-WICH complex positively regulates rRNA expression	Reactome	R-HSA-5250924	1	89	0.679684	0.698617	POLR2H	http://www.reactome.org/cgi-bin/eventbrowser_st_id?ST_ID=R-HSA-5250924
RNA Polymerase I Promoter Escape	Reactome	R-HSA-73772	1	90	0.683715	0.702401	POLR2H	http://www.reactome.org/cgi-bin/eventbrowser_st_id?ST_ID=R-HSA-73772
TRAF6 mediated induction of NFkB and MAP kinases upon TLR7/8 or 9 activation	Reactome	R-HSA-975138	1	92	0.691626	0.709441	MAP3K1	http://www.reactome.org/cgi-bin/eventbrowser_st_id?ST_ID=R-HSA-975138
Pre-NOTCH Transcription and Translation	Reactome	R-HSA-1912408	1	93	0.695507	0.711788	TP53	http://www.reactome.org/cgi-bin/eventbrowser_st_id?ST_ID=R-HSA-1912408
Toll Like Receptor 7/8 (TLR7/8) Cascade	Reactome	R-HSA-168181	1	93	0.695507	0.711788	MAP3K1	http://www.reactome.org/cgi-bin/eventbrowser_st_id?ST_ID=R-HSA-168181
Selenocysteine synthesis	Reactome	R-HSA-2408557	1	93	0.695507	0.711788	PSTK	http://www.reactome.org/cgi-bin/eventbrowser_st_id?ST_ID=R-HSA-2408557
MyD88 dependent cascade initiated on endosome	Reactome	R-HSA-975155	1	93	0.695507	0.711788	MAP3K1	http://www.reactome.org/cgi-bin/eventbrowser_st_id?ST_ID=R-HSA-975155
Fc gamma R-mediated phagocytosis	KEGG PATHWAY	hsa04666	1	94	0.699339	0.715346	GAB2	http://www.genome.jp/kegg-bin/show_pathway?hsa04666/hsa:9846%09red
RHO GTPases activate PKNs	Reactome	R-HSA-5625740	1	94	0.699339	0.715346	PPP1R12B	http://www.reactome.org/cgi-bin/eventbrowser_st_id?ST_ID=R-HSA-5625740
Antimicrobial peptides	Reactome	R-HSA-6803157	1	95	0.703123	0.718121	BPI	http://www.reactome.org/cgi-bin/eventbrowser_st_id?ST_ID=R-HSA-6803157
G2/M DNA damage checkpoint	Reactome	R-HSA-69473	1	95	0.703123	0.718121	TP53	http://www.reactome.org/cgi-bin/eventbrowser_st_id?ST_ID=R-HSA-69473
Metabolism of nucleotides	Reactome	R-HSA-15869	1	95	0.703123	0.718121	AK9	http://www.reactome.org/cgi-bin/eventbrowser_st_id?ST_ID=R-HSA-15869
rRNA processing in the nucleus and cytosol	Reactome	R-HSA-8868773	2	193	0.704625	0.719472	WDR36|XRN2	http://www.reactome.org/cgi-bin/eventbrowser_st_id?ST_ID=R-HSA-8868773
RUNX1 regulates genes involved in megakaryocyte differentiation and platelet function	Reactome	R-HSA-8936459	1	96	0.706859	0.721387	KMT2C	http://www.reactome.org/cgi-bin/eventbrowser_st_id?ST_ID=R-HSA-8936459
Negative regulation of the PI3K/AKT network	Reactome	R-HSA-199418	1	96	0.706859	0.721387	KIT	http://www.reactome.org/cgi-bin/eventbrowser_st_id?ST_ID=R-HSA-199418
Signaling by NTRKs	Reactome	R-HSA-166520	1	97	0.710549	0.724418	SOS1	http://www.reactome.org/cgi-bin/eventbrowser_st_id?ST_ID=R-HSA-166520
Toll Like Receptor 9 (TLR9) Cascade	Reactome	R-HSA-168138	1	97	0.710549	0.724418	MAP3K1	http://www.reactome.org/cgi-bin/eventbrowser_st_id?ST_ID=R-HSA-168138
Aldosterone synthesis and secretion	KEGG PATHWAY	hsa04925	1	98	0.714192	0.727763	ADCY7	http://www.genome.jp/kegg-bin/show_pathway?hsa04925/hsa:113%09red
Processing of DNA double-strand break ends	Reactome	R-HSA-5693607	1	98	0.714192	0.727763	CCNA1	http://www.reactome.org/cgi-bin/eventbrowser_st_id?ST_ID=R-HSA-5693607
Neurotransmitter receptors and postsynaptic signal transmission	Reactome	R-HSA-112314	2	197	0.715123	0.728527	ADCY7|GNG5	http://www.reactome.org/cgi-bin/eventbrowser_st_id?ST_ID=R-HSA-112314
Viral protein interaction with cytokine and cytokine receptor	KEGG PATHWAY	hsa04061	1	100	0.721342	0.734304	CCL4L2	http://www.genome.jp/kegg-bin/show_pathway?hsa04061/hsa:9560%09red
Formation of a pool of free 40S subunits	Reactome	R-HSA-72689	1	101	0.724849	0.737315	EIF3B	http://www.reactome.org/cgi-bin/eventbrowser_st_id?ST_ID=R-HSA-72689
Signaling by TGF-beta family members	Reactome	R-HSA-9006936	1	101	0.724849	0.737315	INHBB	http://www.reactome.org/cgi-bin/eventbrowser_st_id?ST_ID=R-HSA-9006936
rRNA processing	Reactome	R-HSA-72312	2	203	0.730281	0.742652	WDR36|XRN2	http://www.reactome.org/cgi-bin/eventbrowser_st_id?ST_ID=R-HSA-72312
Chagas disease (American trypanosomiasis)	KEGG PATHWAY	hsa05142	1	103	0.731733	0.743377	ACE	http://www.genome.jp/kegg-bin/show_pathway?hsa05142/hsa:1636%09red
T cell receptor signaling pathway	KEGG PATHWAY	hsa04660	1	103	0.731733	0.743377	SOS1	http://www.genome.jp/kegg-bin/show_pathway?hsa04660/hsa:6654%09red
Transcriptional regulation by small RNAs	Reactome	R-HSA-5578749	1	103	0.731733	0.743377	POLR2H	http://www.reactome.org/cgi-bin/eventbrowser_st_id?ST_ID=R-HSA-5578749
tRNA processing	Reactome	R-HSA-72306	1	103	0.731733	0.743377	XPOT	http://www.reactome.org/cgi-bin/eventbrowser_st_id?ST_ID=R-HSA-72306
Positive epigenetic regulation of rRNA expression	Reactome	R-HSA-5250913	1	104	0.73511	0.74662	POLR2H	http://www.reactome.org/cgi-bin/eventbrowser_st_id?ST_ID=R-HSA-5250913
Olfactory Signaling Pathway	Reactome	R-HSA-381753	4	393	0.735979	0.747313	OR2L5|OR9G1|OR4A15|OR6K6	http://www.reactome.org/cgi-bin/eventbrowser_st_id?ST_ID=R-HSA-381753
NoRC negatively regulates rRNA expression	Reactome	R-HSA-427413	1	105	0.738445	0.749439	POLR2H	http://www.reactome.org/cgi-bin/eventbrowser_st_id?ST_ID=R-HSA-427413
Cargo recognition for clathrin-mediated endocytosis	Reactome	R-HSA-8856825	1	105	0.738445	0.749439	LRP2	http://www.reactome.org/cgi-bin/eventbrowser_st_id?ST_ID=R-HSA-8856825
Glucagon signaling pathway	KEGG PATHWAY	hsa04922	1	106	0.741738	0.752211	ACACA	http://www.genome.jp/kegg-bin/show_pathway?hsa04922/hsa:31%09red
Parathyroid hormone synthesis, secretion and action	KEGG PATHWAY	hsa04928	1	106	0.741738	0.752211	ADCY7	http://www.genome.jp/kegg-bin/show_pathway?hsa04928/hsa:113%09red
Insulin resistance	KEGG PATHWAY	hsa04931	1	108	0.7482	0.758191	SREBF1	http://www.genome.jp/kegg-bin/show_pathway?hsa04931/hsa:6720%09red
Negative epigenetic regulation of rRNA expression	Reactome	R-HSA-5250941	1	108	0.7482	0.758191	POLR2H	http://www.reactome.org/cgi-bin/eventbrowser_st_id?ST_ID=R-HSA-5250941
HIF-1 signaling pathway	KEGG PATHWAY	hsa04066	1	109	0.75137	0.760063	CYBB	http://www.genome.jp/kegg-bin/show_pathway?hsa04066/hsa:1536%09red
Amyloid fiber formation	Reactome	R-HSA-977225	1	109	0.75137	0.760063	TGFBI	http://www.reactome.org/cgi-bin/eventbrowser_st_id?ST_ID=R-HSA-977225
Pre-NOTCH Expression and Processing	Reactome	R-HSA-1912422	1	109	0.75137	0.760063	TP53	http://www.reactome.org/cgi-bin/eventbrowser_st_id?ST_ID=R-HSA-1912422
RNA Polymerase I Promoter Clearance	Reactome	R-HSA-73854	1	109	0.75137	0.760063	POLR2H	http://www.reactome.org/cgi-bin/eventbrowser_st_id?ST_ID=R-HSA-73854
Keratinization	Reactome	R-HSA-6805567	2	213	0.754022	0.762554	KRTAP5-7|CAPNS1	http://www.reactome.org/cgi-bin/eventbrowser_st_id?ST_ID=R-HSA-6805567
RNA Polymerase I Transcription	Reactome	R-HSA-73864	1	110	0.7545	0.762654	POLR2H	http://www.reactome.org/cgi-bin/eventbrowser_st_id?ST_ID=R-HSA-73864
Senescence-Associated Secretory Phenotype (SASP)	Reactome	R-HSA-2559582	1	110	0.7545	0.762654	CCNA1	http://www.reactome.org/cgi-bin/eventbrowser_st_id?ST_ID=R-HSA-2559582
L13a-mediated translational silencing of Ceruloplasmin expression	Reactome	R-HSA-156827	1	111	0.757591	0.765201	EIF3B	http://www.reactome.org/cgi-bin/eventbrowser_st_id?ST_ID=R-HSA-156827
Nucleotide Excision Repair	Reactome	R-HSA-5696398	1	111	0.757591	0.765201	POLR2H	http://www.reactome.org/cgi-bin/eventbrowser_st_id?ST_ID=R-HSA-5696398
Leukocyte transendothelial migration	KEGG PATHWAY	hsa04670	1	112	0.760644	0.767706	CYBB	http://www.genome.jp/kegg-bin/show_pathway?hsa04670/hsa:1536%09red
SRP-dependent cotranslational protein targeting to membrane	Reactome	R-HSA-1799339	1	112	0.760644	0.767706	SRP54	http://www.reactome.org/cgi-bin/eventbrowser_st_id?ST_ID=R-HSA-1799339
GTP hydrolysis and joining of the 60S ribosomal subunit	Reactome	R-HSA-72706	1	112	0.760644	0.767706	EIF3B	http://www.reactome.org/cgi-bin/eventbrowser_st_id?ST_ID=R-HSA-72706
Carbon metabolism	KEGG PATHWAY	hsa01200	1	117	0.775339	0.781753	ACSS2	http://www.genome.jp/kegg-bin/show_pathway?hsa01200/hsa:55902%09red
Selenoamino acid metabolism	Reactome	R-HSA-2408522	1	117	0.775339	0.781753	PSTK	http://www.reactome.org/cgi-bin/eventbrowser_st_id?ST_ID=R-HSA-2408522
Thyroid hormone signaling pathway	KEGG PATHWAY	hsa04919	1	119	0.780962	0.786831	TP53	http://www.genome.jp/kegg-bin/show_pathway?hsa04919/hsa:7157%09red
Cap-dependent Translation Initiation	Reactome	R-HSA-72737	1	119	0.780962	0.786831	EIF3B	http://www.reactome.org/cgi-bin/eventbrowser_st_id?ST_ID=R-HSA-72737
Eukaryotic Translation Initiation	Reactome	R-HSA-72613	1	119	0.780962	0.786831	EIF3B	http://www.reactome.org/cgi-bin/eventbrowser_st_id?ST_ID=R-HSA-72613
Yersinia infection	KEGG PATHWAY	hsa05135	1	121	0.786444	0.791957	SKAP2	http://www.genome.jp/kegg-bin/show_pathway?hsa05135/hsa:8935%09red
Lysosome	KEGG PATHWAY	hsa04142	1	123	0.791789	0.796328	LAMP1	http://www.genome.jp/kegg-bin/show_pathway?hsa04142/hsa:3916%09red
DNA Repair	Reactome	R-HSA-73894	3	331	0.791973	0.796328	TP53|POLR2H|CCNA1	http://www.reactome.org/cgi-bin/eventbrowser_st_id?ST_ID=R-HSA-73894
Formation of the cornified envelope	Reactome	R-HSA-6809371	1	129	0.807037	0.811071	CAPNS1	http://www.reactome.org/cgi-bin/eventbrowser_st_id?ST_ID=R-HSA-6809371
Dopaminergic synapse	KEGG PATHWAY	hsa04728	1	131	0.811868	0.815314	GNG5	http://www.genome.jp/kegg-bin/show_pathway?hsa04728/hsa:2787%09red
Influenza Viral RNA Transcription and Replication	Reactome	R-HSA-168273	1	131	0.811868	0.815314	POLR2H	http://www.reactome.org/cgi-bin/eventbrowser_st_id?ST_ID=R-HSA-168273
FoxO signaling pathway	KEGG PATHWAY	hsa04068	1	132	0.814238	0.817286	SOS1	http://www.genome.jp/kegg-bin/show_pathway?hsa04068/hsa:6654%09red
HDR through Homologous Recombination (HRR) or Single Strand Annealing (SSA)	Reactome	R-HSA-5693567	1	132	0.814238	0.817286	CCNA1	http://www.reactome.org/cgi-bin/eventbrowser_st_id?ST_ID=R-HSA-5693567
Gene Silencing by RNA	Reactome	R-HSA-211000	1	133	0.816579	0.819431	POLR2H	http://www.reactome.org/cgi-bin/eventbrowser_st_id?ST_ID=R-HSA-211000
Olfactory transduction	KEGG PATHWAY	hsa04740	4	448	0.820725	0.823387	OR2L5|OR9G1|OR4A15|OR6K6	http://www.genome.jp/kegg-bin/show_pathway?hsa04740/hsa:390174%09red/hsa:128371%09red/hsa:81466%09red/hsa:81328%09red
Homology Directed Repair	Reactome	R-HSA-5693538	1	138	0.827845	0.830323	CCNA1	http://www.reactome.org/cgi-bin/eventbrowser_st_id?ST_ID=R-HSA-5693538
Fluid shear stress and atherosclerosis	KEGG PATHWAY	hsa05418	1	139	0.830015	0.832291	TP53	http://www.genome.jp/kegg-bin/show_pathway?hsa05418/hsa:7157%09red
Influenza Life Cycle	Reactome	R-HSA-168255	1	141	0.834271	0.836351	POLR2H	http://www.reactome.org/cgi-bin/eventbrowser_st_id?ST_ID=R-HSA-168255
Epigenetic regulation of gene expression	Reactome	R-HSA-212165	1	146	0.844453	0.846347	POLR2H	http://www.reactome.org/cgi-bin/eventbrowser_st_id?ST_ID=R-HSA-212165
Non-alcoholic fatty liver disease (NAFLD)	KEGG PATHWAY	hsa04932	1	149	0.850261	0.851743	SREBF1	http://www.genome.jp/kegg-bin/show_pathway?hsa04932/hsa:6720%09red
Translation	Reactome	R-HSA-72766	2	291	0.884325	0.884765	EIF3B|SRP54	http://www.reactome.org/cgi-bin/eventbrowser_st_id?ST_ID=R-HSA-72766
--------------------
#Term	Database	ID	Input number	Background number	P-Value	Corrected P-Value	Input	Hyperlink
Colorectal cancer	OMIM	114500	3	27	0.00620978	0.0719762	TP53|AURKA|BUB1B	http://omim.org/entry/114500
Epidermolysis bullosa, generalized atrophic benign	OMIM	226650	1	5	0.073013	0.238166	LAMC2	http://omim.org/entry/226650
Lumbar disc degeneration	OMIM	603932	1	5	0.073013	0.238166	ASPN	http://omim.org/entry/603932
Pancreatitis, hereditary	OMIM	167800	1	5	0.073013	0.238166	PRSS1	http://omim.org/entry/167800
Tetralogy of Fallot	OMIM	187500	1	6	0.0846537	0.244427	TBX1	http://omim.org/entry/187500
Meningioma	OMIM	607174	1	6	0.0846537	0.244427	MN1	http://omim.org/entry/607174
Rheumatoid arthritis, progression of	OMIM	180300	1	7	0.0961485	0.247732	PADI4	http://omim.org/entry/180300
Renal cell carcinoma	OMIM	144700	1	7	0.0961485	0.247732	HNF4A	http://omim.org/entry/144700
Leukemia, acute lymphoblastic	OMIM	613065	1	8	0.107499	0.251373	BCR	http://omim.org/entry/613065
Hepatoblastoma, somatic	OMIM	114550	1	9	0.118708	0.259057	TP53	http://omim.org/entry/114550
Asthma, susceptibility to	OMIM	600807	1	10	0.129776	0.26455	ALOX5	http://omim.org/entry/600807
Schizophrenia	OMIM	181500	1	12	0.151497	0.277289	SYN2	http://omim.org/entry/181500
Myocardial infarction, susceptibility to	OMIM	608446	1	13	0.162154	0.283929	PSMA6	http://omim.org/entry/608446
Leukemia, acute myeloid	OMIM	601626	1	20	0.233105	0.328851	KIT	http://omim.org/entry/601626
Breast cancer, somatic	OMIM	114480	1	22	0.252252	0.342409	TP53	http://omim.org/entry/114480
Diabetes, type 2	OMIM	125853	1	29	0.315587	0.391153	HNF4A	http://omim.org/entry/125853
--------------------
#Term	Database	ID	Input number	Background number	P-Value	Corrected P-Value	Input	Hyperlink
protein binding	Gene Ontology	GO:0005515	283	11779	1.13206e-34	4.55315e-31	ZNF780A|CLDN12|AGL|DRICH1|STYK1|IKBKE|LYPLA1|SPTB|BPIFB3|USP30|SLC15A3|BUB1B|CAPNS1|IGFN1|LRPPRC|PLVAP|IFNLR1|PKD1L1|NTNG2|FOXRED2|SELENBP1|SRPK1|EIF3B|MAP3K1|PLEKHH2|UPK1B|GRWD1|AKT1S1|CUL9|PIP|FGG|TTLL10|PHOSPHO2|ERBB3|IFITM1|RAB5A|NCKIPSD|DHRSX|VSTM4|CD22|ALOX5|LRRC7|CRTAC1|ZNF687|PASK|KLHL6|SERPINB8|TNFRSF21|NMT2|CFAP410|TRAF3IP2|MUC17|MUC16|AKAP3|USP34|UBR5|ZNF441|AKAP6|TBC1D15|SOCS1|ADRA1D|…	http://amigo.geneontology.org/amigo/term/GO:0005515
plasma membrane	Gene Ontology	GO:0005886	146	4619	1.96375e-25	3.94909e-22	TLCD2|CLDN12|STYK1|LYPLA1|FRRS1L|LRFN1|OR2L5|IFNLR1|EHD1|CEMIP2|FRMPD1|SLC28A3|TUSC3|PLEKHH2|SLC12A5|SLC12A7|RELN|FGG|CDH7|JAK3|ERBB3|IFITM1|RAB5A|CD22|LRRC7|HLA-DRB5|KLHL6|SERPINB8|TNFRSF21|NMT2|MUC17|MUC16|STK17B|ZAN|ADCY7|ADRA1D|TENM2|MST1R|HCN4|KIT|CDON|GNG5|TBC1D3B|SKAP2|GAB2|HLA-F|MX1|CD151|FZD10|UBAP1|PREX1|MGAM|SSTR3|PLCH2|VIL1|BCR|TNS2|MAP1B|ASIC1|ALOX15B|PLEC|F10|FNDC5|KCNH4|ABCA12|ABCA…	http://amigo.geneontology.org/amigo/term/GO:0005886
cytosol	Gene Ontology	GO:0005829	146	5095	2.15276e-21	2.88613e-18	GRHPR|AGL|BUB1B|LYPLA1|SPTB|IKBKE|CAPNS1|EEF2K|SELENBP1|SRPK1|EIF3B|MAP3K1|PLEKHH2|ARHGAP23|GRWD1|CUL9|TTLL10|AURKA|RAB5A|NCKIPSD|HMGCL|ALOX5|LRRC7|ZNF687|SPAG1|KLHL6|SERPINB8|NMT2|USP30|USP34|UBR5|KLHL9|OSBPL10|SOCS1|AKAP9|PLEKHA5|MAGEL2|HGFAC|MYO5A|CEP78|STRADA|ELMO2|SKAP2|GAB2|MX1|CD151|DENND4A|SEC16A|CEP97|NCKAP1|UBAP1|PREX1|ACACA|TULP4|FTL|AKT1S1|JAK3|RASEF|TNS3|PDE5A|MAP1B|DHPS|FARP2|XPOT|P…	http://amigo.geneontology.org/amigo/term/GO:0005829
cytoplasm	Gene Ontology	GO:0005737	129	4624	9.47771e-18	9.52984e-15	GRHPR|AGL|DNAH12|BUB1B|LYPLA1|BPIFB3|IKBKE|EEF2K|EPPK1|DGKK|PLEKHH2|RELN|NR5A2|RAB5A|CD22|BOLL|SPAG1|SERPINB8|TNFRSF21|NMT2|SOCS1|BRINP1|AKAP6|RBM44|ADRA1D|PRAMEF18|AKAP3|CSAD|PRAMEF10|PTPN14|PKHD1|MYO5A|STRADA|MYO3A|SKAP2|NUAK1|GAB2|MX1|FARP2|FZD10|NCKAP5L|UBAP1|CYP2D6|EGR2|CRYGD|TULP4|PLCH2|VIL1|AKT1S1|SAMD1|DHPS|SPATA17|XPOT|CDK11B|PLEC|FTL|ABCA12|TP53|HNF4A|SHQ1|RNF126|NMI|TRIM5|GAS6|BAG6|EHD…	http://amigo.geneontology.org/amigo/term/GO:0005737
ATP binding	Gene Ontology	GO:0005524	64	1463	3.86089e-17	3.1057e-14	MYO3A|OBSCN|IFIH1|MYO5A|DNAH11|EHD1|STYK1|ULK3|NUAK1|CIT|MSH5|RIPK3|DYRK4|ACTBL2|IKBKE|BUB1B|ABCB6|SMARCA2|SHPRH|BCR|P2RX6|EEF2K|DNAH12|MYH4|PAPOLB|CDK13|MAP3K1|MAP3K6|DGKK|ABCB7|AURKA|DNAH1|JAK3|TTLL10|ERBB3|ALPK3|ACACA|ACSS2|ATP10D|ABCA12|CDK11B|PASK|ADCY7|SRPK1|TP53|STK17B|CUL9|TYRO3|ABCC11|AK9|ABCA13|MYH7B|DDX25|DDX24|MST1R|KIT|ABCA6|MAST3|PSTK|AATK|ABCC6|SYN2|STRADA|NMI	http://amigo.geneontology.org/amigo/term/GO:0005524
nucleus	Gene Ontology	GO:0005634	132	5208	6.10615e-15	4.09316e-12	AGL|HSF5|LRPPRC|IKBKE|IGFN1|TOPORS|CREBZF|ZNF239|STK17B|GRWD1|MAGI2|PIP|NR5A2|AK9|USP30|USP34|UBR5|ADRA1D|ZNF441|TENM2|AKAP3|PTPN14|MAGEL2|XRN2|CTBP2|ZSCAN12|STRADA|HINFP|NUAK1|PDS5A|TBR1|MX1|DENND4A|ZNF850|CCAR1|ST18|HRNR|STAT5B|EGR2|CRYGD|MGAM|ZNF585B|SAMD1|SF3A3|ALPK3|TICRR|CDK11B|TIPARP|POLR2H|TYRO3|NR6A1|TP53|HNF4A|PRDM12|RNPC3|RNF126|ZNF334|BAG6|TRERF1|SPRY2|TBX1|DYRK4|RAVER2|ZNF385D|DOCK10…	http://amigo.geneontology.org/amigo/term/GO:0005634
nucleoplasm	Gene Ontology	GO:0005654	97	3630	3.67722e-12	2.11282e-09	LRPPRC|PRDM12|IKBKE|TOPORS|CREBZF|PLEKHH2|GRWD1|ABCB6|ALOX5|LRRC7|ZNF687|PASK|KLHL6|UBR5|SOCS1|PTPN14|PLEKHA5|XRN2|STRADA|HINFP|SKAP2|NUAK1|PDS5A|CCAR1|FZD10|SHPRH|TICRR|STAT5B|EGR2|MGAM|AKT1S1|NR5A2|SF3A3|XPOT|POLR2H|NR6A1|TAF4|TP53|SHQ1|BTBD8|RNPC3|RNF126|TRIM5|BAG6|TRERF1|NPHP4|DOCK10|NCOA6|STAT2|PHF20|PSMA6|PPP1R12B|DOT1L|ZBED1|EPB41L5|UGDH|HNRNPA3|FERMT2|BBX|SYNE1|SRPK1|AK9|GCAT|ID1|ABCA6|HO…	http://amigo.geneontology.org/amigo/term/GO:0005654
extracellular exosome	Gene Ontology	GO:0070062	63	2085	4.19475e-10	2.10891e-07	GRHPR|BAG6|ACE|PKHD1|BPI|LYPLA1|PSMD2|AGRN|C8A|NMI|ACTBL2|CAPNS1|DOCK10|ITIH4|NCKAP1|PLVAP|RAB34|NEBL|HRNR|SELENBP1|MGAM|VIL1|UPK1B|ARHGAP23|UGDH|EHD1|ALOX15B|PCLO|ABCB6|PIP|FASN|FGG|BCR|CAPN2|UBASH3A|EIF3B|RAB5A|MTMR11|PSMA6|COL18A1|CD22|THSD4|CRTAC1|HLA-DRB5|SERPINB8|TGFBI|PLEC|LAMP1|ARMC9|MUC5AC|MUC16|AKR7A3|FTL|ABCC11|LRP2|MYH7B|CEMIP2|GNG5|CSE1L|MYO5A|VPS50|MELTF|GAS6	http://amigo.geneontology.org/amigo/term/GO:0070062
metal ion binding	Gene Ontology	GO:0046872	66	2298	1.13954e-09	4.1181e-07	OBSCN|DGKK|ZNF334|ZNF585B|TRERF1|NUAK1|CIT|BIRC3|PRSS1|ADAMTS12|NPTX2|ZNF850|ZNF780A|TCN2|SHPRH|TOPORS|RASA2|ZNF239|MZF1|KLF14|EGR2|JADE3|ZNF623|HMGCL|PDE6A|CUL9|ZNF646|MYBPC3|FGG|PDE5A|RELN|KMT2C|ZBED1|TRAF2|CYBB|ZNRF4|COL18A1|GLI3|ZNF687|ACACA|ACAP3|SMYD4|TIPARP|TNS2|PHF20|PAPOLB|COL5A2|ZNF730|ADCY7|PRDM12|ZNF441|GALNT11|PHOSPHO2|BNC2|HINFP|VPS11|CSHL1|KIT|ZNF546|ZNF404|XRN2|HTT|RNF126|ZSCAN12|…	http://amigo.geneontology.org/amigo/term/GO:0046872
calcium ion binding	Gene Ontology	GO:0005509	32	693	1.17587e-09	4.1181e-07	STIM1|CAPNS1|EHD1|DUOX1|AGRN|TENM2|DLK2|EGFL8|EEF2K|HRNR|ASPN|PLCH2|VIL1|PCLO|CAPN2|RASEF|CDH7|LRP2|CDH20|CRTAC1|CELSR3|PADI4|EFCAB11|F10|PCDHA2|SPTA1|CEMIP2|EGFL7|ALOX15B|MYO5A|GAS6|UNC13C	http://amigo.geneontology.org/amigo/term/GO:0005509
integral component of membrane	Gene Ontology	GO:0016021	90	3643	1.31965e-09	4.1181e-07	TLCD2|CLDN12|MALRD1|STYK1|MUC22|MUC17|OR2L5|MUC16|PLVAP|IFNLR1|CEMIP2|FNDC5|UPK1B|SLC12A5|CDH7|UGT2B7|IFITM1|CDH20|CD22|RGSL1|USP30|SLC15A3|ZAN|FRRS1L|ADCY7|ADGRG4|PKHD1|SLC25A33|FZD10|NCKAP1|CYP2D6|MGAM|TMEM263|ERVV-1|IGSF9B|TMPRSS13|MANSC1|ZNRF4|ABCA12|ABCA13|TMEFF2|IL17RC|CLEC10A|TMEM131|ATP6AP1L|ACE|PAG1|TMEM161A|DLK2|NCAM2|PCNX3|CELSR3|OR6K6|SYNE1|LRP2|GALNT11|ABCA6|SREBF1|JAGN1|HLA-DOA|AATK…	http://amigo.geneontology.org/amigo/term/GO:0016021
perinuclear region of cytoplasm	Gene Ontology	GO:0048471	32	697	1.3441e-09	4.1181e-07	LRPPRC|EHD1|BUB1B|MX1|CCAR1|SEC16A|PKHD1|PLVAP|RAB34|HRNR|PREX1|PSEN2|INHBB|SYNJ1|AURKA|KCNS2|MAGI2|MAP1B|RASEF|RASA2|ALOX5|KLHL6|PLEC|LAMP1|AATK|LAMC2|HEPH|RAP1GAP2|UBR5|AKAP6|HCN4|AGTR2	http://amigo.geneontology.org/amigo/term/GO:0048471
intracellular signal transduction	Gene Ontology	GO:0035556	21	369	3.22318e-08	8.64242e-06	TNS2|SRPK1|SOCS1|ADRA1D|SS18|PAG1|PREX1|MCF2L|PASK|DGKK|MAST3|CIT|UNC13C|TRAF3IP2|PSEN2|NUAK1|AGTR2|RP1L1|STK17B|RASA1|JAK3	http://amigo.geneontology.org/amigo/term/GO:0035556
integral component of plasma membrane	Gene Ontology	GO:0005887	44	1380	5.16703e-08	1.29886e-05	STIM1|CD72|TUSC3|SCN9A|TENM2|TRPC5|DSCAM|FZD10|P2RX6|CEMIP2|PSEN2|CDON|UPK1B|SLC12A5|SLC12A7|SLC6A18|VIPR2|CD22|CD151|SLC22A1|ERBB3|CDH20|ASIC1|KIR2DL4|ADGRD2|CYBB|TNFRSF21|GPR65|LAMP1|TYRO3|ABCC11|PCDHA2|KCNH4|NMUR1|ADCY7|ADRA1D|GPR52|MST1R|KIT|SSTR3|ADGRG4|HS3ST3B1|SLC28A3|AGTR2	http://amigo.geneontology.org/amigo/term/GO:0005887
signal transduction	Gene Ontology	GO:0007165	36	1013	7.27052e-08	1.62456e-05	SKAP2|PAG1|MX1|AGRN|TENM2|RIPK3|NPHP4|FAM83B|BCR|P2RX6|FNDC5|MAP3K6|ARHGAP23|GNG5|VIPR2|MAGI2|PPP1R12B|FGF11|PDE5A|ERBB3|TRAF2|RASA2|ASIC1|SYDE2|SERPINB8|RASA1|TYRO3|ADRA1D|SOS1|MST1R|AKAP9|KIT|ANKDD1A|ANK3|KIR2DL4|GAS6	http://amigo.geneontology.org/amigo/term/GO:0007165
identical protein binding	Gene Ontology	GO:0042802	44	1456	2.19377e-07	4.41167e-05	CLDN12|STIM1|IFIH1|EHD1|ERBB3|TBR1|MX1|RIPK3|IKBKE|NCAM2|PLVAP|STAT2|PLEKHH2|NOP53|VIL1|FASN|RASEF|PIP|TNS2|FGG|ZBED1|DHPS|ACACA|UGDH|ALS2|KLHL6|SERPINB8|PADI4|AKR7A3|FTL|TP53|ADRA1D|CREBZF|TRIM5|HCN4|ID1|HTT|MYBPC3|SLC22A1|XRN2|TGFBI|MYO5A|SYN2|NMI	http://amigo.geneontology.org/amigo/term/GO:0042802
protein kinase activity	Gene Ontology	GO:0004672	15	216	2.8376e-07	5.43468e-05	MYO3A|ULK3|BUB1B|CDK13|MAP3K1|MAP3K6|CDK11B|RIPK3|AURKA|IKBKE|SRPK1|AATK|EEF2K|STK17B|STRADA	http://amigo.geneontology.org/amigo/term/GO:0004672
extracellular region	Gene Ontology	GO:0005576	51	1843	3.14289e-07	5.7145e-05	PRSS1|AGL|DNAH11|ACE|BPI|PSMD2|AGRN|C8A|NPTX2|VSTM4|DSCAM|NTNG2|ITIH4|MUC3A|VWDE|FNDC5|HRNR|CDK13|INHBB|RELN|PIP|FGF11|FGG|SAMD1|DHRSX|COL18A1|ALOX5|LRRC7|COL5A2|LAMC2|F10|PRB4|FTL|C5orf38|BPIFB3|DNAH1|GAS6|NMS|CD109|TCN2|EGFL7|NTM|KCP|HGFAC|CORIN|COL21A1|TGFBI|TBC1D15|COL6A5|MELTF|EGFL8	http://amigo.geneontology.org/amigo/term/GO:0005576
signaling receptor binding	Gene Ontology	GO:0005102	19	353	3.26786e-07	5.7145e-05	VWDE|ABCA12|FGG|BAG6|CD72|STYK1|CD22|HLA-F|AKAP9|EGFL7|SSTR3|NMI|GUSBP1|LAMC2|TRAF3IP2|GAS6|IL17RC|RASA1|EGFL8	http://amigo.geneontology.org/amigo/term/GO:0005102
protein serine/threonine kinase activity	Gene Ontology	GO:0004674	19	357	3.84363e-07	6.34977e-05	MYO3A|OBSCN|ULK3|BUB1B|NUAK1|MAP3K1|ALPK3|CDK11B|PASK|RIPK3|MAST3|CIT|AURKA|IKBKE|SRPK1|AATK|STK17B|BCR|DYRK4	http://amigo.geneontology.org/amigo/term/GO:0004674
membrane	Gene Ontology	GO:0016020	55	2075	3.9469e-07	6.34977e-05	TMEM131|BAG6|LRPPRC|EHD1|UGT2B7|BPI|MYO5A|CIT|PCSK7|PSMD2|SPRY2|ACTBL2|FAM83B|ABCC6|DSCAM|DOCK10|BCR|PKD1L1|SELENBP1|PSEN2|EPPK1|FASN|CAPNS1|CLASP1|XKR5|IFITM1|MTMR11|CDH20|ALS2|TFCP2L1|HLA-F|PLEC|LAMP1|ALOX15B|LAMC2|B3GALT6|MX1|FTL|UBR5|ABCC11|OSBPL10|CD151|MYH7B|DDX24|C8A|PLEKHA5|GNG5|SLC22A1|XRN2|KIR2DL4|CSE1L|CNTRL|VPS50|ELMO2|NMI	http://amigo.geneontology.org/amigo/term/GO:0016020
MAPK cascade	Gene Ontology	GO:0000165	16	261	5.54133e-07	8.3331e-05	PLVAP|ERBB3|PABPN1|LRRC7|SPTB|SOS1|RASA1|MAP3K1|KIT|SPTA1|PSMA6|JAK3|PSMD2|SRPK1|SPTBN2|RASA2	http://amigo.geneontology.org/amigo/term/GO:0000165
growth cone	Gene Ontology	GO:0030426	12	140	5.59408e-07	8.3331e-05	MAP1B|AUTS2|PREX1|PSEN2|ALS2|ACAP3|CRTAC1|TENM2|TRPC5|DSCAM|MYO5A|MYH7B	http://amigo.geneontology.org/amigo/term/GO:0030426
cytoskeleton	Gene Ontology	GO:0005856	20	406	6.06448e-07	8.71119e-05	OSBPL10|FRMPD1|FARP2|LRPPRC|EPB41L5|JAK3|AKAP9|SYNE1|PASK|EPPK1|SPRY2|SMTN|ALOX15B|TNKS1BP1|DYRK4|PPP1R12B|CIT|PCLO|PTPN14|TRIM67	http://amigo.geneontology.org/amigo/term/GO:0005856
postsynaptic density	Gene Ontology	GO:0014069	15	251	1.68125e-06	0.000218129	EEF2K|MAP1B|IGSF9B|SOS1|SERPINB8|LRRC7|ALS2|MX1|PSD3|PLEKHA5|PCLO|MAGI2|SYN2|BCR|P2RX6	http://amigo.geneontology.org/amigo/term/GO:0014069
DNA-binding transcription factor activity, RNA polymerase II-specific	Gene Ontology	GO:0000981	30	874	1.7927e-06	0.00022532	NR5A2|HSF5|TRERF1|TBR1|TBX1|TEAD2|NCAM2|CREBZF|STAT2|KLF14|EGR2|MGAM|GLI3|ST18|NEUROG2|TPRX1|STAT5B|ZBED1|FOXD4|TFCP2L1|BBX|PRDM12|PHF20|NR6A1|TP53|E2F2|HNF4A|HOXA6|SREBF1|MELTF	http://amigo.geneontology.org/amigo/term/GO:0000981
neuronal cell body	Gene Ontology	GO:0043025	18	376	3.22346e-06	0.000392871	SLC12A5|MAP1B|IGSF9B|RAB5A|SOS1|PSEN2|ALS2|AKAP9|CYBB|CAPN2|LAMP1|TRPC5|DSCAM|MYO5A|KNDC1|SPTBN2|BRINP1|P2RX6	http://amigo.geneontology.org/amigo/term/GO:0043025
ATPase-coupled transmembrane transporter activity	Gene Ontology	GO:0042626	7	45	3.87265e-06	0.000432661	ABCA12|ABCA13|ABCA6|ABCB7|ABCB6|ABCC6|ABCC11	http://amigo.geneontology.org/amigo/term/GO:0042626
axon	Gene Ontology	GO:0030424	16	310	4.58718e-06	0.000498639	LRP2|MAP1B|RAB5A|IGSF9|NTNG2|PSEN2|SCN9A|SPTA1|TNFRSF21|PCLO|BTBD8|ACTBL2|DSCAM|MX1|BCR|NCAM2	http://amigo.geneontology.org/amigo/term/GO:0030424
actin filament binding	Gene Ontology	GO:0051015	13	208	5.20499e-06	0.000550908	SPTA1|MYH7B|NEBL|MYH4|SPTB|LRPPRC|FERMT2|VIL1|HTT|SYNE1|GAS2L1|MYO5A|NMI	http://amigo.geneontology.org/amigo/term/GO:0051015
defense response	Gene Ontology	GO:0006952	8	74	9.22861e-06	0.00095173	STAT2|DUOX1|MST1R|MX1|CYBB|STAT5B|INHBB|LILRA1	http://amigo.geneontology.org/amigo/term/GO:0006952
protein phosphorylation	Gene Ontology	GO:0006468	19	451	9.95229e-06	0.000961	OBSCN|ULK3|ALPK3|BUB1B|IKBKE|CDK13|MAP3K1|MAP3K6|JAK3|CDK11B|PASK|AURKA|NUAK1|SRPK1|AATK|STK17B|STRADA|BCR|GAS6	http://amigo.geneontology.org/amigo/term/GO:0006468
positive regulation of transcription by RNA polymerase II	Gene Ontology	GO:0045944	34	1159	9.9586e-06	0.000961	AUTS2|TRERF1|TBR1|AGRN|TBX1|TEAD2|SMARCA2|NCAM2|UTF1|NCOA6|STAT2|MZF1|KLF14|EGR2|CDK13|MGAM|GLI3|ST18|DOT1L|HINFP|NR5A2|KMT2C|ZBED1|SS18|SEM1|NR6A1|TP53|E2F2|HNF4A|STAT5B|CDON|SREBF1|CTBP2|MELTF	http://amigo.geneontology.org/amigo/term/GO:0045944
collagen-containing extracellular matrix	Gene Ontology	GO:0062023	17	370	1.00353e-05	0.000961	COL5A2|EGFL7|LAMC2|HRNR|PRSS1|COL18A1|THSD4|ASPN|AGRN|COL21A1|CDON|SERPINB8|MUC17|TGFBI|FGG|COL6A5|ITIH4	http://amigo.geneontology.org/amigo/term/GO:0062023
cytoskeletal protein binding	Gene Ontology	GO:0008092	7	54	1.14582e-05	0.00107174	EPB41L5|NEBL|ANK3|CAPN2|FARP2|CNTRL|NCKIPSD	http://amigo.geneontology.org/amigo/term/GO:0008092
positive regulation of cell population proliferation	Gene Ontology	GO:0008284	20	501	1.23988e-05	0.00110818	ERBB3|DHPS|CAPNS1|ADRA1D|PRAMEF18|PKHD1|COL18A1|CDK13|TRPC5|GAB2|PRAMEF10|KIT|LAMC2|TBX1|SLC25A33|AGTR2|TNS3|CCAR1|DOT1L|MST1R	http://amigo.geneontology.org/amigo/term/GO:0008284
synapse	Gene Ontology	GO:0045202	18	420	1.36279e-05	0.00119155	FRRS1L|MAP1B|PCLO|SYN2|EIF3B|LRRC7|ASIC1|MX1|AGRN|TENM2|SLC12A7|HTT|DTNB|MAGI2|ACTBL2|SLC12A5|DSCAM|IGFN1	http://amigo.geneontology.org/amigo/term/GO:0045202
cell surface	Gene Ontology	GO:0009986	22	598	1.56168e-05	0.00130856	DUOX1|HLA-F|CD151|LRFN1|FZD10|PLVAP|EGFL7|PSEN2|FGG|CD22|ASIC1|CORIN|TYRO3|FERMT2|CD8B2|MST1R|MELTF|VWDE|ANK3|IL17RC|CD109|EGFL8	http://amigo.geneontology.org/amigo/term/GO:0009986
regulation of cell population proliferation	Gene Ontology	GO:0042127	11	169	1.92567e-05	0.00154901	ERBB3|BAG6|STAT2|STYK1|NUAK1|KIT|STAT5B|NR5A2|RNF126|MELTF|TOPORS	http://amigo.geneontology.org/amigo/term/GO:0042127
cell adhesion	Gene Ontology	GO:0007155	19	478	2.1537e-05	0.00163437	PCDHA2|FARP2|CD72|CD151|COL18A1|NUAK1|NTM|EGFL7|CDH20|CDON|TGFBI|MYBPC3|RELN|MUC16|LAMC2|DSCAM|COL6A5|CD22|TYRO3	http://amigo.geneontology.org/amigo/term/GO:0007155
microtubule plus-end	Gene Ontology	GO:0035371	5	23	2.36783e-05	0.00176359	UBASH3A|MYO5A|GAS2L1|CLASP1|NCKAP5L	http://amigo.geneontology.org/amigo/term/GO:0035371
protein-containing complex	Gene Ontology	GO:0032991	22	623	2.83656e-05	0.0020743	SPTB|BIRC3|IFITM1|RIPK3|CEP97|BCR|PSEN2|SLC12A7|CRYBG3|GRWD1|MAGI2|DOT1L|TRAF2|HMGCL|ALS2|FRMPD1|PADI4|UBR5|TAF4|TP53|HNF4A|SREBF1	http://amigo.geneontology.org/amigo/term/GO:0032991
actin filament capping	Gene Ontology	GO:0051693	4	11	3.00314e-05	0.0021569	SPTA1|VIL1|SPTB|SPTBN2	http://amigo.geneontology.org/amigo/term/GO:0051693
dendrite	Gene Ontology	GO:0030425	17	420	4.66177e-05	0.00307371	LRP2|MAP1B|IGSF9B|IGSF9|ALS2|CAPN2|CYBB|TENM2|ANK3|RELN|LAMP1|TRPC5|DSCAM|RAB5A|KNDC1|BRINP1|MAGI2	http://amigo.geneontology.org/amigo/term/GO:0030425
RNA binding	Gene Ontology	GO:0003723	36	1366	4.905e-05	0.00318192	HEATR6|LRPPRC|ZNF239|PSMD2|CCAR1|CACTIN|SRP54|RAVER2|CDK13|EIF3B|NOP53|EPPK1|GRWD1|PSMA6|PAPOLB|SF3A3|FASN|URB1|KMT2C|PABPN1|NSA2|HNRNPA3|SYNJ1|CDK11B|LUZP4|PLEC|SCAF1|SYNE1|SRPK1|UBR5|RBM44|DDX25|DDX24|WDR36|XRN2|MYO5A	http://amigo.geneontology.org/amigo/term/GO:0003723
DNA binding	Gene Ontology	GO:0003677	33	1209	5.30909e-05	0.00338939	IFIH1|ZNF239|ZNF334|DENND4A|ZNF850|ZNF780A|SMARCA2|SHPRH|UBN1|TOPORS|CREBZF|NR6A1|ZNF623|SREBF1|NR5A2|ZNF646|TPRX1|DOT1L|HINFP|KMT2C|ZNF687|RTF2|PRDM12|PHF20|TAF4|TP53|E2F2|SOS1|HNF4A|AKAP9|ZNF546|ZSCAN12|MELTF	http://amigo.geneontology.org/amigo/term/GO:0003677
microfilament motor activity	Gene Ontology	GO:0000146	5	28	5.42998e-05	0.0034124	MYO3A|MYO5A|MYH7B|MYH4|NMI	http://amigo.geneontology.org/amigo/term/GO:0000146
actin binding	Gene Ontology	GO:0003779	13	266	6.03429e-05	0.00373383	MYO3A|MAP1B|PACRG|SPTB|PLEKHH2|SYNE1|SERPINB8|SMTN|PLEC|TRPC5|PIP|MYBPC3|SPTBN2	http://amigo.geneontology.org/amigo/term/GO:0003779
brain development	Gene Ontology	GO:0007420	12	231	6.62961e-05	0.00397974	AATK|BAG6|EGR2|TBR1|ID1|SYNJ1|RELN|AGTR2|NCOA6|NES|BCR|ABCB6	http://amigo.geneontology.org/amigo/term/GO:0007420
negative regulation of cell population proliferation	Gene Ontology	GO:0008285	16	394	7.45624e-05	0.00441015	IFITM1|COL18A1|ADRA1D|GLI3|SKAP2|TNS2|IFNLR1|PTPN14|SPRY2|SSTR3|MAGI2|ALOX15B|TP53|CTBP2|SMARCA2|ST18	http://amigo.geneontology.org/amigo/term/GO:0008285
protein autophosphorylation	Gene Ontology	GO:0046777	10	170	0.000101607	0.00555055	MYO3A|ULK3|EEF2K|STK17B|PASK|RIPK3|AURKA|KIT|BCR|TYRO3	http://amigo.geneontology.org/amigo/term/GO:0046777
extracellular matrix structural constituent	Gene Ontology	GO:0005201	9	137	0.000102123	0.00555055	MUC3A|COL5A2|COL18A1|THSD4|AGRN|LAMC2|MUC5AC|TGFBI|FGG	http://amigo.geneontology.org/amigo/term/GO:0005201
cytoskeleton organization	Gene Ontology	GO:0007010	9	138	0.000107594	0.0057699	NCKIPSD|SPTB|CFAP410|ANK3|AGRN|MAST3|PCLO|SYNE1|SPTBN2	http://amigo.geneontology.org/amigo/term/GO:0007010
actin cytoskeleton	Gene Ontology	GO:0015629	12	245	0.000112675	0.00596289	SPTA1|AUTS2|ACACA|SPTB|VIL1|CORIN|SPRY2|SMTN|RAB5A|MYO5A|STK17B|NMI	http://amigo.geneontology.org/amigo/term/GO:0015629
intracellular membrane-bounded organelle	Gene Ontology	GO:0043231	24	788	0.000116792	0.00610051	BAG6|EHD1|CFAP410|DYRK4|NPHP4|TEAD2|SMARCA2|UBASH3A|UBAP1|NCOA6|CYP2D6|EGR2|NOP53|DOT1L|UGT2B7|ACSS2|PASK|SLC15A3|OSBPL10|ABCA12|ABCA13|CEMIP2|AKAP9|ABCA6	http://amigo.geneontology.org/amigo/term/GO:0043231
phospholipid binding	Gene Ontology	GO:0005543	8	109	0.000120508	0.00615901	MAP1B|PREX1|BPIFC|UNC13C|F10|SPTBN2|RASA2|NR5A2	http://amigo.geneontology.org/amigo/term/GO:0005543
tissue development	Gene Ontology	GO:0009888	5	34	0.000123816	0.00615901	AGRN|LAMC2|TMEFF2|NR5A2|NTNG2	http://amigo.geneontology.org/amigo/term/GO:0009888
cell-cell adhesion	Gene Ontology	GO:0098609	9	142	0.000131994	0.00639612	ZAN|PKD1L1|LRRC7|CELSR3|TENM2|ELMO2|NPHP4|PKHD1|CDH7	http://amigo.geneontology.org/amigo/term/GO:0098609
centrosome	Gene Ontology	GO:0005813	18	506	0.000136256	0.00652405	ZBED1|TP53|CLASP1|PSEN2|LRRC7|ALS2|AKAP9|ID1|AURKA|NPHP4|RAP1GAP2|PKHD1|CNTRL|UVRAG|CEP78|CEP97|CCDC187|NCKAP5L	http://amigo.geneontology.org/amigo/term/GO:0005813
DNA-binding transcription activator activity, RNA polymerase II-specific	Gene Ontology	GO:0001228	17	466	0.000155917	0.00720152	ZBED1|TP53|E2F2|MZF1|EGR2|MGAM|HNF4A|TBR1|NR5A2|STAT5B|TBX1|NR6A1|TEAD2|SREBF1|MELTF|HINFP|STAT2	http://amigo.geneontology.org/amigo/term/GO:0001228
DNA-binding transcription factor activity	Gene Ontology	GO:0003700	20	607	0.000159004	0.00720152	HINFP|HSF5|E2F2|MZF1|STAT5B|EGR2|FOXD4|HNF4A|TBR1|TFCP2L1|GLI3|TBX1|ZNF404|TP53|ZNF646|TEAD2|SREBF1|MELTF|NCAM2|NR5A2	http://amigo.geneontology.org/amigo/term/GO:0003700
RNA polymerase II cis-regulatory region sequence-specific DNA binding	Gene Ontology	GO:0000978	21	656	0.000160871	0.00720152	ZBED1|ZNF730|HINFP|HSF5|TP53|MZF1|HOXA6|EGR2|TBR1|NR5A2|STAT5B|GLI3|ZNF239|SREBF1|NR6A1|CCAR1|TEAD2|TFCP2L1|MELTF|ST18|STAT2	http://amigo.geneontology.org/amigo/term/GO:0000978
transmembrane transport	Gene Ontology	GO:0055085	13	296	0.000166958	0.00737919	ABCA12|ABCA13|TUSC3|PSMD2|ABCA6|HTT|PSMA6|ABCB6|PIP|SLC15A3|ABCC6|ABCB7|ABCC11	http://amigo.geneontology.org/amigo/term/GO:0055085
nuclear chromatin	Gene Ontology	GO:0000790	26	915	0.000178907	0.00773726	TBX1|TEAD2|SMARCA2|NCAM2|CREBZF|STAT2|KLF14|EGR2|CDK13|MGAM|NR5A2|ST18|NEUROG2|TPRX1|STAT5B|ZBED1|FOXD4|TFCP2L1|BBX|NR6A1|TAF4|TP53|E2F2|HNF4A|HOXA6|SREBF1	http://amigo.geneontology.org/amigo/term/GO:0000790
blood vessel morphogenesis	Gene Ontology	GO:0048514	4	20	0.000213751	0.00881433	TBX1|RASA1|SOS1|ID1	http://amigo.geneontology.org/amigo/term/GO:0048514
axonal fasciculation	Gene Ontology	GO:0007413	4	20	0.000213751	0.00881433	CRTAC1|TNFRSF21|CELSR3|NCAM2	http://amigo.geneontology.org/amigo/term/GO:0007413
positive regulation of small GTPase mediated signal transduction	Gene Ontology	GO:0051057	3	7	0.000221095	0.00898228	CDON|RELN|SOS1	http://amigo.geneontology.org/amigo/term/GO:0051057
GTPase activator activity	Gene Ontology	GO:0005096	12	268	0.00024892	0.00991244	TBC1D3B|SOS1|PREX1|SYDE2|ALS2|ACAP3|ARHGAP23|RASA2|RAP1GAP2|RASA1|BCR|TBC1D15	http://amigo.geneontology.org/amigo/term/GO:0005096
negative regulation of apoptotic process	Gene Ontology	GO:0043066	17	487	0.000256148	0.0101003	LRP2|EEF2K|BAG6|PRAMEF18|SPRY2|PSEN2|BIRC3|PRAMEF10|ID1|GLI3|AURKA|PKHD1|STAT5B|TP53|GAS6|RASA1|TOPORS	http://amigo.geneontology.org/amigo/term/GO:0043066
glutamatergic synapse	Gene Ontology	GO:0098978	14	354	0.000267648	0.0102428	GSG1L|ADRA1D|NTNG2|MYO5A|AKAP9|PLEKHA5|PCLO|NPTX2|ACTBL2|CTBP2|SYN2|SPTBN2|BCR|P2RX6	http://amigo.geneontology.org/amigo/term/GO:0098978
apical plasma membrane	Gene Ontology	GO:0016324	14	354	0.000267648	0.0102428	LRP2|ERBB3|DUOX1|PSEN2|MGAM|PASK|SLC6A18|SLC22A1|PLB1|MUC17|PKHD1|ABCC6|WDPCP|SPTBN2	http://amigo.geneontology.org/amigo/term/GO:0016324
chromatin binding	Gene Ontology	GO:0003682	16	443	0.000268559	0.0102428	NR5A2|NCOA6|TICRR|HINFP|KLF14|EGR2|NAP1L2|STAT5B|GLI3|GRWD1|SREBF1|TP53|AUTS2|CTBP2|SMARCA2|SAMD1	http://amigo.geneontology.org/amigo/term/GO:0003682
spectrin-associated cytoskeleton	Gene Ontology	GO:0014731	3	8	0.000301173	0.0109128	SPTA1|ANK3|SPTB	http://amigo.geneontology.org/amigo/term/GO:0014731
nuclear membrane	Gene Ontology	GO:0031965	11	237	0.000333945	0.0119462	ZBED1|AK9|TP53|ADRA1D|LYPLA1|ALOX5|AKAP6|MX1|SYNE1|RAP1GAP2|PHF20	http://amigo.geneontology.org/amigo/term/GO:0031965
structural constituent of muscle	Gene Ontology	GO:0008307	5	43	0.000335635	0.0119462	OBSCN|MYBPC3|SMTN|PLEC|NEBL	http://amigo.geneontology.org/amigo/term/GO:0008307
calmodulin binding	Gene Ontology	GO:0005516	10	200	0.000353363	0.0123585	MYO3A|OBSCN|MYH7B|MYH4|EEF2K|UNC13C|SPATA17|MYO5A|CEP97|NMI	http://amigo.geneontology.org/amigo/term/GO:0005516
sequence-specific double-stranded DNA binding	Gene Ontology	GO:1990837	18	553	0.000383438	0.0131811	ZBED1|HSF5|E2F2|KLF14|EGR2|BBX|TFCP2L1|NR5A2|ZNF385D|GLI3|TBX1|NR6A1|TEAD2|NEUROG2|SREBF1|MELTF|NCAM2|HOXA6	http://amigo.geneontology.org/amigo/term/GO:1990837
actin-dependent ATPase activity	Gene Ontology	GO:0030898	4	24	0.000395837	0.0133337	MYO3A|MYO5A|MYH7B|NMI	http://amigo.geneontology.org/amigo/term/GO:0030898
spectrin	Gene Ontology	GO:0008091	3	9	0.000397823	0.0133337	SPTA1|SPTB|SPTBN2	http://amigo.geneontology.org/amigo/term/GO:0008091
visual perception	Gene Ontology	GO:0007601	10	206	0.000441008	0.0144714	MYO3A|PDE6A|COL18A1|CRYBG3|WDR36|TGFBI|ABCC6|RP1L1|CRYGD|MYO5A	http://amigo.geneontology.org/amigo/term/GO:0007601
Golgi lumen	Gene Ontology	GO:0005796	7	101	0.000441784	0.0144714	MUC3A|AGRN|MUC5AC|MUC17|MUC16|F10|GAS6	http://amigo.geneontology.org/amigo/term/GO:0005796
dystroglycan binding	Gene Ontology	GO:0002162	3	10	0.000512355	0.0164855	AGRN|CLASP1|FKRP	http://amigo.geneontology.org/amigo/term/GO:0002162
negative regulation of Ras protein signal transduction	Gene Ontology	GO:0046580	4	26	0.000519412	0.0165799	SPRY2|RASA1|RASA2|TRIM67	http://amigo.geneontology.org/amigo/term/GO:0046580
regulation of small GTPase mediated signal transduction	Gene Ontology	GO:0051056	8	139	0.000568356	0.0179994	OBSCN|SOS1|PREX1|SYDE2|MCF2L|ARHGAP23|RAP1GAP2|BCR	http://amigo.geneontology.org/amigo/term/GO:0051056
protein dimerization activity	Gene Ontology	GO:0046983	8	140	0.000594359	0.0186759	ZBED1|E2F2|MGAM|HNF4A|ID1|STAT5B|SREBF1|NEUROG2	http://amigo.geneontology.org/amigo/term/GO:0046983
tongue development	Gene Ontology	GO:0043586	3	11	0.000646022	0.0199869	GLI3|BNC2|KIT	http://amigo.geneontology.org/amigo/term/GO:0043586
extracellular space	Gene Ontology	GO:0005615	36	1572	0.000667509	0.0202049	ACE|BPI|CPAMD8|HLA-F|PRSS1|C8A|GUSBP1|ACTBL2|TCN2|SPTBN2|FKRP|SELENBP1|CDK13|ASPN|INHBB|RELN|PIP|FGG|ERBB3|COL18A1|ALOX5|COL5A2|SERPINB8|MUC5AC|F10|CD109|MCF2L|CSHL1|KIT|EGFL7|BPIFC|HGFAC|COL21A1|TGFBI|LAMC2|GAS6	http://amigo.geneontology.org/amigo/term/GO:0005615
histone acetyltransferase binding	Gene Ontology	GO:0035035	4	28	0.000668187	0.0202049	GLI3|TP53|MELTF|SEM1	http://amigo.geneontology.org/amigo/term/GO:0035035
neurotransmitter transport	Gene Ontology	GO:0006836	4	28	0.000668187	0.0202049	SLC6A18|SYNJ1|SLC22A1|HTT	http://amigo.geneontology.org/amigo/term/GO:0006836
Golgi apparatus	Gene Ontology	GO:0005794	26	1002	0.000674504	0.0202049	LMF1|MALRD1|TENM2|SEC16A|FKRP|UBASH3A|RAB34|PSEN2|FASN|ABCB6|CAPN2|JAKMIP3|CLASP1|ASIC1|CYBB|NMT2|SYNE1|LRP2|GALNT11|VIPAS39|AKAP9|GOLGA8S|ID1|ANK3|CDK13|MYO5A	http://amigo.geneontology.org/amigo/term/GO:0005794
nervous system development	Gene Ontology	GO:0007399	12	305	0.00075089	0.0220444	PCDHA2|ERBB3|IGSF9B|MST1R|TRAPPC6B|GUSBP1|NCAM2|TRPC5|DSCAM|SMARCA2|FGF11|TYRO3	http://amigo.geneontology.org/amigo/term/GO:0007399
stimulatory C-type lectin receptor signaling pathway	Gene Ontology	GO:0002223	7	112	0.000789042	0.022668	MUC3A|CLEC10A|PSMD2|MUC5AC|PSMA6|MUC17|MUC16	http://amigo.geneontology.org/amigo/term/GO:0002223
hemidesmosome assembly	Gene Ontology	GO:0031581	3	12	0.00080002	0.0228204	LAMC2|CD151|PLEC	http://amigo.geneontology.org/amigo/term/GO:0031581
cell morphogenesis	Gene Ontology	GO:0000902	6	81	0.000813828	0.0230508	SERPINB8|CDH20|TFCP2L1|SS18|CDH7|NCKAP1	http://amigo.geneontology.org/amigo/term/GO:0000902
endoplasmic reticulum	Gene Ontology	GO:0005783	26	1018	0.000842524	0.0236967	STIM1|DUOX1|LYPLA1|HLA-F|PSMD2|TENM2|SEC16A|CYP2D6|PSEN2|UVRAG|ABCB6|CAPN2|LRP2|ATP10D|MGAT2|PIGZ|SRPK1|BRINP1|PCDHA2|TP53|TRAPPC6B|ANK3|JAGN1|FNDC5|MYO5A|PACS2	http://amigo.geneontology.org/amigo/term/GO:0005783
positive regulation of cell migration	Gene Ontology	GO:0030335	10	227	0.000901684	0.0251845	CD151|PREX1|COL18A1|KIT|SPRY2|VIL1|LAMC2|CCAR1|F10|NMI	http://amigo.geneontology.org/amigo/term/GO:0030335
regulation of cell shape	Gene Ontology	GO:0008360	8	150	0.000911122	0.0252726	SPTA1|MYH7B|CFAP410|KIT|FERMT2|VIL1|PLEKHO1|RASA1	http://amigo.geneontology.org/amigo/term/GO:0008360
endoplasmic reticulum to Golgi vesicle-mediated transport	Gene Ontology	GO:0006888	9	188	0.000924746	0.0254748	LMF1|SPTB|SPTA1|TRAPPC6B|ANK3|SEC16A|F10|SPTBN2|GAS6	http://amigo.geneontology.org/amigo/term/GO:0006888
receptor signaling pathway via JAK-STAT	Gene Ontology	GO:0007259	4	31	0.000944465	0.0255483	STAT5B|SOCS1|STAT2|NMI	http://amigo.geneontology.org/amigo/term/GO:0007259
T cell differentiation in thymus	Gene Ontology	GO:0033077	4	31	0.000944465	0.0255483	GLI3|RIPK3|TP53|STAT5B	http://amigo.geneontology.org/amigo/term/GO:0033077
collagen metabolic process	Gene Ontology	GO:0032963	3	13	0.000975491	0.0256433	TNS2|VIPAS39|ID1	http://amigo.geneontology.org/amigo/term/GO:0032963
cellular homeostasis	Gene Ontology	GO:0019725	3	13	0.000975491	0.0256433	MUC17|TNS2|ABCA12	http://amigo.geneontology.org/amigo/term/GO:0019725
negative regulation of innate immune response	Gene Ontology	GO:0045824	3	13	0.000975491	0.0256433	CACTIN|TYRO3|NMI	http://amigo.geneontology.org/amigo/term/GO:0045824
protein localization to plasma membrane	Gene Ontology	GO:0072659	8	152	0.000988279	0.0258108	ABCA12|RAB34|EHD1|ANK3|SEC16A|MYO5A|PACS2|GAS6	http://amigo.geneontology.org/amigo/term/GO:0072659
viral process	Gene Ontology	GO:0016032	15	456	0.00103405	0.0267812	IFIH1|TAF4|TP53|STAT2|UBN1|PACS2|CDK13|TRAF2|NOP53|CD151|UBR5|IKBKE|SRPK1|TRIM5|NCKAP1	http://amigo.geneontology.org/amigo/term/GO:0016032
microtubule bundle formation	Gene Ontology	GO:0001578	4	32	0.00105207	0.0267812	MAP1B|GAS2L1|CLASP1|NCKAP5L	http://amigo.geneontology.org/amigo/term/GO:0001578
neuromuscular junction development	Gene Ontology	GO:0007528	4	32	0.00105207	0.0267812	AGRN|ANK3|ALS2|UNC13C	http://amigo.geneontology.org/amigo/term/GO:0007528
[truncated: 2,618 more rows]

## Sheet: mitoch
#Term	Database	ID	Input number	Background number	P-Value	Corrected P-Value
[truncated: 76 more rows]

## Sheet: kinase
#Term	Database	ID	Input number	Background number	P-Value	Corrected P-Value
[truncated: 226 more rows]

[truncated: 1 more sheets: inflamm]
